# Supplementary material for: Chromosome-level reference genome for the Jonah crab, Cancer borealis
Source: G3 (Bethesda). 2024 Nov 6;15(1):jkae254. doi: 10.1093/g3journal/jkae254 (PMC11708212; doi:10.1093/g3journal/jkae254)
Supplement: jkae254_Supplementary_Data [file jkae254_supplementary_data.zip]

Archive with 5 entries (5 files):
- Supplemental_Figures_and_Tables_S1-S2_G3-2024-405283.pdf
- Table_S3_G3-2024-405283.xlsx
- Table_S4_G3-2024-405283.xlsx
- Table_S5_G3-2024-405283.xlsx
- Table_S6_G3-2024-405283.xlsx
