# Supplementary material for: Chromosome-level reference genome for the Jonah crab, Cancer borealis
Source: G3 (Bethesda). 2024 Nov 6;15(1):jkae254. doi: 10.1093/g3journal/jkae254 (PMC11708212; doi:10.1093/g3journal/jkae254)
Supplement: jkae254_Supplementary_Data [file jkae254_supplementary_data.zip › Table_S3_G3-2024-405283.xlsx]

## Sheet: Sheet1
Table S3. Jonah crab (C. borealis) gene models and annotations
The Excel file containing gene annotations exceeded the allowable file size for initial manuscript submission.
The first 1000 gene annotations are below and the complete file can be found at the following link:
10.5281/zenodo.12994683
				RefSeq - Invertebrate DB						SwissProt DB					EGGNOG DB								KEGG	Goterms
JC Gene Model	Chromosome	CDS length	Protein length	Subject Sequence	Description	Percent Identical	Alignment Length	E Value	Coverage	Best Hit	Description	Percent Identity	Alignment Length	E Value	EggNOG Seed Ortholog	EggNOG Seed E-Value	EggNOG Seed Score	EggNOG Predicted Gene	EggNOG Tax Scope	EggNOG Tax Scope Max	EggNOG Member OGs	EggNOG Description	EggNOG KEGG Terms	EggNOG GO Biological	EggNOG GO Cellular	EggNOG GO Molecular	EggNOG Protein Domains
g1.t1	Cbor_chr1--HiC_scaffold_51	1977	659	XP_045110517.1	dihydropyrimidinase-like isoform X3 [Portunus trituberculatus]	52.3	738	1.21e-232	73.9	sp|Q63150|DPYS_RAT	Dihydropyrimidinase	46.8	389	3.08e-104	51511.ENSCSAVP00000018381	2.14e-111	352	DPYS	Animals	meNOG[21]	09TIF@biNOG,0DI51@chorNOG,0V4HE@meNOG,12N8J@opiNOG,COG0044@NOG,KOG2584@euNOG	Dihydropyrimidinase-like	2404107709831100	GO:0003008(L=-1),GO:0006082(L=-1),GO:0006139(L=-1),GO:0006206(L=-1),GO:0006207(L=-1),GO:0006208(L=-1),GO:0006210(L=-1),GO:0006212(L=-1),GO:0006213(L=-1),GO:0006520(L=-1),GO:0006725(L=-1),GO:0006807(L=-1),GO:0007154(L=-1),GO:0007165(L=-1),GO:0007264(L=-1),GO:0007265(L=-1),GO:0007610(L=-1),GO:0007611(L=-1),GO:0007613(L=-1),GO:0008150(L=-1),GO:0008152(L=-1),GO:0009056(L=-1),GO:0009058(L=-1),GO:00091…	GO:0005575(L=-1),GO:0005622(L=-1),GO:0005623(L=-1),GO:0005634(L=-1),GO:0005737(L=-1),GO:0005829(L=-1),GO:0043226(L=-1),GO:0043227(L=-1),GO:0043229(L=-1),GO:0043231(L=-1),GO:0044424(L=-1),GO:0044444(L=-1),GO:0044464(L=-1),	GO:0002054(L=-1),GO:0002058(L=-1),GO:0002059(L=-1),GO:0002061(L=-1),GO:0003674(L=-1),GO:0003824(L=-1),GO:0004157(L=-1),GO:0005488(L=-1),GO:0008270(L=-1),GO:0016597(L=-1),GO:0016787(L=-1),GO:0016810(L=-1),GO:0016812(L=-1),GO:0031406(L=-1),GO:0036094(L=-1),GO:0043167(L=-1),GO:0043168(L=-1),GO:0043169(L=-1),GO:0046872(L=-1),GO:0046914(L=-1),GO:0097159(L=-1),GO:1901363(L=-1),	PFAM (Amidohydro_1)
g2.t1	Cbor_chr1--HiC_scaffold_51	2190	730	XP_045110460.1	LOW QUALITY PROTEIN: tyrosine--tRNA ligase, mitochondrial-like [Portunus trituberculatus]	83.5	437	7.03e-269	59.9	sp|Q9W107|SYYM_DROME	Tyrosine--tRNA ligase	53.9	432	1.58e-158	7244.FBpp0235496	1.15e-163	486		Arthropoda	artNOG[6]	0326M@artNOG,09WK3@biNOG,0GU87@dipNOG,0HT02@droNOG,0SP5J@inNOG,0V7IP@meNOG,12PZM@opiNOG,COG0162@NOG,KOG2623@euNOG	tyrosyl-tRNA synthetase	970	GO:0006082(L=-1),GO:0006139(L=-1),GO:0006399(L=-1),GO:0006412(L=-1),GO:0006418(L=-1),GO:0006437(L=-1),GO:0006520(L=-1),GO:0006725(L=-1),GO:0006807(L=-1),GO:0008150(L=-1),GO:0008152(L=-1),GO:0009058(L=-1),GO:0009059(L=-1),GO:0009987(L=-1),GO:0010467(L=-1),GO:0016070(L=-1),GO:0019538(L=-1),GO:0019752(L=-1),GO:0034641(L=-1),GO:0034645(L=-1),GO:0034660(L=-1),GO:0043038(L=-1),GO:0043039(L=-1),GO:00431…	GO:0005575(L=-1),GO:0005622(L=-1),GO:0005623(L=-1),GO:0005737(L=-1),GO:0005739(L=-1),GO:0043226(L=-1),GO:0043227(L=-1),GO:0043229(L=-1),GO:0043231(L=-1),GO:0044424(L=-1),GO:0044444(L=-1),GO:0044464(L=-1),	GO:0000166(L=-1),GO:0001882(L=-1),GO:0001883(L=-1),GO:0003674(L=-1),GO:0003676(L=-1),GO:0003723(L=-1),GO:0003824(L=-1),GO:0004812(L=-1),GO:0004831(L=-1),GO:0005488(L=-1),GO:0005524(L=-1),GO:0016874(L=-1),GO:0016875(L=-1),GO:0017076(L=-1),GO:0030554(L=-1),GO:0032549(L=-1),GO:0032550(L=-1),GO:0032553(L=-1),GO:0032555(L=-1),GO:0032559(L=-1),GO:0035639(L=-1),GO:0036094(L=-1),GO:0043167(L=-1),GO:00431…	PFAM (tRNA-synt_1b), SMART (S4)
g3.t1	Cbor_chr1--HiC_scaffold_51	1674	558	XP_045110646.1	wiskott-Aldrich syndrome protein family member 2-like isoform X5 [Portunus trituberculatus]	90.7	559	2.15e-295	99.8	sp|Q9UPY6|WASF3_HUMAN	Actin-binding protein WASF3	50.7	221	1.25e-55	7070.TC006152-PA	1.05e-85	281		Arthropoda	artNOG[6]	03H2M@artNOG,0B1V7@biNOG,0T3K3@inNOG,0W2G5@meNOG,0XRBQ@NOG,13MHG@opiNOG,KOG1830@euNOG	Inherit from opiNOG: WAS protein family, member 3					PFAM (WH2), SMART (WH2)
g4.t1	Cbor_chr1--HiC_scaffold_51	1713	571	XP_045110448.1	pre-mRNA-processing factor 17-like isoform X1 [Portunus trituberculatus]	92.3	570	0	99.8	sp|Q9DC48|PRP17_MOUSE	Pre-mRNA-processing factor 17	68.6	526	6.32e-283	6945.ISCW007638-PA	1.75e-295	819		Arthropoda	artNOG[6]	033W3@artNOG,09WHW@biNOG,0V5NW@meNOG,0XP87@NOG,12P2R@opiNOG,KOG0282@euNOG	WD domain, G-beta repeat	3040	GO:0000375(L=-1),GO:0000377(L=-1),GO:0000398(L=-1),GO:0006139(L=-1),GO:0006325(L=-1),GO:0006396(L=-1),GO:0006397(L=-1),GO:0006473(L=-1),GO:0006475(L=-1),GO:0006725(L=-1),GO:0006807(L=-1),GO:0006996(L=-1),GO:0008150(L=-1),GO:0008152(L=-1),GO:0008380(L=-1),GO:0009987(L=-1),GO:0010467(L=-1),GO:0016043(L=-1),GO:0016070(L=-1),GO:0016071(L=-1),GO:0016569(L=-1),GO:0016570(L=-1),GO:0016573(L=-1),GO:00181…	GO:0005575(L=-1),GO:0005622(L=-1),GO:0005623(L=-1),GO:0005634(L=-1),GO:0005681(L=-1),GO:0032991(L=-1),GO:0043226(L=-1),GO:0043227(L=-1),GO:0043229(L=-1),GO:0043231(L=-1),GO:0044422(L=-1),GO:0044424(L=-1),GO:0044428(L=-1),GO:0044446(L=-1),GO:0044464(L=-1),GO:0071011(L=-1),GO:0071013(L=-1),	GO:0003674(L=-1),GO:0003824(L=-1),GO:0004402(L=-1),GO:0008080(L=-1),GO:0016407(L=-1),GO:0016410(L=-1),GO:0016740(L=-1),GO:0016746(L=-1),GO:0016747(L=-1),	PFAM (WD40), SMART (WD40)
g5.t1	Cbor_chr1--HiC_scaffold_51	1077	359	XP_045110476.1	zinc transporter ZIP1-like isoform X1 [Portunus trituberculatus]	80.8	360	5.21e-184	99.7	sp|P59889|S39A1_DANRE	Zinc transporter ZIP1	30.4	257	1.95e-27	8128.ENSONIP00000017605	1.9e-30	124	SLC39A2	Fishes	fiNOG[1]	09WRW@biNOG,0DI1K@chorNOG,0MW46@fiNOG,0V7Q8@meNOG,11GP2@NOG,13M3Q@opiNOG,1CSS7@veNOG,KOG1558@euNOG	solute carrier family 39 (zinc transporter), member		GO:0000041(L=-1),GO:0006810(L=-1),GO:0006811(L=-1),GO:0006812(L=-1),GO:0006829(L=-1),GO:0008150(L=-1),GO:0009987(L=-1),GO:0030001(L=-1),GO:0034220(L=-1),GO:0051179(L=-1),GO:0051234(L=-1),GO:0055085(L=-1),GO:0071577(L=-1),	GO:0005575(L=-1),GO:0005623(L=-1),GO:0005886(L=-1),GO:0016020(L=-1),GO:0031224(L=-1),GO:0044425(L=-1),GO:0044464(L=-1),GO:0071944(L=-1),	GO:0003674(L=-1),GO:0005215(L=-1),GO:0005385(L=-1),GO:0005488(L=-1),GO:0008270(L=-1),GO:0008324(L=-1),GO:0015075(L=-1),GO:0022857(L=-1),GO:0022890(L=-1),GO:0043167(L=-1),GO:0043169(L=-1),GO:0046872(L=-1),GO:0046873(L=-1),GO:0046914(L=-1),GO:0046915(L=-1),	PFAM (Zip), SMART (TRANS)
g7.t1	Cbor_chr1--HiC_scaffold_51	1176	392	XP_045110385.1	tubulin polyglutamylase complex subunit 2-like isoform X1 [Portunus trituberculatus]	86.9	283	4.17e-172	71.4	sp|Q6AXS8|TPGS2_RAT	Tubulin polyglutamylase complex subunit 2	30.1	256	6e-28	28377.ENSACAP00000012250	6.79e-30	123	TPGS2	Animals	meNOG[21]	0A3DT@biNOG,0DR1B@chorNOG,0IJVC@euNOG,0VE8M@meNOG,11HTQ@NOG,13IY3@opiNOG,1D05K@veNOG	tubulin polyglutamylase complex subunit 2			GO:0005575(L=-1),GO:0005622(L=-1),GO:0005623(L=-1),GO:0005737(L=-1),GO:0005856(L=-1),GO:0005874(L=-1),GO:0015630(L=-1),GO:0032991(L=-1),GO:0043226(L=-1),GO:0043228(L=-1),GO:0043229(L=-1),GO:0043232(L=-1),GO:0044422(L=-1),GO:0044424(L=-1),GO:0044430(L=-1),GO:0044446(L=-1),GO:0044464(L=-1),		SMART (SMI1_KNR4)
g11.t1	Cbor_chr1--HiC_scaffold_51	1599	533	XP_045110430.1	uncharacterized protein LOC123504160 [Portunus trituberculatus]	85.9	426	4.53e-231	79.9	No match					7425.NV11626-PA	1.1e-34	145		Arthropoda	artNOG[6]	036BJ@artNOG,0A6H3@biNOG,0IJZQ@euNOG,0S3EJ@hymNOG,0ST72@inNOG,0VHBF@meNOG,11F82@NOG,13N7U@opiNOG	NA					SMART (COIL)
g12.t1	Cbor_chr1--HiC_scaffold_51	4629	1543	XP_045110636.1	uncharacterized protein LOC123504292 [Portunus trituberculatus]	67.5	1439	0	90.8	No match
g13.t1	Cbor_chr1--HiC_scaffold_51	327	109	XP_045110240.1	DNA-directed RNA polymerase III subunit RPC10-like isoform X1 [Portunus trituberculatus]	96.3	108	3.92e-79	99.1	sp|Q9CQZ7|RPC10_MOUSE	DNA-directed RNA polymerase III subunit RPC10	70.4	108	6.87e-56	7955.ENSDARP00000055128	1.89e-57	178	POLR3K	Fishes	fiNOG[1]	0A8HR@biNOG,0DUA8@chorNOG,0N8EH@fiNOG,0VJE6@meNOG,13SVY@opiNOG,1D3MY@veNOG,COG1594@NOG,KOG2906@euNOG	DNA-dependent RNA polymerase catalyzes the transcription of DNA into RNA using the four ribonucleoside triphosphates as substrates (By similarity)	2.3024e+21	GO:0006139(L=-1),GO:0006351(L=-1),GO:0006725(L=-1),GO:0006807(L=-1),GO:0008150(L=-1),GO:0008152(L=-1),GO:0009058(L=-1),GO:0009059(L=-1),GO:0009987(L=-1),GO:0010467(L=-1),GO:0016070(L=-1),GO:0018130(L=-1),GO:0019438(L=-1),GO:0032774(L=-1),GO:0034641(L=-1),GO:0034645(L=-1),GO:0034654(L=-1),GO:0043170(L=-1),GO:0044237(L=-1),GO:0044238(L=-1),GO:0044249(L=-1),GO:0044260(L=-1),GO:0044271(L=-1),GO:00464…	GO:0005575(L=-1),GO:0005622(L=-1),GO:0005623(L=-1),GO:0005634(L=-1),GO:0043226(L=-1),GO:0043227(L=-1),GO:0043229(L=-1),GO:0043231(L=-1),GO:0044424(L=-1),GO:0044464(L=-1),	GO:0003674(L=-1),GO:0003676(L=-1),GO:0003677(L=-1),GO:0003824(L=-1),GO:0003899(L=-1),GO:0005488(L=-1),GO:0008270(L=-1),GO:0016740(L=-1),GO:0016772(L=-1),GO:0016779(L=-1),GO:0034062(L=-1),GO:0043167(L=-1),GO:0043169(L=-1),GO:0046872(L=-1),GO:0046914(L=-1),GO:0097159(L=-1),GO:1901363(L=-1),	PFAM (RNA_POL_M_15KD, TFIIS_C), SMART (ZnF_C2C2, RPOL9)
g14.t1	Cbor_chr1--HiC_scaffold_51	711	237	XP_045110239.1	yrdC domain-containing protein, mitochondrial-like [Portunus trituberculatus]	82.2	236	5.27e-138	99.6	sp|Q0VC80|YRDC_BOVIN	Threonylcarbamoyl-AMP synthase	50	202	2.21e-61	45351.NEMVEDRAFT_v1g161176-PA	3.54e-71	223	YRDC	Animals	meNOG[21]	0VDWZ@meNOG,12NRE@opiNOG,COG0009@NOG,KOG3051@euNOG	yrdC domain containing (E. coli)	2.3024e+21	GO:0006139(L=-1),GO:0006351(L=-1),GO:0006412(L=-1),GO:0006417(L=-1),GO:0006725(L=-1),GO:0006807(L=-1),GO:0008150(L=-1),GO:0008152(L=-1),GO:0009058(L=-1),GO:0009059(L=-1),GO:0009889(L=-1),GO:0009987(L=-1),GO:0010467(L=-1),GO:0010468(L=-1),GO:0010556(L=-1),GO:0010608(L=-1),GO:0016070(L=-1),GO:0018130(L=-1),GO:0019222(L=-1),GO:0019438(L=-1),GO:0019538(L=-1),GO:0031323(L=-1),GO:0031326(L=-1),GO:00327…	GO:0005575(L=-1),GO:0005622(L=-1),GO:0005623(L=-1),GO:0005737(L=-1),GO:0005739(L=-1),GO:0016020(L=-1),GO:0043226(L=-1),GO:0043227(L=-1),GO:0043229(L=-1),GO:0043231(L=-1),GO:0044424(L=-1),GO:0044444(L=-1),GO:0044464(L=-1),	GO:0003674(L=-1),GO:0003676(L=-1),GO:0003677(L=-1),GO:0003723(L=-1),GO:0003725(L=-1),GO:0003824(L=-1),GO:0003899(L=-1),GO:0005488(L=-1),GO:0008270(L=-1),GO:0016740(L=-1),GO:0016772(L=-1),GO:0016779(L=-1),GO:0034062(L=-1),GO:0043167(L=-1),GO:0043169(L=-1),GO:0045182(L=-1),GO:0046872(L=-1),GO:0046914(L=-1),GO:0097159(L=-1),GO:1901363(L=-1),	PFAM (Sua5_yciO_yrdC)
g15.t1	Cbor_chr1--HiC_scaffold_51	2070	690	XP_045110238.1	run domain Beclin-1-interacting and cysteine-rich domain-containing protein-like [Portunus trituberculatus]	81.5	688	0	99.4	sp|Q8BM47|PKHM3_MOUSE	Pleckstrin homology domain-containing family M member 3	42.4	238	1.83e-57	34740.HMEL003317-PA	3.38e-110	355		Arthropoda	artNOG[6]	035RC@artNOG,0A2EU@biNOG,0SRYG@inNOG,0TA17@lepNOG,0VDAF@meNOG,0ZMB5@NOG,12SQB@opiNOG,KOG1829@euNOG	DUF4206		GO:0007154(L=-1),GO:0007165(L=-1),GO:0008150(L=-1),GO:0009987(L=-1),GO:0023052(L=-1),GO:0035556(L=-1),GO:0050789(L=-1),GO:0050794(L=-1),GO:0050896(L=-1),GO:0051716(L=-1),GO:0065007(L=-1),		GO:0003674(L=-1),GO:0005488(L=-1),GO:0008270(L=-1),GO:0008289(L=-1),GO:0019992(L=-1),GO:0043167(L=-1),GO:0043169(L=-1),GO:0046872(L=-1),GO:0046914(L=-1),	PFAM (RUN), SMART (DUF4206, RUN, RING, PHD, COIL, C1)
g21.t1	Cbor_chr1--HiC_scaffold_51	564	188	No match						No match
g26.t1	Cbor_chr1--HiC_scaffold_51	675	225	No match						No match					6945.ISCW008601-PA	2.13e-06	55.1		Arthropoda	artNOG[6]	034U2@artNOG,09VZ7@biNOG,0V6XM@meNOG,0XQFV@NOG,12P80@opiNOG,KOG2208@euNOG	KH domain		GO:0006139(L=-1),GO:0006259(L=-1),GO:0006325(L=-1),GO:0006338(L=-1),GO:0006417(L=-1),GO:0006725(L=-1),GO:0006807(L=-1),GO:0006996(L=-1),GO:0007059(L=-1),GO:0008150(L=-1),GO:0008152(L=-1),GO:0009889(L=-1),GO:0009891(L=-1),GO:0009893(L=-1),GO:0009987(L=-1),GO:0010468(L=-1),GO:0010556(L=-1),GO:0010557(L=-1),GO:0010604(L=-1),GO:0010608(L=-1),GO:0016043(L=-1),GO:0019222(L=-1),GO:0022607(L=-1),GO:00302…	GO:0000785(L=-1),GO:0000792(L=-1),GO:0005575(L=-1),GO:0005622(L=-1),GO:0005623(L=-1),GO:0005634(L=-1),GO:0005694(L=-1),GO:0005700(L=-1),GO:0005701(L=-1),GO:0005737(L=-1),GO:0005811(L=-1),GO:0010369(L=-1),GO:0032991(L=-1),GO:0043226(L=-1),GO:0043227(L=-1),GO:0043228(L=-1),GO:0043229(L=-1),GO:0043231(L=-1),GO:0043232(L=-1),GO:0044422(L=-1),GO:0044424(L=-1),GO:0044427(L=-1),GO:0044444(L=-1),GO:00444…	GO:0003674(L=-1),GO:0003676(L=-1),GO:0003677(L=-1),GO:0003696(L=-1),GO:0003697(L=-1),GO:0003723(L=-1),GO:0003729(L=-1),GO:0003730(L=-1),GO:0003824(L=-1),GO:0004221(L=-1),GO:0005488(L=-1),GO:0016787(L=-1),GO:0016788(L=-1),GO:0016790(L=-1),GO:0043565(L=-1),GO:0097159(L=-1),GO:1901363(L=-1),	PFAM (KH_1), SMART (KH, COIL)
g27.t1	Cbor_chr1--HiC_scaffold_51	675	225	No match						No match					6945.ISCW008601-PA	2.13e-06	55.1		Arthropoda	artNOG[6]	034U2@artNOG,09VZ7@biNOG,0V6XM@meNOG,0XQFV@NOG,12P80@opiNOG,KOG2208@euNOG	KH domain		GO:0006139(L=-1),GO:0006259(L=-1),GO:0006325(L=-1),GO:0006338(L=-1),GO:0006417(L=-1),GO:0006725(L=-1),GO:0006807(L=-1),GO:0006996(L=-1),GO:0007059(L=-1),GO:0008150(L=-1),GO:0008152(L=-1),GO:0009889(L=-1),GO:0009891(L=-1),GO:0009893(L=-1),GO:0009987(L=-1),GO:0010468(L=-1),GO:0010556(L=-1),GO:0010557(L=-1),GO:0010604(L=-1),GO:0010608(L=-1),GO:0016043(L=-1),GO:0019222(L=-1),GO:0022607(L=-1),GO:00302…	GO:0000785(L=-1),GO:0000792(L=-1),GO:0005575(L=-1),GO:0005622(L=-1),GO:0005623(L=-1),GO:0005634(L=-1),GO:0005694(L=-1),GO:0005700(L=-1),GO:0005701(L=-1),GO:0005737(L=-1),GO:0005811(L=-1),GO:0010369(L=-1),GO:0032991(L=-1),GO:0043226(L=-1),GO:0043227(L=-1),GO:0043228(L=-1),GO:0043229(L=-1),GO:0043231(L=-1),GO:0043232(L=-1),GO:0044422(L=-1),GO:0044424(L=-1),GO:0044427(L=-1),GO:0044444(L=-1),GO:00444…	GO:0003674(L=-1),GO:0003676(L=-1),GO:0003677(L=-1),GO:0003696(L=-1),GO:0003697(L=-1),GO:0003723(L=-1),GO:0003729(L=-1),GO:0003730(L=-1),GO:0003824(L=-1),GO:0004221(L=-1),GO:0005488(L=-1),GO:0016787(L=-1),GO:0016788(L=-1),GO:0016790(L=-1),GO:0043565(L=-1),GO:0097159(L=-1),GO:1901363(L=-1),	PFAM (KH_1), SMART (KH, COIL)
g28.t1	Cbor_chr1--HiC_scaffold_51	675	225	No match						No match					6945.ISCW008601-PA	1.58e-06	55.5		Arthropoda	artNOG[6]	034U2@artNOG,09VZ7@biNOG,0V6XM@meNOG,0XQFV@NOG,12P80@opiNOG,KOG2208@euNOG	KH domain		GO:0006139(L=-1),GO:0006259(L=-1),GO:0006325(L=-1),GO:0006338(L=-1),GO:0006417(L=-1),GO:0006725(L=-1),GO:0006807(L=-1),GO:0006996(L=-1),GO:0007059(L=-1),GO:0008150(L=-1),GO:0008152(L=-1),GO:0009889(L=-1),GO:0009891(L=-1),GO:0009893(L=-1),GO:0009987(L=-1),GO:0010468(L=-1),GO:0010556(L=-1),GO:0010557(L=-1),GO:0010604(L=-1),GO:0010608(L=-1),GO:0016043(L=-1),GO:0019222(L=-1),GO:0022607(L=-1),GO:00302…	GO:0000785(L=-1),GO:0000792(L=-1),GO:0005575(L=-1),GO:0005622(L=-1),GO:0005623(L=-1),GO:0005634(L=-1),GO:0005694(L=-1),GO:0005700(L=-1),GO:0005701(L=-1),GO:0005737(L=-1),GO:0005811(L=-1),GO:0010369(L=-1),GO:0032991(L=-1),GO:0043226(L=-1),GO:0043227(L=-1),GO:0043228(L=-1),GO:0043229(L=-1),GO:0043231(L=-1),GO:0043232(L=-1),GO:0044422(L=-1),GO:0044424(L=-1),GO:0044427(L=-1),GO:0044444(L=-1),GO:00444…	GO:0003674(L=-1),GO:0003676(L=-1),GO:0003677(L=-1),GO:0003696(L=-1),GO:0003697(L=-1),GO:0003723(L=-1),GO:0003729(L=-1),GO:0003730(L=-1),GO:0003824(L=-1),GO:0004221(L=-1),GO:0005488(L=-1),GO:0016787(L=-1),GO:0016788(L=-1),GO:0016790(L=-1),GO:0043565(L=-1),GO:0097159(L=-1),GO:1901363(L=-1),	PFAM (KH_1), SMART (KH, COIL)
g29.t1	Cbor_chr1--HiC_scaffold_51	675	225	No match						No match					6945.ISCW008601-PA	2.13e-06	55.1		Arthropoda	artNOG[6]	034U2@artNOG,09VZ7@biNOG,0V6XM@meNOG,0XQFV@NOG,12P80@opiNOG,KOG2208@euNOG	KH domain		GO:0006139(L=-1),GO:0006259(L=-1),GO:0006325(L=-1),GO:0006338(L=-1),GO:0006417(L=-1),GO:0006725(L=-1),GO:0006807(L=-1),GO:0006996(L=-1),GO:0007059(L=-1),GO:0008150(L=-1),GO:0008152(L=-1),GO:0009889(L=-1),GO:0009891(L=-1),GO:0009893(L=-1),GO:0009987(L=-1),GO:0010468(L=-1),GO:0010556(L=-1),GO:0010557(L=-1),GO:0010604(L=-1),GO:0010608(L=-1),GO:0016043(L=-1),GO:0019222(L=-1),GO:0022607(L=-1),GO:00302…	GO:0000785(L=-1),GO:0000792(L=-1),GO:0005575(L=-1),GO:0005622(L=-1),GO:0005623(L=-1),GO:0005634(L=-1),GO:0005694(L=-1),GO:0005700(L=-1),GO:0005701(L=-1),GO:0005737(L=-1),GO:0005811(L=-1),GO:0010369(L=-1),GO:0032991(L=-1),GO:0043226(L=-1),GO:0043227(L=-1),GO:0043228(L=-1),GO:0043229(L=-1),GO:0043231(L=-1),GO:0043232(L=-1),GO:0044422(L=-1),GO:0044424(L=-1),GO:0044427(L=-1),GO:0044444(L=-1),GO:00444…	GO:0003674(L=-1),GO:0003676(L=-1),GO:0003677(L=-1),GO:0003696(L=-1),GO:0003697(L=-1),GO:0003723(L=-1),GO:0003729(L=-1),GO:0003730(L=-1),GO:0003824(L=-1),GO:0004221(L=-1),GO:0005488(L=-1),GO:0016787(L=-1),GO:0016788(L=-1),GO:0016790(L=-1),GO:0043565(L=-1),GO:0097159(L=-1),GO:1901363(L=-1),	PFAM (KH_1), SMART (KH, COIL)
g30.t1	Cbor_chr1--HiC_scaffold_51	675	225	No match						No match					6945.ISCW008601-PA	2.13e-06	55.1		Arthropoda	artNOG[6]	034U2@artNOG,09VZ7@biNOG,0V6XM@meNOG,0XQFV@NOG,12P80@opiNOG,KOG2208@euNOG	KH domain		GO:0006139(L=-1),GO:0006259(L=-1),GO:0006325(L=-1),GO:0006338(L=-1),GO:0006417(L=-1),GO:0006725(L=-1),GO:0006807(L=-1),GO:0006996(L=-1),GO:0007059(L=-1),GO:0008150(L=-1),GO:0008152(L=-1),GO:0009889(L=-1),GO:0009891(L=-1),GO:0009893(L=-1),GO:0009987(L=-1),GO:0010468(L=-1),GO:0010556(L=-1),GO:0010557(L=-1),GO:0010604(L=-1),GO:0010608(L=-1),GO:0016043(L=-1),GO:0019222(L=-1),GO:0022607(L=-1),GO:00302…	GO:0000785(L=-1),GO:0000792(L=-1),GO:0005575(L=-1),GO:0005622(L=-1),GO:0005623(L=-1),GO:0005634(L=-1),GO:0005694(L=-1),GO:0005700(L=-1),GO:0005701(L=-1),GO:0005737(L=-1),GO:0005811(L=-1),GO:0010369(L=-1),GO:0032991(L=-1),GO:0043226(L=-1),GO:0043227(L=-1),GO:0043228(L=-1),GO:0043229(L=-1),GO:0043231(L=-1),GO:0043232(L=-1),GO:0044422(L=-1),GO:0044424(L=-1),GO:0044427(L=-1),GO:0044444(L=-1),GO:00444…	GO:0003674(L=-1),GO:0003676(L=-1),GO:0003677(L=-1),GO:0003696(L=-1),GO:0003697(L=-1),GO:0003723(L=-1),GO:0003729(L=-1),GO:0003730(L=-1),GO:0003824(L=-1),GO:0004221(L=-1),GO:0005488(L=-1),GO:0016787(L=-1),GO:0016788(L=-1),GO:0016790(L=-1),GO:0043565(L=-1),GO:0097159(L=-1),GO:1901363(L=-1),	PFAM (KH_1), SMART (KH, COIL)
g31.t1	Cbor_chr1--HiC_scaffold_51	675	225	No match						No match					6945.ISCW008601-PA	2.13e-06	55.1		Arthropoda	artNOG[6]	034U2@artNOG,09VZ7@biNOG,0V6XM@meNOG,0XQFV@NOG,12P80@opiNOG,KOG2208@euNOG	KH domain		GO:0006139(L=-1),GO:0006259(L=-1),GO:0006325(L=-1),GO:0006338(L=-1),GO:0006417(L=-1),GO:0006725(L=-1),GO:0006807(L=-1),GO:0006996(L=-1),GO:0007059(L=-1),GO:0008150(L=-1),GO:0008152(L=-1),GO:0009889(L=-1),GO:0009891(L=-1),GO:0009893(L=-1),GO:0009987(L=-1),GO:0010468(L=-1),GO:0010556(L=-1),GO:0010557(L=-1),GO:0010604(L=-1),GO:0010608(L=-1),GO:0016043(L=-1),GO:0019222(L=-1),GO:0022607(L=-1),GO:00302…	GO:0000785(L=-1),GO:0000792(L=-1),GO:0005575(L=-1),GO:0005622(L=-1),GO:0005623(L=-1),GO:0005634(L=-1),GO:0005694(L=-1),GO:0005700(L=-1),GO:0005701(L=-1),GO:0005737(L=-1),GO:0005811(L=-1),GO:0010369(L=-1),GO:0032991(L=-1),GO:0043226(L=-1),GO:0043227(L=-1),GO:0043228(L=-1),GO:0043229(L=-1),GO:0043231(L=-1),GO:0043232(L=-1),GO:0044422(L=-1),GO:0044424(L=-1),GO:0044427(L=-1),GO:0044444(L=-1),GO:00444…	GO:0003674(L=-1),GO:0003676(L=-1),GO:0003677(L=-1),GO:0003696(L=-1),GO:0003697(L=-1),GO:0003723(L=-1),GO:0003729(L=-1),GO:0003730(L=-1),GO:0003824(L=-1),GO:0004221(L=-1),GO:0005488(L=-1),GO:0016787(L=-1),GO:0016788(L=-1),GO:0016790(L=-1),GO:0043565(L=-1),GO:0097159(L=-1),GO:1901363(L=-1),	PFAM (KH_1), SMART (KH, COIL)
g32.t1	Cbor_chr1--HiC_scaffold_51	675	225	No match						No match					6945.ISCW008601-PA	2.13e-06	55.1		Arthropoda	artNOG[6]	034U2@artNOG,09VZ7@biNOG,0V6XM@meNOG,0XQFV@NOG,12P80@opiNOG,KOG2208@euNOG	KH domain		GO:0006139(L=-1),GO:0006259(L=-1),GO:0006325(L=-1),GO:0006338(L=-1),GO:0006417(L=-1),GO:0006725(L=-1),GO:0006807(L=-1),GO:0006996(L=-1),GO:0007059(L=-1),GO:0008150(L=-1),GO:0008152(L=-1),GO:0009889(L=-1),GO:0009891(L=-1),GO:0009893(L=-1),GO:0009987(L=-1),GO:0010468(L=-1),GO:0010556(L=-1),GO:0010557(L=-1),GO:0010604(L=-1),GO:0010608(L=-1),GO:0016043(L=-1),GO:0019222(L=-1),GO:0022607(L=-1),GO:00302…	GO:0000785(L=-1),GO:0000792(L=-1),GO:0005575(L=-1),GO:0005622(L=-1),GO:0005623(L=-1),GO:0005634(L=-1),GO:0005694(L=-1),GO:0005700(L=-1),GO:0005701(L=-1),GO:0005737(L=-1),GO:0005811(L=-1),GO:0010369(L=-1),GO:0032991(L=-1),GO:0043226(L=-1),GO:0043227(L=-1),GO:0043228(L=-1),GO:0043229(L=-1),GO:0043231(L=-1),GO:0043232(L=-1),GO:0044422(L=-1),GO:0044424(L=-1),GO:0044427(L=-1),GO:0044444(L=-1),GO:00444…	GO:0003674(L=-1),GO:0003676(L=-1),GO:0003677(L=-1),GO:0003696(L=-1),GO:0003697(L=-1),GO:0003723(L=-1),GO:0003729(L=-1),GO:0003730(L=-1),GO:0003824(L=-1),GO:0004221(L=-1),GO:0005488(L=-1),GO:0016787(L=-1),GO:0016788(L=-1),GO:0016790(L=-1),GO:0043565(L=-1),GO:0097159(L=-1),GO:1901363(L=-1),	PFAM (KH_1), SMART (KH, COIL)
g34.t1	Cbor_chr1--HiC_scaffold_51	348	116	No match						No match
g35.t1	Cbor_chr1--HiC_scaffold_51	369	123	No match						No match
g40.t1	Cbor_chr1--HiC_scaffold_51	390	130	No match						No match
g42.t1	Cbor_chr1--HiC_scaffold_51	4368	1456	No match						No match
g44.t1	Cbor_chr1--HiC_scaffold_51	294	98	No match						No match
g64.t1	Cbor_chr1--HiC_scaffold_51	390	130	No match						No match
g71.t1	Cbor_chr1--HiC_scaffold_51	1197	399	XP_045114004.1	neurofilament medium polypeptide-like [Portunus trituberculatus]	38.4	367	3.37e-49	82.2	No match					45351.NEMVEDRAFT_v1g211503-PA	4.52e-08	62.8	HDLBP	Animals	meNOG[21]	0V6XM@meNOG,0XQFV@NOG,12P80@opiNOG,KOG2208@euNOG	High density lipoprotein binding protein		GO:0000003(L=-1),GO:0002119(L=-1),GO:0002164(L=-1),GO:0003006(L=-1),GO:0006066(L=-1),GO:0006139(L=-1),GO:0006259(L=-1),GO:0006325(L=-1),GO:0006338(L=-1),GO:0006417(L=-1),GO:0006629(L=-1),GO:0006725(L=-1),GO:0006807(L=-1),GO:0006810(L=-1),GO:0006869(L=-1),GO:0006996(L=-1),GO:0007059(L=-1),GO:0007275(L=-1),GO:0007548(L=-1),GO:0007610(L=-1),GO:0008150(L=-1),GO:0008152(L=-1),GO:0008202(L=-1),GO:00082…	GO:0000785(L=-1),GO:0000792(L=-1),GO:0005575(L=-1),GO:0005576(L=-1),GO:0005615(L=-1),GO:0005622(L=-1),GO:0005623(L=-1),GO:0005634(L=-1),GO:0005694(L=-1),GO:0005700(L=-1),GO:0005701(L=-1),GO:0005737(L=-1),GO:0005811(L=-1),GO:0005886(L=-1),GO:0010369(L=-1),GO:0016020(L=-1),GO:0032991(L=-1),GO:0032994(L=-1),GO:0034358(L=-1),GO:0034364(L=-1),GO:0043226(L=-1),GO:0043227(L=-1),GO:0043228(L=-1),GO:00432…	GO:0003674(L=-1),GO:0003676(L=-1),GO:0003677(L=-1),GO:0003696(L=-1),GO:0003697(L=-1),GO:0003723(L=-1),GO:0003729(L=-1),GO:0003730(L=-1),GO:0003824(L=-1),GO:0004221(L=-1),GO:0005488(L=-1),GO:0008289(L=-1),GO:0016787(L=-1),GO:0016788(L=-1),GO:0016790(L=-1),GO:0043565(L=-1),GO:0097159(L=-1),GO:1901363(L=-1),	PFAM (KH_1), SMART (KH, COIL)
g74.t1	Cbor_chr1--HiC_scaffold_51	273	91	No match						No match
g76.t1	Cbor_chr1--HiC_scaffold_51	2223	741	XP_045110668.1	semaphorin-2A-like isoform X1 [Portunus trituberculatus]	95.4	692	0	93.4	sp|Q9XZC8|SEM2A_SCHGR	Semaphorin-2A	67.7	674	0	7425.NV17440-PA	0	1050	SEMA-2A	Arthropoda	artNOG[6]	035HA@artNOG,0A2XP@biNOG,0S60T@hymNOG,0SS5V@inNOG,0VE11@meNOG,0XQZC@NOG,13G80@opiNOG,KOG3611@euNOG	Sema		GO:0000003(L=-1),GO:0000902(L=-1),GO:0000904(L=-1),GO:0006139(L=-1),GO:0006259(L=-1),GO:0006260(L=-1),GO:0006278(L=-1),GO:0006725(L=-1),GO:0006807(L=-1),GO:0006928(L=-1),GO:0006935(L=-1),GO:0007275(L=-1),GO:0007399(L=-1),GO:0007409(L=-1),GO:0007411(L=-1),GO:0007431(L=-1),GO:0007610(L=-1),GO:0007626(L=-1),GO:0007629(L=-1),GO:0007631(L=-1),GO:0007632(L=-1),GO:0008037(L=-1),GO:0008038(L=-1),GO:00080…	GO:0005575(L=-1),GO:0005576(L=-1),GO:0016020(L=-1),GO:0031224(L=-1),GO:0044425(L=-1),	GO:0003674(L=-1),GO:0003676(L=-1),GO:0003723(L=-1),GO:0003824(L=-1),GO:0003964(L=-1),GO:0005488(L=-1),GO:0005515(L=-1),GO:0016740(L=-1),GO:0016772(L=-1),GO:0016779(L=-1),GO:0034061(L=-1),GO:0097159(L=-1),GO:1901363(L=-1),	PFAM (Sema, V-set, PSI, RVT_1), SMART (Sema, IG, SIGNAL, TRANS, PSI)
g77.t1	Cbor_chr1--HiC_scaffold_51	531	177	XP_045109978.1	translocator protein-like [Portunus trituberculatus]	73.3	172	9.73e-89	96.6	sp|P17057|CRTK_RHOCB	Protein CrtK	38.9	131	1.11e-19	8083.ENSXMAP00000015636	7.76e-41	141	TSPO	Fishes	fiNOG[1]	0A546@biNOG,0DSDD@chorNOG,0N4V2@fiNOG,0VFZI@meNOG,13R5P@opiNOG,1D1P1@veNOG,COG3476@NOG,KOG3797@euNOG	translocator protein	40805166	GO:0002262(L=-1),GO:0002376(L=-1),GO:0002520(L=-1),GO:0007275(L=-1),GO:0008150(L=-1),GO:0009790(L=-1),GO:0009987(L=-1),GO:0030097(L=-1),GO:0030099(L=-1),GO:0030154(L=-1),GO:0030218(L=-1),GO:0032501(L=-1),GO:0032502(L=-1),GO:0034101(L=-1),GO:0035162(L=-1),GO:0042592(L=-1),GO:0048513(L=-1),GO:0048534(L=-1),GO:0048568(L=-1),GO:0048731(L=-1),GO:0048856(L=-1),GO:0048869(L=-1),GO:0048872(L=-1),GO:00602…	GO:0005575(L=-1),GO:0016020(L=-1),GO:0031224(L=-1),GO:0044425(L=-1),		PFAM (TspO_MBR), SMART (TRANS)
g80.t2	Cbor_chr1--HiC_scaffold_51	2934	978	XP_045109966.1	pyruvate dehydrogenase phosphatase regulatory subunit, mitochondrial-like [Portunus trituberculatus]	90.3	909	0	92.9	sp|Q8NCN5|PDPR_HUMAN	Pyruvate dehydrogenase phosphatase regulatory subunit	42.9	862	3.57e-242	7070.TC010363-PA	0	1025		Arthropoda	artNOG[6]	032AG@artNOG,09TEX@biNOG,0SP8H@inNOG,0V4E0@meNOG,12NRW@opiNOG,COG0404@NOG,KOG2844@euNOG	Dehydrogenase		GO:0006082(L=-1),GO:0006520(L=-1),GO:0006544(L=-1),GO:0006546(L=-1),GO:0006807(L=-1),GO:0008150(L=-1),GO:0008152(L=-1),GO:0009056(L=-1),GO:0009063(L=-1),GO:0009069(L=-1),GO:0009071(L=-1),GO:0009987(L=-1),GO:0016054(L=-1),GO:0019222(L=-1),GO:0019752(L=-1),GO:0032259(L=-1),GO:0043436(L=-1),GO:0044237(L=-1),GO:0044238(L=-1),GO:0044248(L=-1),GO:0044281(L=-1),GO:0044282(L=-1),GO:0046395(L=-1),GO:00507…	GO:0005575(L=-1),GO:0005622(L=-1),GO:0005623(L=-1),GO:0005737(L=-1),GO:0005739(L=-1),GO:0005759(L=-1),GO:0019910(L=-1),GO:0031974(L=-1),GO:0032991(L=-1),GO:0043226(L=-1),GO:0043227(L=-1),GO:0043229(L=-1),GO:0043231(L=-1),GO:0043233(L=-1),GO:0044422(L=-1),GO:0044424(L=-1),GO:0044429(L=-1),GO:0044444(L=-1),GO:0044446(L=-1),GO:0044464(L=-1),GO:0045253(L=-1),GO:0070013(L=-1),	GO:0003674(L=-1),GO:0003824(L=-1),GO:0004047(L=-1),GO:0008168(L=-1),GO:0016491(L=-1),GO:0016740(L=-1),GO:0016741(L=-1),GO:0019208(L=-1),GO:0019888(L=-1),GO:0019909(L=-1),GO:0030234(L=-1),	PFAM (GCV_T, DAO, GCV_T_C, Trp_halogenase, SoxG, FAD_binding_2)
g82.t1	Cbor_chr1--HiC_scaffold_51	1713	571	XP_045110129.1	LIM and SH3 domain protein Lasp-like isoform X1 [Portunus trituberculatus]	71.6	623	8.22e-221	99.8	sp|Q8I7C3|LASP1_DROME	LIM and SH3 domain protein Lasp	80.4	92	3.23e-45	7425.NV10661-PA	2.59e-63	218		Arthropoda	artNOG[6]	0351Q@artNOG,0A33Z@biNOG,0SRUF@inNOG,0VDYX@meNOG,11GQ8@NOG,13IFU@opiNOG,KOG1702@euNOG	Lim and sh3 domain protein		GO:0000003(L=-1),GO:0002064(L=-1),GO:0003006(L=-1),GO:0007275(L=-1),GO:0007276(L=-1),GO:0007277(L=-1),GO:0007279(L=-1),GO:0007281(L=-1),GO:0007283(L=-1),GO:0007286(L=-1),GO:0007291(L=-1),GO:0007317(L=-1),GO:0007349(L=-1),GO:0008150(L=-1),GO:0009653(L=-1),GO:0009888(L=-1),GO:0009987(L=-1),GO:0019953(L=-1),GO:0022412(L=-1),GO:0022414(L=-1),GO:0030154(L=-1),GO:0030855(L=-1),GO:0032501(L=-1),GO:00325…	GO:0005575(L=-1),GO:0005622(L=-1),GO:0005623(L=-1),GO:0005856(L=-1),GO:0005912(L=-1),GO:0005924(L=-1),GO:0005925(L=-1),GO:0015629(L=-1),GO:0030054(L=-1),GO:0030055(L=-1),GO:0032991(L=-1),GO:0043226(L=-1),GO:0043228(L=-1),GO:0043229(L=-1),GO:0043232(L=-1),GO:0044424(L=-1),GO:0044464(L=-1),GO:0070161(L=-1),GO:0070864(L=-1),	GO:0003674(L=-1),GO:0003779(L=-1),GO:0005488(L=-1),GO:0005515(L=-1),GO:0008092(L=-1),GO:0008270(L=-1),GO:0043167(L=-1),GO:0043169(L=-1),GO:0046872(L=-1),GO:0046914(L=-1),	PFAM (Nebulin, LIM, SH3_1, SH3_2), SMART (NEBU, LIM, SH3, COIL, TRANS)
g85.t1	Cbor_chr1--HiC_scaffold_51	870	290	No match						No match					7668.SPU_000160tr	0.000166	49.7		Eukaryotes	euNOG[57]	0Y65V@NOG,KOG1075@euNOG	Retrotransposon protein		GO:0006139(L=-1),GO:0006259(L=-1),GO:0006260(L=-1),GO:0006278(L=-1),GO:0006725(L=-1),GO:0006807(L=-1),GO:0008150(L=-1),GO:0008152(L=-1),GO:0009058(L=-1),GO:0009059(L=-1),GO:0009987(L=-1),GO:0034641(L=-1),GO:0034645(L=-1),GO:0043170(L=-1),GO:0044237(L=-1),GO:0044238(L=-1),GO:0044249(L=-1),GO:0044260(L=-1),GO:0046483(L=-1),GO:0071704(L=-1),GO:0090304(L=-1),GO:0090305(L=-1),GO:1901360(L=-1),GO:19015…		GO:0003674(L=-1),GO:0003676(L=-1),GO:0003723(L=-1),GO:0003824(L=-1),GO:0003964(L=-1),GO:0004518(L=-1),GO:0004519(L=-1),GO:0004521(L=-1),GO:0004523(L=-1),GO:0004540(L=-1),GO:0005488(L=-1),GO:0016740(L=-1),GO:0016772(L=-1),GO:0016779(L=-1),GO:0016787(L=-1),GO:0016788(L=-1),GO:0016891(L=-1),GO:0016893(L=-1),GO:0034061(L=-1),GO:0097159(L=-1),GO:1901363(L=-1),	PFAM (RVT_1, Exo_endo_phos), SMART (TRANS, COIL)
g86.t1	Cbor_chr1--HiC_scaffold_51	861	287	XP_045110256.1	fer3-like protein [Portunus trituberculatus]	88.4	207	5.44e-115	71.8	sp|Q02575|HEN1_HUMAN	Helix-loop-helix protein 1	77.2	79	4.92e-30	121225.PHUM229200-PA	4.31e-31	117		Arthropoda	artNOG[6]	038ET@artNOG,0A9H3@biNOG,0SVBF@inNOG,0VIFG@meNOG,1227D@NOG,13UAJ@opiNOG,KOG4029@euNOG	Helix-loop-helix protein		GO:0006355(L=-1),GO:0008150(L=-1),GO:0009889(L=-1),GO:0010468(L=-1),GO:0010556(L=-1),GO:0019219(L=-1),GO:0019222(L=-1),GO:0031323(L=-1),GO:0031326(L=-1),GO:0050789(L=-1),GO:0050794(L=-1),GO:0051171(L=-1),GO:0051252(L=-1),GO:0051726(L=-1),GO:0060255(L=-1),GO:0065007(L=-1),GO:0080090(L=-1),GO:2000112(L=-1),GO:2001141(L=-1),	GO:0005575(L=-1),GO:0005622(L=-1),GO:0005623(L=-1),GO:0005634(L=-1),GO:0043226(L=-1),GO:0043227(L=-1),GO:0043229(L=-1),GO:0043231(L=-1),GO:0044424(L=-1),GO:0044464(L=-1),	GO:0003674(L=-1),GO:0003700(L=-1),GO:0005488(L=-1),GO:0005515(L=-1),GO:0046983(L=-1),	PFAM (HLH), SMART (HLH)
g88.t1	Cbor_chr1--HiC_scaffold_51	567	189	No match						No match
g89.t1	Cbor_chr1--HiC_scaffold_51	2022	674	XP_045110656.1	proteoglycan 4-like [Portunus trituberculatus]	71.9	677	4.19e-305	99.6	No match					7070.TC007771-PA	3.29e-09	67.4		Arthropoda	artNOG[6]	037Q5@artNOG,0A6CF@biNOG,0IZ6T@euNOG,0SUKG@inNOG,0VH6Y@meNOG,1215T@NOG,13U5F@opiNOG	NA
g91.t1	Cbor_chr1--HiC_scaffold_51	465	155	XP_045106751.1	NADH dehydrogenase [ubiquinone] 1 alpha subcomplex subunit 13-like [Portunus trituberculatus]	62.5	88	3.72e-24	54.2	No match					7070.TC000355-PA	4.55e-20	87		Arthropoda	artNOG[6]	037IN@artNOG,0A91J@biNOG,0SUW1@inNOG,0V9XM@meNOG,11KIB@NOG,13PZ3@opiNOG,KOG3300@euNOG	NADH dehydrogenase (ubiquinone) 1 alpha subcomplex	1.9011e+18	GO:0006091(L=-1),GO:0006119(L=-1),GO:0006120(L=-1),GO:0006793(L=-1),GO:0006796(L=-1),GO:0008150(L=-1),GO:0008152(L=-1),GO:0009987(L=-1),GO:0015980(L=-1),GO:0016310(L=-1),GO:0022900(L=-1),GO:0022904(L=-1),GO:0042773(L=-1),GO:0042775(L=-1),GO:0044237(L=-1),GO:0045333(L=-1),GO:0055114(L=-1),	GO:0005575(L=-1),GO:0005622(L=-1),GO:0005623(L=-1),GO:0005737(L=-1),GO:0005739(L=-1),GO:0005740(L=-1),GO:0005743(L=-1),GO:0005746(L=-1),GO:0005747(L=-1),GO:0016020(L=-1),GO:0019866(L=-1),GO:0030964(L=-1),GO:0031090(L=-1),GO:0031966(L=-1),GO:0031967(L=-1),GO:0031975(L=-1),GO:0032991(L=-1),GO:0043226(L=-1),GO:0043227(L=-1),GO:0043229(L=-1),GO:0043231(L=-1),GO:0044422(L=-1),GO:0044424(L=-1),GO:00444…	GO:0003674(L=-1),GO:0003824(L=-1),GO:0003954(L=-1),GO:0008137(L=-1),GO:0016491(L=-1),GO:0016651(L=-1),GO:0016655(L=-1),GO:0050136(L=-1),	PFAM (GRIM-19), SMART (TRANS)
g92.t1	Cbor_chr1--HiC_scaffold_51	1806	602	XP_045110539.1	sphingomyelin phosphodiesterase-like isoform X1 [Portunus trituberculatus]	81.1	604	0	99.7	sp|Q04519|ASM_MOUSE	Sphingomyelin phosphodiesterase	35.5	529	3.53e-107	7425.NV15205-PA	1.72e-145	441		Arthropoda	artNOG[6]	034H9@artNOG,09ZTA@biNOG,0S37I@hymNOG,0SR5I@inNOG,0VAPK@meNOG,0YYPB@NOG,13I87@opiNOG,KOG3770@euNOG	SapB	60011004142	GO:0005975(L=-1),GO:0006066(L=-1),GO:0006576(L=-1),GO:0006629(L=-1),GO:0006643(L=-1),GO:0006644(L=-1),GO:0006665(L=-1),GO:0006684(L=-1),GO:0006685(L=-1),GO:0006793(L=-1),GO:0006796(L=-1),GO:0006807(L=-1),GO:0007154(L=-1),GO:0007165(L=-1),GO:0007166(L=-1),GO:0007186(L=-1),GO:0008150(L=-1),GO:0008152(L=-1),GO:0009056(L=-1),GO:0009308(L=-1),GO:0009395(L=-1),GO:0009987(L=-1),GO:0016042(L=-1),GO:00196…	GO:0005575(L=-1),GO:0016020(L=-1),GO:0031224(L=-1),GO:0044425(L=-1),	GO:0003674(L=-1),GO:0003824(L=-1),GO:0004620(L=-1),GO:0004767(L=-1),GO:0004871(L=-1),GO:0004888(L=-1),GO:0004930(L=-1),GO:0005488(L=-1),GO:0008081(L=-1),GO:0016298(L=-1),GO:0016787(L=-1),GO:0016788(L=-1),GO:0038023(L=-1),GO:0042578(L=-1),GO:0043167(L=-1),GO:0043169(L=-1),GO:0060089(L=-1),	PFAM (Metallophos, SapB_1), SMART (SapB, TRANS, SIGNAL)
g94.t1	Cbor_chr1--HiC_scaffold_51	1113	371	XP_045110543.1	uncharacterized protein LOC123504235 isoform X1 [Portunus trituberculatus]	88.8	285	3.35e-156	76.5	sp|Q59E04|7B2_DROME	Neuroendocrine protein 7B2	36.7	207	5.18e-26	121225.PHUM611520-PA	1.13e-54	186		Arthropoda	artNOG[6]	037BA@artNOG,0A302@biNOG,0SU88@inNOG,0VCGK@meNOG,0ZRXV@NOG,13IYH@opiNOG,KOG4187@euNOG	Neuroendocrine protein		GO:0007154(L=-1),GO:0007165(L=-1),GO:0007166(L=-1),GO:0007186(L=-1),GO:0007218(L=-1),GO:0008150(L=-1),GO:0008152(L=-1),GO:0009893(L=-1),GO:0009987(L=-1),GO:0010467(L=-1),GO:0010604(L=-1),GO:0010817(L=-1),GO:0010952(L=-1),GO:0016485(L=-1),GO:0016486(L=-1),GO:0019222(L=-1),GO:0019538(L=-1),GO:0023052(L=-1),GO:0030162(L=-1),GO:0031323(L=-1),GO:0031325(L=-1),GO:0042445(L=-1),GO:0043085(L=-1),GO:00431…	GO:0005575(L=-1),GO:0005622(L=-1),GO:0005623(L=-1),GO:0005737(L=-1),GO:0030141(L=-1),GO:0031410(L=-1),GO:0031982(L=-1),GO:0043226(L=-1),GO:0043227(L=-1),GO:0043229(L=-1),GO:0043231(L=-1),GO:0044424(L=-1),GO:0044444(L=-1),GO:0044464(L=-1),	GO:0003674(L=-1),GO:0008047(L=-1),GO:0016504(L=-1),GO:0030234(L=-1),GO:0061134(L=-1),	PFAM (Secretogranin_V), SMART (SIGNAL, TRANS)
g98.t1	Cbor_chr1--HiC_scaffold_51	855	285	XP_042878297.1	uncharacterized protein LOC122257201 [Penaeus japonicus]	48.1	156	1.02e-35	52.6	No match
g105.t1	Cbor_chr1--HiC_scaffold_51	3000	1000	No match						No match
g106.t1	Cbor_chr1--HiC_scaffold_51	1425	475	XP_045110533.1	uncharacterized protein LOC123504230 isoform X1 [Portunus trituberculatus]	83	311	2.18e-168	64	No match
g112.t1	Cbor_chr1--HiC_scaffold_51	336	112	No match						No match
g115.t1	Cbor_chr1--HiC_scaffold_51	933	311	No match						No match
g118.t1	Cbor_chr1--HiC_scaffold_51	1059	353	XP_045110495.1	uncharacterized protein LOC123504207 [Portunus trituberculatus]	59.6	312	3.32e-115	87.5	No match
g119.t1	Cbor_chr1--HiC_scaffold_51	2373	791	No match						sp|Q9A8Z4|Y1201_CAUVC	Putative aldolase class 2 protein CC_1201	33.5	206	3.13e-21	10228.TriadP64226	9.66e-57	202		Animals	meNOG[21]	0VIEA@meNOG,13R1M@opiNOG,COG0235@NOG,KOG3699@euNOG	Aldolase_II				GO:0003674(L=-1),GO:0005488(L=-1),GO:0043167(L=-1),GO:0043169(L=-1),GO:0046872(L=-1),	PFAM (Aldolase_II), SMART (Aldolase_II)
g120.t2	Cbor_chr1--HiC_scaffold_51	852	284	XP_045110381.1	putative aldolase class 2 protein CC_1201 [Portunus trituberculatus]	79.9	283	1.89e-167	99.6	No match					45351.NEMVEDRAFT_v1g97774-PA	5.53e-77	240		Animals	meNOG[21]	0VIEA@meNOG,13R1M@opiNOG,COG0235@NOG,KOG3699@euNOG	Aldolase_II				GO:0003674(L=-1),GO:0005488(L=-1),GO:0043167(L=-1),GO:0043169(L=-1),GO:0046872(L=-1),	PFAM (Aldolase_II), SMART (Aldolase_II)
g121.t1	Cbor_chr1--HiC_scaffold_51	546	182	No match						No match
g122.t1	Cbor_chr1--HiC_scaffold_51	2499	833	No match						sp|Q9A8Z4|Y1201_CAUVC	Putative aldolase class 2 protein CC_1201	33.5	206	3.34e-21	10228.TriadP64226	1.5e-56	202		Animals	meNOG[21]	0VIEA@meNOG,13R1M@opiNOG,COG0235@NOG,KOG3699@euNOG	Aldolase_II				GO:0003674(L=-1),GO:0005488(L=-1),GO:0043167(L=-1),GO:0043169(L=-1),GO:0046872(L=-1),	PFAM (Aldolase_II), SMART (Aldolase_II)
g123.t2	Cbor_chr1--HiC_scaffold_51	852	284	XP_045110381.1	putative aldolase class 2 protein CC_1201 [Portunus trituberculatus]	79.9	283	1.89e-167	99.6	No match					45351.NEMVEDRAFT_v1g97774-PA	5.53e-77	240		Animals	meNOG[21]	0VIEA@meNOG,13R1M@opiNOG,COG0235@NOG,KOG3699@euNOG	Aldolase_II				GO:0003674(L=-1),GO:0005488(L=-1),GO:0043167(L=-1),GO:0043169(L=-1),GO:0046872(L=-1),	PFAM (Aldolase_II), SMART (Aldolase_II)
g124.t1	Cbor_chr1--HiC_scaffold_51	783	261	No match						sp|Q8IY50|S35F3_HUMAN	Solute carrier family 35 member F3	34.3	216	2.04e-29	7029.ACYPI007784-PA	4.5e-73	236		Arthropoda	artNOG[6]	0359Q@artNOG,09Z53@biNOG,0SRX5@inNOG,0VA2A@meNOG,10PN8@NOG,13HMH@opiNOG,KOG4314@euNOG	Inherit from biNOG: solute carrier family 35 member		GO:0006468(L=-1),GO:0006793(L=-1),GO:0006796(L=-1),GO:0008150(L=-1),GO:0008152(L=-1),GO:0009987(L=-1),GO:0016310(L=-1),GO:0019538(L=-1),GO:0036211(L=-1),GO:0043170(L=-1),GO:0043412(L=-1),GO:0044237(L=-1),GO:0044238(L=-1),GO:0044260(L=-1),GO:0071704(L=-1),		GO:0000166(L=-1),GO:0001882(L=-1),GO:0001883(L=-1),GO:0003674(L=-1),GO:0003824(L=-1),GO:0004672(L=-1),GO:0004674(L=-1),GO:0005488(L=-1),GO:0005524(L=-1),GO:0016301(L=-1),GO:0016740(L=-1),GO:0016772(L=-1),GO:0016773(L=-1),GO:0017076(L=-1),GO:0030554(L=-1),GO:0032549(L=-1),GO:0032550(L=-1),GO:0032553(L=-1),GO:0032555(L=-1),GO:0032559(L=-1),GO:0035639(L=-1),GO:0036094(L=-1),GO:0043167(L=-1),GO:00431…	PFAM (DUF914, Pkinase_Tyr, Pkinase), SMART (TRANS, STYKc)
g126.t1	Cbor_chr1--HiC_scaffold_51	846	282	No match						sp|Q1LZI2|S35F3_MOUSE	Solute carrier family 35 member F3	44.8	58	6.3e-10	6945.ISCW017405-PA	1.82e-20	95.9		Arthropoda	artNOG[6]	0359Q@artNOG,09Z53@biNOG,0VA2A@meNOG,10PN8@NOG,13HMH@opiNOG,KOG4314@euNOG	Inherit from biNOG: solute carrier family 35 member		GO:0006468(L=-1),GO:0006793(L=-1),GO:0006796(L=-1),GO:0008150(L=-1),GO:0008152(L=-1),GO:0009987(L=-1),GO:0016310(L=-1),GO:0019538(L=-1),GO:0036211(L=-1),GO:0043170(L=-1),GO:0043412(L=-1),GO:0044237(L=-1),GO:0044238(L=-1),GO:0044260(L=-1),GO:0071704(L=-1),		GO:0000166(L=-1),GO:0001882(L=-1),GO:0001883(L=-1),GO:0003674(L=-1),GO:0003824(L=-1),GO:0004672(L=-1),GO:0004674(L=-1),GO:0005488(L=-1),GO:0005524(L=-1),GO:0016301(L=-1),GO:0016740(L=-1),GO:0016772(L=-1),GO:0016773(L=-1),GO:0017076(L=-1),GO:0030554(L=-1),GO:0032549(L=-1),GO:0032550(L=-1),GO:0032553(L=-1),GO:0032555(L=-1),GO:0032559(L=-1),GO:0035639(L=-1),GO:0036094(L=-1),GO:0043167(L=-1),GO:00431…	PFAM (DUF914, Pkinase_Tyr, Pkinase), SMART (TRANS, STYKc)
g127.t1	Cbor_chr1--HiC_scaffold_51	915	305	No match						No match					7460.GB17758-PA	6.7e-12	72.8		Arthropoda	artNOG[6]	0359Q@artNOG,09Z53@biNOG,0S8M4@hymNOG,0SRX5@inNOG,0VA2A@meNOG,10PN8@NOG,13HMH@opiNOG,KOG4314@euNOG	Inherit from biNOG: solute carrier family 35 member		GO:0006468(L=-1),GO:0006793(L=-1),GO:0006796(L=-1),GO:0008150(L=-1),GO:0008152(L=-1),GO:0009987(L=-1),GO:0016310(L=-1),GO:0019538(L=-1),GO:0036211(L=-1),GO:0043170(L=-1),GO:0043412(L=-1),GO:0044237(L=-1),GO:0044238(L=-1),GO:0044260(L=-1),GO:0071704(L=-1),		GO:0000166(L=-1),GO:0001882(L=-1),GO:0001883(L=-1),GO:0003674(L=-1),GO:0003824(L=-1),GO:0004672(L=-1),GO:0004674(L=-1),GO:0005488(L=-1),GO:0005524(L=-1),GO:0016301(L=-1),GO:0016740(L=-1),GO:0016772(L=-1),GO:0016773(L=-1),GO:0017076(L=-1),GO:0030554(L=-1),GO:0032549(L=-1),GO:0032550(L=-1),GO:0032553(L=-1),GO:0032555(L=-1),GO:0032559(L=-1),GO:0035639(L=-1),GO:0036094(L=-1),GO:0043167(L=-1),GO:00431…	PFAM (DUF914, Pkinase_Tyr, Pkinase), SMART (TRANS, STYKc)
g128.t1	Cbor_chr1--HiC_scaffold_51	618	206	No match						No match
g130.t1	Cbor_chr1--HiC_scaffold_51	1092	364	No match						No match					6945.ISCW008601-PA	5.43e-05	52.8		Arthropoda	artNOG[6]	034U2@artNOG,09VZ7@biNOG,0V6XM@meNOG,0XQFV@NOG,12P80@opiNOG,KOG2208@euNOG	KH domain		GO:0006139(L=-1),GO:0006259(L=-1),GO:0006325(L=-1),GO:0006338(L=-1),GO:0006417(L=-1),GO:0006725(L=-1),GO:0006807(L=-1),GO:0006996(L=-1),GO:0007059(L=-1),GO:0008150(L=-1),GO:0008152(L=-1),GO:0009889(L=-1),GO:0009891(L=-1),GO:0009893(L=-1),GO:0009987(L=-1),GO:0010468(L=-1),GO:0010556(L=-1),GO:0010557(L=-1),GO:0010604(L=-1),GO:0010608(L=-1),GO:0016043(L=-1),GO:0019222(L=-1),GO:0022607(L=-1),GO:00302…	GO:0000785(L=-1),GO:0000792(L=-1),GO:0005575(L=-1),GO:0005622(L=-1),GO:0005623(L=-1),GO:0005634(L=-1),GO:0005694(L=-1),GO:0005700(L=-1),GO:0005701(L=-1),GO:0005737(L=-1),GO:0005811(L=-1),GO:0010369(L=-1),GO:0032991(L=-1),GO:0043226(L=-1),GO:0043227(L=-1),GO:0043228(L=-1),GO:0043229(L=-1),GO:0043231(L=-1),GO:0043232(L=-1),GO:0044422(L=-1),GO:0044424(L=-1),GO:0044427(L=-1),GO:0044444(L=-1),GO:00444…	GO:0003674(L=-1),GO:0003676(L=-1),GO:0003677(L=-1),GO:0003696(L=-1),GO:0003697(L=-1),GO:0003723(L=-1),GO:0003729(L=-1),GO:0003730(L=-1),GO:0003824(L=-1),GO:0004221(L=-1),GO:0005488(L=-1),GO:0016787(L=-1),GO:0016788(L=-1),GO:0016790(L=-1),GO:0043565(L=-1),GO:0097159(L=-1),GO:1901363(L=-1),	PFAM (KH_1), SMART (KH, COIL)
g134.t1	Cbor_chr1--HiC_scaffold_51	753	251	No match						No match
g141.t1	Cbor_chr1--HiC_scaffold_51	273	91	No match						No match
g144.t1	Cbor_chr1--HiC_scaffold_51	762	254	XP_045110325.1	ras-related protein Rab-43-like [Portunus trituberculatus]	93.4	198	3.74e-133	78	sp|Q86YS6|RAB43_HUMAN	Ras-related protein Rab-43	56.1	189	2.5e-68	7460.GB12675-PA	4.28e-90	271		Arthropoda	artNOG[6]	035TH@artNOG,0A2RN@biNOG,0SPJV@inNOG,0V8V4@meNOG,0XQN5@NOG,13IQC@opiNOG,KOG0084@euNOG	RAB		GO:0006140(L=-1),GO:0006810(L=-1),GO:0007154(L=-1),GO:0007165(L=-1),GO:0007264(L=-1),GO:0008104(L=-1),GO:0008150(L=-1),GO:0008152(L=-1),GO:0009118(L=-1),GO:0009894(L=-1),GO:0009966(L=-1),GO:0009987(L=-1),GO:0010646(L=-1),GO:0015031(L=-1),GO:0019219(L=-1),GO:0019220(L=-1),GO:0019222(L=-1),GO:0023051(L=-1),GO:0023052(L=-1),GO:0030811(L=-1),GO:0031323(L=-1),GO:0031329(L=-1),GO:0032483(L=-1),GO:00330…	GO:0005575(L=-1),GO:0005623(L=-1),GO:0031982(L=-1),GO:0043025(L=-1),GO:0043226(L=-1),GO:0044297(L=-1),GO:0044464(L=-1),GO:0045202(L=-1),GO:0097458(L=-1),	GO:0000166(L=-1),GO:0001882(L=-1),GO:0001883(L=-1),GO:0003674(L=-1),GO:0003824(L=-1),GO:0004620(L=-1),GO:0004767(L=-1),GO:0005096(L=-1),GO:0005488(L=-1),GO:0005525(L=-1),GO:0008047(L=-1),GO:0008081(L=-1),GO:0016298(L=-1),GO:0016787(L=-1),GO:0016788(L=-1),GO:0017076(L=-1),GO:0019001(L=-1),GO:0030234(L=-1),GO:0030695(L=-1),GO:0032549(L=-1),GO:0032550(L=-1),GO:0032553(L=-1),GO:0032555(L=-1),GO:00325…	PFAM (Gtr1_RagA, GTP_EFTU, Miro, Ras, Arf, SRPRB), SMART (RAB)
g146.t1	Cbor_chr1--HiC_scaffold_51	2310	770	XP_045110189.1	neurochondrin homolog isoform X1 [Portunus trituberculatus]	80.9	763	0	99	sp|Q9VI25|NCDN_DROME	Neurochondrin homolog	35.3	737	8.94e-143	7091.BGIBMGA005035-TA	1.5e-158	484		Arthropoda	artNOG[6]	035CU@artNOG,09YAN@biNOG,0SS0Q@inNOG,0TCI9@lepNOG,0V7CH@meNOG,0XRYT@NOG,12R1S@opiNOG,KOG2611@euNOG	Neurochondrin	52011001110	GO:0003008(L=-1),GO:0003012(L=-1),GO:0006793(L=-1),GO:0006796(L=-1),GO:0008150(L=-1),GO:0008152(L=-1),GO:0009987(L=-1),GO:0016311(L=-1),GO:0032501(L=-1),GO:0044237(L=-1),	GO:0005575(L=-1),	GO:0003674(L=-1),GO:0003824(L=-1),GO:0008967(L=-1),GO:0016787(L=-1),GO:0016788(L=-1),GO:0016791(L=-1),GO:0042578(L=-1),	PFAM (Neurochondrin)
g147.t1	Cbor_chr1--HiC_scaffold_51	774	258	XP_045110192.1	N-acylneuraminate-9-phosphatase-like isoform X3 [Portunus trituberculatus]	73.1	193	2.44e-103	74.8	sp|O59346|G3PP_PYRHO	Glyceraldehyde 3-phosphate phosphatase	36.9	122	9.42e-14	6085.XP_002167273	1.64e-36	135	NANP	Animals	meNOG[21]	0VED1@meNOG,12U6M@opiNOG,COG1011@NOG,KOG3085@euNOG	N-acetylneuraminic acid phosphatase	52011001110	GO:0005975(L=-1),GO:0006040(L=-1),GO:0006044(L=-1),GO:0006045(L=-1),GO:0006054(L=-1),GO:0006082(L=-1),GO:0006793(L=-1),GO:0006796(L=-1),GO:0008150(L=-1),GO:0008152(L=-1),GO:0009058(L=-1),GO:0009987(L=-1),GO:0016053(L=-1),GO:0016311(L=-1),GO:0019752(L=-1),GO:0043436(L=-1),GO:0044237(L=-1),GO:0044238(L=-1),GO:0044249(L=-1),GO:0044281(L=-1),GO:0044283(L=-1),GO:0046349(L=-1),GO:0046380(L=-1),GO:00463…		GO:0003674(L=-1),GO:0003824(L=-1),GO:0008967(L=-1),GO:0016787(L=-1),GO:0016788(L=-1),GO:0016791(L=-1),GO:0042578(L=-1),GO:0050124(L=-1),	PFAM (Hydrolase)
g149.t1	Cbor_chr1--HiC_scaffold_51	1176	392	No match						sp|Q8N136|DAW1_HUMAN	Dynein assembly factor with WDR repeat domains 1	31.1	161	2.92e-10	9615.ENSCAFP00000015467	3.3e-11	71.6	WDR69	Mammals	maNOG[6]	0A08B@biNOG,0CGJT@carNOG,0DEPT@chorNOG,0UR29@maNOG,0VAJK@meNOG,0XNP8@NOG,12TMR@opiNOG,1CWQF@veNOG,KOG0272@euNOG	WD repeat domain 69			GO:0005575(L=-1),GO:0005622(L=-1),GO:0005623(L=-1),GO:0005929(L=-1),GO:0042995(L=-1),GO:0043226(L=-1),GO:0043227(L=-1),GO:0043229(L=-1),GO:0043231(L=-1),GO:0044424(L=-1),GO:0044464(L=-1),	GO:0003674(L=-1),GO:0005488(L=-1),GO:0030246(L=-1),	PFAM (WD40), SMART (WD40)
g151.t1	Cbor_chr1--HiC_scaffold_51	663	221	No match						No match					7070.TC009733-PA	6.26e-06	53.5		Arthropoda	artNOG[6]	03B9Z@artNOG,0AMM6@biNOG,0VX1C@meNOG,0Y65V@NOG,14EZV@opiNOG,KOG1075@euNOG	Reverse transcriptase (RNA-dependent DNA polymerase)		GO:0006139(L=-1),GO:0006259(L=-1),GO:0006260(L=-1),GO:0006278(L=-1),GO:0006725(L=-1),GO:0006807(L=-1),GO:0008150(L=-1),GO:0008152(L=-1),GO:0009058(L=-1),GO:0009059(L=-1),GO:0009987(L=-1),GO:0034641(L=-1),GO:0034645(L=-1),GO:0043170(L=-1),GO:0044237(L=-1),GO:0044238(L=-1),GO:0044249(L=-1),GO:0044260(L=-1),GO:0046483(L=-1),GO:0071704(L=-1),GO:0090304(L=-1),GO:1901360(L=-1),GO:1901576(L=-1),		GO:0003674(L=-1),GO:0003676(L=-1),GO:0003723(L=-1),GO:0003824(L=-1),GO:0003964(L=-1),GO:0005488(L=-1),GO:0016740(L=-1),GO:0016772(L=-1),GO:0016779(L=-1),GO:0034061(L=-1),GO:0097159(L=-1),GO:1901363(L=-1),	PFAM (RVT_1, SET), SMART (COIL, TRANS, SET, SIGNAL)
g157.t1	Cbor_chr1--HiC_scaffold_51	240	80	No match						No match
g162.t1	Cbor_chr1--HiC_scaffold_51	3120	1040	No match						No match
g163.t1	Cbor_chr1--HiC_scaffold_51	285	95	No match						No match
g167.t1	Cbor_chr1--HiC_scaffold_51	3738	1246	XP_045110108.1	uncharacterized protein LOC123503984 isoform X2 [Portunus trituberculatus]	85.4	1049	0	84.1	sp|Q9QXQ1|PDE7B_MOUSE	cAMP-specific 3'	49.1	338	1.61e-104	7029.ACYPI002078-PA	9.25e-141	454		Arthropoda	artNOG[6]	032PJ@artNOG,09UYK@biNOG,0SPJ6@inNOG,0V5YG@meNOG,0XRI7@NOG,12NF4@opiNOG,KOG3689@euNOG	cAMP-specific 3,5-cyclic phosphodiesterase	2305032	GO:0007154(L=-1),GO:0007165(L=-1),GO:0008150(L=-1),GO:0008152(L=-1),GO:0009987(L=-1),GO:0023052(L=-1),GO:0050789(L=-1),GO:0050794(L=-1),GO:0050896(L=-1),GO:0051716(L=-1),GO:0065007(L=-1),		GO:0003674(L=-1),GO:0003824(L=-1),GO:0004112(L=-1),GO:0004114(L=-1),GO:0005488(L=-1),GO:0008081(L=-1),GO:0016787(L=-1),GO:0016788(L=-1),GO:0042578(L=-1),GO:0043167(L=-1),GO:0043169(L=-1),GO:0046872(L=-1),	PFAM (PDEase_I, DUF729), SMART (HDc, COIL, TRANS)
g168.t1	Cbor_chr1--HiC_scaffold_51	1899	633	XP_045110624.1	uncharacterized protein LOC123504281 [Portunus trituberculatus]	61.5	620	2.03e-234	86.6	No match
g169.t3	Cbor_chr1--HiC_scaffold_51	1086	362	XP_050731603.1	protein lifeguard 1-like isoform X2 [Eriocheir sinensis]	79.8	361	2.21e-171	99.7	sp|Q7Z429|LFG1_HUMAN	Protein lifeguard 1	46.6	249	4.52e-66	7739.JGI60532	5.79e-76	241	FAIM2	Animals	meNOG[21]	09X65@biNOG,0DEM1@chorNOG,0V84N@meNOG,13M28@opiNOG,COG0670@NOG,KOG2322@euNOG	Fas apoptotic inhibitory molecule 2		GO:0006915(L=-1),GO:0007275(L=-1),GO:0007399(L=-1),GO:0007417(L=-1),GO:0007420(L=-1),GO:0008150(L=-1),GO:0008219(L=-1),GO:0009653(L=-1),GO:0009987(L=-1),GO:0010941(L=-1),GO:0012501(L=-1),GO:0016265(L=-1),GO:0021533(L=-1),GO:0021549(L=-1),GO:0021575(L=-1),GO:0021587(L=-1),GO:0021680(L=-1),GO:0021681(L=-1),GO:0021692(L=-1),GO:0021694(L=-1),GO:0021695(L=-1),GO:0021696(L=-1),GO:0021697(L=-1),GO:00217…	GO:0005575(L=-1),GO:0005623(L=-1),GO:0005886(L=-1),GO:0016020(L=-1),GO:0030054(L=-1),GO:0031224(L=-1),GO:0044425(L=-1),GO:0044456(L=-1),GO:0044464(L=-1),GO:0045121(L=-1),GO:0045202(L=-1),GO:0045211(L=-1),GO:0071944(L=-1),GO:0097060(L=-1),		PFAM (UPF0005), SMART (TRANS)
g175.t1	Cbor_chr1--HiC_scaffold_51	804	268	No match						No match
g181.t1	Cbor_chr1--HiC_scaffold_51	306	102	No match						No match					6945.ISCW009785-PA	2.12e-07	53.9	GPRK1	Arthropoda	artNOG[6]	033JZ@artNOG,09WZT@biNOG,0V6H7@meNOG,0YRQZ@NOG,12Q7S@opiNOG,KOG0986@euNOG	receptor kinase	4.06241e+19	GO:0002165(L=-1),GO:0003002(L=-1),GO:0006468(L=-1),GO:0006793(L=-1),GO:0006796(L=-1),GO:0007154(L=-1),GO:0007165(L=-1),GO:0007166(L=-1),GO:0007186(L=-1),GO:0007275(L=-1),GO:0007389(L=-1),GO:0007444(L=-1),GO:0007472(L=-1),GO:0007474(L=-1),GO:0007476(L=-1),GO:0007552(L=-1),GO:0007560(L=-1),GO:0007602(L=-1),GO:0007603(L=-1),GO:0008150(L=-1),GO:0008152(L=-1),GO:0008277(L=-1),GO:0009314(L=-1),GO:00094…		GO:0000166(L=-1),GO:0001664(L=-1),GO:0001882(L=-1),GO:0001883(L=-1),GO:0003674(L=-1),GO:0003824(L=-1),GO:0004672(L=-1),GO:0004674(L=-1),GO:0004703(L=-1),GO:0005102(L=-1),GO:0005488(L=-1),GO:0005515(L=-1),GO:0005524(L=-1),GO:0005543(L=-1),GO:0008289(L=-1),GO:0016301(L=-1),GO:0016740(L=-1),GO:0016772(L=-1),GO:0016773(L=-1),GO:0017076(L=-1),GO:0030554(L=-1),GO:0032549(L=-1),GO:0032550(L=-1),GO:00325…	PFAM (Pkinase_Tyr, Pkinase, RGS), SMART (PH, S_TK_X, S_TKc, RGS, COIL)
g184.t1	Cbor_chr1--HiC_scaffold_51	2061	687	XP_045110121.1	G protein-coupled receptor kinase 1-like [Portunus trituberculatus]	98.7	624	0	90.8	sp|P32865|GPRK1_DROME	G protein-coupled receptor kinase 1	78	626	0	121225.PHUM014910-PA	0	1106	GPRK1	Arthropoda	artNOG[6]	033JZ@artNOG,09WZT@biNOG,0SQTE@inNOG,0V6H7@meNOG,0YRQZ@NOG,12Q7S@opiNOG,KOG0986@euNOG	receptor kinase	4.06241e+19	GO:0002165(L=-1),GO:0003002(L=-1),GO:0006468(L=-1),GO:0006793(L=-1),GO:0006796(L=-1),GO:0007154(L=-1),GO:0007165(L=-1),GO:0007166(L=-1),GO:0007186(L=-1),GO:0007275(L=-1),GO:0007389(L=-1),GO:0007444(L=-1),GO:0007472(L=-1),GO:0007474(L=-1),GO:0007476(L=-1),GO:0007552(L=-1),GO:0007560(L=-1),GO:0007602(L=-1),GO:0007603(L=-1),GO:0008150(L=-1),GO:0008152(L=-1),GO:0008277(L=-1),GO:0009314(L=-1),GO:00094…		GO:0000166(L=-1),GO:0001664(L=-1),GO:0001882(L=-1),GO:0001883(L=-1),GO:0003674(L=-1),GO:0003824(L=-1),GO:0004672(L=-1),GO:0004674(L=-1),GO:0004703(L=-1),GO:0005102(L=-1),GO:0005488(L=-1),GO:0005515(L=-1),GO:0005524(L=-1),GO:0005543(L=-1),GO:0008289(L=-1),GO:0016301(L=-1),GO:0016740(L=-1),GO:0016772(L=-1),GO:0016773(L=-1),GO:0017076(L=-1),GO:0030554(L=-1),GO:0032549(L=-1),GO:0032550(L=-1),GO:00325…	PFAM (Pkinase_Tyr, Pkinase, RGS), SMART (PH, S_TK_X, S_TKc, RGS, COIL)
g186.t1	Cbor_chr1--HiC_scaffold_51	744	248	XP_045131831.1	copper homeostasis protein CutC-like isoform X1 [Portunus trituberculatus]	84	244	1.87e-142	98.4	sp|Q9NTM9|CUTC_HUMAN	Copper homeostasis protein cutC homolog	47.1	221	1.43e-64	9544.ENSMMUP00000031302	1.55e-63	205	CUTC	Mammals	maNOG[6]	09VUF@biNOG,0DH2P@chorNOG,0UUA5@maNOG,0V6T5@meNOG,13I3D@opiNOG,16CTB@prNOG,1B3HT@spriNOG,1CRSV@veNOG,COG3142@NOG,KOG4013@euNOG	cutC copper transporter homolog (E. coli)		GO:0000041(L=-1),GO:0006810(L=-1),GO:0006811(L=-1),GO:0006812(L=-1),GO:0006825(L=-1),GO:0008150(L=-1),GO:0016043(L=-1),GO:0022607(L=-1),GO:0030001(L=-1),GO:0042592(L=-1),GO:0043933(L=-1),GO:0044085(L=-1),GO:0048878(L=-1),GO:0050801(L=-1),GO:0051179(L=-1),GO:0051234(L=-1),GO:0051259(L=-1),GO:0051262(L=-1),GO:0055065(L=-1),GO:0055070(L=-1),GO:0055076(L=-1),GO:0055080(L=-1),GO:0065003(L=-1),GO:00650…	GO:0005575(L=-1),GO:0005622(L=-1),GO:0005623(L=-1),GO:0005634(L=-1),GO:0005730(L=-1),GO:0005737(L=-1),GO:0016234(L=-1),GO:0016235(L=-1),GO:0031974(L=-1),GO:0031981(L=-1),GO:0043226(L=-1),GO:0043227(L=-1),GO:0043228(L=-1),GO:0043229(L=-1),GO:0043231(L=-1),GO:0043232(L=-1),GO:0043233(L=-1),GO:0044422(L=-1),GO:0044424(L=-1),GO:0044428(L=-1),GO:0044446(L=-1),GO:0044464(L=-1),GO:0070013(L=-1),	GO:0003674(L=-1),GO:0005488(L=-1),GO:0005507(L=-1),GO:0043167(L=-1),GO:0043169(L=-1),GO:0046872(L=-1),GO:0046914(L=-1),	PFAM (CutC)
g187.t1	Cbor_chr1--HiC_scaffold_51	2073	691	XP_050730569.1	acetyl-coenzyme A synthetase 2-like, mitochondrial [Eriocheir sinensis]	88.6	690	0	99.7	sp|Q99NB1|ACS2L_MOUSE	Acetyl-coenzyme A synthetase 2-like	58.1	654	3.39e-279	7739.JGI59014	9.52e-298	832	ACSS1	Animals	meNOG[21]	09TRN@biNOG,0DF20@chorNOG,0V4QZ@meNOG,12NC2@opiNOG,COG0365@NOG,KOG1175@euNOG	Acyl-CoA synthetase short-chain family member	1.06206e+25	GO:0006066(L=-1),GO:0006067(L=-1),GO:0006069(L=-1),GO:0006082(L=-1),GO:0006083(L=-1),GO:0006084(L=-1),GO:0006085(L=-1),GO:0006629(L=-1),GO:0006631(L=-1),GO:0006633(L=-1),GO:0006637(L=-1),GO:0006732(L=-1),GO:0006793(L=-1),GO:0006805(L=-1),GO:0008150(L=-1),GO:0008152(L=-1),GO:0008610(L=-1),GO:0009058(L=-1),GO:0009108(L=-1),GO:0009410(L=-1),GO:0009987(L=-1),GO:0016053(L=-1),GO:0019413(L=-1),GO:00194…	GO:0005575(L=-1),GO:0005622(L=-1),GO:0005623(L=-1),GO:0005737(L=-1),GO:0005739(L=-1),GO:0005759(L=-1),GO:0031974(L=-1),GO:0043226(L=-1),GO:0043227(L=-1),GO:0043229(L=-1),GO:0043231(L=-1),GO:0043233(L=-1),GO:0044422(L=-1),GO:0044424(L=-1),GO:0044429(L=-1),GO:0044444(L=-1),GO:0044446(L=-1),GO:0044464(L=-1),GO:0070013(L=-1),	GO:0000166(L=-1),GO:0001882(L=-1),GO:0001883(L=-1),GO:0003674(L=-1),GO:0003824(L=-1),GO:0003987(L=-1),GO:0005488(L=-1),GO:0005524(L=-1),GO:0016208(L=-1),GO:0016405(L=-1),GO:0016874(L=-1),GO:0016877(L=-1),GO:0016878(L=-1),GO:0017076(L=-1),GO:0030554(L=-1),GO:0032549(L=-1),GO:0032550(L=-1),GO:0032553(L=-1),GO:0032555(L=-1),GO:0032559(L=-1),GO:0035639(L=-1),GO:0036094(L=-1),GO:0043167(L=-1),GO:00431…	PFAM (AMP-binding, DUF3448), SMART (TRANS)
g189.t1	Cbor_chr1--HiC_scaffold_51	1641	547	XP_045110496.1	tRNA pseudouridine synthase A-like isoform X1 [Portunus trituberculatus]	65.2	408	6.88e-179	73.3	sp|Q9WU56|PUS1_MOUSE	Pseudouridylate synthase 1 homolog	42.1	318	2.9e-72	6945.ISCW006672-PA	8.88e-86	278		Arthropoda	artNOG[6]	034GK@artNOG,0A2P2@biNOG,0VCGM@meNOG,12T9T@opiNOG,COG0101@NOG,KOG2553@euNOG	tRNA pseudouridine synthase		GO:0001522(L=-1),GO:0006139(L=-1),GO:0006396(L=-1),GO:0006399(L=-1),GO:0006725(L=-1),GO:0006807(L=-1),GO:0008033(L=-1),GO:0008150(L=-1),GO:0008152(L=-1),GO:0009451(L=-1),GO:0009987(L=-1),GO:0010467(L=-1),GO:0016070(L=-1),GO:0034470(L=-1),GO:0034641(L=-1),GO:0034660(L=-1),GO:0043170(L=-1),GO:0043412(L=-1),GO:0044237(L=-1),GO:0044238(L=-1),GO:0044260(L=-1),GO:0046483(L=-1),GO:0071704(L=-1),GO:00903…		GO:0003674(L=-1),GO:0003676(L=-1),GO:0003723(L=-1),GO:0003824(L=-1),GO:0004730(L=-1),GO:0005488(L=-1),GO:0009982(L=-1),GO:0016829(L=-1),GO:0016835(L=-1),GO:0016836(L=-1),GO:0016853(L=-1),GO:0016866(L=-1),GO:0097159(L=-1),GO:1901363(L=-1),	PFAM (PseudoU_synth_1), SMART (COIL)
g199.t1	Cbor_chr1--HiC_scaffold_51	780	260	No match						No match
g204.t1	Cbor_chr1--HiC_scaffold_51	1761	587	No match						No match
g212.t1	Cbor_chr1--HiC_scaffold_51	420	140	No match						No match
g213.t1	Cbor_chr1--HiC_scaffold_51	705	235	No match						No match
g214.t1	Cbor_chr1--HiC_scaffold_51	1080	360	No match						sp|Q674X7|KAZRN_HUMAN	Kazrin	66.7	42	1.76e-06	7739.JGI124530	5.66e-30	128	KAZN	Animals	meNOG[21]	09TPT@biNOG,0DF06@chorNOG,0V4NZ@meNOG,0XP8Z@NOG,12S94@opiNOG,KOG0249@euNOG	Kazrin, periplakin interacting protein		GO:0000902(L=-1),GO:0000904(L=-1),GO:0003008(L=-1),GO:0007154(L=-1),GO:0007267(L=-1),GO:0007268(L=-1),GO:0007275(L=-1),GO:0007399(L=-1),GO:0007409(L=-1),GO:0007412(L=-1),GO:0008150(L=-1),GO:0008544(L=-1),GO:0008582(L=-1),GO:0009653(L=-1),GO:0009888(L=-1),GO:0009913(L=-1),GO:0009987(L=-1),GO:0016043(L=-1),GO:0016202(L=-1),GO:0019226(L=-1),GO:0022008(L=-1),GO:0023052(L=-1),GO:0030030(L=-1),GO:00301…	GO:0001533(L=-1),GO:0005575(L=-1),GO:0005622(L=-1),GO:0005623(L=-1),GO:0005634(L=-1),GO:0005635(L=-1),GO:0005737(L=-1),GO:0005856(L=-1),GO:0005911(L=-1),GO:0012505(L=-1),GO:0016020(L=-1),GO:0030054(L=-1),GO:0030057(L=-1),GO:0031090(L=-1),GO:0031965(L=-1),GO:0031967(L=-1),GO:0031975(L=-1),GO:0032991(L=-1),GO:0043226(L=-1),GO:0043227(L=-1),GO:0043228(L=-1),GO:0043229(L=-1),GO:0043231(L=-1),GO:00432…	GO:0003674(L=-1),GO:0005488(L=-1),GO:0005515(L=-1),GO:0042802(L=-1),GO:0042803(L=-1),GO:0046983(L=-1),	PFAM (SAM_2, SAM_1), SMART (SAM, COIL)
g215.t1	Cbor_chr1--HiC_scaffold_51	774	258	No match						No match
g216.t2	Cbor_chr1--HiC_scaffold_51	13383	4461	XP_045109990.1	platelet binding protein GspB-like isoform X12 [Portunus trituberculatus]	54.4	3622	0	78.4	sp|Q69ZS8|KAZRN_MOUSE	Kazrin	32.9	371	3.5e-27	7070.TC010503-PA	2.4e-40	172		Arthropoda	artNOG[6]	034DM@artNOG,09TPT@biNOG,0ST1C@inNOG,0V4NZ@meNOG,0XP8Z@NOG,12S94@opiNOG,KOG0249@euNOG	SAM domain (Sterile alpha motif)		GO:0000902(L=-1),GO:0000904(L=-1),GO:0003008(L=-1),GO:0007154(L=-1),GO:0007267(L=-1),GO:0007268(L=-1),GO:0007275(L=-1),GO:0007399(L=-1),GO:0007409(L=-1),GO:0007412(L=-1),GO:0008150(L=-1),GO:0008582(L=-1),GO:0009653(L=-1),GO:0009987(L=-1),GO:0016043(L=-1),GO:0016202(L=-1),GO:0019226(L=-1),GO:0022008(L=-1),GO:0023052(L=-1),GO:0030030(L=-1),GO:0030154(L=-1),GO:0030182(L=-1),GO:0031175(L=-1),GO:00325…	GO:0005575(L=-1),GO:0032991(L=-1),	GO:0003674(L=-1),GO:0005488(L=-1),GO:0005515(L=-1),GO:0042802(L=-1),GO:0042803(L=-1),GO:0046983(L=-1),	PFAM (SAM_2, SAM_1), SMART (SAM, COIL)
g217.t1	Cbor_chr1--HiC_scaffold_51	1044	348	No match						sp|Q5FWS6|KAZRN_RAT	Kazrin	53.7	257	3.81e-87	7070.TC010503-PA	3.72e-137	421		Arthropoda	artNOG[6]	034DM@artNOG,09TPT@biNOG,0ST1C@inNOG,0V4NZ@meNOG,0XP8Z@NOG,12S94@opiNOG,KOG0249@euNOG	SAM domain (Sterile alpha motif)		GO:0000902(L=-1),GO:0000904(L=-1),GO:0003008(L=-1),GO:0007154(L=-1),GO:0007267(L=-1),GO:0007268(L=-1),GO:0007275(L=-1),GO:0007399(L=-1),GO:0007409(L=-1),GO:0007412(L=-1),GO:0008150(L=-1),GO:0008582(L=-1),GO:0009653(L=-1),GO:0009987(L=-1),GO:0016043(L=-1),GO:0016202(L=-1),GO:0019226(L=-1),GO:0022008(L=-1),GO:0023052(L=-1),GO:0030030(L=-1),GO:0030154(L=-1),GO:0030182(L=-1),GO:0031175(L=-1),GO:00325…	GO:0005575(L=-1),GO:0032991(L=-1),	GO:0003674(L=-1),GO:0005488(L=-1),GO:0005515(L=-1),GO:0042802(L=-1),GO:0042803(L=-1),GO:0046983(L=-1),	PFAM (SAM_2, SAM_1), SMART (SAM, COIL)
g220.t1	Cbor_chr1--HiC_scaffold_51	1194	398	XP_045110533.1	uncharacterized protein LOC123504230 isoform X1 [Portunus trituberculatus]	83	311	5.11e-169	76.4	No match
g223.t1	Cbor_chr1--HiC_scaffold_51	321	107	XP_045110530.1	DET1- and DDB1-associated protein 1-like isoform X1 [Portunus trituberculatus]	100	101	1.62e-67	94.4	sp|Q5U550|DDA1_XENLA	DET1- and DDB1-associated protein 1	65.3	72	3.08e-27	69293.ENSGACP00000010381	3.61e-28	104	DDA1	Fishes	fiNOG[1]	0A7NE@biNOG,0DUES@chorNOG,0N8GW@fiNOG,0VIGX@meNOG,120QM@NOG,13RQT@opiNOG,1D3SI@veNOG,KOG4816@euNOG	DET1 and DDB1 associated 1					PFAM (DDA1)
g224.t2	Cbor_chr1--HiC_scaffold_51	2451	817	XP_045110526.1	armadillo segment polarity protein-like isoform X1 [Portunus trituberculatus]	99.6	816	0	99.9	sp|Q7QHW5|ARM_ANOGA	Armadillo segment polarity protein	68.4	858	0	7165.AGAP001043-PA	0	1055	ARM	Arthropoda	artNOG[6]	0331X@artNOG,09TXQ@biNOG,0SPVR@inNOG,0V4WS@meNOG,12RMY@opiNOG,COG0035@NOG,KOG4203@euNOG	Armadillo segment polarity	4.31044e+71	GO:0000003(L=-1),GO:0000122(L=-1),GO:0000902(L=-1),GO:0001654(L=-1),GO:0001700(L=-1),GO:0001703(L=-1),GO:0001708(L=-1),GO:0001709(L=-1),GO:0001745(L=-1),GO:0001763(L=-1),GO:0002009(L=-1),GO:0002164(L=-1),GO:0002165(L=-1),GO:0002168(L=-1),GO:0003002(L=-1),GO:0003006(L=-1),GO:0003007(L=-1),GO:0003136(L=-1),GO:0003306(L=-1),GO:0006355(L=-1),GO:0006357(L=-1),GO:0006810(L=-1),GO:0006886(L=-1),GO:00069…	GO:0005575(L=-1),GO:0005622(L=-1),GO:0005623(L=-1),GO:0005634(L=-1),GO:0005654(L=-1),GO:0005667(L=-1),GO:0005737(L=-1),GO:0005829(L=-1),GO:0005886(L=-1),GO:0005911(L=-1),GO:0005912(L=-1),GO:0005914(L=-1),GO:0005915(L=-1),GO:0005916(L=-1),GO:0009898(L=-1),GO:0014704(L=-1),GO:0016020(L=-1),GO:0016323(L=-1),GO:0016324(L=-1),GO:0016327(L=-1),GO:0016342(L=-1),GO:0019897(L=-1),GO:0019898(L=-1),GO:00300…	GO:0000988(L=-1),GO:0000989(L=-1),GO:0003674(L=-1),GO:0003712(L=-1),GO:0003713(L=-1),GO:0005198(L=-1),GO:0005488(L=-1),GO:0005515(L=-1),GO:0008092(L=-1),GO:0008134(L=-1),GO:0019899(L=-1),GO:0019900(L=-1),GO:0019901(L=-1),GO:0045294(L=-1),GO:0045296(L=-1),GO:0050839(L=-1),	PFAM (Arm, Proteasom_PSMB, KAP), SMART (ARM)
g226.t1	Cbor_chr1--HiC_scaffold_51	771	257	XP_045110525.1	trafficking protein particle complex subunit 3-like [Portunus trituberculatus]	100	179	4.94e-127	69.6	sp|Q5U1Z2|TPPC3_RAT	Trafficking protein particle complex subunit 3	65.6	180	4.41e-82	7425.NV11149-PA	1.14e-95	284	BET3	Arthropoda	artNOG[6]	036TQ@artNOG,0A2TI@biNOG,0S414@hymNOG,0STJH@inNOG,0VDP6@meNOG,0Z1VV@NOG,1361U@opiNOG,KOG3330@euNOG	Trafficking protein particle complex subunit		GO:0006403(L=-1),GO:0006810(L=-1),GO:0007275(L=-1),GO:0007399(L=-1),GO:0008150(L=-1),GO:0009987(L=-1),GO:0015931(L=-1),GO:0016192(L=-1),GO:0022008(L=-1),GO:0030154(L=-1),GO:0032501(L=-1),GO:0032502(L=-1),GO:0033036(L=-1),GO:0033227(L=-1),GO:0048731(L=-1),GO:0048856(L=-1),GO:0048869(L=-1),GO:0050657(L=-1),GO:0050658(L=-1),GO:0051179(L=-1),GO:0051234(L=-1),GO:0051236(L=-1),GO:0071702(L=-1),GO:00717…	GO:0005575(L=-1),GO:0005622(L=-1),GO:0005623(L=-1),GO:0005737(L=-1),GO:0030008(L=-1),GO:0032991(L=-1),GO:0044424(L=-1),GO:0044464(L=-1),		PFAM (TRAPP)
g227.t2	Cbor_chr1--HiC_scaffold_51	3408	1136	XP_045110038.1	voltage-dependent calcium channel subunit alpha-2/delta-3-like isoform X23 [Portunus trituberculatus]	86.6	1121	0	98.7	sp|Q9Z1L5|CA2D3_MOUSE	Voltage-dependent calcium channel subunit alpha-2/delta-3	36.7	855	9.9e-168	6669.DappuP317041	0	932		Arthropoda	artNOG[6]	032TQ@artNOG,09TSD@biNOG,0V4RQ@meNOG,0XPDX@NOG,12NST@opiNOG,KOG2353@euNOG	Calcium channel	4010	GO:0006810(L=-1),GO:0006811(L=-1),GO:0006812(L=-1),GO:0006816(L=-1),GO:0008150(L=-1),GO:0009987(L=-1),GO:0030001(L=-1),GO:0032879(L=-1),GO:0034220(L=-1),GO:0034762(L=-1),GO:0034765(L=-1),GO:0043269(L=-1),GO:0050789(L=-1),GO:0050794(L=-1),GO:0051049(L=-1),GO:0051179(L=-1),GO:0051234(L=-1),GO:0055085(L=-1),GO:0065007(L=-1),GO:0070588(L=-1),		GO:0003674(L=-1),GO:0005215(L=-1),GO:0005216(L=-1),GO:0005244(L=-1),GO:0005245(L=-1),GO:0005261(L=-1),GO:0005262(L=-1),GO:0008324(L=-1),GO:0015075(L=-1),GO:0015085(L=-1),GO:0015267(L=-1),GO:0022803(L=-1),GO:0022832(L=-1),GO:0022836(L=-1),GO:0022839(L=-1),GO:0022843(L=-1),GO:0022857(L=-1),GO:0022890(L=-1),GO:0046873(L=-1),	PFAM (Cache_1, VWA_N, VWA, VGCC_alpha2), SMART (VWA, TRANS, SIGNAL, COIL)
g230.t1	Cbor_chr1--HiC_scaffold_51	714	238	No match						sp|Q7Z3S7|CA2D4_HUMAN	Voltage-dependent calcium channel subunit alpha-2/delta-4	35.8	148	8.03e-16	9601.ENSPPYP00000004721	1.22e-14	79.7	CACNA2D4	Mammals	maNOG[6]	09TSD@biNOG,0DFUQ@chorNOG,0RN0Q@homNOG,0UK9D@maNOG,0V4RQ@meNOG,0XPDX@NOG,12NST@opiNOG,16G3U@prNOG,1B42G@spriNOG,1CQI5@veNOG,KOG2353@euNOG	Calcium channel, voltage-dependent, alpha 2 delta subunit	4.01043e+19	GO:0006810(L=-1),GO:0006811(L=-1),GO:0006812(L=-1),GO:0006816(L=-1),GO:0008150(L=-1),GO:0009987(L=-1),GO:0030001(L=-1),GO:0032879(L=-1),GO:0034220(L=-1),GO:0034762(L=-1),GO:0034765(L=-1),GO:0043269(L=-1),GO:0050789(L=-1),GO:0050794(L=-1),GO:0051049(L=-1),GO:0051179(L=-1),GO:0051234(L=-1),GO:0055085(L=-1),GO:0065007(L=-1),GO:0070588(L=-1),	GO:0005575(L=-1),GO:0016020(L=-1),GO:0031224(L=-1),GO:0044425(L=-1),	GO:0003674(L=-1),GO:0005215(L=-1),GO:0005216(L=-1),GO:0005244(L=-1),GO:0005261(L=-1),GO:0005262(L=-1),GO:0005488(L=-1),GO:0008324(L=-1),GO:0015075(L=-1),GO:0015085(L=-1),GO:0015267(L=-1),GO:0022803(L=-1),GO:0022832(L=-1),GO:0022836(L=-1),GO:0022839(L=-1),GO:0022857(L=-1),GO:0022890(L=-1),GO:0043167(L=-1),GO:0043169(L=-1),GO:0046872(L=-1),GO:0046873(L=-1),	PFAM (Cache_1, VWA_N, VWA), SMART (VWA, COIL, SIGNAL)
g232.t1	Cbor_chr1--HiC_scaffold_51	942	314	No match						No match
g243.t1	Cbor_chr1--HiC_scaffold_51	315	105	No match						No match
g244.t3	Cbor_chr1--HiC_scaffold_51	2301	767	XP_045110481.1	zinc finger protein 628-like isoform X1 [Portunus trituberculatus]	75.7	716	0	90.9	No match					7176.CPIJ012811-PA	1.22e-13	82		Animals	meNOG[21]	0A49Z@biNOG,0VF4N@meNOG,13PBW@opiNOG,COG5048@NOG,KOG1721@euNOG	ZnF_C2H2				GO:0003674(L=-1),GO:0003676(L=-1),GO:0005488(L=-1),GO:0008270(L=-1),GO:0043167(L=-1),GO:0043169(L=-1),GO:0046872(L=-1),GO:0046914(L=-1),GO:0097159(L=-1),GO:1901363(L=-1),	PFAM (zf-C2H2), SMART (ZnF_C2H2, COIL)
g246.t1	Cbor_chr1--HiC_scaffold_51	873	291	XP_045110230.1	alpha-ketoglutarate-dependent 2,4-dichlorophenoxyacetate dioxygenase-like [Portunus trituberculatus]	89.7	290	3.37e-201	99.7	No match					7029.ACYPI004535-PA	2.25e-118	346		Animals	meNOG[21]	0A6V2@biNOG,0IWB5@euNOG,0VHP9@meNOG,13PYP@opiNOG,COG2175@NOG	Taurine catabolism dioxygenase TauD, TfdA family		GO:0008150(L=-1),GO:0008152(L=-1),GO:0055114(L=-1),		GO:0003674(L=-1),GO:0003824(L=-1),GO:0016491(L=-1),	PFAM (TauD)
g249.t1	Cbor_chr1--HiC_scaffold_51	879	293	No match						No match
g254.t1	Cbor_chr1--HiC_scaffold_51	435	145	No match						No match
g258.t1	Cbor_chr1--HiC_scaffold_51	678	226	XP_045110614.1	probable thiopurine S-methyltransferase isoform X1 [Portunus trituberculatus]	71.9	224	4.11e-124	99.1	sp|Q9Z0T0|TPMT_RAT	Thiopurine S-methyltransferase	38.7	222	3.32e-49	6669.DappuP304984	5.04e-54	179		Arthropoda	artNOG[6]	03BQV@artNOG,09YGV@biNOG,0IGTR@euNOG,0V9EJ@meNOG,11GNF@NOG,12SFT@opiNOG	Thiopurine S-methyltransferase (TPMT)	983	GO:0008150(L=-1),GO:0008152(L=-1),GO:0032259(L=-1),		GO:0003674(L=-1),GO:0003824(L=-1),GO:0008119(L=-1),GO:0008168(L=-1),GO:0008172(L=-1),GO:0008757(L=-1),GO:0016740(L=-1),GO:0016741(L=-1),	PFAM (TPMT)
g259.t1	Cbor_chr1--HiC_scaffold_51	792	264	XP_050731595.1	thiopurine S-methyltransferase-like isoform X4 [Eriocheir sinensis]	62.8	234	6.67e-108	86.4	sp|Q02NZ5|TPMT_PSEAB	Thiopurine S-methyltransferase	31.9	191	4.44e-27	6669.DappuP304984	2.89e-52	176		Arthropoda	artNOG[6]	03BQV@artNOG,09YGV@biNOG,0IGTR@euNOG,0V9EJ@meNOG,11GNF@NOG,12SFT@opiNOG	Thiopurine S-methyltransferase (TPMT)	983	GO:0008150(L=-1),GO:0008152(L=-1),GO:0032259(L=-1),		GO:0003674(L=-1),GO:0003824(L=-1),GO:0008119(L=-1),GO:0008168(L=-1),GO:0008172(L=-1),GO:0008757(L=-1),GO:0016740(L=-1),GO:0016741(L=-1),	PFAM (TPMT)
g260.t1	Cbor_chr1--HiC_scaffold_51	852	284	XP_045110272.1	activating signal cointegrator 1 complex subunit 2 homolog [Portunus trituberculatus]	46.2	370	2.86e-88	99.6	No match					6669.DappuP223002	3.7e-22	95.9		Arthropoda	artNOG[6]	0389T@artNOG,0A9SC@biNOG,0J1QM@euNOG,0VKPV@meNOG,11Y42@NOG,13VNQ@opiNOG	Cuticular protein		GO:0006022(L=-1),GO:0006030(L=-1),GO:0006040(L=-1),GO:0006807(L=-1),GO:0008150(L=-1),GO:0008152(L=-1),GO:0043170(L=-1),GO:0071704(L=-1),GO:1901071(L=-1),GO:1901135(L=-1),GO:1901564(L=-1),	GO:0005575(L=-1),GO:0005576(L=-1),	GO:0003674(L=-1),GO:0005488(L=-1),GO:0008061(L=-1),GO:0097367(L=-1),	PFAM (CBM_14), SMART (ChtBD2, SIGNAL, COIL, TRANS)
g261.t1	Cbor_chr1--HiC_scaffold_51	852	284	XP_045110272.1	activating signal cointegrator 1 complex subunit 2 homolog [Portunus trituberculatus]	47.9	365	4.25e-93	98.2	No match					6669.DappuP223002	1.11e-25	105		Arthropoda	artNOG[6]	0389T@artNOG,0A9SC@biNOG,0J1QM@euNOG,0VKPV@meNOG,11Y42@NOG,13VNQ@opiNOG	Cuticular protein		GO:0006022(L=-1),GO:0006030(L=-1),GO:0006040(L=-1),GO:0006807(L=-1),GO:0008150(L=-1),GO:0008152(L=-1),GO:0043170(L=-1),GO:0071704(L=-1),GO:1901071(L=-1),GO:1901135(L=-1),GO:1901564(L=-1),	GO:0005575(L=-1),GO:0005576(L=-1),	GO:0003674(L=-1),GO:0005488(L=-1),GO:0008061(L=-1),GO:0097367(L=-1),	PFAM (CBM_14), SMART (ChtBD2, SIGNAL, COIL, TRANS)
g265.t1	Cbor_chr1--HiC_scaffold_51	2244	748	No match						No match
g267.t1	Cbor_chr1--HiC_scaffold_51	678	226	No match						No match
g272.t1	Cbor_chr1--HiC_scaffold_51	765	255	No match						No match
g274.t1	Cbor_chr1--HiC_scaffold_51	273	91	No match						No match
g290.t1	Cbor_chr1--HiC_scaffold_51	1965	655	XP_050731597.1	amyloid-beta-like protein isoform X2 [Eriocheir sinensis]	92.9	638	0	96.3	sp|P14599|A4_DROME	Amyloid-beta-like protein	36.2	827	4.34e-126	7460.GB12649-PA	9.2e-160	481	APPL	Arthropoda	artNOG[6]	0360C@artNOG,09UQB@biNOG,0S45G@hymNOG,0SSSR@inNOG,0V88N@meNOG,0ZW2A@NOG,13P3R@opiNOG,KOG3540@euNOG	beta-amyloid precursor protein C-terminus	47265010	GO:0000902(L=-1),GO:0003008(L=-1),GO:0006950(L=-1),GO:0007275(L=-1),GO:0007399(L=-1),GO:0007422(L=-1),GO:0007610(L=-1),GO:0007611(L=-1),GO:0007613(L=-1),GO:0007616(L=-1),GO:0008150(L=-1),GO:0009611(L=-1),GO:0009653(L=-1),GO:0009987(L=-1),GO:0010941(L=-1),GO:0016043(L=-1),GO:0022008(L=-1),GO:0030030(L=-1),GO:0030154(L=-1),GO:0030182(L=-1),GO:0031175(L=-1),GO:0032501(L=-1),GO:0032502(L=-1),GO:00329…	GO:0005575(L=-1),GO:0005576(L=-1),GO:0005623(L=-1),GO:0005886(L=-1),GO:0016020(L=-1),GO:0031224(L=-1),GO:0044425(L=-1),GO:0044464(L=-1),GO:0071944(L=-1),	GO:0003674(L=-1),GO:0005488(L=-1),GO:0005515(L=-1),GO:0005539(L=-1),GO:0008201(L=-1),GO:0043167(L=-1),GO:0043168(L=-1),GO:0043169(L=-1),GO:0046872(L=-1),GO:0046914(L=-1),GO:0097367(L=-1),GO:1901681(L=-1),	PFAM (APP_amyloid, A4_EXTRA), SMART (TRANS, COIL, SIGNAL, A4_EXTRA)
g295.t1	Cbor_chr1--HiC_scaffold_51	381	127	No match						No match
g306.t1	Cbor_chr1--HiC_scaffold_51	321	107	No match						No match
g308.t1	Cbor_chr1--HiC_scaffold_51	294	98	No match						No match
g313.t1	Cbor_chr1--HiC_scaffold_51	261	87	No match						No match
g317.t1	Cbor_chr1--HiC_scaffold_51	1032	344	XP_045110487.1	zwei Ig domain protein zig-8-like [Portunus trituberculatus]	93.2	281	1.04e-191	81.7	No match					121225.PHUM382820-PA	1.36e-66	217		Arthropoda	artNOG[6]	03HJ8@artNOG,0B4NQ@biNOG,0IQJ7@euNOG,0T3ZW@inNOG,0WH70@meNOG,0ZBGR@NOG,13DE1@opiNOG	Immunoglobulin V-set domain		GO:0003008(L=-1),GO:0007600(L=-1),GO:0007606(L=-1),GO:0008150(L=-1),GO:0032501(L=-1),GO:0050877(L=-1),	GO:0005575(L=-1),	GO:0003674(L=-1),	PFAM (I-set, V-set, ig), SMART (IG, IGc2, COIL, TRANS, SIGNAL)
g327.t1	Cbor_chr1--HiC_scaffold_51	5340	1780	XP_050709221.1	uncharacterized protein LOC126994012 [Eriocheir sinensis]	64.6	1194	0	67	sp|Q95SX7|RTBS_DROME	Probable RNA-directed DNA polymerase from transposon BS	27.5	382	5.98e-27	7955.ENSDARP00000106282	1.5e-53	212		Animals	meNOG[21]	0B49M@biNOG,0IPXZ@euNOG,0WGSB@meNOG,11I63@NOG,13CU0@opiNOG	Pfam:RnaseH		GO:0006139(L=-1),GO:0006259(L=-1),GO:0006260(L=-1),GO:0006278(L=-1),GO:0006725(L=-1),GO:0006807(L=-1),GO:0008150(L=-1),GO:0008152(L=-1),GO:0009058(L=-1),GO:0009059(L=-1),GO:0009987(L=-1),GO:0034641(L=-1),GO:0034645(L=-1),GO:0043170(L=-1),GO:0044237(L=-1),GO:0044238(L=-1),GO:0044249(L=-1),GO:0044260(L=-1),GO:0046483(L=-1),GO:0071704(L=-1),GO:0090304(L=-1),GO:0090305(L=-1),GO:1901360(L=-1),GO:19015…		GO:0003674(L=-1),GO:0003676(L=-1),GO:0003723(L=-1),GO:0003824(L=-1),GO:0003964(L=-1),GO:0004518(L=-1),GO:0004519(L=-1),GO:0004521(L=-1),GO:0004523(L=-1),GO:0004540(L=-1),GO:0005488(L=-1),GO:0016740(L=-1),GO:0016772(L=-1),GO:0016779(L=-1),GO:0016787(L=-1),GO:0016788(L=-1),GO:0016891(L=-1),GO:0016893(L=-1),GO:0034061(L=-1),GO:0097159(L=-1),GO:1901363(L=-1),	PFAM (RnaseH, RVT_1, Exo_endo_phos)
g329.t1	Cbor_chr1--HiC_scaffold_51	675	225	No match						No match
g336.t1	Cbor_chr1--HiC_scaffold_51	411	137	No match						sp|Q7NBW0|DNAJ_MYCGA	Chaperone protein DnaJ	55	40	3.34e-07	6085.XP_002157670	1.35e-08	57.8	DNAJB9	Animals	meNOG[21]	0V8CD@meNOG,12QVI@opiNOG,COG0484@NOG,KOG0714@euNOG	DnaJ (Hsp40) homolog, subfamily B, member 9		GO:0001932(L=-1),GO:0001934(L=-1),GO:0006457(L=-1),GO:0006508(L=-1),GO:0006511(L=-1),GO:0006793(L=-1),GO:0006796(L=-1),GO:0006950(L=-1),GO:0006984(L=-1),GO:0006986(L=-1),GO:0006987(L=-1),GO:0007154(L=-1),GO:0007165(L=-1),GO:0008150(L=-1),GO:0008152(L=-1),GO:0009056(L=-1),GO:0009057(L=-1),GO:0009893(L=-1),GO:0009987(L=-1),GO:0010033(L=-1),GO:0010498(L=-1),GO:0010562(L=-1),GO:0010604(L=-1),GO:00109…	GO:0005575(L=-1),GO:0005622(L=-1),GO:0005623(L=-1),GO:0005634(L=-1),GO:0005730(L=-1),GO:0005737(L=-1),GO:0005783(L=-1),GO:0005789(L=-1),GO:0012505(L=-1),GO:0016020(L=-1),GO:0031090(L=-1),GO:0031974(L=-1),GO:0031981(L=-1),GO:0042175(L=-1),GO:0043226(L=-1),GO:0043227(L=-1),GO:0043228(L=-1),GO:0043229(L=-1),GO:0043231(L=-1),GO:0043232(L=-1),GO:0043233(L=-1),GO:0044422(L=-1),GO:0044424(L=-1),GO:00444…	GO:0000166(L=-1),GO:0001882(L=-1),GO:0001883(L=-1),GO:0003674(L=-1),GO:0003824(L=-1),GO:0005488(L=-1),GO:0005515(L=-1),GO:0005524(L=-1),GO:0016301(L=-1),GO:0016740(L=-1),GO:0016772(L=-1),GO:0016773(L=-1),GO:0017076(L=-1),GO:0030554(L=-1),GO:0032549(L=-1),GO:0032550(L=-1),GO:0032553(L=-1),GO:0032555(L=-1),GO:0032559(L=-1),GO:0035299(L=-1),GO:0035639(L=-1),GO:0036094(L=-1),GO:0043167(L=-1),GO:00431…	PFAM (DnaJ), SMART (DnaJ, SIGNAL, TRANS)
g340.t1	Cbor_chr1--HiC_scaffold_51	408	136	No match						No match
g366.t1	Cbor_chr1--HiC_scaffold_51	1119	373	No match						No match					6945.ISCW008601-PA	0.000176	51.2		Arthropoda	artNOG[6]	034U2@artNOG,09VZ7@biNOG,0V6XM@meNOG,0XQFV@NOG,12P80@opiNOG,KOG2208@euNOG	KH domain		GO:0006139(L=-1),GO:0006259(L=-1),GO:0006325(L=-1),GO:0006338(L=-1),GO:0006417(L=-1),GO:0006725(L=-1),GO:0006807(L=-1),GO:0006996(L=-1),GO:0007059(L=-1),GO:0008150(L=-1),GO:0008152(L=-1),GO:0009889(L=-1),GO:0009891(L=-1),GO:0009893(L=-1),GO:0009987(L=-1),GO:0010468(L=-1),GO:0010556(L=-1),GO:0010557(L=-1),GO:0010604(L=-1),GO:0010608(L=-1),GO:0016043(L=-1),GO:0019222(L=-1),GO:0022607(L=-1),GO:00302…	GO:0000785(L=-1),GO:0000792(L=-1),GO:0005575(L=-1),GO:0005622(L=-1),GO:0005623(L=-1),GO:0005634(L=-1),GO:0005694(L=-1),GO:0005700(L=-1),GO:0005701(L=-1),GO:0005737(L=-1),GO:0005811(L=-1),GO:0010369(L=-1),GO:0032991(L=-1),GO:0043226(L=-1),GO:0043227(L=-1),GO:0043228(L=-1),GO:0043229(L=-1),GO:0043231(L=-1),GO:0043232(L=-1),GO:0044422(L=-1),GO:0044424(L=-1),GO:0044427(L=-1),GO:0044444(L=-1),GO:00444…	GO:0003674(L=-1),GO:0003676(L=-1),GO:0003677(L=-1),GO:0003696(L=-1),GO:0003697(L=-1),GO:0003723(L=-1),GO:0003729(L=-1),GO:0003730(L=-1),GO:0003824(L=-1),GO:0004221(L=-1),GO:0005488(L=-1),GO:0016787(L=-1),GO:0016788(L=-1),GO:0016790(L=-1),GO:0043565(L=-1),GO:0097159(L=-1),GO:1901363(L=-1),	PFAM (KH_1), SMART (KH, COIL)
g367.t1	Cbor_chr1--HiC_scaffold_51	492	164	No match						No match
g371.t1	Cbor_chr1--HiC_scaffold_51	1566	522	XP_045110411.1	oplophorus-luciferin 2-monooxygenase non-catalytic subunit-like [Portunus trituberculatus]	81.3	332	4.38e-136	63.6	sp|Q9GV46|LUCB_OPLGR	Oplophorus-luciferin 2-monooxygenase non-catalytic subunit	30.3	317	3.75e-34	6945.ISCW000747-PA	3.53e-12	74.7		Arthropoda	artNOG[6]	03BBF@artNOG,0AKZ5@biNOG,0VY0C@meNOG,14C7J@opiNOG,COG4886@NOG,KOG0619@euNOG
g374.t1	Cbor_chr1--HiC_scaffold_51	621	207	No match						No match
g377.t1	Cbor_chr1--HiC_scaffold_51	2802	934	XP_045110432.1	peroxidase-like [Portunus trituberculatus]	78.3	814	0	87.2	sp|Q9VEG6|PERC_DROME	Chorion peroxidase	37.5	664	2.23e-136	121225.PHUM027580-PA	3.59e-268	778		Arthropoda	artNOG[6]	034FM@artNOG,0A2BP@biNOG,0SR43@inNOG,0VD7M@meNOG,0XPZ3@NOG,13HS2@opiNOG,KOG2408@euNOG	to peroxinectin		GO:0006950(L=-1),GO:0006979(L=-1),GO:0008150(L=-1),GO:0008152(L=-1),GO:0050896(L=-1),GO:0055114(L=-1),		GO:0003674(L=-1),GO:0003824(L=-1),GO:0004601(L=-1),GO:0005488(L=-1),GO:0016209(L=-1),GO:0016491(L=-1),GO:0016684(L=-1),GO:0020037(L=-1),GO:0046906(L=-1),GO:0097159(L=-1),GO:1901363(L=-1),	PFAM (An_peroxidase), SMART (SIGNAL, TRANS, COIL)
g379.t1	Cbor_chr1--HiC_scaffold_51	1602	534	XP_045127437.1	enoyl-CoA delta isomerase 2-like isoform X2 [Portunus trituberculatus]	82.3	344	1.29e-208	64.4	sp|O75521|ECI2_HUMAN	Enoyl-CoA delta isomerase 2	53.4	328	2.77e-115	8090.ENSORLP00000004559	4.33e-131	393	ECI2	Fishes	fiNOG[1]	09Y3J@biNOG,0DJGG@chorNOG,0N62D@fiNOG,0V90X@meNOG,12QWX@opiNOG,1CU8Z@veNOG,COG1024@NOG,COG4281@NOG,KOG0016@euNOG,KOG0817@euNOG	enoyl-CoA delta isomerase 2	714146	GO:0008150(L=-1),GO:0008152(L=-1),		GO:0000062(L=-1),GO:0003674(L=-1),GO:0003824(L=-1),GO:0005488(L=-1),GO:0043167(L=-1),GO:0043168(L=-1),GO:0048037(L=-1),GO:0050662(L=-1),	PFAM (ACBP, ECH)
g380.t1	Cbor_chr1--HiC_scaffold_51	306	102	No match						No match
g381.t2	Cbor_chr1--HiC_scaffold_51	330	110	No match						sp|Q9W0Y8|SCN60_DROME	Sodium channel protein 60E	51.5	66	1.35e-15	121225.PHUM178020-PA	4.13e-22	96.3		Arthropoda	artNOG[6]	034WZ@artNOG,09U04@biNOG,0SP2J@inNOG,0V4YY@meNOG,0XNP6@NOG,12NIT@opiNOG,KOG2301@euNOG	Sodium channel		GO:0006810(L=-1),GO:0006811(L=-1),GO:0006812(L=-1),GO:0006814(L=-1),GO:0007610(L=-1),GO:0007635(L=-1),GO:0008150(L=-1),GO:0009987(L=-1),GO:0030001(L=-1),GO:0032879(L=-1),GO:0034220(L=-1),GO:0034762(L=-1),GO:0034765(L=-1),GO:0035725(L=-1),GO:0042048(L=-1),GO:0042221(L=-1),GO:0043269(L=-1),GO:0050789(L=-1),GO:0050794(L=-1),GO:0050896(L=-1),GO:0051049(L=-1),GO:0051179(L=-1),GO:0051234(L=-1),GO:00550…	GO:0001518(L=-1),GO:0005575(L=-1),GO:0005623(L=-1),GO:0005886(L=-1),GO:0016020(L=-1),GO:0031224(L=-1),GO:0031226(L=-1),GO:0032991(L=-1),GO:0034702(L=-1),GO:0034703(L=-1),GO:0034706(L=-1),GO:0044425(L=-1),GO:0044459(L=-1),GO:0044464(L=-1),GO:0071944(L=-1),	GO:0003674(L=-1),GO:0005215(L=-1),GO:0005216(L=-1),GO:0005244(L=-1),GO:0005248(L=-1),GO:0005261(L=-1),GO:0005272(L=-1),GO:0008324(L=-1),GO:0015075(L=-1),GO:0015081(L=-1),GO:0015267(L=-1),GO:0022803(L=-1),GO:0022832(L=-1),GO:0022836(L=-1),GO:0022839(L=-1),GO:0022843(L=-1),GO:0022857(L=-1),GO:0022890(L=-1),GO:0046873(L=-1),	PFAM (Ion_trans, PKD_channel, Na_trans_assoc), SMART (TRANS, COIL)
g383.t1	Cbor_chr1--HiC_scaffold_51	591	197	No match						sp|Q9W0Y8|SCN60_DROME	Sodium channel protein 60E	52.3	65	5.51e-14	7070.TC008774-PA	5.16e-22	94.4		Arthropoda	artNOG[6]	03AXA@artNOG,0AB99@biNOG,0J4UX@euNOG,0SXJ4@inNOG,0VN9Z@meNOG,0YXZP@NOG,1490Z@opiNOG	NA
g384.t1	Cbor_chr1--HiC_scaffold_51	306	102	No match						No match
g397.t1	Cbor_chr1--HiC_scaffold_51	276	92	No match						No match
g418.t1	Cbor_chr1--HiC_scaffold_51	414	138	No match						No match
g429.t1	Cbor_chr1--HiC_scaffold_51	579	193	No match						No match
g432.t1	Cbor_chr1--HiC_scaffold_51	528	176	No match						No match
g433.t1	Cbor_chr1--HiC_scaffold_51	465	155	No match						No match
g438.t1	Cbor_chr1--HiC_scaffold_51	618	206	No match						No match
g442.t1	Cbor_chr1--HiC_scaffold_51	345	115	No match						No match
g444.t1	Cbor_chr1--HiC_scaffold_51	720	240	No match						sp|Q9W0Y8|SCN60_DROME	Sodium channel protein 60E	71.1	76	3.87e-29	7091.BGIBMGA004117-TA	1.41e-32	119	CCH1	Eukaryotes	euNOG[57]	0XNP6@NOG,KOG2301@euNOG	Sodium channel voltage-gated type		GO:0000003(L=-1),GO:0000902(L=-1),GO:0006810(L=-1),GO:0006811(L=-1),GO:0006812(L=-1),GO:0006814(L=-1),GO:0006816(L=-1),GO:0006950(L=-1),GO:0007610(L=-1),GO:0007635(L=-1),GO:0008150(L=-1),GO:0009653(L=-1),GO:0009826(L=-1),GO:0009966(L=-1),GO:0009967(L=-1),GO:0009987(L=-1),GO:0010646(L=-1),GO:0010647(L=-1),GO:0010921(L=-1),GO:0010922(L=-1),GO:0016043(L=-1),GO:0016049(L=-1),GO:0019220(L=-1),GO:00192…	GO:0001518(L=-1),GO:0005575(L=-1),GO:0005622(L=-1),GO:0005623(L=-1),GO:0005737(L=-1),GO:0005783(L=-1),GO:0005789(L=-1),GO:0005886(L=-1),GO:0005891(L=-1),GO:0012505(L=-1),GO:0016020(L=-1),GO:0031090(L=-1),GO:0031224(L=-1),GO:0031226(L=-1),GO:0032991(L=-1),GO:0034702(L=-1),GO:0034703(L=-1),GO:0034704(L=-1),GO:0034706(L=-1),GO:0042175(L=-1),GO:0043226(L=-1),GO:0043227(L=-1),GO:0043229(L=-1),GO:00432…	GO:0003674(L=-1),GO:0005215(L=-1),GO:0005216(L=-1),GO:0005244(L=-1),GO:0005245(L=-1),GO:0005248(L=-1),GO:0005261(L=-1),GO:0005262(L=-1),GO:0005272(L=-1),GO:0005488(L=-1),GO:0005509(L=-1),GO:0008324(L=-1),GO:0015075(L=-1),GO:0015081(L=-1),GO:0015085(L=-1),GO:0015267(L=-1),GO:0022803(L=-1),GO:0022832(L=-1),GO:0022836(L=-1),GO:0022839(L=-1),GO:0022843(L=-1),GO:0022857(L=-1),GO:0022890(L=-1),GO:00431…	PFAM (Ion_trans, PKD_channel, Na_trans_assoc, Ca_chan_IQ, DUF3451), SMART (TRANS, COIL, Ca_chan_IQ, IQ)
g446.t1	Cbor_chr1--HiC_scaffold_51	264	88	XP_037788332.1	sodium channel protein 60E-like [Penaeus monodon]	95.9	73	4.98e-45	83	sp|Q9W0Y8|SCN60_DROME	Sodium channel protein 60E	76.1	71	1.28e-29	34740.HMEL007978-PA	2.2e-30	114		Animals	meNOG[21]	0A7CU@biNOG,0VI7D@meNOG,0XNP6@NOG,14491@opiNOG,KOG2301@euNOG	Ion transport protein		GO:0006810(L=-1),GO:0006811(L=-1),GO:0008150(L=-1),GO:0009987(L=-1),GO:0034220(L=-1),GO:0051179(L=-1),GO:0051234(L=-1),GO:0055085(L=-1),	GO:0005575(L=-1),GO:0016020(L=-1),GO:0031224(L=-1),GO:0044425(L=-1),	GO:0003674(L=-1),GO:0005215(L=-1),GO:0005216(L=-1),GO:0015075(L=-1),GO:0015267(L=-1),GO:0022803(L=-1),GO:0022857(L=-1),	PFAM (Ion_trans, DUF3451), SMART (TRANS, COIL, SIGNAL)
g447.t1	Cbor_chr1--HiC_scaffold_51	747	249	No match						No match
g450.t1	Cbor_chr1--HiC_scaffold_51	3705	1235	XP_053644294.1	LOW QUALITY PROTEIN: sodium channel protein 60E-like [Cherax quadricarinatus]	56.5	1152	0	92.2	sp|Q9W0Y8|SCN60_DROME	Sodium channel protein 60E	50.2	793	1.17e-201	7165.AGAP007086-PA	4.29e-205	667		Arthropoda	artNOG[6]	034WZ@artNOG,09U04@biNOG,0GVZT@dipNOG,0SP2J@inNOG,0V4YY@meNOG,0XNP6@NOG,12NIT@opiNOG,KOG2301@euNOG	Sodium channel		GO:0006810(L=-1),GO:0006811(L=-1),GO:0006812(L=-1),GO:0006814(L=-1),GO:0007610(L=-1),GO:0007635(L=-1),GO:0008150(L=-1),GO:0009987(L=-1),GO:0030001(L=-1),GO:0032879(L=-1),GO:0034220(L=-1),GO:0034762(L=-1),GO:0034765(L=-1),GO:0035725(L=-1),GO:0042048(L=-1),GO:0042221(L=-1),GO:0043269(L=-1),GO:0050789(L=-1),GO:0050794(L=-1),GO:0050896(L=-1),GO:0051049(L=-1),GO:0051179(L=-1),GO:0051234(L=-1),GO:00550…	GO:0001518(L=-1),GO:0005575(L=-1),GO:0005623(L=-1),GO:0005886(L=-1),GO:0016020(L=-1),GO:0031224(L=-1),GO:0031226(L=-1),GO:0032991(L=-1),GO:0034702(L=-1),GO:0034703(L=-1),GO:0034706(L=-1),GO:0044425(L=-1),GO:0044459(L=-1),GO:0044464(L=-1),GO:0071944(L=-1),	GO:0003674(L=-1),GO:0005215(L=-1),GO:0005216(L=-1),GO:0005244(L=-1),GO:0005248(L=-1),GO:0005261(L=-1),GO:0005272(L=-1),GO:0008324(L=-1),GO:0015075(L=-1),GO:0015081(L=-1),GO:0015267(L=-1),GO:0022803(L=-1),GO:0022832(L=-1),GO:0022836(L=-1),GO:0022839(L=-1),GO:0022843(L=-1),GO:0022857(L=-1),GO:0022890(L=-1),GO:0046873(L=-1),	PFAM (Ion_trans, PKD_channel, Na_trans_assoc), SMART (TRANS, COIL)
g451.t1	Cbor_chr1--HiC_scaffold_51	753	251	No match						sp|Q9W0Y8|SCN60_DROME	Sodium channel protein 60E	75.4	236	4.15e-103	7176.CPIJ004992-PA	4.29e-107	341		Animals	meNOG[21]	09U04@biNOG,0V4YY@meNOG,0XNP6@NOG,12NIT@opiNOG,KOG2301@euNOG	Sodium channel, voltage-gated, type		GO:0006810(L=-1),GO:0006811(L=-1),GO:0006812(L=-1),GO:0006814(L=-1),GO:0006816(L=-1),GO:0007610(L=-1),GO:0007635(L=-1),GO:0008150(L=-1),GO:0009987(L=-1),GO:0030001(L=-1),GO:0032879(L=-1),GO:0034220(L=-1),GO:0034762(L=-1),GO:0034765(L=-1),GO:0035725(L=-1),GO:0042048(L=-1),GO:0042221(L=-1),GO:0043269(L=-1),GO:0050789(L=-1),GO:0050794(L=-1),GO:0050896(L=-1),GO:0051049(L=-1),GO:0051179(L=-1),GO:00512…	GO:0001518(L=-1),GO:0005575(L=-1),GO:0005623(L=-1),GO:0005886(L=-1),GO:0005891(L=-1),GO:0016020(L=-1),GO:0031224(L=-1),GO:0031226(L=-1),GO:0032991(L=-1),GO:0034702(L=-1),GO:0034703(L=-1),GO:0034704(L=-1),GO:0034706(L=-1),GO:0044425(L=-1),GO:0044459(L=-1),GO:0044464(L=-1),GO:0071944(L=-1),	GO:0003674(L=-1),GO:0005215(L=-1),GO:0005216(L=-1),GO:0005244(L=-1),GO:0005245(L=-1),GO:0005248(L=-1),GO:0005261(L=-1),GO:0005262(L=-1),GO:0005272(L=-1),GO:0005488(L=-1),GO:0005509(L=-1),GO:0008324(L=-1),GO:0015075(L=-1),GO:0015081(L=-1),GO:0015085(L=-1),GO:0015267(L=-1),GO:0022803(L=-1),GO:0022832(L=-1),GO:0022836(L=-1),GO:0022839(L=-1),GO:0022843(L=-1),GO:0022857(L=-1),GO:0022890(L=-1),GO:00431…	PFAM (Ion_trans, Na_trans_assoc, PKD_channel, DUF3451, IQ), SMART (TRANS, COIL, IQ)
g455.t1	Cbor_chr1--HiC_scaffold_51	471	157	No match						sp|Q9W0Y8|SCN60_DROME	Sodium channel protein 60E	64.2	106	6.8e-33	6669.DappuP40660	8.45e-33	129		Arthropoda	artNOG[6]	034WZ@artNOG,09U04@biNOG,0V4YY@meNOG,0XNP6@NOG,12NIT@opiNOG,KOG2301@euNOG	Sodium channel		GO:0006810(L=-1),GO:0006811(L=-1),GO:0006812(L=-1),GO:0006814(L=-1),GO:0007610(L=-1),GO:0007635(L=-1),GO:0008150(L=-1),GO:0009987(L=-1),GO:0030001(L=-1),GO:0032879(L=-1),GO:0034220(L=-1),GO:0034762(L=-1),GO:0034765(L=-1),GO:0035725(L=-1),GO:0042048(L=-1),GO:0042221(L=-1),GO:0043269(L=-1),GO:0050789(L=-1),GO:0050794(L=-1),GO:0050896(L=-1),GO:0051049(L=-1),GO:0051179(L=-1),GO:0051234(L=-1),GO:00550…	GO:0001518(L=-1),GO:0005575(L=-1),GO:0005623(L=-1),GO:0005886(L=-1),GO:0016020(L=-1),GO:0031224(L=-1),GO:0031226(L=-1),GO:0032991(L=-1),GO:0034702(L=-1),GO:0034703(L=-1),GO:0034706(L=-1),GO:0044425(L=-1),GO:0044459(L=-1),GO:0044464(L=-1),GO:0071944(L=-1),	GO:0003674(L=-1),GO:0005215(L=-1),GO:0005216(L=-1),GO:0005244(L=-1),GO:0005248(L=-1),GO:0005261(L=-1),GO:0005272(L=-1),GO:0008324(L=-1),GO:0015075(L=-1),GO:0015081(L=-1),GO:0015267(L=-1),GO:0022803(L=-1),GO:0022832(L=-1),GO:0022836(L=-1),GO:0022839(L=-1),GO:0022843(L=-1),GO:0022857(L=-1),GO:0022890(L=-1),GO:0046873(L=-1),	PFAM (Ion_trans, PKD_channel, Na_trans_assoc), SMART (TRANS, COIL)
g458.t1	Cbor_chr1--HiC_scaffold_51	375	125	XP_045104337.1	tigger transposable element-derived protein 7-like [Portunus trituberculatus]	54.8	124	3.71e-40	99.2	sp|Q6NT04|TIGD7_HUMAN	Tigger transposable element-derived protein 7	43.3	120	8.28e-21	13616.ENSMODP00000020524	1.04e-20	92.8	TIGD7	Mammals	maNOG[6]	0A2HJ@biNOG,0DQ57@chorNOG,0UN5V@maNOG,0VCG0@meNOG,10CDI@NOG,13HB0@opiNOG,1CZ6G@veNOG,KOG3105@euNOG	tigger transposable element derived 7			GO:0005575(L=-1),GO:0005622(L=-1),GO:0005623(L=-1),GO:0005634(L=-1),GO:0043226(L=-1),GO:0043227(L=-1),GO:0043229(L=-1),GO:0043231(L=-1),GO:0044424(L=-1),GO:0044464(L=-1),	GO:0003674(L=-1),GO:0003676(L=-1),GO:0003677(L=-1),GO:0005488(L=-1),GO:0097159(L=-1),GO:1901363(L=-1),	PFAM (DDE, Transposase_Tc5, CENP-B_N), SMART (CENPB)
g459.t1	Cbor_chr1--HiC_scaffold_51	312	104	No match						sp|Q6NT04|TIGD7_HUMAN	Tigger transposable element-derived protein 7	45.6	103	5.3e-24	7029.ACYPI37562-PA	2.02e-26	104	JRKL	Animals	meNOG[21]	0A2HJ@biNOG,0VCG0@meNOG,10CDI@NOG,13HB0@opiNOG,KOG3105@euNOG	tigger transposable element derived		GO:0006355(L=-1),GO:0007275(L=-1),GO:0007399(L=-1),GO:0007417(L=-1),GO:0008150(L=-1),GO:0009889(L=-1),GO:0010468(L=-1),GO:0010556(L=-1),GO:0019219(L=-1),GO:0019222(L=-1),GO:0031323(L=-1),GO:0031326(L=-1),GO:0032501(L=-1),GO:0032502(L=-1),GO:0048731(L=-1),GO:0048856(L=-1),GO:0050789(L=-1),GO:0050794(L=-1),GO:0051171(L=-1),GO:0051252(L=-1),GO:0060255(L=-1),GO:0065007(L=-1),GO:0080090(L=-1),GO:20001…	GO:0005575(L=-1),GO:0005622(L=-1),GO:0005623(L=-1),GO:0005634(L=-1),GO:0005737(L=-1),GO:0032991(L=-1),GO:0043226(L=-1),GO:0043227(L=-1),GO:0043229(L=-1),GO:0043231(L=-1),GO:0044424(L=-1),GO:0044464(L=-1),	GO:0003674(L=-1),GO:0003676(L=-1),GO:0003677(L=-1),GO:0003723(L=-1),GO:0003729(L=-1),GO:0005488(L=-1),GO:0097159(L=-1),GO:1901363(L=-1),	PFAM (DDE, Transposase_Tc5, CENP-B_N), SMART (CENPB)
g460.t1	Cbor_chr1--HiC_scaffold_51	927	309	No match						sp|Q9W0Y8|SCN60_DROME	Sodium channel protein 60E	78.9	232	7.76e-116	43151.ADAR000168-PA	1.32e-126	377		Animals	meNOG[21]	09U04@biNOG,0V4YY@meNOG,0XNP6@NOG,12NIT@opiNOG,KOG2301@euNOG	Sodium channel, voltage-gated, type		GO:0006810(L=-1),GO:0006811(L=-1),GO:0006812(L=-1),GO:0006814(L=-1),GO:0006816(L=-1),GO:0007610(L=-1),GO:0007635(L=-1),GO:0008150(L=-1),GO:0009987(L=-1),GO:0030001(L=-1),GO:0032879(L=-1),GO:0034220(L=-1),GO:0034762(L=-1),GO:0034765(L=-1),GO:0035725(L=-1),GO:0042048(L=-1),GO:0042221(L=-1),GO:0043269(L=-1),GO:0050789(L=-1),GO:0050794(L=-1),GO:0050896(L=-1),GO:0051049(L=-1),GO:0051179(L=-1),GO:00512…	GO:0001518(L=-1),GO:0005575(L=-1),GO:0005623(L=-1),GO:0005886(L=-1),GO:0005891(L=-1),GO:0016020(L=-1),GO:0031224(L=-1),GO:0031226(L=-1),GO:0032991(L=-1),GO:0034702(L=-1),GO:0034703(L=-1),GO:0034704(L=-1),GO:0034706(L=-1),GO:0044425(L=-1),GO:0044459(L=-1),GO:0044464(L=-1),GO:0071944(L=-1),	GO:0003674(L=-1),GO:0005215(L=-1),GO:0005216(L=-1),GO:0005244(L=-1),GO:0005245(L=-1),GO:0005248(L=-1),GO:0005261(L=-1),GO:0005262(L=-1),GO:0005272(L=-1),GO:0005488(L=-1),GO:0005509(L=-1),GO:0008324(L=-1),GO:0015075(L=-1),GO:0015081(L=-1),GO:0015085(L=-1),GO:0015267(L=-1),GO:0022803(L=-1),GO:0022832(L=-1),GO:0022836(L=-1),GO:0022839(L=-1),GO:0022843(L=-1),GO:0022857(L=-1),GO:0022890(L=-1),GO:00431…	PFAM (Ion_trans, Na_trans_assoc, PKD_channel, DUF3451, IQ), SMART (TRANS, COIL, IQ)
g462.t1	Cbor_chr1--HiC_scaffold_51	624	208	XP_054763165.1	uncharacterized protein LOC129269687 [Lytechinus pictus]	25.2	266	1.1e-10	92.3	No match					7070.TC011569-PA	5.81e-15	79.7		Animals	meNOG[21]	0AB0P@biNOG,0J0QZ@euNOG,0VMK5@meNOG,11QXT@NOG,13WDA@opiNOG	NA		GO:0006139(L=-1),GO:0006259(L=-1),GO:0006260(L=-1),GO:0006278(L=-1),GO:0006725(L=-1),GO:0006807(L=-1),GO:0008150(L=-1),GO:0008152(L=-1),GO:0009058(L=-1),GO:0009059(L=-1),GO:0009987(L=-1),GO:0015074(L=-1),GO:0034641(L=-1),GO:0034645(L=-1),GO:0043170(L=-1),GO:0044237(L=-1),GO:0044238(L=-1),GO:0044249(L=-1),GO:0044260(L=-1),GO:0046483(L=-1),GO:0071704(L=-1),GO:0090304(L=-1),GO:1901360(L=-1),GO:19015…		GO:0003674(L=-1),GO:0003676(L=-1),GO:0003723(L=-1),GO:0003824(L=-1),GO:0003964(L=-1),GO:0005488(L=-1),GO:0016740(L=-1),GO:0016772(L=-1),GO:0016779(L=-1),GO:0034061(L=-1),GO:0097159(L=-1),GO:1901363(L=-1),	PFAM (rve, RVT_1), SMART (COIL)
g463.t1	Cbor_chr1--HiC_scaffold_51	618	206	XP_053644293.1	sodium channel protein 60E-like [Cherax quadricarinatus]	90.5	168	1.19e-83	81.1	sp|Q9W0Y8|SCN60_DROME	Sodium channel protein 60E	63.2	68	7.2e-16	7176.CPIJ004992-PA	1.22e-17	87.4		Animals	meNOG[21]	09U04@biNOG,0V4YY@meNOG,0XNP6@NOG,12NIT@opiNOG,KOG2301@euNOG	Sodium channel, voltage-gated, type		GO:0006810(L=-1),GO:0006811(L=-1),GO:0006812(L=-1),GO:0006814(L=-1),GO:0006816(L=-1),GO:0007610(L=-1),GO:0007635(L=-1),GO:0008150(L=-1),GO:0009987(L=-1),GO:0030001(L=-1),GO:0032879(L=-1),GO:0034220(L=-1),GO:0034762(L=-1),GO:0034765(L=-1),GO:0035725(L=-1),GO:0042048(L=-1),GO:0042221(L=-1),GO:0043269(L=-1),GO:0050789(L=-1),GO:0050794(L=-1),GO:0050896(L=-1),GO:0051049(L=-1),GO:0051179(L=-1),GO:00512…	GO:0001518(L=-1),GO:0005575(L=-1),GO:0005623(L=-1),GO:0005886(L=-1),GO:0005891(L=-1),GO:0016020(L=-1),GO:0031224(L=-1),GO:0031226(L=-1),GO:0032991(L=-1),GO:0034702(L=-1),GO:0034703(L=-1),GO:0034704(L=-1),GO:0034706(L=-1),GO:0044425(L=-1),GO:0044459(L=-1),GO:0044464(L=-1),GO:0071944(L=-1),	GO:0003674(L=-1),GO:0005215(L=-1),GO:0005216(L=-1),GO:0005244(L=-1),GO:0005245(L=-1),GO:0005248(L=-1),GO:0005261(L=-1),GO:0005262(L=-1),GO:0005272(L=-1),GO:0005488(L=-1),GO:0005509(L=-1),GO:0008324(L=-1),GO:0015075(L=-1),GO:0015081(L=-1),GO:0015085(L=-1),GO:0015267(L=-1),GO:0022803(L=-1),GO:0022832(L=-1),GO:0022836(L=-1),GO:0022839(L=-1),GO:0022843(L=-1),GO:0022857(L=-1),GO:0022890(L=-1),GO:00431…	PFAM (Ion_trans, Na_trans_assoc, PKD_channel, DUF3451, IQ), SMART (TRANS, COIL, IQ)
g495.t1	Cbor_chr1--HiC_scaffold_51	354	118	No match						No match
g505.t1	Cbor_chr1--HiC_scaffold_51	831	277	No match						No match
g513.t1	Cbor_chr1--HiC_scaffold_51	2694	898	XP_045110662.1	autism susceptibility gene 2 protein homolog [Portunus trituberculatus]	86.1	833	0	91.9	sp|A0A087WPF7|AUTS2_MOUSE	Autism susceptibility gene 2 protein homolog	32.4	278	2.91e-12	7460.GB16159-PA	1.16e-28	131		Arthropoda	artNOG[6]	03751@artNOG,0APN1@biNOG,0IGMF@euNOG,0S74W@hymNOG,0SU2D@inNOG,0W1Z4@meNOG,11MEB@NOG,12T42@opiNOG	Inherit from opiNOG: Autism susceptibility candidate 2					SMART (COIL, SIGNAL)
g516.t1	Cbor_chr1--HiC_scaffold_51	681	227	XP_045110727.1	adenylate kinase isoenzyme 1-like isoform X3 [Portunus trituberculatus]	94.6	202	4.5e-133	89	sp|Q20140|KAD1_CAEEL	Adenylate kinase isoenzyme 1	63.5	192	3.32e-76	6669.DappuP307177	7.7e-97	286	ADK1	Arthropoda	artNOG[6]	0375U@artNOG,09X0G@biNOG,0V7YM@meNOG,12TE8@opiNOG,COG0563@NOG,KOG3079@euNOG	adenylate kinase	23011001110	GO:0006139(L=-1),GO:0006163(L=-1),GO:0006213(L=-1),GO:0006220(L=-1),GO:0006221(L=-1),GO:0006222(L=-1),GO:0006725(L=-1),GO:0006753(L=-1),GO:0006793(L=-1),GO:0006796(L=-1),GO:0006807(L=-1),GO:0008150(L=-1),GO:0008152(L=-1),GO:0009058(L=-1),GO:0009116(L=-1),GO:0009117(L=-1),GO:0009119(L=-1),GO:0009123(L=-1),GO:0009124(L=-1),GO:0009126(L=-1),GO:0009129(L=-1),GO:0009130(L=-1),GO:0009141(L=-1),GO:00091…	GO:0005575(L=-1),GO:0005622(L=-1),GO:0005623(L=-1),GO:0005737(L=-1),GO:0044424(L=-1),GO:0044464(L=-1),	GO:0000166(L=-1),GO:0001882(L=-1),GO:0001883(L=-1),GO:0003674(L=-1),GO:0003824(L=-1),GO:0004017(L=-1),GO:0004849(L=-1),GO:0005488(L=-1),GO:0005524(L=-1),GO:0016301(L=-1),GO:0016740(L=-1),GO:0016772(L=-1),GO:0016776(L=-1),GO:0017076(L=-1),GO:0019205(L=-1),GO:0019206(L=-1),GO:0030554(L=-1),GO:0032549(L=-1),GO:0032550(L=-1),GO:0032553(L=-1),GO:0032555(L=-1),GO:0032559(L=-1),GO:0035639(L=-1),GO:00360…	PFAM (ADK, Thymidylate_kin)
g520.t2	Cbor_chr1--HiC_scaffold_51	2736	912	XP_045110719.1	dual specificity tyrosine-phosphorylation-regulated kinase 1A-like isoform X2 [Portunus trituberculatus]	96.3	813	0	89.1	sp|Q13627|DYR1A_HUMAN	Dual specificity tyrosine-phosphorylation-regulated kinase 1A	75.6	471	5.91e-237	121225.PHUM284180-PA	1.16e-253	725		Arthropoda	artNOG[6]	033NN@artNOG,09X9S@biNOG,0SQDV@inNOG,0V884@meNOG,0XPET@NOG,12NPP@opiNOG,KOG0667@euNOG	serine threonine-protein kinase		GO:0000003(L=-1),GO:0003008(L=-1),GO:0006468(L=-1),GO:0006793(L=-1),GO:0006796(L=-1),GO:0007275(L=-1),GO:0007399(L=-1),GO:0007417(L=-1),GO:0007420(L=-1),GO:0007610(L=-1),GO:0007611(L=-1),GO:0007612(L=-1),GO:0007623(L=-1),GO:0007632(L=-1),GO:0007635(L=-1),GO:0008150(L=-1),GO:0008152(L=-1),GO:0008306(L=-1),GO:0008355(L=-1),GO:0009314(L=-1),GO:0009416(L=-1),GO:0009628(L=-1),GO:0009987(L=-1),GO:00163…		GO:0000166(L=-1),GO:0001882(L=-1),GO:0001883(L=-1),GO:0003674(L=-1),GO:0003824(L=-1),GO:0004672(L=-1),GO:0004674(L=-1),GO:0004712(L=-1),GO:0005488(L=-1),GO:0005524(L=-1),GO:0016301(L=-1),GO:0016740(L=-1),GO:0016772(L=-1),GO:0016773(L=-1),GO:0017076(L=-1),GO:0030554(L=-1),GO:0032549(L=-1),GO:0032550(L=-1),GO:0032553(L=-1),GO:0032555(L=-1),GO:0032559(L=-1),GO:0035639(L=-1),GO:0036094(L=-1),GO:00431…	PFAM (Pkinase_Tyr, Pkinase), SMART (S_TKc)
g523.t3	Cbor_chr1--HiC_scaffold_51	1809	603	XP_045110732.1	S-adenosylmethionine decarboxylase proenzyme-like [Portunus trituberculatus]	89.1	320	8.72e-213	53.1	sp|P91931|DCAM_DROME	S-adenosylmethionine decarboxylase proenzyme	49.8	317	8.76e-97	7070.TC005583-PA	1.85e-112	345	SAMDC	Arthropoda	artNOG[6]	0351W@artNOG,09W6C@biNOG,0SRPD@inNOG,0V74Q@meNOG,0XRN0@NOG,12R9Y@opiNOG,KOG0788@euNOG	S-adenosylmethionine decarboxylase proenzyme	2703301100	GO:0006139(L=-1),GO:0006557(L=-1),GO:0006576(L=-1),GO:0006595(L=-1),GO:0006596(L=-1),GO:0006597(L=-1),GO:0006725(L=-1),GO:0006790(L=-1),GO:0006807(L=-1),GO:0006950(L=-1),GO:0006952(L=-1),GO:0008150(L=-1),GO:0008152(L=-1),GO:0008215(L=-1),GO:0008216(L=-1),GO:0008295(L=-1),GO:0009058(L=-1),GO:0009116(L=-1),GO:0009119(L=-1),GO:0009163(L=-1),GO:0009308(L=-1),GO:0009309(L=-1),GO:0009607(L=-1),GO:00096…		GO:0003674(L=-1),GO:0003824(L=-1),GO:0004014(L=-1),GO:0016829(L=-1),GO:0016830(L=-1),GO:0016831(L=-1),	PFAM (SAM_decarbox)
g524.t1	Cbor_chr1--HiC_scaffold_51	204	68	No match						sp|Q05090|KLC_STRPU	Kinesin light chain	45.6	68	4.31e-10	7668.SPU_018898tr	6.57e-09	56.6	KLC4	Animals	meNOG[21]	09W3V@biNOG,0V6JC@meNOG,12QDB@opiNOG,COG0457@NOG,KOG1840@euNOG	Kinesin light chain	5132	GO:0000003(L=-1),GO:0000226(L=-1),GO:0000902(L=-1),GO:0000904(L=-1),GO:0000910(L=-1),GO:0002119(L=-1),GO:0002164(L=-1),GO:0002376(L=-1),GO:0002478(L=-1),GO:0002495(L=-1),GO:0002504(L=-1),GO:0003008(L=-1),GO:0006810(L=-1),GO:0006886(L=-1),GO:0006928(L=-1),GO:0006950(L=-1),GO:0006996(L=-1),GO:0007010(L=-1),GO:0007017(L=-1),GO:0007018(L=-1),GO:0007049(L=-1),GO:0007143(L=-1),GO:0007154(L=-1),GO:00072…	GO:0005575(L=-1),GO:0005622(L=-1),GO:0005623(L=-1),GO:0005634(L=-1),GO:0005635(L=-1),GO:0005737(L=-1),GO:0005829(L=-1),GO:0005856(L=-1),GO:0005871(L=-1),GO:0005874(L=-1),GO:0005875(L=-1),GO:0005929(L=-1),GO:0012505(L=-1),GO:0015630(L=-1),GO:0016020(L=-1),GO:0016938(L=-1),GO:0030424(L=-1),GO:0031410(L=-1),GO:0031514(L=-1),GO:0031967(L=-1),GO:0031975(L=-1),GO:0031982(L=-1),GO:0032991(L=-1),GO:00352…	GO:0003674(L=-1),GO:0003774(L=-1),GO:0003777(L=-1),GO:0003824(L=-1),GO:0005488(L=-1),GO:0005515(L=-1),GO:0008092(L=-1),GO:0015631(L=-1),GO:0016462(L=-1),GO:0016787(L=-1),GO:0016817(L=-1),GO:0016818(L=-1),GO:0017111(L=-1),GO:0019894(L=-1),	PFAM (TPR_1, Rab5-bind, PPR, DUF2315), SMART (TPR, COIL)
g525.t1	Cbor_chr1--HiC_scaffold_51	2127	709	XP_045110743.1	kinesin light chain-like isoform X7 [Portunus trituberculatus]	97.1	613	2.73e-272	85.8	sp|P46825|KLC_DORPE	Kinesin light chain	72.4	557	1.8e-130	7070.TC007992-PA	2e-149	452		Arthropoda	artNOG[6]	035MM@artNOG,09W3V@biNOG,0SSZJ@inNOG,0V6JC@meNOG,12QDB@opiNOG,COG0457@NOG,KOG1840@euNOG	Kinesin light	5132	GO:0006928(L=-1),GO:0007017(L=-1),GO:0007018(L=-1),GO:0008150(L=-1),GO:0008152(L=-1),GO:0009987(L=-1),GO:0050789(L=-1),GO:0050794(L=-1),GO:0051726(L=-1),GO:0065007(L=-1),	GO:0005575(L=-1),GO:0005622(L=-1),GO:0005623(L=-1),GO:0005856(L=-1),GO:0005871(L=-1),GO:0005875(L=-1),GO:0015630(L=-1),GO:0032991(L=-1),GO:0043226(L=-1),GO:0043228(L=-1),GO:0043229(L=-1),GO:0043232(L=-1),GO:0044422(L=-1),GO:0044424(L=-1),GO:0044430(L=-1),GO:0044446(L=-1),GO:0044464(L=-1),	GO:0003674(L=-1),GO:0003774(L=-1),GO:0003777(L=-1),GO:0003824(L=-1),GO:0016462(L=-1),GO:0016787(L=-1),GO:0016817(L=-1),GO:0016818(L=-1),GO:0017111(L=-1),	PFAM (TPR_1, Rab5-bind), SMART (TPR, COIL)
g531.t1	Cbor_chr1--HiC_scaffold_51	1575	525	XP_050731884.1	protein arginine methyltransferase NDUFAF7, mitochondrial-like [Eriocheir sinensis]	78.5	396	1.75e-231	75.2	sp|Q08BY0|NDUF7_DANRE	Protein arginine methyltransferase NDUFAF7	48	375	8.12e-117	6945.ISCW019492-PA	2.18e-140	417		Arthropoda	artNOG[6]	032G2@artNOG,09WT2@biNOG,0V7Y2@meNOG,12Q7V@opiNOG,COG1565@NOG,KOG2901@euNOG	Pfam:DUF185		GO:0008150(L=-1),	GO:0005575(L=-1),	GO:0003674(L=-1),	PFAM (DUF185), SMART (TRANS)
g532.t1	Cbor_chr1--HiC_scaffold_51	2400	800	XP_050734692.1	uncharacterized protein LOC127007561 [Eriocheir sinensis]	65.8	854	0	99.6	No match					7029.ACYPI006355-PA	1.75e-237	686		Arthropoda	artNOG[6]	0335R@artNOG,0A45K@biNOG,0IIED@euNOG,0ST3X@inNOG,0VF0H@meNOG,0ZKIK@NOG,13IGQ@opiNOG	ZP		GO:0000902(L=-1),GO:0000904(L=-1),GO:0002064(L=-1),GO:0003382(L=-1),GO:0003383(L=-1),GO:0006928(L=-1),GO:0006996(L=-1),GO:0007010(L=-1),GO:0007015(L=-1),GO:0007155(L=-1),GO:0007160(L=-1),GO:0008150(L=-1),GO:0008360(L=-1),GO:0009653(L=-1),GO:0009888(L=-1),GO:0009987(L=-1),GO:0016043(L=-1),GO:0016476(L=-1),GO:0022603(L=-1),GO:0022604(L=-1),GO:0022610(L=-1),GO:0030029(L=-1),GO:0030036(L=-1),GO:00300…	GO:0005575(L=-1),GO:0005623(L=-1),GO:0005886(L=-1),GO:0016020(L=-1),GO:0016324(L=-1),GO:0044425(L=-1),GO:0044459(L=-1),GO:0044464(L=-1),GO:0045177(L=-1),GO:0071944(L=-1),	GO:0003674(L=-1),	PFAM (PAN_1, Zona_pellucida), SMART (PAN_AP, TRANS, ZP, SIGNAL)
g536.t1	Cbor_chr1--HiC_scaffold_51	582	194	No match						No match					6669.DappuP305719	1e-42	157		Arthropoda	artNOG[6]	0335R@artNOG,0A45K@biNOG,0IIED@euNOG,0VF0H@meNOG,0ZKIK@NOG,13IGQ@opiNOG	ZP		GO:0000902(L=-1),GO:0000904(L=-1),GO:0002064(L=-1),GO:0003382(L=-1),GO:0003383(L=-1),GO:0006928(L=-1),GO:0006996(L=-1),GO:0007010(L=-1),GO:0007015(L=-1),GO:0007155(L=-1),GO:0007160(L=-1),GO:0008150(L=-1),GO:0008360(L=-1),GO:0009653(L=-1),GO:0009888(L=-1),GO:0009987(L=-1),GO:0016043(L=-1),GO:0016476(L=-1),GO:0022603(L=-1),GO:0022604(L=-1),GO:0022610(L=-1),GO:0030029(L=-1),GO:0030036(L=-1),GO:00300…	GO:0005575(L=-1),GO:0005623(L=-1),GO:0005886(L=-1),GO:0016020(L=-1),GO:0016324(L=-1),GO:0044425(L=-1),GO:0044459(L=-1),GO:0044464(L=-1),GO:0045177(L=-1),GO:0071944(L=-1),	GO:0003674(L=-1),	PFAM (PAN_1, Zona_pellucida), SMART (PAN_AP, TRANS, ZP, SIGNAL)
g550.t1	Cbor_chr1--HiC_scaffold_51	855	285	XP_045110753.1	methyltransferase-like protein 24 [Portunus trituberculatus]	71.4	283	1.68e-147	98.2	No match					6669.DappuP253759	2.87e-12	72	METTL24	Animals	meNOG[21]	0A15N@biNOG,0IHCM@euNOG,0VC1S@meNOG,0Y3P7@NOG,12SB2@opiNOG	methyltransferase like 24		GO:0008150(L=-1),GO:0008152(L=-1),GO:0032259(L=-1),	GO:0005575(L=-1),GO:0005576(L=-1),	GO:0003674(L=-1),GO:0003824(L=-1),GO:0008168(L=-1),GO:0016740(L=-1),GO:0016741(L=-1),	SMART (SIGNAL, TRANS)
g552.t1	Cbor_chr1--HiC_scaffold_51	735	245	No match						No match
g569.t1	Cbor_chr1--HiC_scaffold_51	3186	1062	XP_045110754.1	serine/arginine repetitive matrix protein 1-like isoform X1 [Portunus trituberculatus]	80.9	956	0	89.5	No match
g572.t1	Cbor_chr1--HiC_scaffold_51	372	124	No match						No match					45351.NEMVEDRAFT_v1g208702-PA	8.91e-12	67.4	CARD6	Ancestor	NOG[107]	0XXII@NOG	Caspase recruitment domain family, member 6	4621	GO:0006915(L=-1),GO:0008150(L=-1),GO:0008219(L=-1),GO:0009966(L=-1),GO:0009987(L=-1),GO:0010646(L=-1),GO:0010941(L=-1),GO:0012501(L=-1),GO:0016265(L=-1),GO:0023051(L=-1),GO:0042981(L=-1),GO:0043067(L=-1),GO:0043122(L=-1),GO:0048583(L=-1),GO:0050789(L=-1),GO:0050794(L=-1),GO:0065007(L=-1),	GO:0005575(L=-1),GO:0005622(L=-1),GO:0005623(L=-1),GO:0005737(L=-1),GO:0044424(L=-1),GO:0044464(L=-1),		PFAM (CARD, Cir_Bir_Yir), SMART (ZnF_C2H2, CARD, COIL, TRANS)
g575.t1	Cbor_chr1--HiC_scaffold_51	582	194	No match						No match					7668.SPU_025536tr	4.73e-07	56.2		Animals	meNOG[21]	09VST@biNOG,0VENC@meNOG,12PBX@opiNOG,COG2801@NOG,KOG0017@euNOG	multicellular organismal development		GO:0006139(L=-1),GO:0006259(L=-1),GO:0006260(L=-1),GO:0006278(L=-1),GO:0006508(L=-1),GO:0006725(L=-1),GO:0006807(L=-1),GO:0008150(L=-1),GO:0008152(L=-1),GO:0009058(L=-1),GO:0009059(L=-1),GO:0009987(L=-1),GO:0015074(L=-1),GO:0019538(L=-1),GO:0034641(L=-1),GO:0034645(L=-1),GO:0043170(L=-1),GO:0044237(L=-1),GO:0044238(L=-1),GO:0044249(L=-1),GO:0044260(L=-1),GO:0046483(L=-1),GO:0071704(L=-1),GO:00903…		GO:0003674(L=-1),GO:0003676(L=-1),GO:0003677(L=-1),GO:0003723(L=-1),GO:0003824(L=-1),GO:0003964(L=-1),GO:0004175(L=-1),GO:0004190(L=-1),GO:0004518(L=-1),GO:0004519(L=-1),GO:0004521(L=-1),GO:0004523(L=-1),GO:0004540(L=-1),GO:0005488(L=-1),GO:0008233(L=-1),GO:0008270(L=-1),GO:0016740(L=-1),GO:0016757(L=-1),GO:0016772(L=-1),GO:0016779(L=-1),GO:0016787(L=-1),GO:0016788(L=-1),GO:0016891(L=-1),GO:00168…	PFAM (RVT_1, rve, zf-CCHC, RVP, Retrotrans_gag), SMART (COIL, ZnF_C2HC, TRANS)
g576.t1	Cbor_chr1--HiC_scaffold_51	2622	874	XP_045110501.1	uncharacterized protein LOC123504212 [Portunus trituberculatus]	80	821	0	93.9	No match					135651.CBN00846	8e-16	89.4		Nematodes	nemNOG[3]	09W3H@biNOG,0EEPW@chrNOG,0V71Z@meNOG,0XAHX@nemNOG,0XPWH@NOG,12PJU@opiNOG,18KIM@rhaNOG,KOG3644@euNOG	Neurotransmitter-gated ion-channel transmembrane region		GO:0001508(L=-1),GO:0006810(L=-1),GO:0006811(L=-1),GO:0007610(L=-1),GO:0007626(L=-1),GO:0008150(L=-1),GO:0009987(L=-1),GO:0031987(L=-1),GO:0034220(L=-1),GO:0040011(L=-1),GO:0042391(L=-1),GO:0043051(L=-1),GO:0048583(L=-1),GO:0050789(L=-1),GO:0050795(L=-1),GO:0050896(L=-1),GO:0051179(L=-1),GO:0051234(L=-1),GO:0055085(L=-1),GO:0060259(L=-1),GO:0065007(L=-1),GO:0065008(L=-1),	GO:0005575(L=-1),GO:0005623(L=-1),GO:0005886(L=-1),GO:0016020(L=-1),GO:0030054(L=-1),GO:0031224(L=-1),GO:0044425(L=-1),GO:0044456(L=-1),GO:0044464(L=-1),GO:0045202(L=-1),GO:0045211(L=-1),GO:0071944(L=-1),GO:0097060(L=-1),	GO:0003674(L=-1),GO:0005215(L=-1),GO:0005216(L=-1),GO:0005230(L=-1),GO:0015075(L=-1),GO:0015267(L=-1),GO:0015276(L=-1),GO:0022803(L=-1),GO:0022834(L=-1),GO:0022836(L=-1),GO:0022839(L=-1),GO:0022857(L=-1),	PFAM (Neur_chan_LBD, Neur_chan_memb), SMART (TRANS, COIL, SIGNAL)
g577.t1	Cbor_chr1--HiC_scaffold_51	624	208	XP_045110502.1	uncharacterized protein LOC123504213 [Portunus trituberculatus]	73.6	148	3.38e-63	70.2	No match
g579.t1	Cbor_chr1--HiC_scaffold_51	1074	358	XP_045110222.1	D-beta-hydroxybutyrate dehydrogenase, mitochondrial-like isoform X1 [Portunus trituberculatus]	86.8	357	2.76e-233	99.7	sp|Q02337|BDH_BOVIN	D-beta-hydroxybutyrate dehydrogenase	44	291	6.95e-76	8128.ENSONIP00000007381	1.08e-84	266	BDH1	Fishes	fiNOG[1]	09TMP@biNOG,0DEY6@chorNOG,0MWUU@fiNOG,0V4HX@meNOG,0Y7FK@NOG,13H77@opiNOG,1CPMV@veNOG,KOG1610@euNOG	3-hydroxybutyrate dehydrogenase, type 1	726501100	GO:0008150(L=-1),GO:0008152(L=-1),GO:0055114(L=-1),		GO:0003674(L=-1),GO:0003824(L=-1),GO:0016491(L=-1),	PFAM (KR, adh_short, Epimerase), SMART (TRANS)
g580.t1	Cbor_chr1--HiC_scaffold_51	1752	584	XP_045110217.1	D-beta-hydroxybutyrate dehydrogenase, mitochondrial-like isoform X1 [Portunus trituberculatus]	47.5	571	4.43e-153	97.8	sp|Q5ZJZ5|BDH_CHICK	D-beta-hydroxybutyrate dehydrogenase	39.6	235	3.28e-45	59463.ENSMLUP00000005876	2.93e-49	180	BDH1	Mammals	maNOG[6]	09TMP@biNOG,0DEY6@chorNOG,0UG11@maNOG,0V4HX@meNOG,0Y7FK@NOG,13H77@opiNOG,1CPMV@veNOG,KOG1610@euNOG	3-hydroxybutyrate dehydrogenase, type 1	726501100	GO:0001889(L=-1),GO:0006629(L=-1),GO:0006950(L=-1),GO:0007275(L=-1),GO:0007399(L=-1),GO:0007417(L=-1),GO:0007420(L=-1),GO:0007584(L=-1),GO:0008150(L=-1),GO:0008152(L=-1),GO:0009056(L=-1),GO:0009058(L=-1),GO:0009605(L=-1),GO:0009636(L=-1),GO:0009719(L=-1),GO:0009725(L=-1),GO:0009888(L=-1),GO:0009987(L=-1),GO:0009991(L=-1),GO:0010033(L=-1),GO:0010035(L=-1),GO:0010038(L=-1),GO:0010243(L=-1),GO:00140…	GO:0005575(L=-1),GO:0005622(L=-1),GO:0005623(L=-1),GO:0005634(L=-1),GO:0005737(L=-1),GO:0005739(L=-1),GO:0005740(L=-1),GO:0005743(L=-1),GO:0005759(L=-1),GO:0016020(L=-1),GO:0019866(L=-1),GO:0031090(L=-1),GO:0031966(L=-1),GO:0031967(L=-1),GO:0031974(L=-1),GO:0031975(L=-1),GO:0043226(L=-1),GO:0043227(L=-1),GO:0043229(L=-1),GO:0043231(L=-1),GO:0043233(L=-1),GO:0044422(L=-1),GO:0044424(L=-1),GO:00444…	GO:0000166(L=-1),GO:0003674(L=-1),GO:0003824(L=-1),GO:0003858(L=-1),GO:0005488(L=-1),GO:0005543(L=-1),GO:0008289(L=-1),GO:0016491(L=-1),GO:0016614(L=-1),GO:0016616(L=-1),GO:0036094(L=-1),GO:0043167(L=-1),GO:0043168(L=-1),GO:0097159(L=-1),GO:1901265(L=-1),GO:1901363(L=-1),	PFAM (adh_short, KR, DUF1776)
g584.t1	Cbor_chr1--HiC_scaffold_51	1194	398	No match						No match
g585.t1	Cbor_chr1--HiC_scaffold_51	1125	375	XP_050726859.1	trypsin-1-like [Eriocheir sinensis]	79.7	330	8.57e-196	87.7	sp|Q05319|STUB_DROME	Serine proteinase stubble	42.6	256	4.18e-57	7159.AAEL000225-PA	2.79e-63	211	TMPRSS11D	Animals	meNOG[21]	0A45S@biNOG,0VFQQ@meNOG,13JTD@opiNOG,COG5640@NOG,KOG3627@euNOG	transmembrane protease, serine 11D		GO:0006508(L=-1),GO:0007585(L=-1),GO:0008150(L=-1),GO:0008152(L=-1),GO:0019538(L=-1),GO:0032501(L=-1),GO:0040008(L=-1),GO:0043170(L=-1),GO:0044238(L=-1),GO:0050789(L=-1),GO:0065007(L=-1),GO:0071704(L=-1),	GO:0005575(L=-1),GO:0005576(L=-1),GO:0005623(L=-1),GO:0005886(L=-1),GO:0009986(L=-1),GO:0016020(L=-1),GO:0031224(L=-1),GO:0031226(L=-1),GO:0044425(L=-1),GO:0044459(L=-1),GO:0044464(L=-1),GO:0071944(L=-1),	GO:0003674(L=-1),GO:0003824(L=-1),GO:0004175(L=-1),GO:0004252(L=-1),GO:0008233(L=-1),GO:0008236(L=-1),GO:0016787(L=-1),GO:0017171(L=-1),	PFAM (Trypsin, SEA, DUF1986), SMART (Tryp_SPc, TRANS, SEA)
g586.t1	Cbor_chr1--HiC_scaffold_51	2043	681	XP_045110113.1	chromatin assembly factor 1 subunit B-like [Portunus trituberculatus]	71.2	760	0	94.6	sp|Q9D0N7|CAF1B_MOUSE	Chromatin assembly factor 1 subunit B	51.4	403	3.31e-133	6669.DappuP302493	1.49e-151	454	CAF1-105	Arthropoda	artNOG[6]	035V1@artNOG,09UU0@biNOG,0VBX2@meNOG,0XPU4@NOG,12QSY@opiNOG,KOG1009@euNOG	Chromatin assembly factor 1 subunit		GO:0006139(L=-1),GO:0006259(L=-1),GO:0006325(L=-1),GO:0006334(L=-1),GO:0006725(L=-1),GO:0006807(L=-1),GO:0006996(L=-1),GO:0008150(L=-1),GO:0008152(L=-1),GO:0009987(L=-1),GO:0016043(L=-1),GO:0022607(L=-1),GO:0034641(L=-1),GO:0034728(L=-1),GO:0043170(L=-1),GO:0043933(L=-1),GO:0044085(L=-1),GO:0044237(L=-1),GO:0044238(L=-1),GO:0044260(L=-1),GO:0046483(L=-1),GO:0051276(L=-1),GO:0065003(L=-1),GO:00650…		GO:0003674(L=-1),GO:0003676(L=-1),GO:0003677(L=-1),GO:0005488(L=-1),GO:0097159(L=-1),GO:1901363(L=-1),	PFAM (WD40), SMART (WD40)
g587.t1	Cbor_chr1--HiC_scaffold_51	492	164	XP_050726831.1	uncharacterized protein LOC127003816 [Eriocheir sinensis]	76.2	130	1.24e-57	76.8	sp|Q2QLE8|ST7_PANTR	Suppressor of tumorigenicity 7 protein	50	48	1.6e-09	30611.ENSOGAP00000012161	2.24e-08	58.9	ST7	Mammals	maNOG[6]	09T94@biNOG,0DEK9@chorNOG,0UFPB@maNOG,0V484@meNOG,0XQ2Z@NOG,12NGW@opiNOG,16CKY@prNOG,1ARIT@spriNOG,1CPA7@veNOG,KOG3807@euNOG	Suppression of tumorigenicity 7			GO:0005575(L=-1),GO:0016020(L=-1),GO:0031224(L=-1),GO:0044425(L=-1),		PFAM (ST7), SMART (TRANS)
g591.t1	Cbor_chr1--HiC_scaffold_51	1821	607	XP_045110118.1	protein ST7 homolog isoform X2 [Portunus trituberculatus]	93.2	607	0	99.8	sp|Q2M146|ST7_DROPS	Protein ST7 homolog	75.7	538	6.53e-285	7425.NV15724-PA	2.63e-304	840		Arthropoda	artNOG[6]	032TN@artNOG,09T94@biNOG,0S37B@hymNOG,0SP86@inNOG,0V484@meNOG,0XQ2Z@NOG,12NGW@opiNOG,KOG3807@euNOG	Protein ST7 homolog		GO:0008150(L=-1),	GO:0005575(L=-1),GO:0016020(L=-1),GO:0031224(L=-1),GO:0044425(L=-1),	GO:0003674(L=-1),	PFAM (ST7), SMART (TRANS, COIL)
g593.t1	Cbor_chr1--HiC_scaffold_51	1212	404	No match						No match					7897.ENSLACP00000020550	3.46e-22	101		Animals	meNOG[21]	0A0T1@biNOG,0DNEB@chorNOG,0IYU7@euNOG,0VBPK@meNOG,11RI3@NOG,13SQK@opiNOG,1CXBM@veNOG	to H28G03.4 Hydra magnipapillata		GO:0006139(L=-1),GO:0006259(L=-1),GO:0006310(L=-1),GO:0006313(L=-1),GO:0006725(L=-1),GO:0006807(L=-1),GO:0008150(L=-1),GO:0008152(L=-1),GO:0009987(L=-1),GO:0015074(L=-1),GO:0032196(L=-1),GO:0034641(L=-1),GO:0043170(L=-1),GO:0044237(L=-1),GO:0044238(L=-1),GO:0044260(L=-1),GO:0046483(L=-1),GO:0071704(L=-1),GO:0090304(L=-1),GO:1901360(L=-1),		GO:0003674(L=-1),GO:0003676(L=-1),GO:0003677(L=-1),GO:0003824(L=-1),GO:0004803(L=-1),GO:0005488(L=-1),GO:0097159(L=-1),GO:1901363(L=-1),	PFAM (Transposase_1, PAX), SMART (TRANS, SIGNAL)
g594.t1	Cbor_chr1--HiC_scaffold_51	996	332	XP_045110120.1	DNA-(apurinic or apyrimidinic site) endonuclease-like [Portunus trituberculatus]	80	320	1.06e-188	96.1	sp|A0MTA1|APEX1_DANRE	DNA-(apurinic or apyrimidinic site) endonuclease	62.2	262	4.84e-119	7091.BGIBMGA001124-TA	6.01e-125	377	RRP1	Arthropoda	artNOG[6]	0361M@artNOG,0A0M6@biNOG,0SSUA@inNOG,0TDXZ@lepNOG,0VA8X@meNOG,12PKJ@opiNOG,COG0708@NOG,KOG1294@euNOG	Recombination repair protein	3410	GO:0006139(L=-1),GO:0006259(L=-1),GO:0006281(L=-1),GO:0006725(L=-1),GO:0006807(L=-1),GO:0006950(L=-1),GO:0006974(L=-1),GO:0008150(L=-1),GO:0008152(L=-1),GO:0009987(L=-1),GO:0033554(L=-1),GO:0034641(L=-1),GO:0043170(L=-1),GO:0044237(L=-1),GO:0044238(L=-1),GO:0044260(L=-1),GO:0046483(L=-1),GO:0050896(L=-1),GO:0051716(L=-1),GO:0071704(L=-1),GO:0090304(L=-1),GO:0090305(L=-1),GO:1901360(L=-1),	GO:0005575(L=-1),GO:0005622(L=-1),GO:0005623(L=-1),GO:0005634(L=-1),GO:0043226(L=-1),GO:0043227(L=-1),GO:0043229(L=-1),GO:0043231(L=-1),GO:0044424(L=-1),GO:0044464(L=-1),	GO:0003674(L=-1),GO:0003676(L=-1),GO:0003677(L=-1),GO:0003824(L=-1),GO:0003906(L=-1),GO:0004518(L=-1),GO:0004519(L=-1),GO:0004527(L=-1),GO:0004529(L=-1),GO:0004536(L=-1),GO:0005488(L=-1),GO:0008296(L=-1),GO:0008309(L=-1),GO:0008311(L=-1),GO:0008408(L=-1),GO:0016787(L=-1),GO:0016788(L=-1),GO:0016796(L=-1),GO:0016829(L=-1),GO:0016835(L=-1),GO:0016895(L=-1),GO:0097159(L=-1),GO:1901363(L=-1),	PFAM (Exo_endo_phos, zf-GRF), SMART (COIL)
g595.t1	Cbor_chr1--HiC_scaffold_51	537	179	XP_058443691.1	tigger transposable element-derived protein 1-like [Malaya genurostris]	38.4	177	5.95e-32	97.2	sp|Q96MW7|TIGD1_HUMAN	Tigger transposable element-derived protein 1	42.7	117	3.17e-26	7757.ENSPMAP00000010088	2.54e-28	115	TIGD1	Animals	meNOG[21]	0A3DK@biNOG,0DEM7@chorNOG,0VE8H@meNOG,10CDI@NOG,12TEH@opiNOG,1CPB2@veNOG,KOG3105@euNOG	Tigger transposable		GO:0006355(L=-1),GO:0008150(L=-1),GO:0009889(L=-1),GO:0010468(L=-1),GO:0010556(L=-1),GO:0019219(L=-1),GO:0019222(L=-1),GO:0031323(L=-1),GO:0031326(L=-1),GO:0050789(L=-1),GO:0050794(L=-1),GO:0051171(L=-1),GO:0051252(L=-1),GO:0060255(L=-1),GO:0065007(L=-1),GO:0080090(L=-1),GO:2000112(L=-1),GO:2001141(L=-1),	GO:0005575(L=-1),GO:0005622(L=-1),GO:0005623(L=-1),GO:0005634(L=-1),GO:0043226(L=-1),GO:0043227(L=-1),GO:0043229(L=-1),GO:0043231(L=-1),GO:0044424(L=-1),GO:0044464(L=-1),	GO:0003674(L=-1),GO:0003676(L=-1),GO:0003677(L=-1),GO:0005488(L=-1),GO:0097159(L=-1),GO:1901363(L=-1),	PFAM (DDE, Transposase_Tc5, CENP-B_N), SMART (CENPB, COIL)
g598.t1	Cbor_chr1--HiC_scaffold_51	771	257	XP_045117649.1	tigger transposable element-derived protein 1-like [Portunus trituberculatus]	44.3	219	2.66e-56	84.8	sp|Q96MW7|TIGD1_HUMAN	Tigger transposable element-derived protein 1	37.3	220	9.3e-47	13735.ENSPSIP00000003458	3.23e-57	193	TIGD1	Animals	meNOG[21]	0A3DK@biNOG,0DEM7@chorNOG,0VE8H@meNOG,10CDI@NOG,12TEH@opiNOG,1CPB2@veNOG,KOG3105@euNOG	Tigger transposable		GO:0006355(L=-1),GO:0008150(L=-1),GO:0009889(L=-1),GO:0010468(L=-1),GO:0010556(L=-1),GO:0019219(L=-1),GO:0019222(L=-1),GO:0031323(L=-1),GO:0031326(L=-1),GO:0050789(L=-1),GO:0050794(L=-1),GO:0051171(L=-1),GO:0051252(L=-1),GO:0060255(L=-1),GO:0065007(L=-1),GO:0080090(L=-1),GO:2000112(L=-1),GO:2001141(L=-1),	GO:0005575(L=-1),GO:0005622(L=-1),GO:0005623(L=-1),GO:0005634(L=-1),GO:0043226(L=-1),GO:0043227(L=-1),GO:0043229(L=-1),GO:0043231(L=-1),GO:0044424(L=-1),GO:0044464(L=-1),	GO:0003674(L=-1),GO:0003676(L=-1),GO:0003677(L=-1),GO:0005488(L=-1),GO:0097159(L=-1),GO:1901363(L=-1),	PFAM (DDE, Transposase_Tc5, CENP-B_N), SMART (CENPB, COIL)
g599.t1	Cbor_chr1--HiC_scaffold_51	996	332	XP_045110120.1	DNA-(apurinic or apyrimidinic site) endonuclease-like [Portunus trituberculatus]	80	320	1.06e-188	96.1	sp|A0MTA1|APEX1_DANRE	DNA-(apurinic or apyrimidinic site) endonuclease	62.2	262	4.84e-119	7091.BGIBMGA001124-TA	6.01e-125	377	RRP1	Arthropoda	artNOG[6]	0361M@artNOG,0A0M6@biNOG,0SSUA@inNOG,0TDXZ@lepNOG,0VA8X@meNOG,12PKJ@opiNOG,COG0708@NOG,KOG1294@euNOG	Recombination repair protein	3410	GO:0006139(L=-1),GO:0006259(L=-1),GO:0006281(L=-1),GO:0006725(L=-1),GO:0006807(L=-1),GO:0006950(L=-1),GO:0006974(L=-1),GO:0008150(L=-1),GO:0008152(L=-1),GO:0009987(L=-1),GO:0033554(L=-1),GO:0034641(L=-1),GO:0043170(L=-1),GO:0044237(L=-1),GO:0044238(L=-1),GO:0044260(L=-1),GO:0046483(L=-1),GO:0050896(L=-1),GO:0051716(L=-1),GO:0071704(L=-1),GO:0090304(L=-1),GO:0090305(L=-1),GO:1901360(L=-1),	GO:0005575(L=-1),GO:0005622(L=-1),GO:0005623(L=-1),GO:0005634(L=-1),GO:0043226(L=-1),GO:0043227(L=-1),GO:0043229(L=-1),GO:0043231(L=-1),GO:0044424(L=-1),GO:0044464(L=-1),	GO:0003674(L=-1),GO:0003676(L=-1),GO:0003677(L=-1),GO:0003824(L=-1),GO:0003906(L=-1),GO:0004518(L=-1),GO:0004519(L=-1),GO:0004527(L=-1),GO:0004529(L=-1),GO:0004536(L=-1),GO:0005488(L=-1),GO:0008296(L=-1),GO:0008309(L=-1),GO:0008311(L=-1),GO:0008408(L=-1),GO:0016787(L=-1),GO:0016788(L=-1),GO:0016796(L=-1),GO:0016829(L=-1),GO:0016835(L=-1),GO:0016895(L=-1),GO:0097159(L=-1),GO:1901363(L=-1),	PFAM (Exo_endo_phos, zf-GRF), SMART (COIL)
g600.t1	Cbor_chr1--HiC_scaffold_51	711	237	No match						No match					7897.ENSLACP00000020550	1.51e-23	101		Animals	meNOG[21]	0A0T1@biNOG,0DNEB@chorNOG,0IYU7@euNOG,0VBPK@meNOG,11RI3@NOG,13SQK@opiNOG,1CXBM@veNOG	to H28G03.4 Hydra magnipapillata		GO:0006139(L=-1),GO:0006259(L=-1),GO:0006310(L=-1),GO:0006313(L=-1),GO:0006725(L=-1),GO:0006807(L=-1),GO:0008150(L=-1),GO:0008152(L=-1),GO:0009987(L=-1),GO:0015074(L=-1),GO:0032196(L=-1),GO:0034641(L=-1),GO:0043170(L=-1),GO:0044237(L=-1),GO:0044238(L=-1),GO:0044260(L=-1),GO:0046483(L=-1),GO:0071704(L=-1),GO:0090304(L=-1),GO:1901360(L=-1),		GO:0003674(L=-1),GO:0003676(L=-1),GO:0003677(L=-1),GO:0003824(L=-1),GO:0004803(L=-1),GO:0005488(L=-1),GO:0097159(L=-1),GO:1901363(L=-1),	PFAM (Transposase_1, PAX), SMART (TRANS, SIGNAL)
g604.t1	Cbor_chr1--HiC_scaffold_51	483	161	No match						No match
g606.t1	Cbor_chr1--HiC_scaffold_51	1386	462	No match						sp|Q8UVR3|LMX1B_XENLA	LIM homeobox transcription factor 1-beta.1	48.6	138	6.06e-29	7070.TC001291-PA	4.76e-54	191		Arthropoda	artNOG[6]	032H4@artNOG,09ZY9@biNOG,0SPDV@inNOG,0VAV0@meNOG,0YIJ3@NOG,12NJ6@opiNOG,KOG0490@euNOG	Lim homeobox		GO:0006355(L=-1),GO:0008150(L=-1),GO:0008152(L=-1),GO:0009889(L=-1),GO:0010468(L=-1),GO:0010556(L=-1),GO:0019219(L=-1),GO:0019222(L=-1),GO:0031323(L=-1),GO:0031326(L=-1),GO:0050789(L=-1),GO:0050794(L=-1),GO:0051171(L=-1),GO:0051252(L=-1),GO:0060255(L=-1),GO:0065007(L=-1),GO:0080090(L=-1),GO:2000112(L=-1),GO:2001141(L=-1),	GO:0005575(L=-1),GO:0005622(L=-1),GO:0005623(L=-1),GO:0005634(L=-1),GO:0043226(L=-1),GO:0043227(L=-1),GO:0043229(L=-1),GO:0043231(L=-1),GO:0044424(L=-1),GO:0044464(L=-1),	GO:0003674(L=-1),GO:0003676(L=-1),GO:0003677(L=-1),GO:0003700(L=-1),GO:0003824(L=-1),GO:0005488(L=-1),GO:0008270(L=-1),GO:0016740(L=-1),GO:0043167(L=-1),GO:0043169(L=-1),GO:0043565(L=-1),GO:0046872(L=-1),GO:0046914(L=-1),GO:0097159(L=-1),GO:1901363(L=-1),	PFAM (LIM, Homeobox), SMART (LIM, HOX)
g607.t1	Cbor_chr1--HiC_scaffold_51	2364	788	No match						sp|Q60564|LMX1B_MESAU	LIM homeobox transcription factor 1-beta (Fragment)	90.9	33	5.57e-07	13037.EHJ68260	3.65e-17	90.5		Arthropoda	artNOG[6]	032H4@artNOG,09ZY9@biNOG,0SPDV@inNOG,0TEED@lepNOG,0VAV0@meNOG,0YIJ3@NOG,12NJ6@opiNOG,KOG0490@euNOG	Lim homeobox		GO:0006355(L=-1),GO:0008150(L=-1),GO:0008152(L=-1),GO:0009889(L=-1),GO:0010468(L=-1),GO:0010556(L=-1),GO:0019219(L=-1),GO:0019222(L=-1),GO:0031323(L=-1),GO:0031326(L=-1),GO:0050789(L=-1),GO:0050794(L=-1),GO:0051171(L=-1),GO:0051252(L=-1),GO:0060255(L=-1),GO:0065007(L=-1),GO:0080090(L=-1),GO:2000112(L=-1),GO:2001141(L=-1),	GO:0005575(L=-1),GO:0005622(L=-1),GO:0005623(L=-1),GO:0005634(L=-1),GO:0043226(L=-1),GO:0043227(L=-1),GO:0043229(L=-1),GO:0043231(L=-1),GO:0044424(L=-1),GO:0044464(L=-1),	GO:0003674(L=-1),GO:0003676(L=-1),GO:0003677(L=-1),GO:0003700(L=-1),GO:0003824(L=-1),GO:0005488(L=-1),GO:0008270(L=-1),GO:0016740(L=-1),GO:0043167(L=-1),GO:0043169(L=-1),GO:0043565(L=-1),GO:0046872(L=-1),GO:0046914(L=-1),GO:0097159(L=-1),GO:1901363(L=-1),	PFAM (LIM, Homeobox), SMART (LIM, HOX)
g613.t1	Cbor_chr1--HiC_scaffold_51	1155	385	No match						No match
g620.t1	Cbor_chr1--HiC_scaffold_51	2067	689	XP_045110686.1	uncharacterized protein LOC123504325 [Portunus trituberculatus]	85.1	491	8.73e-281	71.3	No match
g621.t1	Cbor_chr1--HiC_scaffold_51	366	122	XP_053641742.1	uncharacterized protein LOC128695220 isoform X1 [Cherax quadricarinatus]	49	98	1.59e-17	80.3	No match					7091.BGIBMGA009001-TA	0.00049	42.7		Arthropoda	artNOG[6]	0390U@artNOG,0AAE8@biNOG,0J2QV@euNOG,0SVTN@inNOG,0THG7@lepNOG,0VMCD@meNOG,0Y81B@NOG,13WD0@opiNOG	NA
g622.t1	Cbor_chr1--HiC_scaffold_51	1563	521	XP_045110682.1	uncharacterized protein LOC123504323 [Portunus trituberculatus]	89.8	520	0	99.8	No match					7176.CPIJ001701-PA	4.4e-10	69.3		Ancestor	NOG[107]	11HQY@NOG	NA					SMART (TRANS)
g625.t1	Cbor_chr1--HiC_scaffold_51	1791	597	XP_050729085.1	xaa-Pro aminopeptidase 1-like isoform X3 [Eriocheir sinensis]	88.8	596	0	99.8	sp|Q9NQW7|XPP1_HUMAN	Xaa-Pro aminopeptidase 1	53.3	606	6.18e-243	121225.PHUM003100-PA	9.69e-268	751		Arthropoda	artNOG[6]	032A1@artNOG,09TT4@biNOG,0SRP7@inNOG,0V4SG@meNOG,12U45@opiNOG,COG0006@NOG,KOG2413@euNOG	Xaa-Pro aminopeptidase		GO:0006508(L=-1),GO:0008150(L=-1),GO:0008152(L=-1),GO:0009987(L=-1),GO:0019538(L=-1),GO:0043170(L=-1),GO:0044238(L=-1),GO:0071704(L=-1),	GO:0005575(L=-1),GO:0005622(L=-1),GO:0005623(L=-1),GO:0005737(L=-1),GO:0005829(L=-1),GO:0044424(L=-1),GO:0044444(L=-1),GO:0044464(L=-1),	GO:0003674(L=-1),GO:0003824(L=-1),GO:0004177(L=-1),GO:0005488(L=-1),GO:0008233(L=-1),GO:0008235(L=-1),GO:0008237(L=-1),GO:0008238(L=-1),GO:0016787(L=-1),GO:0043167(L=-1),GO:0043169(L=-1),GO:0046872(L=-1),GO:0070006(L=-1),	PFAM (Creatinase_N, Peptidase_M24), SMART (TRANS)
g630.t1	Cbor_chr1--HiC_scaffold_51	375	125	No match						No match
g632.t1	Cbor_chr1--HiC_scaffold_51	360	120	No match						No match
g638.t1	Cbor_chr1--HiC_scaffold_51	2745	915	XP_045110320.1	uncharacterized protein LOC123504097 [Portunus trituberculatus]	44.2	1037	2.49e-209	99.2	sp|Q27083|CFGB_TACTR	Clotting factor G beta subunit	34.9	238	1.27e-31	12957.ACEP_00000315-PA	8.41e-40	157	CLIPD1	Arthropoda	artNOG[6]	032ZK@artNOG,0A4F9@biNOG,0S5G5@hymNOG,0SPTV@inNOG,0VFA6@meNOG,12SXD@opiNOG,COG5640@NOG,KOG3627@euNOG	serine protease		GO:0000902(L=-1),GO:0006508(L=-1),GO:0007275(L=-1),GO:0007399(L=-1),GO:0008150(L=-1),GO:0008152(L=-1),GO:0009653(L=-1),GO:0009987(L=-1),GO:0016043(L=-1),GO:0019538(L=-1),GO:0022008(L=-1),GO:0030030(L=-1),GO:0030154(L=-1),GO:0030182(L=-1),GO:0031175(L=-1),GO:0032501(L=-1),GO:0032502(L=-1),GO:0032989(L=-1),GO:0032990(L=-1),GO:0043170(L=-1),GO:0044238(L=-1),GO:0048468(L=-1),GO:0048666(L=-1),GO:00486…		GO:0003674(L=-1),GO:0003824(L=-1),GO:0004175(L=-1),GO:0004252(L=-1),GO:0008233(L=-1),GO:0008236(L=-1),GO:0016787(L=-1),GO:0017171(L=-1),	PFAM (Trypsin, DUF1986), SMART (Tryp_SPc, SIGNAL, CLIP, TRANS)
g644.t1	Cbor_chr1--HiC_scaffold_51	480	160	No match						No match
g649.t1	Cbor_chr1--HiC_scaffold_51	798	266	No match						No match
g651.t1	Cbor_chr1--HiC_scaffold_51	315	105	No match						No match					7176.CPIJ802281-PA	2.5e-18	82.8		Arthropoda	artNOG[6]	0365V@artNOG,0A4VY@biNOG,0IIWX@euNOG,0SSZU@inNOG,0VEPS@meNOG,11KZN@NOG,13P8K@opiNOG	beat protein	3013	GO:0000902(L=-1),GO:0000904(L=-1),GO:0006928(L=-1),GO:0006935(L=-1),GO:0007155(L=-1),GO:0007157(L=-1),GO:0007275(L=-1),GO:0007399(L=-1),GO:0007409(L=-1),GO:0007411(L=-1),GO:0008037(L=-1),GO:0008038(L=-1),GO:0008039(L=-1),GO:0008045(L=-1),GO:0008150(L=-1),GO:0009605(L=-1),GO:0009653(L=-1),GO:0009987(L=-1),GO:0016043(L=-1),GO:0016201(L=-1),GO:0022008(L=-1),GO:0022610(L=-1),GO:0030030(L=-1),GO:00301…	GO:0005575(L=-1),GO:0005576(L=-1),GO:0016020(L=-1),	GO:0003674(L=-1),	PFAM (V-set, C2-set_2), SMART (IG, SIGNAL, TRANS, IG_like)
g655.t1	Cbor_chr1--HiC_scaffold_51	810	270	XP_045110324.1	cell adhesion molecule 2-like isoform X3 [Portunus trituberculatus]	58	269	1.41e-92	99.6	No match					7460.GB17449-PA	4.83e-26	113		Arthropoda	artNOG[6]	0365V@artNOG,0A4VY@biNOG,0IIWX@euNOG,0SSZU@inNOG,0VEPS@meNOG,11KZN@NOG,13P8K@opiNOG	beat protein	3013	GO:0000902(L=-1),GO:0000904(L=-1),GO:0006928(L=-1),GO:0006935(L=-1),GO:0007155(L=-1),GO:0007157(L=-1),GO:0007275(L=-1),GO:0007399(L=-1),GO:0007409(L=-1),GO:0007411(L=-1),GO:0008037(L=-1),GO:0008038(L=-1),GO:0008039(L=-1),GO:0008045(L=-1),GO:0008150(L=-1),GO:0009605(L=-1),GO:0009653(L=-1),GO:0009987(L=-1),GO:0016043(L=-1),GO:0016201(L=-1),GO:0022008(L=-1),GO:0022610(L=-1),GO:0030030(L=-1),GO:00301…	GO:0005575(L=-1),GO:0005576(L=-1),GO:0016020(L=-1),	GO:0003674(L=-1),	PFAM (V-set, C2-set_2), SMART (IG, SIGNAL, TRANS, IG_like)
g658.t1	Cbor_chr1--HiC_scaffold_51	804	268	No match						No match
g662.t1	Cbor_chr1--HiC_scaffold_51	486	162	No match						No match
g668.t1	Cbor_chr1--HiC_scaffold_51	234	78	No match						No match
g670.t1	Cbor_chr1--HiC_scaffold_51	3918	1306	No match						No match					7668.SPU_027665tr	2.94e-33	147		Animals	meNOG[21]	09XKM@biNOG,0V8IG@meNOG,12PBX@opiNOG,COG2801@NOG,KOG0017@euNOG	Inherit from opiNOG: to reverse transcriptase		GO:0006139(L=-1),GO:0006259(L=-1),GO:0006260(L=-1),GO:0006278(L=-1),GO:0006468(L=-1),GO:0006508(L=-1),GO:0006725(L=-1),GO:0006793(L=-1),GO:0006796(L=-1),GO:0006807(L=-1),GO:0008150(L=-1),GO:0008152(L=-1),GO:0009058(L=-1),GO:0009059(L=-1),GO:0009987(L=-1),GO:0015074(L=-1),GO:0016310(L=-1),GO:0019538(L=-1),GO:0034641(L=-1),GO:0034645(L=-1),GO:0036211(L=-1),GO:0043170(L=-1),GO:0043412(L=-1),GO:00442…		GO:0000166(L=-1),GO:0001882(L=-1),GO:0001883(L=-1),GO:0003674(L=-1),GO:0003676(L=-1),GO:0003677(L=-1),GO:0003723(L=-1),GO:0003824(L=-1),GO:0003964(L=-1),GO:0004175(L=-1),GO:0004190(L=-1),GO:0004672(L=-1),GO:0005488(L=-1),GO:0005524(L=-1),GO:0008233(L=-1),GO:0008270(L=-1),GO:0016301(L=-1),GO:0016740(L=-1),GO:0016772(L=-1),GO:0016773(L=-1),GO:0016779(L=-1),GO:0016787(L=-1),GO:0017076(L=-1),GO:00305…	PFAM (RVT_1, rve, RVP, zf-CCHC), SMART (ZnF_C2HC, COIL)
g672.t1	Cbor_chr1--HiC_scaffold_51	252	84	No match						No match
g677.t1	Cbor_chr1--HiC_scaffold_51	3306	1102	XP_045112511.1	uncharacterized protein LOC123505358 [Portunus trituberculatus]	33.8	986	6.24e-141	89.2	No match					7029.ACYPI005051-PA	6.19e-12	77.4		Eukaryotes	euNOG[57]	0Y65V@NOG,KOG1075@euNOG	Retrotransposon protein		GO:0006139(L=-1),GO:0006259(L=-1),GO:0006260(L=-1),GO:0006278(L=-1),GO:0006468(L=-1),GO:0006725(L=-1),GO:0006793(L=-1),GO:0006796(L=-1),GO:0006807(L=-1),GO:0008150(L=-1),GO:0008152(L=-1),GO:0009058(L=-1),GO:0009059(L=-1),GO:0009987(L=-1),GO:0016310(L=-1),GO:0019538(L=-1),GO:0034641(L=-1),GO:0034645(L=-1),GO:0036211(L=-1),GO:0043170(L=-1),GO:0043412(L=-1),GO:0044237(L=-1),GO:0044238(L=-1),GO:00442…		GO:0000166(L=-1),GO:0001882(L=-1),GO:0001883(L=-1),GO:0003674(L=-1),GO:0003676(L=-1),GO:0003723(L=-1),GO:0003824(L=-1),GO:0003964(L=-1),GO:0004518(L=-1),GO:0004519(L=-1),GO:0004521(L=-1),GO:0004523(L=-1),GO:0004540(L=-1),GO:0004672(L=-1),GO:0004674(L=-1),GO:0005488(L=-1),GO:0005524(L=-1),GO:0008270(L=-1),GO:0016301(L=-1),GO:0016740(L=-1),GO:0016772(L=-1),GO:0016773(L=-1),GO:0016779(L=-1),GO:00167…	PFAM (RVT_1, Exo_endo_phos), SMART (TRANS, COIL)
g678.t1	Cbor_chr1--HiC_scaffold_51	2904	968	XP_045110467.1	rab3 GTPase-activating protein catalytic subunit-like isoform X1 [Portunus trituberculatus]	89.8	967	0	99.9	sp|Q80UJ7|RB3GP_MOUSE	Rab3 GTPase-activating protein catalytic subunit	44.4	1014	4.54e-273	7739.JGI221256	4.77e-272	790	RAB3GAP1	Animals	meNOG[21]	09Z6P@biNOG,0DKNM@chorNOG,0VA3Z@meNOG,0Y2R4@NOG,12TYD@opiNOG,KOG2390@euNOG	RAB3 GTPase activating protein subunit 1		GO:0001654(L=-1),GO:0006140(L=-1),GO:0007275(L=-1),GO:0007399(L=-1),GO:0007417(L=-1),GO:0007420(L=-1),GO:0007423(L=-1),GO:0008150(L=-1),GO:0009118(L=-1),GO:0009653(L=-1),GO:0009894(L=-1),GO:0009966(L=-1),GO:0010171(L=-1),GO:0010646(L=-1),GO:0019219(L=-1),GO:0019220(L=-1),GO:0019222(L=-1),GO:0021536(L=-1),GO:0021761(L=-1),GO:0021854(L=-1),GO:0023051(L=-1),GO:0030811(L=-1),GO:0030900(L=-1),GO:00313…	GO:0005575(L=-1),GO:0005622(L=-1),GO:0005623(L=-1),GO:0005634(L=-1),GO:0005737(L=-1),GO:0005813(L=-1),GO:0005815(L=-1),GO:0005856(L=-1),GO:0015630(L=-1),GO:0043226(L=-1),GO:0043227(L=-1),GO:0043228(L=-1),GO:0043229(L=-1),GO:0043231(L=-1),GO:0043232(L=-1),GO:0044422(L=-1),GO:0044424(L=-1),GO:0044430(L=-1),GO:0044446(L=-1),GO:0044464(L=-1),GO:0045202(L=-1),GO:0060076(L=-1),	GO:0003674(L=-1),GO:0005096(L=-1),GO:0005488(L=-1),GO:0005515(L=-1),GO:0008047(L=-1),GO:0019899(L=-1),GO:0030234(L=-1),GO:0030695(L=-1),GO:0031267(L=-1),GO:0046982(L=-1),GO:0046983(L=-1),GO:0051020(L=-1),GO:0060589(L=-1),	SMART (COIL)
g679.t1	Cbor_chr1--HiC_scaffold_51	948	316	XP_045110470.1	mitochondrial carrier homolog 2-like [Portunus trituberculatus]	92.7	315	1.56e-214	99.7	sp|Q791V5|MTCH2_MOUSE	Mitochondrial carrier homolog 2	41	283	1.07e-67	7425.NV13228-PA	6.65e-94	287	MTCH	Arthropoda	artNOG[6]	03504@artNOG,09Y0Y@biNOG,0S4CM@hymNOG,0SRMF@inNOG,0V8YG@meNOG,0XSXF@NOG,13I81@opiNOG,KOG2745@euNOG	Mitochondrial carrier		GO:0006810(L=-1),GO:0008150(L=-1),GO:0009987(L=-1),GO:0051179(L=-1),GO:0051234(L=-1),GO:0055085(L=-1),	GO:0005575(L=-1),GO:0005622(L=-1),GO:0005623(L=-1),GO:0005737(L=-1),GO:0005739(L=-1),GO:0016020(L=-1),GO:0031224(L=-1),GO:0043226(L=-1),GO:0043227(L=-1),GO:0043229(L=-1),GO:0043231(L=-1),GO:0044424(L=-1),GO:0044425(L=-1),GO:0044444(L=-1),GO:0044464(L=-1),	GO:0003674(L=-1),GO:0005215(L=-1),GO:0022857(L=-1),	PFAM (Mito_carr), SMART (TRANS)
g680.t1	Cbor_chr1--HiC_scaffold_51	939	313	XP_045110470.1	mitochondrial carrier homolog 2-like [Portunus trituberculatus]	90.8	251	5.98e-163	80.2	sp|Q791V5|MTCH2_MOUSE	Mitochondrial carrier homolog 2	41.1	231	1.26e-52	7425.NV13228-PA	9.93e-71	228	MTCH	Arthropoda	artNOG[6]	03504@artNOG,09Y0Y@biNOG,0S4CM@hymNOG,0SRMF@inNOG,0V8YG@meNOG,0XSXF@NOG,13I81@opiNOG,KOG2745@euNOG	Mitochondrial carrier		GO:0006810(L=-1),GO:0008150(L=-1),GO:0009987(L=-1),GO:0051179(L=-1),GO:0051234(L=-1),GO:0055085(L=-1),	GO:0005575(L=-1),GO:0005622(L=-1),GO:0005623(L=-1),GO:0005737(L=-1),GO:0005739(L=-1),GO:0016020(L=-1),GO:0031224(L=-1),GO:0043226(L=-1),GO:0043227(L=-1),GO:0043229(L=-1),GO:0043231(L=-1),GO:0044424(L=-1),GO:0044425(L=-1),GO:0044444(L=-1),GO:0044464(L=-1),	GO:0003674(L=-1),GO:0005215(L=-1),GO:0022857(L=-1),	PFAM (Mito_carr), SMART (TRANS)
g681.t1	Cbor_chr1--HiC_scaffold_51	360	120	No match						No match
g683.t1	Cbor_chr1--HiC_scaffold_51	876	292	No match						No match					6945.ISCW022267-PA	2.74e-14	80.1		Arthropoda	artNOG[6]	03I54@artNOG,0B6RY@biNOG,0IUDI@euNOG,0WJHN@meNOG,0Y5MU@NOG,13GPN@opiNOG	Inherit from biNOG: LisH domain and HEAT repeat-containing protein					PFAM (HEAT), SMART (COIL, LisH)
g684.t1	Cbor_chr1--HiC_scaffold_51	519	173	No match						No match					7955.ENSDARP00000106282	2.64e-23	102		Animals	meNOG[21]	0B49M@biNOG,0IPXZ@euNOG,0WGSB@meNOG,11I63@NOG,13CU0@opiNOG	Pfam:RnaseH		GO:0006139(L=-1),GO:0006259(L=-1),GO:0006260(L=-1),GO:0006278(L=-1),GO:0006725(L=-1),GO:0006807(L=-1),GO:0008150(L=-1),GO:0008152(L=-1),GO:0009058(L=-1),GO:0009059(L=-1),GO:0009987(L=-1),GO:0034641(L=-1),GO:0034645(L=-1),GO:0043170(L=-1),GO:0044237(L=-1),GO:0044238(L=-1),GO:0044249(L=-1),GO:0044260(L=-1),GO:0046483(L=-1),GO:0071704(L=-1),GO:0090304(L=-1),GO:0090305(L=-1),GO:1901360(L=-1),GO:19015…		GO:0003674(L=-1),GO:0003676(L=-1),GO:0003723(L=-1),GO:0003824(L=-1),GO:0003964(L=-1),GO:0004518(L=-1),GO:0004519(L=-1),GO:0004521(L=-1),GO:0004523(L=-1),GO:0004540(L=-1),GO:0005488(L=-1),GO:0016740(L=-1),GO:0016772(L=-1),GO:0016779(L=-1),GO:0016787(L=-1),GO:0016788(L=-1),GO:0016891(L=-1),GO:0016893(L=-1),GO:0034061(L=-1),GO:0097159(L=-1),GO:1901363(L=-1),	PFAM (RnaseH, RVT_1, Exo_endo_phos)
g686.t1	Cbor_chr1--HiC_scaffold_51	1161	387	No match						sp|P21328|RTJK_DROME	RNA-directed DNA polymerase from mobile element jockey	41.8	91	2.65e-10	7029.ACYPI29770-PA	8.47e-12	74.3		Eukaryotes	euNOG[57]	0Y65V@NOG,KOG1075@euNOG	Retrotransposon protein	34204141	GO:0006082(L=-1),GO:0006139(L=-1),GO:0006259(L=-1),GO:0006260(L=-1),GO:0006278(L=-1),GO:0006281(L=-1),GO:0006399(L=-1),GO:0006412(L=-1),GO:0006418(L=-1),GO:0006426(L=-1),GO:0006468(L=-1),GO:0006520(L=-1),GO:0006725(L=-1),GO:0006793(L=-1),GO:0006796(L=-1),GO:0006807(L=-1),GO:0006810(L=-1),GO:0006887(L=-1),GO:0006913(L=-1),GO:0006950(L=-1),GO:0006974(L=-1),GO:0008150(L=-1),GO:0008152(L=-1),GO:00090…	GO:0000145(L=-1),GO:0005575(L=-1),GO:0005622(L=-1),GO:0005623(L=-1),GO:0005634(L=-1),GO:0005635(L=-1),GO:0005643(L=-1),GO:0005737(L=-1),GO:0005938(L=-1),GO:0012505(L=-1),GO:0016020(L=-1),GO:0031224(L=-1),GO:0031967(L=-1),GO:0031975(L=-1),GO:0032991(L=-1),GO:0043226(L=-1),GO:0043227(L=-1),GO:0043229(L=-1),GO:0043231(L=-1),GO:0044422(L=-1),GO:0044424(L=-1),GO:0044425(L=-1),GO:0044428(L=-1),GO:00444…	GO:0000166(L=-1),GO:0001882(L=-1),GO:0001883(L=-1),GO:0003674(L=-1),GO:0003676(L=-1),GO:0003677(L=-1),GO:0003723(L=-1),GO:0003824(L=-1),GO:0003964(L=-1),GO:0004518(L=-1),GO:0004519(L=-1),GO:0004521(L=-1),GO:0004523(L=-1),GO:0004527(L=-1),GO:0004540(L=-1),GO:0004672(L=-1),GO:0004674(L=-1),GO:0004812(L=-1),GO:0004820(L=-1),GO:0005198(L=-1),GO:0005488(L=-1),GO:0005524(L=-1),GO:0008270(L=-1),GO:00163…	PFAM (RVT_1, Exo_endo_phos), SMART (TRANS, COIL)
g688.t1	Cbor_chr1--HiC_scaffold_51	558	186	XP_050737333.1	uncharacterized protein LOC127008892 isoform X2 [Eriocheir sinensis]	77.3	185	1.72e-84	99.5	No match
g690.t2	Cbor_chr1--HiC_scaffold_51	483	161	No match						No match
g691.t1	Cbor_chr1--HiC_scaffold_51	594	198	No match						No match					7159.AAEL001227-PA	5.48e-44	158		Animals	meNOG[21]	0A0QG@biNOG,0VBKP@meNOG,0XRJN@NOG,12T0U@opiNOG,KOG3515@euNOG	Inherit from KOG: nephrosis 1, congenital, Finnish type (nephrin)		GO:0006468(L=-1),GO:0006793(L=-1),GO:0006796(L=-1),GO:0007154(L=-1),GO:0007165(L=-1),GO:0007166(L=-1),GO:0007167(L=-1),GO:0007169(L=-1),GO:0008150(L=-1),GO:0008152(L=-1),GO:0009987(L=-1),GO:0010033(L=-1),GO:0016310(L=-1),GO:0019538(L=-1),GO:0023052(L=-1),GO:0035924(L=-1),GO:0036211(L=-1),GO:0038084(L=-1),GO:0042221(L=-1),GO:0043170(L=-1),GO:0043412(L=-1),GO:0044237(L=-1),GO:0044238(L=-1),GO:00442…	GO:0005575(L=-1),GO:0005623(L=-1),GO:0005886(L=-1),GO:0016020(L=-1),GO:0031224(L=-1),GO:0031226(L=-1),GO:0044425(L=-1),GO:0044459(L=-1),GO:0044464(L=-1),GO:0071944(L=-1),	GO:0000166(L=-1),GO:0001882(L=-1),GO:0001883(L=-1),GO:0003674(L=-1),GO:0003824(L=-1),GO:0004672(L=-1),GO:0004713(L=-1),GO:0004714(L=-1),GO:0004871(L=-1),GO:0004888(L=-1),GO:0005021(L=-1),GO:0005488(L=-1),GO:0005524(L=-1),GO:0016301(L=-1),GO:0016740(L=-1),GO:0016772(L=-1),GO:0016773(L=-1),GO:0017076(L=-1),GO:0019199(L=-1),GO:0030554(L=-1),GO:0032549(L=-1),GO:0032550(L=-1),GO:0032553(L=-1),GO:00325…	PFAM (C2-set_2, I-set, ig, V-set, fn3), SMART (IG_like, IG, IGc2, TRANS, FN3, SIGNAL)
g693.t1	Cbor_chr1--HiC_scaffold_51	882	294	No match						sp|O60500|NPHN_HUMAN	Nephrin	27	237	1.54e-14	121225.PHUM119370-PA	8.4e-67	228		Arthropoda	artNOG[6]	03HTE@artNOG,0B5JS@biNOG,0IS7X@euNOG,0T46X@inNOG,0WI7D@meNOG,11F5N@NOG,13EV7@opiNOG	CD80-like C2-set immunoglobulin domain		GO:0007154(L=-1),GO:0007267(L=-1),GO:0008150(L=-1),GO:0009987(L=-1),GO:0023052(L=-1),GO:0030154(L=-1),GO:0032502(L=-1),GO:0045165(L=-1),GO:0045168(L=-1),GO:0046331(L=-1),GO:0048869(L=-1),	GO:0005575(L=-1),GO:0005623(L=-1),GO:0005886(L=-1),GO:0016020(L=-1),GO:0044464(L=-1),GO:0071944(L=-1),		PFAM (C2-set_2, I-set, V-set, ig, fn3), SMART (IG_like, IG, IGc2, FN3, TRANS, SIGNAL, COIL)
g695.t1	Cbor_chr1--HiC_scaffold_51	432	144	No match						No match					7244.FBpp0225569	1.51e-06	53.1		Arthropoda	artNOG[6]	03HTH@artNOG,0B5JV@biNOG,0H308@dipNOG,0I2B1@droNOG,0T470@inNOG,0WI7G@meNOG,0YW6A@NOG,13EVA@opiNOG,KOG3515@euNOG	CD80-like C2-set immunoglobulin domain			GO:0005575(L=-1),GO:0016020(L=-1),		PFAM (C2-set_2, I-set, V-set, fn3), SMART (IG_like, IG, IGc2, TRANS, FN3, SIGNAL)
g697.t1	Cbor_chr1--HiC_scaffold_51	672	224	No match						No match
g707.t1	Cbor_chr1--HiC_scaffold_51	1422	474	No match						No match					7070.TC016332-PA	4.68e-32	137		Arthropoda	artNOG[6]	039HQ@artNOG,09VST@biNOG,0SP0B@inNOG,0VENC@meNOG,12PBX@opiNOG,COG2801@NOG,KOG0017@euNOG	Reverse transcriptase (RNA-dependent DNA polymerase)		GO:0006139(L=-1),GO:0006259(L=-1),GO:0006260(L=-1),GO:0006278(L=-1),GO:0006508(L=-1),GO:0006725(L=-1),GO:0006807(L=-1),GO:0008150(L=-1),GO:0008152(L=-1),GO:0009058(L=-1),GO:0009059(L=-1),GO:0009987(L=-1),GO:0015074(L=-1),GO:0019538(L=-1),GO:0034641(L=-1),GO:0034645(L=-1),GO:0043170(L=-1),GO:0044237(L=-1),GO:0044238(L=-1),GO:0044249(L=-1),GO:0044260(L=-1),GO:0046483(L=-1),GO:0071704(L=-1),GO:00903…		GO:0003674(L=-1),GO:0003676(L=-1),GO:0003723(L=-1),GO:0003824(L=-1),GO:0003964(L=-1),GO:0004175(L=-1),GO:0004190(L=-1),GO:0005488(L=-1),GO:0008233(L=-1),GO:0016740(L=-1),GO:0016772(L=-1),GO:0016779(L=-1),GO:0016787(L=-1),GO:0034061(L=-1),GO:0070001(L=-1),GO:0097159(L=-1),GO:1901363(L=-1),	PFAM (RVT_1, rve, zf-H2C2, RVP, Retrotrans_gag), SMART (COIL, ZnF_C2HC, TRANS)
g708.t1	Cbor_chr1--HiC_scaffold_51	546	182	No match						No match					7897.ENSLACP00000010363	2.42e-15	79		Eukaryotes	euNOG[57]	0Y65V@NOG,KOG1075@euNOG	Retrotransposon protein		GO:0006139(L=-1),GO:0006259(L=-1),GO:0006260(L=-1),GO:0006278(L=-1),GO:0006396(L=-1),GO:0006399(L=-1),GO:0006400(L=-1),GO:0006725(L=-1),GO:0006807(L=-1),GO:0008033(L=-1),GO:0008150(L=-1),GO:0008152(L=-1),GO:0008616(L=-1),GO:0009058(L=-1),GO:0009059(L=-1),GO:0009116(L=-1),GO:0009119(L=-1),GO:0009163(L=-1),GO:0009451(L=-1),GO:0009987(L=-1),GO:0010467(L=-1),GO:0016070(L=-1),GO:0018130(L=-1),GO:00194…		GO:0003674(L=-1),GO:0003676(L=-1),GO:0003723(L=-1),GO:0003824(L=-1),GO:0003964(L=-1),GO:0004497(L=-1),GO:0004518(L=-1),GO:0004519(L=-1),GO:0005488(L=-1),GO:0005506(L=-1),GO:0008479(L=-1),GO:0009055(L=-1),GO:0016491(L=-1),GO:0016705(L=-1),GO:0016740(L=-1),GO:0016757(L=-1),GO:0016763(L=-1),GO:0016772(L=-1),GO:0016779(L=-1),GO:0016787(L=-1),GO:0016788(L=-1),GO:0020037(L=-1),GO:0034061(L=-1),GO:00431…	PFAM (RVT_1, Exo_endo_phos), SMART (TRANS, COIL)
g709.t1	Cbor_chr1--HiC_scaffold_51	1596	532	XP_045110274.1	1,5-anhydro-D-fructose reductase-like [Portunus trituberculatus]	60.5	539	7.16e-216	99.6	sp|P82809|AK1CD_MESAU	Aldo-keto reductase family 1 member C13	25.7	300	7.04e-18	7425.NV16090-PA	1.8e-42	160		Arthropoda	artNOG[6]	0337B@artNOG,09T9Z@biNOG,0S4JQ@hymNOG,0SPJI@inNOG,0V63V@meNOG,12P3Z@opiNOG,COG0656@NOG,KOG1577@euNOG	Aldo/keto reductase family		GO:0008150(L=-1),GO:0008152(L=-1),GO:0055114(L=-1),		GO:0003674(L=-1),GO:0003824(L=-1),GO:0004032(L=-1),GO:0004033(L=-1),GO:0008106(L=-1),GO:0016491(L=-1),GO:0016614(L=-1),GO:0016616(L=-1),	PFAM (Aldo_ket_red)
g710.t1	Cbor_chr1--HiC_scaffold_51	876	292	No match						No match					6085.XP_002167586	2.32e-14	80.1	NCLN	Eukaryotes	euNOG[57]	COG2801@NOG,KOG0017@euNOG,KOG2526@euNOG	regulation of signal transduction		GO:0000003(L=-1),GO:0006508(L=-1),GO:0007275(L=-1),GO:0008150(L=-1),GO:0008152(L=-1),GO:0009966(L=-1),GO:0009968(L=-1),GO:0010467(L=-1),GO:0010646(L=-1),GO:0010648(L=-1),GO:0016485(L=-1),GO:0019538(L=-1),GO:0023051(L=-1),GO:0023057(L=-1),GO:0032501(L=-1),GO:0032502(L=-1),GO:0032925(L=-1),GO:0032926(L=-1),GO:0040011(L=-1),GO:0043170(L=-1),GO:0044238(L=-1),GO:0048519(L=-1),GO:0048523(L=-1),GO:00485…	GO:0005575(L=-1),GO:0005622(L=-1),GO:0005623(L=-1),GO:0005634(L=-1),GO:0005737(L=-1),GO:0005739(L=-1),GO:0005773(L=-1),GO:0005774(L=-1),GO:0005783(L=-1),GO:0005789(L=-1),GO:0005794(L=-1),GO:0005886(L=-1),GO:0005911(L=-1),GO:0009506(L=-1),GO:0012505(L=-1),GO:0016020(L=-1),GO:0030054(L=-1),GO:0031090(L=-1),GO:0031224(L=-1),GO:0042175(L=-1),GO:0043226(L=-1),GO:0043227(L=-1),GO:0043229(L=-1),GO:00432…	GO:0003674(L=-1),GO:0003824(L=-1),GO:0008233(L=-1),GO:0008237(L=-1),GO:0016787(L=-1),	PFAM (Peptidase_M28, Nicastrin), SMART (TRANS, SIGNAL)
g714.t1	Cbor_chr1--HiC_scaffold_51	906	302	No match						No match					7425.NV24647-PA	1.02e-05	53.9		Arthropoda	artNOG[6]	037UN@artNOG,0A8J1@biNOG,0J1P7@euNOG,0SUQE@inNOG,0VJUX@meNOG,120A8@NOG,13W1Y@opiNOG	Reverse transcriptase		GO:0006139(L=-1),GO:0006259(L=-1),GO:0006260(L=-1),GO:0006278(L=-1),GO:0006725(L=-1),GO:0006807(L=-1),GO:0008150(L=-1),GO:0008152(L=-1),GO:0009058(L=-1),GO:0009059(L=-1),GO:0009987(L=-1),GO:0034641(L=-1),GO:0034645(L=-1),GO:0043170(L=-1),GO:0044237(L=-1),GO:0044238(L=-1),GO:0044249(L=-1),GO:0044260(L=-1),GO:0046483(L=-1),GO:0071704(L=-1),GO:0090304(L=-1),GO:0090305(L=-1),GO:1901360(L=-1),GO:19015…		GO:0003674(L=-1),GO:0003676(L=-1),GO:0003723(L=-1),GO:0003824(L=-1),GO:0003964(L=-1),GO:0004518(L=-1),GO:0004519(L=-1),GO:0005488(L=-1),GO:0008270(L=-1),GO:0016740(L=-1),GO:0016772(L=-1),GO:0016779(L=-1),GO:0016787(L=-1),GO:0016788(L=-1),GO:0034061(L=-1),GO:0043167(L=-1),GO:0043169(L=-1),GO:0046872(L=-1),GO:0046914(L=-1),GO:0097159(L=-1),GO:1901363(L=-1),	PFAM (RVT_1, zf-CCHC, Exo_endo_phos), SMART (ZnF_C2HC, COIL, SIGNAL)
g717.t1	Cbor_chr1--HiC_scaffold_51	1650	550	XP_015754493.1	PREDICTED: uncharacterized protein LOC107334107 [Acropora digitifera]	31.4	773	3.77e-110	99.5	No match					7029.ACYPI49386-PA	3.31e-15	86.7		Arthropoda	artNOG[6]	03788@artNOG,0A850@biNOG,0IYF6@euNOG,0SU5E@inNOG,0VIHW@meNOG,11KV5@NOG,13SAX@opiNOG	NA				GO:0003674(L=-1),GO:0003676(L=-1),GO:0005488(L=-1),GO:0097159(L=-1),GO:1901363(L=-1),	PFAM (Transposase_37, THAP, hATC), SMART (THAP, COIL, DM3)
g720.t1	Cbor_chr1--HiC_scaffold_51	1584	528	XP_045110464.1	pantetheinase-like [Portunus trituberculatus]	72	479	6.51e-248	90	sp|O95497|VNN1_HUMAN	Pantetheinase	28.6	423	1.48e-47	6669.DappuP311789	9.88e-55	193		Arthropoda	artNOG[6]	0377N@artNOG,09TVY@biNOG,0V6Z8@meNOG,12P3E@opiNOG,COG0388@NOG,KOG0806@euNOG	Carbon-nitrogen hydrolase	78011004977	GO:0006325(L=-1),GO:0006807(L=-1),GO:0006950(L=-1),GO:0006996(L=-1),GO:0008150(L=-1),GO:0008152(L=-1),GO:0009266(L=-1),GO:0009305(L=-1),GO:0009408(L=-1),GO:0009628(L=-1),GO:0009987(L=-1),GO:0016043(L=-1),GO:0016569(L=-1),GO:0016570(L=-1),GO:0018054(L=-1),GO:0018193(L=-1),GO:0018205(L=-1),GO:0019538(L=-1),GO:0036211(L=-1),GO:0043170(L=-1),GO:0043412(L=-1),GO:0044237(L=-1),GO:0044238(L=-1),GO:00442…		GO:0003674(L=-1),GO:0003824(L=-1),GO:0016787(L=-1),GO:0016810(L=-1),GO:0016811(L=-1),	PFAM (CN_hydrolase), SMART (SIGNAL, TRANS)
g721.t1	Cbor_chr1--HiC_scaffold_51	417	139	No match						No match					67593.Physo138661	8.54e-08	56.6		Eukaryotes	euNOG[57]	COG2801@NOG,KOG0017@euNOG
g724.t1	Cbor_chr1--HiC_scaffold_51	558	186	No match						No match
g727.t1	Cbor_chr1--HiC_scaffold_51	300	100	No match						sp|O14792|HS3S1_HUMAN	Heparan sulfate glucosamine 3-O-sulfotransferase 1	64.3	56	6.25e-15	7091.BGIBMGA006776-TA	2.91e-16	77.4	HS3ST-A	Arthropoda	artNOG[6]	032UJ@artNOG,09UQS@biNOG,0SQ5U@inNOG,0TC9T@lepNOG,0V5QC@meNOG,0XS59@NOG,12NWE@opiNOG,KOG3704@euNOG	heparan sulfate	534	GO:0008150(L=-1),GO:0008152(L=-1),		GO:0003674(L=-1),GO:0003824(L=-1),GO:0008146(L=-1),GO:0008467(L=-1),GO:0016740(L=-1),GO:0016782(L=-1),GO:0034483(L=-1),	PFAM (Sulfotransfer_1), SMART (TRANS)
g728.t1	Cbor_chr1--HiC_scaffold_51	1059	353	XP_045125836.1	histone PARylation factor 1-like isoform X1 [Portunus trituberculatus]	70.5	346	7.06e-165	97.7	sp|Q9NWY4|HPF1_HUMAN	Histone PARylation factor 1	44.9	207	3.46e-51	7668.SPU_022983tr	9.86e-62	209	C4ORF27	Animals	meNOG[21]	09WHM@biNOG,0V7G5@meNOG,0XQRN@NOG,13KBX@opiNOG,KOG3952@euNOG	chromosome 4 open reading frame 27		GO:0008150(L=-1),	GO:0005575(L=-1),GO:0005622(L=-1),GO:0005623(L=-1),GO:0005634(L=-1),GO:0043226(L=-1),GO:0043227(L=-1),GO:0043229(L=-1),GO:0043231(L=-1),GO:0044424(L=-1),GO:0044464(L=-1),	GO:0003674(L=-1),GO:0005488(L=-1),GO:0008270(L=-1),GO:0043167(L=-1),GO:0043169(L=-1),GO:0046872(L=-1),GO:0046914(L=-1),GO:0072572(L=-1),GO:0097367(L=-1),	PFAM (DUF2228, zf-CCHH), SMART (COIL)
g733.t1	Cbor_chr1--HiC_scaffold_51	1017	339	XP_050711188.1	uncharacterized protein LOC126995571 [Eriocheir sinensis]	50.6	271	2.88e-90	78.8	No match
g738.t1	Cbor_chr1--HiC_scaffold_51	711	237	No match						sp|Q93380|UNC93_CAEEL	Putative potassium channel regulatory protein unc-93	50	40	7.36e-05	6085.XP_002156637	0.000411	48.1	UNC93A	Animals	meNOG[21]	0V7RH@meNOG,0XTFP@NOG,12SBN@opiNOG,KOG3097@euNOG	unc-93 homolog A (C. elegans)		GO:0003008(L=-1),GO:0003009(L=-1),GO:0003012(L=-1),GO:0006629(L=-1),GO:0006810(L=-1),GO:0006928(L=-1),GO:0006936(L=-1),GO:0006937(L=-1),GO:0006941(L=-1),GO:0008150(L=-1),GO:0008152(L=-1),GO:0009987(L=-1),GO:0010876(L=-1),GO:0010959(L=-1),GO:0016477(L=-1),GO:0019915(L=-1),GO:0032501(L=-1),GO:0032879(L=-1),GO:0033036(L=-1),GO:0040011(L=-1),GO:0043266(L=-1),GO:0043269(L=-1),GO:0044057(L=-1),GO:00442…	GO:0005575(L=-1),GO:0005622(L=-1),GO:0005623(L=-1),GO:0005737(L=-1),GO:0005886(L=-1),GO:0016020(L=-1),GO:0031224(L=-1),GO:0031226(L=-1),GO:0043226(L=-1),GO:0043228(L=-1),GO:0043229(L=-1),GO:0043232(L=-1),GO:0043292(L=-1),GO:0044422(L=-1),GO:0044424(L=-1),GO:0044425(L=-1),GO:0044444(L=-1),GO:0044449(L=-1),GO:0044459(L=-1),GO:0044464(L=-1),GO:0055120(L=-1),GO:0071944(L=-1),	GO:0003674(L=-1),GO:0003824(L=-1),GO:0004806(L=-1),GO:0015459(L=-1),GO:0016247(L=-1),GO:0016298(L=-1),GO:0016787(L=-1),GO:0016788(L=-1),GO:0052689(L=-1),	PFAM (UNC-93, MFS_1), SMART (TRANS, COIL)
g739.t1	Cbor_chr1--HiC_scaffold_51	1533	511	XP_045110446.1	UNC93-like protein [Portunus trituberculatus]	79.1	511	7.74e-286	99.8	sp|Q9Y115|UN93L_DROME	UNC93-like protein	50.8	447	2.16e-140	6669.DappuP308685	1.02e-153	452		Arthropoda	artNOG[6]	032NI@artNOG,09TWI@biNOG,0V7RH@meNOG,0XTFP@NOG,12SBN@opiNOG,KOG3097@euNOG	Ion channel regulatory protein UNC-93		GO:0006810(L=-1),GO:0008150(L=-1),GO:0009987(L=-1),GO:0051179(L=-1),GO:0051234(L=-1),GO:0055085(L=-1),	GO:0005575(L=-1),GO:0005623(L=-1),GO:0005886(L=-1),GO:0016020(L=-1),GO:0031224(L=-1),GO:0044425(L=-1),GO:0044464(L=-1),GO:0071944(L=-1),	GO:0003674(L=-1),	PFAM (UNC-93, MFS_1), SMART (TRANS, COIL)
g742.t2	Cbor_chr1--HiC_scaffold_51	2169	723	XP_045110078.1	uncharacterized protein LOC123503973 isoform X1 [Portunus trituberculatus]	90.6	595	0	81.9	No match					7070.TC015091-PA	8.63e-05	53.5		Arthropoda	artNOG[6]	03AKS@artNOG,0A5R6@biNOG,0JDXF@euNOG,0SX8P@inNOG,0VGK8@meNOG,0YQX1@NOG,146F4@opiNOG	NA					PFAM (Bromodomain), SMART (TRANS)
g751.t1	Cbor_chr1--HiC_scaffold_51	1242	414	No match						No match
g753.t1	Cbor_chr1--HiC_scaffold_51	453	151	XP_050709799.1	probable 28S ribosomal protein S6, mitochondrial [Eriocheir sinensis]	78.7	150	4.73e-82	99.3	No match					7217.FBpp0128257	1.01e-38	134	MRPS6	Arthropoda	artNOG[6]	037Z2@artNOG,0A7XR@biNOG,0GY7T@dipNOG,0I0AT@droNOG,0SUX9@inNOG,0VISU@meNOG,13UC2@opiNOG,COG0360@NOG,KOG4708@euNOG	ribosomal protein, S6	3010	GO:0006412(L=-1),GO:0008150(L=-1),GO:0008152(L=-1),GO:0009058(L=-1),GO:0009059(L=-1),GO:0009987(L=-1),GO:0010467(L=-1),GO:0019538(L=-1),GO:0034645(L=-1),GO:0043170(L=-1),GO:0044237(L=-1),GO:0044238(L=-1),GO:0044249(L=-1),GO:0044260(L=-1),GO:0071704(L=-1),GO:1901576(L=-1),	GO:0000313(L=-1),GO:0000314(L=-1),GO:0005575(L=-1),GO:0005622(L=-1),GO:0005623(L=-1),GO:0005737(L=-1),GO:0005739(L=-1),GO:0005759(L=-1),GO:0005761(L=-1),GO:0005763(L=-1),GO:0005840(L=-1),GO:0015935(L=-1),GO:0031974(L=-1),GO:0032991(L=-1),GO:0043226(L=-1),GO:0043227(L=-1),GO:0043228(L=-1),GO:0043229(L=-1),GO:0043231(L=-1),GO:0043232(L=-1),GO:0043233(L=-1),GO:0044391(L=-1),GO:0044422(L=-1),GO:00444…	GO:0003674(L=-1),GO:0003676(L=-1),GO:0003723(L=-1),GO:0003735(L=-1),GO:0005198(L=-1),GO:0005488(L=-1),GO:0019843(L=-1),GO:0097159(L=-1),GO:1901363(L=-1),	PFAM (Ribosomal_S6)
g756.t1	Cbor_chr1--HiC_scaffold_51	1185	395	XP_045110091.1	uncharacterized protein LOC123503978 [Portunus trituberculatus]	67.6	290	1.08e-119	72.9	No match
g757.t1	Cbor_chr1--HiC_scaffold_51	1176	392	XP_045110085.1	uncharacterized protein LOC123503976 [Portunus trituberculatus]	58.5	388	6.04e-120	98	No match
g758.t1	Cbor_chr1--HiC_scaffold_51	570	190	No match						No match
g763.t1	Cbor_chr1--HiC_scaffold_51	453	151	XP_045110097.1	MARVEL domain-containing protein 1-like isoform X6 [Portunus trituberculatus]	93.9	132	7.04e-86	87.4	sp|Q8CJ61|CKLF4_MOUSE	CKLF-like MARVEL transmembrane domain-containing protein 4	31.3	131	9.64e-07	7176.CPIJ007147-PA	1.95e-42	143		Arthropoda	artNOG[6]	037WC@artNOG,0AQ2Y@biNOG,0SURU@inNOG,0W2FQ@meNOG,11IAF@NOG,13SQ8@opiNOG,KOG4788@euNOG	Membrane-associating domain			GO:0005575(L=-1),GO:0016020(L=-1),GO:0031224(L=-1),GO:0044425(L=-1),		PFAM (MARVEL), SMART (TRANS)
g764.t1	Cbor_chr1--HiC_scaffold_51	300	100	No match						sp|Q7SXS8|HPF1_DANRE	Histone PARylation factor 1	46.4	84	1.1e-14	6669.DappuP325917	2.77e-20	90.1		Arthropoda	artNOG[6]	036N9@artNOG,09WHM@biNOG,0V7G5@meNOG,0XQRN@NOG,13KBX@opiNOG,KOG3952@euNOG	Uncharacterised conserved protein (DUF2228)		GO:0008150(L=-1),	GO:0005575(L=-1),	GO:0003674(L=-1),GO:0005488(L=-1),GO:0008270(L=-1),GO:0043167(L=-1),GO:0043169(L=-1),GO:0046872(L=-1),GO:0046914(L=-1),GO:0072572(L=-1),GO:0097367(L=-1),	PFAM (DUF2228, zf-CCHH), SMART (COIL)
g765.t1	Cbor_chr1--HiC_scaffold_51	330	110	No match						No match
g767.t1	Cbor_chr1--HiC_scaffold_51	204	68	No match						No match
g769.t2	Cbor_chr1--HiC_scaffold_51	915	305	XP_050731887.1	tumor protein p53-inducible nuclear protein 2-like [Eriocheir sinensis]	73.9	306	5.04e-140	99.7	sp|Q8IXH6|T53I2_HUMAN	Tumor protein p53-inducible nuclear protein 2	59.5	42	9.75e-06	6945.ISCW011194-PA	8.23e-13	74.3		Arthropoda	artNOG[6]	039PW@artNOG,0A0UR@biNOG,0IXBP@euNOG,0VBRC@meNOG,11S9D@NOG,13RP6@opiNOG	Inherit from biNOG: tumor protein p53 inducible nuclear protein 2	5166	GO:0006355(L=-1),GO:0006357(L=-1),GO:0007154(L=-1),GO:0007165(L=-1),GO:0008150(L=-1),GO:0009889(L=-1),GO:0009891(L=-1),GO:0009893(L=-1),GO:0009894(L=-1),GO:0009987(L=-1),GO:0010033(L=-1),GO:0010468(L=-1),GO:0010506(L=-1),GO:0010556(L=-1),GO:0010557(L=-1),GO:0010604(L=-1),GO:0010628(L=-1),GO:0014070(L=-1),GO:0019219(L=-1),GO:0019222(L=-1),GO:0023052(L=-1),GO:0030518(L=-1),GO:0030522(L=-1),GO:00313…	GO:0005575(L=-1),GO:0005622(L=-1),GO:0005623(L=-1),GO:0005634(L=-1),GO:0043226(L=-1),GO:0043227(L=-1),GO:0043229(L=-1),GO:0043231(L=-1),GO:0044424(L=-1),GO:0044464(L=-1),	GO:0000988(L=-1),GO:0000989(L=-1),GO:0003674(L=-1),GO:0003712(L=-1),GO:0003713(L=-1),GO:0005102(L=-1),GO:0005488(L=-1),GO:0005515(L=-1),GO:0030374(L=-1),GO:0051427(L=-1),	SMART (SIGNAL)
g770.t1	Cbor_chr1--HiC_scaffold_51	2805	935	No match						sp|Q9NY97|B3GN2_HUMAN	N-acetyllactosaminide beta-1	22.5	222	6.47e-09	6669.DappuP207173	1.01e-110	354		Arthropoda	artNOG[6]	036KQ@artNOG,0A0GG@biNOG,0VF3N@meNOG,13INN@opiNOG,COG2175@NOG,KOG3888@euNOG	ec 1.14.11.1	310	GO:0008150(L=-1),GO:0008152(L=-1),GO:0055114(L=-1),		GO:0003674(L=-1),GO:0003824(L=-1),GO:0008336(L=-1),GO:0016491(L=-1),GO:0016701(L=-1),GO:0016702(L=-1),GO:0016705(L=-1),GO:0016706(L=-1),GO:0051213(L=-1),	PFAM (TauD, DUF971)
g771.t1	Cbor_chr1--HiC_scaffold_51	1008	336	XP_045109574.1	uncharacterized protein LOC123503678 isoform X1 [Portunus trituberculatus]	58.2	340	4.64e-126	99.4	No match					7739.JGI217110	1.25e-11	71.2	CNTD1	Animals	meNOG[21]	0A2P0@biNOG,0DQAN@chorNOG,0IE73@euNOG,0VDIT@meNOG,11VV0@NOG,13NJ6@opiNOG	cyclin N-terminal domain containing 1					PFAM (Cyclin_N)
g772.t1	Cbor_chr1--HiC_scaffold_51	408	136	No match						sp|O14057|GUAD_SCHPO	Probable guanine deaminase	45.8	118	1.68e-27	8049.ENSGMOP00000008637	4.5e-29	114	GDA	Fishes	fiNOG[1]	09YRF@biNOG,0DK5X@chorNOG,0MXUN@fiNOG,0V9PB@meNOG,12NP4@opiNOG,1CUZT@veNOG,COG0402@NOG,KOG3968@euNOG	guanine deaminase	2301100	GO:0006139(L=-1),GO:0006144(L=-1),GO:0006145(L=-1),GO:0006147(L=-1),GO:0006725(L=-1),GO:0006807(L=-1),GO:0008150(L=-1),GO:0008152(L=-1),GO:0009056(L=-1),GO:0009112(L=-1),GO:0009987(L=-1),GO:0019439(L=-1),GO:0034641(L=-1),GO:0044237(L=-1),GO:0044238(L=-1),GO:0044248(L=-1),GO:0044270(L=-1),GO:0044281(L=-1),GO:0046098(L=-1),GO:0046113(L=-1),GO:0046483(L=-1),GO:0046700(L=-1),GO:0055086(L=-1),GO:00717…		GO:0003674(L=-1),GO:0003824(L=-1),GO:0005488(L=-1),GO:0008270(L=-1),GO:0008892(L=-1),GO:0016787(L=-1),GO:0016810(L=-1),GO:0016814(L=-1),GO:0019239(L=-1),GO:0043167(L=-1),GO:0043169(L=-1),GO:0046872(L=-1),GO:0046914(L=-1),	PFAM (Amidohydro_1)
g773.t1	Cbor_chr1--HiC_scaffold_51	750	250	XP_050402710.2	retrovirus-related Pol polyprotein from transposon 297 isoform X1 [Patella vulgata]	52.2	247	3.44e-81	97.2	sp|P20825|POL2_DROME	Retrovirus-related Pol polyprotein from transposon 297	38.2	249	5.7e-49	7668.SPU_009572tr	1.38e-80	249		Eukaryotes	euNOG[57]	COG2801@NOG,KOG0017@euNOG
g774.t1	Cbor_chr1--HiC_scaffold_51	831	277	XP_045109654.1	LOW QUALITY PROTEIN: guanine deaminase-like [Portunus trituberculatus]	76.4	276	6.95e-150	99.6	sp|Q9R111|GUAD_MOUSE	Guanine deaminase	49.4	269	2.86e-84	7739.JGI116233	5.22e-95	291	GDA	Animals	meNOG[21]	09YRF@biNOG,0DK5X@chorNOG,0V9PB@meNOG,12NP4@opiNOG,COG0402@NOG,KOG3968@euNOG	Guanine deaminase	2301100	GO:0006139(L=-1),GO:0006144(L=-1),GO:0006145(L=-1),GO:0006147(L=-1),GO:0006163(L=-1),GO:0006195(L=-1),GO:0006725(L=-1),GO:0006726(L=-1),GO:0006753(L=-1),GO:0006793(L=-1),GO:0006796(L=-1),GO:0006807(L=-1),GO:0007154(L=-1),GO:0007165(L=-1),GO:0007166(L=-1),GO:0007186(L=-1),GO:0007275(L=-1),GO:0007399(L=-1),GO:0008150(L=-1),GO:0008152(L=-1),GO:0009056(L=-1),GO:0009058(L=-1),GO:0009112(L=-1),GO:00091…	GO:0005575(L=-1),GO:0005622(L=-1),GO:0005623(L=-1),GO:0005737(L=-1),GO:0005829(L=-1),GO:0016020(L=-1),GO:0031224(L=-1),GO:0044424(L=-1),GO:0044425(L=-1),GO:0044444(L=-1),GO:0044464(L=-1),	GO:0003674(L=-1),GO:0003824(L=-1),GO:0004153(L=-1),GO:0004871(L=-1),GO:0004888(L=-1),GO:0004930(L=-1),GO:0005488(L=-1),GO:0008270(L=-1),GO:0008892(L=-1),GO:0016787(L=-1),GO:0016810(L=-1),GO:0016814(L=-1),GO:0016829(L=-1),GO:0016849(L=-1),GO:0019239(L=-1),GO:0038023(L=-1),GO:0043167(L=-1),GO:0043169(L=-1),GO:0046872(L=-1),GO:0046914(L=-1),GO:0060089(L=-1),	PFAM (Amidohydro_1, Amidohydro_3, Guanylate_cyc)
g776.t1	Cbor_chr1--HiC_scaffold_51	996	332	No match						No match					6085.XP_002161102	2.31e-28	122	GIN1	Animals	meNOG[21]	0WDPH@meNOG,13JQ2@opiNOG,COG2801@NOG,KOG0017@euNOG	gypsy retrotransposon		GO:0006139(L=-1),GO:0006259(L=-1),GO:0006260(L=-1),GO:0006261(L=-1),GO:0006270(L=-1),GO:0006275(L=-1),GO:0006725(L=-1),GO:0006807(L=-1),GO:0008150(L=-1),GO:0008152(L=-1),GO:0009058(L=-1),GO:0009059(L=-1),GO:0009889(L=-1),GO:0009987(L=-1),GO:0010556(L=-1),GO:0015074(L=-1),GO:0019219(L=-1),GO:0019222(L=-1),GO:0031323(L=-1),GO:0031326(L=-1),GO:0034641(L=-1),GO:0034645(L=-1),GO:0043170(L=-1),GO:00442…		GO:0000166(L=-1),GO:0001882(L=-1),GO:0001883(L=-1),GO:0003674(L=-1),GO:0003676(L=-1),GO:0003677(L=-1),GO:0005488(L=-1),GO:0005524(L=-1),GO:0017076(L=-1),GO:0030554(L=-1),GO:0032549(L=-1),GO:0032550(L=-1),GO:0032553(L=-1),GO:0032555(L=-1),GO:0032559(L=-1),GO:0035639(L=-1),GO:0036094(L=-1),GO:0043167(L=-1),GO:0043168(L=-1),GO:0043565(L=-1),GO:0097159(L=-1),GO:1901265(L=-1),GO:1901363(L=-1),	PFAM (rve, zf-H2C2, Bac_DnaA_C, Peptidase_C48), SMART (COIL)
g777.t1	Cbor_chr1--HiC_scaffold_51	1887	629	No match						No match
g778.t1	Cbor_chr1--HiC_scaffold_51	1806	602	XP_053642151.1	uncharacterized protein LOC128695258 [Cherax quadricarinatus]	58.6	636	3.02e-31	78.7	No match
g779.t1	Cbor_chr1--HiC_scaffold_51	2106	702	No match						sp|P12107|COBA1_HUMAN	Collagen alpha-1(XI) chain	29.8	171	4.81e-12	34740.HMEL005052-PA	2.38e-35	145		Arthropoda	artNOG[6]	03860@artNOG,0A5MZ@biNOG,0J1J4@euNOG,0SV1G@inNOG,0TFUB@lepNOG,0VGGY@meNOG,1214R@NOG,13V3G@opiNOG	NA					PFAM (TSP_1, Laminin_G_2, Laminin_G_1), SMART (TSP1, TSPN, LamG, SIGNAL, COIL, TRANS)
g780.t1	Cbor_chr1--HiC_scaffold_51	1209	403	XP_045110553.1	uncharacterized protein LOC123504240 [Portunus trituberculatus]	66.2	402	1.23e-170	99.8	No match
g781.t1	Cbor_chr1--HiC_scaffold_51	1137	379	XP_045110553.1	uncharacterized protein LOC123504240 [Portunus trituberculatus]	68.5	378	4.52e-174	99.7	No match
g782.t1	Cbor_chr1--HiC_scaffold_51	1080	360	XP_045110553.1	uncharacterized protein LOC123504240 [Portunus trituberculatus]	73.9	360	3.98e-177	99.4	No match
g783.t1	Cbor_chr1--HiC_scaffold_51	1137	379	XP_045110553.1	uncharacterized protein LOC123504240 [Portunus trituberculatus]	69	378	4.52e-174	99.7	No match
g784.t1	Cbor_chr1--HiC_scaffold_51	1080	360	XP_045110553.1	uncharacterized protein LOC123504240 [Portunus trituberculatus]	71.4	367	3.59e-173	99.4	No match
g786.t3	Cbor_chr1--HiC_scaffold_51	2517	839	XP_050732597.1	polyhomeotic-like protein 2 isoform X5 [Eriocheir sinensis]	80.3	852	0	97.9	sp|Q8QHL5|PHC2_DANRE	Polyhomeotic-like protein 2	46.8	79	1.05e-08	7091.BGIBMGA000509-TA	4.08e-15	87.4		Animals	meNOG[21]	0B55S@biNOG,0JQMC@euNOG,0W3K6@meNOG,0ZRPK@NOG,14G8U@opiNOG	NA
g788.t1	Cbor_chr1--HiC_scaffold_51	567	189	No match						No match
g792.t1	Cbor_chr1--HiC_scaffold_51	408	136	No match						No match
g797.t2	Cbor_chr1--HiC_scaffold_51	954	318	XP_050732517.1	glucosamine-6-phosphate isomerase-like isoform X1 [Eriocheir sinensis]	94.2	275	8.34e-194	86.5	sp|Q16HW7|GNPI_AEDAE	Glucosamine-6-phosphate isomerase	76.5	268	2.54e-155	7719.ENSCINP00000024729	2.68e-155	441	GNPDA2	Animals	meNOG[21]	09ZJ4@biNOG,0DM2B@chorNOG,0VAG3@meNOG,12P4Z@opiNOG,COG0363@NOG,KOG3148@euNOG	glucosamine-6-phosphate deaminase	52011001110	GO:0000003(L=-1),GO:0005975(L=-1),GO:0005996(L=-1),GO:0006000(L=-1),GO:0006002(L=-1),GO:0006040(L=-1),GO:0006041(L=-1),GO:0006043(L=-1),GO:0006044(L=-1),GO:0006091(L=-1),GO:0006793(L=-1),GO:0006796(L=-1),GO:0006810(L=-1),GO:0006887(L=-1),GO:0007338(L=-1),GO:0007340(L=-1),GO:0008150(L=-1),GO:0008152(L=-1),GO:0009056(L=-1),GO:0009058(L=-1),GO:0009566(L=-1),GO:0009987(L=-1),GO:0016051(L=-1),GO:00161…	GO:0005575(L=-1),GO:0005622(L=-1),GO:0005623(L=-1),GO:0005737(L=-1),GO:0044424(L=-1),GO:0044464(L=-1),	GO:0003674(L=-1),GO:0003824(L=-1),GO:0004342(L=-1),GO:0016787(L=-1),GO:0016853(L=-1),GO:0016860(L=-1),GO:0016861(L=-1),GO:0019239(L=-1),	PFAM (Glucosamine_iso), SMART (COIL)
g798.t1	Cbor_chr1--HiC_scaffold_51	2847	949	XP_045136709.1	LOW QUALITY PROTEIN: GPI ethanolamine phosphate transferase 2-like [Portunus trituberculatus]	83	951	0	99.9	sp|Q5H8A4|PIGG_HUMAN	GPI ethanolamine phosphate transferase 2	31.4	948	8.88e-110	7955.ENSDARP00000055816	2.72e-116	385	PIGG	Fishes	fiNOG[1]	0APEB@biNOG,0DEMZ@chorNOG,0N3RC@fiNOG,0V49S@meNOG,12NTA@opiNOG,1CPBU@veNOG,COG1524@NOG,KOG2125@euNOG	phosphatidylinositol glycan anchor biosynthesis, class G	563	GO:0008150(L=-1),GO:0008152(L=-1),		GO:0003674(L=-1),GO:0003824(L=-1),	PFAM (Phosphodiest), SMART (TRANS)
g799.t2	Cbor_chr1--HiC_scaffold_51	2256	752	XP_045110536.1	cullin-4A-like [Portunus trituberculatus]	97.6	751	0	99.9	sp|Q13620|CUL4B_HUMAN	Cullin-4B	64.3	753	0	7425.NV17699-PA	0	989		Arthropoda	artNOG[6]	035JG@artNOG,09VXY@biNOG,0S44F@hymNOG,0SS7I@inNOG,0V4FY@meNOG,12NRV@opiNOG,COG5647@NOG,KOG2167@euNOG	K10609 cullin 4	34204120	GO:0000003(L=-1),GO:0000075(L=-1),GO:0000077(L=-1),GO:0003006(L=-1),GO:0006139(L=-1),GO:0006259(L=-1),GO:0006277(L=-1),GO:0006508(L=-1),GO:0006511(L=-1),GO:0006725(L=-1),GO:0006807(L=-1),GO:0006950(L=-1),GO:0006974(L=-1),GO:0007049(L=-1),GO:0007093(L=-1),GO:0007095(L=-1),GO:0007276(L=-1),GO:0007292(L=-1),GO:0007304(L=-1),GO:0007306(L=-1),GO:0007307(L=-1),GO:0007346(L=-1),GO:0008150(L=-1),GO:00081…	GO:0000151(L=-1),GO:0000152(L=-1),GO:0005575(L=-1),GO:0005622(L=-1),GO:0005623(L=-1),GO:0005634(L=-1),GO:0031461(L=-1),GO:0032991(L=-1),GO:0043226(L=-1),GO:0043227(L=-1),GO:0043229(L=-1),GO:0043231(L=-1),GO:0044422(L=-1),GO:0044424(L=-1),GO:0044428(L=-1),GO:0044446(L=-1),GO:0044464(L=-1),	GO:0003674(L=-1),GO:0003824(L=-1),GO:0004842(L=-1),GO:0005488(L=-1),GO:0005515(L=-1),GO:0016874(L=-1),GO:0016879(L=-1),GO:0016881(L=-1),GO:0019787(L=-1),GO:0019899(L=-1),GO:0031625(L=-1),GO:0044389(L=-1),	PFAM (Cullin, Cullin_Nedd8), SMART (CULLIN, Cullin_Nedd8, COIL, TRANS)
g800.t1	Cbor_chr1--HiC_scaffold_51	459	153	XP_045110546.1	ORM1-like protein 2 [Portunus trituberculatus]	97.4	152	7.7e-107	99.3	sp|Q5XJR6|ORML3_DANRE	ORM1-like protein 3	64.6	147	1.63e-68	7176.CPIJ004248-PA	1.2e-67	207		Arthropoda	artNOG[6]	03A7X@artNOG,09X4X@biNOG,0V83C@meNOG,13MVC@opiNOG,COG5081@NOG,KOG3319@euNOG	ORMDL family		GO:0008150(L=-1),	GO:0005575(L=-1),GO:0005622(L=-1),GO:0005623(L=-1),GO:0005737(L=-1),GO:0005783(L=-1),GO:0005789(L=-1),GO:0012505(L=-1),GO:0016020(L=-1),GO:0031090(L=-1),GO:0031224(L=-1),GO:0042175(L=-1),GO:0043226(L=-1),GO:0043227(L=-1),GO:0043229(L=-1),GO:0043231(L=-1),GO:0044422(L=-1),GO:0044424(L=-1),GO:0044425(L=-1),GO:0044432(L=-1),GO:0044444(L=-1),GO:0044446(L=-1),GO:0044464(L=-1),	GO:0003674(L=-1),	PFAM (ORMDL), SMART (TRANS)
g810.t1	Cbor_chr1--HiC_scaffold_51	582	194	XP_045110559.1	uncharacterized protein LOC123504244 [Portunus trituberculatus]	47.6	143	1.19e-30	71.6	No match
g814.t1	Cbor_chr1--HiC_scaffold_51	513	171	No match						No match
g816.t1	Cbor_chr1--HiC_scaffold_51	444	148	No match						No match
g817.t1	Cbor_chr1--HiC_scaffold_51	519	173	No match						No match					12957.ACEP_00002679-PA	2.03e-05	50.8	TDRD9	Animals	meNOG[21]	09VSK@biNOG,0V6RJ@meNOG,139TT@opiNOG,COG1643@NOG,KOG0920@euNOG	Tudor domain containing 9		GO:0000003(L=-1),GO:0000070(L=-1),GO:0000278(L=-1),GO:0000280(L=-1),GO:0000578(L=-1),GO:0000819(L=-1),GO:0001556(L=-1),GO:0001709(L=-1),GO:0003002(L=-1),GO:0003006(L=-1),GO:0006139(L=-1),GO:0006152(L=-1),GO:0006163(L=-1),GO:0006195(L=-1),GO:0006200(L=-1),GO:0006259(L=-1),GO:0006304(L=-1),GO:0006305(L=-1),GO:0006306(L=-1),GO:0006355(L=-1),GO:0006403(L=-1),GO:0006725(L=-1),GO:0006753(L=-1),GO:00067…	GO:0005575(L=-1),GO:0005622(L=-1),GO:0005623(L=-1),GO:0005634(L=-1),GO:0005737(L=-1),GO:0032991(L=-1),GO:0035770(L=-1),GO:0043186(L=-1),GO:0043226(L=-1),GO:0043227(L=-1),GO:0043228(L=-1),GO:0043229(L=-1),GO:0043231(L=-1),GO:0043232(L=-1),GO:0044424(L=-1),GO:0044444(L=-1),GO:0044464(L=-1),GO:0045495(L=-1),GO:0060293(L=-1),GO:0071547(L=-1),	GO:0000166(L=-1),GO:0001882(L=-1),GO:0001883(L=-1),GO:0003674(L=-1),GO:0003676(L=-1),GO:0003724(L=-1),GO:0003824(L=-1),GO:0004386(L=-1),GO:0005488(L=-1),GO:0005524(L=-1),GO:0008186(L=-1),GO:0008270(L=-1),GO:0016462(L=-1),GO:0016787(L=-1),GO:0016817(L=-1),GO:0016818(L=-1),GO:0016887(L=-1),GO:0017076(L=-1),GO:0017111(L=-1),GO:0030554(L=-1),GO:0032549(L=-1),GO:0032550(L=-1),GO:0032553(L=-1),GO:00325…	PFAM (HA2, TUDOR, Helicase_C, DEAD), SMART (HA2, HELICc, DEXDc, TUDOR, TRANS, ZnF_C2H2, COIL)
g824.t1	Cbor_chr1--HiC_scaffold_51	1257	419	No match						No match
g825.t1	Cbor_chr1--HiC_scaffold_51	447	149	No match						sp|B4GEU5|SPNE_DROPE	Probable ATP-dependent RNA helicase spindle-E	54.2	118	1.36e-35	13037.EHJ73063	3.08e-37	141	SPN-E	Arthropoda	artNOG[6]	03667@artNOG,09VSK@biNOG,0SRF2@inNOG,0TAZI@lepNOG,0V6RJ@meNOG,139TT@opiNOG,COG0019@NOG,COG1643@NOG,KOG0622@euNOG,KOG0920@euNOG	ATP-binding RNA helicase which plays a central role during spermatogenesis and oogenesis by repressing transposable elements and prevent their mobilization, which is essential for the germline integrity. Acts via the piRNA metabolic process, which mediates the repression of transposable elements during meiosis by forming complexes composed of piRNAs and Piwi and govern the methylation and subsequ…		GO:0000003(L=-1),GO:0000070(L=-1),GO:0000278(L=-1),GO:0000280(L=-1),GO:0000578(L=-1),GO:0000819(L=-1),GO:0001556(L=-1),GO:0001709(L=-1),GO:0003002(L=-1),GO:0003006(L=-1),GO:0006139(L=-1),GO:0006152(L=-1),GO:0006163(L=-1),GO:0006195(L=-1),GO:0006200(L=-1),GO:0006259(L=-1),GO:0006355(L=-1),GO:0006403(L=-1),GO:0006725(L=-1),GO:0006753(L=-1),GO:0006793(L=-1),GO:0006796(L=-1),GO:0006807(L=-1),GO:00069…	GO:0005575(L=-1),GO:0005622(L=-1),GO:0005623(L=-1),GO:0005634(L=-1),GO:0005737(L=-1),GO:0032991(L=-1),GO:0035770(L=-1),GO:0043186(L=-1),GO:0043226(L=-1),GO:0043227(L=-1),GO:0043228(L=-1),GO:0043229(L=-1),GO:0043231(L=-1),GO:0043232(L=-1),GO:0044424(L=-1),GO:0044444(L=-1),GO:0044464(L=-1),GO:0045495(L=-1),GO:0060293(L=-1),	GO:0000166(L=-1),GO:0001882(L=-1),GO:0001883(L=-1),GO:0003674(L=-1),GO:0003676(L=-1),GO:0003724(L=-1),GO:0003824(L=-1),GO:0004386(L=-1),GO:0005488(L=-1),GO:0005524(L=-1),GO:0008186(L=-1),GO:0008270(L=-1),GO:0016462(L=-1),GO:0016787(L=-1),GO:0016817(L=-1),GO:0016818(L=-1),GO:0016887(L=-1),GO:0017076(L=-1),GO:0017111(L=-1),GO:0030554(L=-1),GO:0032549(L=-1),GO:0032550(L=-1),GO:0032553(L=-1),GO:00325…	PFAM (Helicase_C, DEAD, TUDOR, HA2, Orn_DAP_Arg_deC), SMART (DEXDc, HELICc, HA2, ZnF_C2H2, TUDOR, COIL)
g827.t1	Cbor_chr1--HiC_scaffold_51	561	187	No match						sp|Q3MHU3|TDRD9_RAT	ATP-dependent RNA helicase TDRD9	46.2	186	3.1e-40	9305.ENSSHAP00000016146	1.13e-40	152	TDRD9	Mammals	maNOG[6]	09VSK@biNOG,0DMH9@chorNOG,0UGW5@maNOG,0V6RJ@meNOG,139TT@opiNOG,1CWCH@veNOG,COG1643@NOG,KOG0920@euNOG	Tudor domain containing 9		GO:0000003(L=-1),GO:0006139(L=-1),GO:0006152(L=-1),GO:0006163(L=-1),GO:0006195(L=-1),GO:0006200(L=-1),GO:0006259(L=-1),GO:0006304(L=-1),GO:0006305(L=-1),GO:0006306(L=-1),GO:0006725(L=-1),GO:0006753(L=-1),GO:0006793(L=-1),GO:0006796(L=-1),GO:0006807(L=-1),GO:0007049(L=-1),GO:0007140(L=-1),GO:0007275(L=-1),GO:0007276(L=-1),GO:0007283(L=-1),GO:0008150(L=-1),GO:0008152(L=-1),GO:0009056(L=-1),GO:00091…	GO:0005575(L=-1),GO:0005622(L=-1),GO:0005623(L=-1),GO:0005634(L=-1),GO:0005737(L=-1),GO:0032991(L=-1),GO:0035770(L=-1),GO:0043186(L=-1),GO:0043226(L=-1),GO:0043227(L=-1),GO:0043228(L=-1),GO:0043229(L=-1),GO:0043231(L=-1),GO:0043232(L=-1),GO:0044424(L=-1),GO:0044444(L=-1),GO:0044464(L=-1),GO:0045495(L=-1),GO:0060293(L=-1),GO:0071547(L=-1),	GO:0000166(L=-1),GO:0001882(L=-1),GO:0001883(L=-1),GO:0003674(L=-1),GO:0003676(L=-1),GO:0003824(L=-1),GO:0004386(L=-1),GO:0005488(L=-1),GO:0005524(L=-1),GO:0016462(L=-1),GO:0016787(L=-1),GO:0016817(L=-1),GO:0016818(L=-1),GO:0016887(L=-1),GO:0017076(L=-1),GO:0017111(L=-1),GO:0030554(L=-1),GO:0032549(L=-1),GO:0032550(L=-1),GO:0032553(L=-1),GO:0032555(L=-1),GO:0032559(L=-1),GO:0035639(L=-1),GO:00360…	PFAM (HA2, TUDOR, Helicase_C, DEAD), SMART (HA2, HELICc, TUDOR, DEXDc)
g828.t1	Cbor_chr1--HiC_scaffold_51	1095	365	No match						sp|Q296Q5|SPNE_DROPS	Probable ATP-dependent RNA helicase spindle-E	33.8	260	2.57e-31	7668.SPU_026759tr	3.22e-37	149	TDRD9	Animals	meNOG[21]	09VSK@biNOG,0V6RJ@meNOG,139TT@opiNOG,COG1643@NOG,KOG0920@euNOG	Tudor domain containing 9		GO:0000003(L=-1),GO:0000070(L=-1),GO:0000278(L=-1),GO:0000280(L=-1),GO:0000578(L=-1),GO:0000819(L=-1),GO:0001556(L=-1),GO:0001709(L=-1),GO:0003002(L=-1),GO:0003006(L=-1),GO:0006139(L=-1),GO:0006152(L=-1),GO:0006163(L=-1),GO:0006195(L=-1),GO:0006200(L=-1),GO:0006259(L=-1),GO:0006304(L=-1),GO:0006305(L=-1),GO:0006306(L=-1),GO:0006355(L=-1),GO:0006403(L=-1),GO:0006725(L=-1),GO:0006753(L=-1),GO:00067…	GO:0005575(L=-1),GO:0005622(L=-1),GO:0005623(L=-1),GO:0005634(L=-1),GO:0005737(L=-1),GO:0032991(L=-1),GO:0035770(L=-1),GO:0043186(L=-1),GO:0043226(L=-1),GO:0043227(L=-1),GO:0043228(L=-1),GO:0043229(L=-1),GO:0043231(L=-1),GO:0043232(L=-1),GO:0044424(L=-1),GO:0044444(L=-1),GO:0044464(L=-1),GO:0045495(L=-1),GO:0060293(L=-1),GO:0071547(L=-1),	GO:0000166(L=-1),GO:0001882(L=-1),GO:0001883(L=-1),GO:0003674(L=-1),GO:0003676(L=-1),GO:0003724(L=-1),GO:0003824(L=-1),GO:0004386(L=-1),GO:0005488(L=-1),GO:0005524(L=-1),GO:0008186(L=-1),GO:0008270(L=-1),GO:0016462(L=-1),GO:0016787(L=-1),GO:0016817(L=-1),GO:0016818(L=-1),GO:0016887(L=-1),GO:0017076(L=-1),GO:0017111(L=-1),GO:0030554(L=-1),GO:0032549(L=-1),GO:0032550(L=-1),GO:0032553(L=-1),GO:00325…	PFAM (HA2, TUDOR, Helicase_C, DEAD), SMART (HA2, HELICc, DEXDc, TUDOR, TRANS, ZnF_C2H2, COIL)
g829.t1	Cbor_chr1--HiC_scaffold_51	1659	553	XP_045135474.1	coiled-coil domain-containing protein 186-like isoform X3 [Portunus trituberculatus]	84.1	546	3.62e-269	98.7	sp|Q8C9S4|CC186_MOUSE	Coiled-coil domain-containing protein 186	34.1	531	8.61e-56	12957.ACEP_00000038-PA	4.89e-70	250		Arthropoda	artNOG[6]	035Z6@artNOG,0A1KS@biNOG,0S447@hymNOG,0SSSB@inNOG,0VCGD@meNOG,10CGV@NOG,12TYH@opiNOG,KOG0992@euNOG	Inherit from biNOG: chromosome 10 open reading frame 118		GO:0007154(L=-1),GO:0007165(L=-1),GO:0008150(L=-1),GO:0009987(L=-1),GO:0023052(L=-1),GO:0050789(L=-1),GO:0050794(L=-1),GO:0050896(L=-1),GO:0051716(L=-1),GO:0065007(L=-1),		GO:0003674(L=-1),GO:0004871(L=-1),GO:0060089(L=-1),	SMART (COIL)
g830.t1	Cbor_chr1--HiC_scaffold_51	1362	454	No match						No match
g832.t1	Cbor_chr1--HiC_scaffold_51	1599	533	No match						sp|Q7Z3E2|CC186_HUMAN	Coiled-coil domain-containing protein 186	36.1	97	1.89e-07	121225.PHUM352980-PA	3.13e-11	73.6		Arthropoda	artNOG[6]	035Z6@artNOG,0A1KS@biNOG,0SSSB@inNOG,0VCGD@meNOG,10CGV@NOG,12TYH@opiNOG,KOG0992@euNOG	Inherit from biNOG: chromosome 10 open reading frame 118		GO:0007154(L=-1),GO:0007165(L=-1),GO:0008150(L=-1),GO:0009987(L=-1),GO:0023052(L=-1),GO:0050789(L=-1),GO:0050794(L=-1),GO:0050896(L=-1),GO:0051716(L=-1),GO:0065007(L=-1),		GO:0003674(L=-1),GO:0004871(L=-1),GO:0060089(L=-1),	SMART (COIL)
g833.t1	Cbor_chr1--HiC_scaffold_51	663	221	XP_037793334.1	uncharacterized protein LOC119588767 [Penaeus monodon]	52.3	149	7.76e-56	67.4	No match
g837.t1	Cbor_chr1--HiC_scaffold_51	441	147	XP_053653876.1	ankyrin repeat domain-containing protein 40-like isoform X4 [Cherax quadricarinatus]	51.4	140	4.44e-35	93.9	No match					28377.ENSACAP00000001470	3.55e-14	74.7	ANKRD40	Animals	meNOG[21]	0B3E8@biNOG,0E7N5@chorNOG,0IN88@euNOG,0WFT3@meNOG,0XSX1@NOG,13BE4@opiNOG,1DENE@veNOG	ankyrin repeat domain 40					PFAM (Ank, Sushi, HYR), SMART (ANK, CCP)
g838.t1	Cbor_chr1--HiC_scaffold_51	1011	337	XP_045112523.1	tigger transposable element-derived protein 1-like [Portunus trituberculatus]	83	264	2.15e-149	78.3	No match					9305.ENSSHAP00000014738	2.87e-25	113	TIGD1	Mammals	maNOG[6]	0A3DK@biNOG,0DEM7@chorNOG,0UFKJ@maNOG,0VE8H@meNOG,10CDI@NOG,12TEH@opiNOG,1CPB2@veNOG,KOG3105@euNOG	Tigger transposable element derived 1			GO:0005575(L=-1),GO:0005622(L=-1),GO:0005623(L=-1),GO:0005634(L=-1),GO:0043226(L=-1),GO:0043227(L=-1),GO:0043229(L=-1),GO:0043231(L=-1),GO:0044424(L=-1),GO:0044464(L=-1),	GO:0003674(L=-1),GO:0003676(L=-1),GO:0003677(L=-1),GO:0005488(L=-1),GO:0097159(L=-1),GO:1901363(L=-1),	PFAM (Transposase_Tc5, CENP-B_N, DDE), SMART (CENPB)
g841.t1	Cbor_chr1--HiC_scaffold_51	330	110	No match						sp|Q6AI12|ANR40_HUMAN	Ankyrin repeat domain-containing protein 40	54.5	77	6.28e-21	121225.PHUM328300-PA	2.35e-27	106		Arthropoda	artNOG[6]	03H6I@artNOG,0B3E8@biNOG,0T3PJ@inNOG,0WFT3@meNOG,0XSX1@NOG,13BE4@opiNOG,KOG0307@euNOG	Ankyrin repeat					PFAM (Ank), SMART (ANK)
g844.t1	Cbor_chr1--HiC_scaffold_51	4266	1422	No match						No match					7668.SPU_028185tr	3.06e-36	156		Animals	meNOG[21]	0B49M@biNOG,0IPXZ@euNOG,0WGSB@meNOG,11I63@NOG,13CU0@opiNOG	Pfam:RnaseH		GO:0006139(L=-1),GO:0006259(L=-1),GO:0006260(L=-1),GO:0006278(L=-1),GO:0006725(L=-1),GO:0006807(L=-1),GO:0008150(L=-1),GO:0008152(L=-1),GO:0009058(L=-1),GO:0009059(L=-1),GO:0009987(L=-1),GO:0034641(L=-1),GO:0034645(L=-1),GO:0043170(L=-1),GO:0044237(L=-1),GO:0044238(L=-1),GO:0044249(L=-1),GO:0044260(L=-1),GO:0046483(L=-1),GO:0071704(L=-1),GO:0090304(L=-1),GO:0090305(L=-1),GO:1901360(L=-1),GO:19015…		GO:0003674(L=-1),GO:0003676(L=-1),GO:0003723(L=-1),GO:0003824(L=-1),GO:0003964(L=-1),GO:0004518(L=-1),GO:0004519(L=-1),GO:0004521(L=-1),GO:0004523(L=-1),GO:0004540(L=-1),GO:0005488(L=-1),GO:0016740(L=-1),GO:0016772(L=-1),GO:0016779(L=-1),GO:0016787(L=-1),GO:0016788(L=-1),GO:0016891(L=-1),GO:0016893(L=-1),GO:0034061(L=-1),GO:0097159(L=-1),GO:1901363(L=-1),	PFAM (RnaseH, RVT_1, Exo_endo_phos)
g846.t1	Cbor_chr1--HiC_scaffold_51	2025	675	No match						No match					339724.XP_001539168.1	1.67e-06	59.3		Fungi	fuNOG[21]	03X24@ascNOG,0M42P@euroNOG,0PKA3@fuNOG,0Y65V@NOG,12JEQ@onyNOG,12V8C@opiNOG,KOG1075@euNOG	reverse transcriptase		GO:0006139(L=-1),GO:0006259(L=-1),GO:0006260(L=-1),GO:0006278(L=-1),GO:0006725(L=-1),GO:0006807(L=-1),GO:0008150(L=-1),GO:0008152(L=-1),GO:0009058(L=-1),GO:0009059(L=-1),GO:0009987(L=-1),GO:0034641(L=-1),GO:0034645(L=-1),GO:0043170(L=-1),GO:0044237(L=-1),GO:0044238(L=-1),GO:0044249(L=-1),GO:0044260(L=-1),GO:0046483(L=-1),GO:0071704(L=-1),GO:0090304(L=-1),GO:0090305(L=-1),GO:1901360(L=-1),GO:19015…		GO:0003674(L=-1),GO:0003676(L=-1),GO:0003723(L=-1),GO:0003824(L=-1),GO:0003964(L=-1),GO:0004518(L=-1),GO:0004519(L=-1),GO:0004521(L=-1),GO:0004523(L=-1),GO:0004540(L=-1),GO:0005488(L=-1),GO:0008270(L=-1),GO:0016740(L=-1),GO:0016772(L=-1),GO:0016779(L=-1),GO:0016787(L=-1),GO:0016788(L=-1),GO:0016891(L=-1),GO:0016893(L=-1),GO:0034061(L=-1),GO:0043167(L=-1),GO:0043169(L=-1),GO:0046872(L=-1),GO:00469…	PFAM (RVT_1, Exo_endo_phos, RnaseH, zf-CCHC), SMART (COIL, ZnF_C2HC)
g849.t2	Cbor_chr1--HiC_scaffold_51	420	140	No match						sp|Q4JIJ3|METH_BOVIN	Methionine synthase	69	129	5.29e-55	69293.ENSGACP00000020223	1.43e-55	193	MTR	Fishes	fiNOG[1]	09VAI@biNOG,0DGIV@chorNOG,0MVE9@fiNOG,0V69T@meNOG,13JMV@opiNOG,1CR8Q@veNOG,COG0646@NOG,COG1410@NOG,KOG1579@euNOG	5-methyltetrahydrofolate-homocysteine methyltransferase	2.70451e+20	GO:0000096(L=-1),GO:0000097(L=-1),GO:0006082(L=-1),GO:0006520(L=-1),GO:0006555(L=-1),GO:0006725(L=-1),GO:0006790(L=-1),GO:0006807(L=-1),GO:0008150(L=-1),GO:0008152(L=-1),GO:0008652(L=-1),GO:0009058(L=-1),GO:0009066(L=-1),GO:0009067(L=-1),GO:0009086(L=-1),GO:0009987(L=-1),GO:0016053(L=-1),GO:0019752(L=-1),GO:0032259(L=-1),GO:0042558(L=-1),GO:0043436(L=-1),GO:0044237(L=-1),GO:0044238(L=-1),GO:00442…	GO:0005575(L=-1),GO:0005622(L=-1),GO:0005623(L=-1),GO:0044464(L=-1),	GO:0003674(L=-1),GO:0003824(L=-1),GO:0005488(L=-1),GO:0008168(L=-1),GO:0008172(L=-1),GO:0008270(L=-1),GO:0008705(L=-1),GO:0008757(L=-1),GO:0008898(L=-1),GO:0016740(L=-1),GO:0016741(L=-1),GO:0019842(L=-1),GO:0031419(L=-1),GO:0036094(L=-1),GO:0042084(L=-1),GO:0043167(L=-1),GO:0043169(L=-1),GO:0046872(L=-1),GO:0046906(L=-1),GO:0046914(L=-1),GO:0097159(L=-1),GO:1901363(L=-1),	PFAM (B12-binding, Pterin_bind, S-methyl_trans, B12-binding_2, Met_synt_B12), SMART (B12-binding_2, TRANS)
g851.t2	Cbor_chr1--HiC_scaffold_51	3201	1067	XP_045135528.1	methionine synthase-like isoform X1 [Portunus trituberculatus]	86.2	1004	0	94.1	sp|Q9Z2Q4|METH_RAT	Methionine synthase	67	1010	0	6669.DappuP314321	0	1387	MTR	Animals	meNOG[21]	09VAI@biNOG,0V69T@meNOG,13JMV@opiNOG,COG0646@NOG,COG1410@NOG,KOG1579@euNOG	5-methyltetrahydrofolate-homocysteine methyltransferase	2.70451e+20	GO:0000096(L=-1),GO:0000097(L=-1),GO:0006082(L=-1),GO:0006479(L=-1),GO:0006520(L=-1),GO:0006555(L=-1),GO:0006575(L=-1),GO:0006725(L=-1),GO:0006732(L=-1),GO:0006760(L=-1),GO:0006790(L=-1),GO:0006805(L=-1),GO:0006807(L=-1),GO:0006810(L=-1),GO:0007275(L=-1),GO:0007399(L=-1),GO:0008150(L=-1),GO:0008152(L=-1),GO:0008213(L=-1),GO:0008652(L=-1),GO:0009058(L=-1),GO:0009066(L=-1),GO:0009067(L=-1),GO:00090…	GO:0005575(L=-1),GO:0005622(L=-1),GO:0005623(L=-1),GO:0005737(L=-1),GO:0005829(L=-1),GO:0044424(L=-1),GO:0044444(L=-1),GO:0044464(L=-1),	GO:0003674(L=-1),GO:0003824(L=-1),GO:0005488(L=-1),GO:0005542(L=-1),GO:0008168(L=-1),GO:0008172(L=-1),GO:0008270(L=-1),GO:0008705(L=-1),GO:0008757(L=-1),GO:0008898(L=-1),GO:0016597(L=-1),GO:0016740(L=-1),GO:0016741(L=-1),GO:0019842(L=-1),GO:0031406(L=-1),GO:0031419(L=-1),GO:0036094(L=-1),GO:0042084(L=-1),GO:0043167(L=-1),GO:0043168(L=-1),GO:0043169(L=-1),GO:0046872(L=-1),GO:0046906(L=-1),GO:00469…	PFAM (S-methyl_trans, B12-binding_2, Pterin_bind, B12-binding, Met_synt_B12), SMART (B12-binding_2, TRANS)
g852.t1	Cbor_chr1--HiC_scaffold_51	567	189	No match						sp|Q9KUW9|METH_VIBCH	Methionine synthase	53.9	165	3.16e-51	6669.DappuP314321	1.94e-57	201	MTR	Animals	meNOG[21]	09VAI@biNOG,0V69T@meNOG,13JMV@opiNOG,COG0646@NOG,COG1410@NOG,KOG1579@euNOG	5-methyltetrahydrofolate-homocysteine methyltransferase	2.70451e+20	GO:0000096(L=-1),GO:0000097(L=-1),GO:0006082(L=-1),GO:0006479(L=-1),GO:0006520(L=-1),GO:0006555(L=-1),GO:0006575(L=-1),GO:0006725(L=-1),GO:0006732(L=-1),GO:0006760(L=-1),GO:0006790(L=-1),GO:0006805(L=-1),GO:0006807(L=-1),GO:0006810(L=-1),GO:0007275(L=-1),GO:0007399(L=-1),GO:0008150(L=-1),GO:0008152(L=-1),GO:0008213(L=-1),GO:0008652(L=-1),GO:0009058(L=-1),GO:0009066(L=-1),GO:0009067(L=-1),GO:00090…	GO:0005575(L=-1),GO:0005622(L=-1),GO:0005623(L=-1),GO:0005737(L=-1),GO:0005829(L=-1),GO:0044424(L=-1),GO:0044444(L=-1),GO:0044464(L=-1),	GO:0003674(L=-1),GO:0003824(L=-1),GO:0005488(L=-1),GO:0005542(L=-1),GO:0008168(L=-1),GO:0008172(L=-1),GO:0008270(L=-1),GO:0008705(L=-1),GO:0008757(L=-1),GO:0008898(L=-1),GO:0016597(L=-1),GO:0016740(L=-1),GO:0016741(L=-1),GO:0019842(L=-1),GO:0031406(L=-1),GO:0031419(L=-1),GO:0036094(L=-1),GO:0042084(L=-1),GO:0043167(L=-1),GO:0043168(L=-1),GO:0043169(L=-1),GO:0046872(L=-1),GO:0046906(L=-1),GO:00469…	PFAM (S-methyl_trans, B12-binding_2, Pterin_bind, B12-binding, Met_synt_B12), SMART (B12-binding_2, TRANS)
g854.t1	Cbor_chr1--HiC_scaffold_51	1572	524	XP_045135966.1	deoxynucleoside triphosphate triphosphohydrolase SAMHD1-like isoform X1 [Portunus trituberculatus]	81.6	467	4.45e-292	89.1	sp|Q502K2|SAMH1_DANRE	Deoxynucleoside triphosphate triphosphohydrolase SAMHD1	48.4	469	5.62e-143	8128.ENSONIP00000022010	2.34e-147	442	SAMHD1	Fishes	fiNOG[1]	09W6A@biNOG,0DHFI@chorNOG,0N0UT@fiNOG,0V74K@meNOG,12RXY@opiNOG,1CS5P@veNOG,COG1078@NOG,KOG2681@euNOG	SAM domain and HD domain 1		GO:0002252(L=-1),GO:0002376(L=-1),GO:0002682(L=-1),GO:0006950(L=-1),GO:0006952(L=-1),GO:0006955(L=-1),GO:0008150(L=-1),GO:0008152(L=-1),GO:0009607(L=-1),GO:0009615(L=-1),GO:0031347(L=-1),GO:0045087(L=-1),GO:0045088(L=-1),GO:0048583(L=-1),GO:0050776(L=-1),GO:0050789(L=-1),GO:0050896(L=-1),GO:0051607(L=-1),GO:0051704(L=-1),GO:0051707(L=-1),GO:0065007(L=-1),GO:0080134(L=-1),	GO:0005575(L=-1),GO:0005622(L=-1),GO:0005623(L=-1),GO:0005634(L=-1),GO:0043226(L=-1),GO:0043227(L=-1),GO:0043229(L=-1),GO:0043231(L=-1),GO:0044424(L=-1),GO:0044464(L=-1),	GO:0003674(L=-1),GO:0003676(L=-1),GO:0003723(L=-1),GO:0003824(L=-1),GO:0005488(L=-1),GO:0008081(L=-1),GO:0016787(L=-1),GO:0016788(L=-1),GO:0042578(L=-1),GO:0043167(L=-1),GO:0043169(L=-1),GO:0046872(L=-1),GO:0097159(L=-1),GO:1901363(L=-1),	PFAM (HD, SAM_1, SAM_2), SMART (HDc, SAM, TRANS)
g855.t1	Cbor_chr1--HiC_scaffold_51	417	139	XP_050701148.1	trafficking protein particle complex subunit 2-like protein [Eriocheir sinensis]	97.8	138	1.23e-94	99.3	sp|B5XGE7|TPC2L_SALSA	Trafficking protein particle complex subunit 2-like protein	58.5	135	3.66e-56	8090.ENSORLP00000006957	1.38e-55	176	TRAPPC2L	Fishes	fiNOG[1]	0A6VP@biNOG,0DTUD@chorNOG,0N84F@fiNOG,0VHPR@meNOG,11IEZ@NOG,13QEN@opiNOG,1D36G@veNOG,KOG3444@euNOG	trafficking protein particle complex 2-like		GO:0006810(L=-1),GO:0006888(L=-1),GO:0008150(L=-1),GO:0009987(L=-1),GO:0016192(L=-1),GO:0016482(L=-1),GO:0046907(L=-1),GO:0048193(L=-1),GO:0051179(L=-1),GO:0051234(L=-1),GO:0051641(L=-1),GO:0051649(L=-1),	GO:0005575(L=-1),GO:0005622(L=-1),GO:0005623(L=-1),GO:0044464(L=-1),		PFAM (Sedlin_N, Sybindin)
g856.t1	Cbor_chr1--HiC_scaffold_51	636	212	No match						No match
g857.t1	Cbor_chr1--HiC_scaffold_51	459	153	XP_042231731.1	cytochrome c oxidase assembly protein COX18, mitochondrial-like isoform X2 [Homarus americanus]	64.7	133	2.27e-55	86.9	sp|Q8VC74|COX18_MOUSE	Cytochrome c oxidase assembly protein COX18	49.6	117	1.84e-31	7176.CPIJ007534-PA	1.82e-38	139		Arthropoda	artNOG[6]	036UZ@artNOG,0A2N3@biNOG,0STS7@inNOG,0VDHZ@meNOG,13I18@opiNOG,COG0706@NOG,KOG1239@euNOG	60Kd inner membrane protein		GO:0008104(L=-1),GO:0008150(L=-1),GO:0008535(L=-1),GO:0009987(L=-1),GO:0016043(L=-1),GO:0022607(L=-1),GO:0033036(L=-1),GO:0043933(L=-1),GO:0044085(L=-1),GO:0051179(L=-1),GO:0051205(L=-1),GO:0051641(L=-1),GO:0051668(L=-1),GO:0061024(L=-1),GO:0065003(L=-1),GO:0070271(L=-1),GO:0070727(L=-1),GO:0071840(L=-1),	GO:0005575(L=-1),GO:0005622(L=-1),GO:0005623(L=-1),GO:0005737(L=-1),GO:0005739(L=-1),GO:0005740(L=-1),GO:0005743(L=-1),GO:0016020(L=-1),GO:0019866(L=-1),GO:0031090(L=-1),GO:0031224(L=-1),GO:0031966(L=-1),GO:0031967(L=-1),GO:0031975(L=-1),GO:0043226(L=-1),GO:0043227(L=-1),GO:0043229(L=-1),GO:0043231(L=-1),GO:0044422(L=-1),GO:0044424(L=-1),GO:0044425(L=-1),GO:0044429(L=-1),GO:0044444(L=-1),GO:00444…		PFAM (60KD_IMP), SMART (TRANS)
g860.t1	Cbor_chr1--HiC_scaffold_51	294	98	No match						No match					400682.PAC_15705505	6.84e-10	60.8		Animals	meNOG[21]	0ITFT@euNOG,0VG5M@meNOG,10TXJ@NOG,13KW4@opiNOG	Hydra magnipapillata				GO:0003674(L=-1),GO:0003676(L=-1),GO:0005488(L=-1),GO:0097159(L=-1),GO:1901363(L=-1),	SMART (CXC, TRANS)
g861.t1	Cbor_chr1--HiC_scaffold_51	645	215	No match						sp|Q8VC74|COX18_MOUSE	Cytochrome c oxidase assembly protein COX18	42.8	152	1.08e-39	7070.TC001561-PA	8.05e-51	172		Arthropoda	artNOG[6]	036UZ@artNOG,0A2N3@biNOG,0STS7@inNOG,0VDHZ@meNOG,13I18@opiNOG,COG0706@NOG,KOG1239@euNOG	60Kd inner membrane protein		GO:0008104(L=-1),GO:0008150(L=-1),GO:0008535(L=-1),GO:0009987(L=-1),GO:0016043(L=-1),GO:0022607(L=-1),GO:0033036(L=-1),GO:0043933(L=-1),GO:0044085(L=-1),GO:0051179(L=-1),GO:0051205(L=-1),GO:0051641(L=-1),GO:0051668(L=-1),GO:0061024(L=-1),GO:0065003(L=-1),GO:0070271(L=-1),GO:0070727(L=-1),GO:0071840(L=-1),	GO:0005575(L=-1),GO:0005622(L=-1),GO:0005623(L=-1),GO:0005737(L=-1),GO:0005739(L=-1),GO:0005740(L=-1),GO:0005743(L=-1),GO:0016020(L=-1),GO:0019866(L=-1),GO:0031090(L=-1),GO:0031224(L=-1),GO:0031966(L=-1),GO:0031967(L=-1),GO:0031975(L=-1),GO:0043226(L=-1),GO:0043227(L=-1),GO:0043229(L=-1),GO:0043231(L=-1),GO:0044422(L=-1),GO:0044424(L=-1),GO:0044425(L=-1),GO:0044429(L=-1),GO:0044444(L=-1),GO:00444…		PFAM (60KD_IMP), SMART (TRANS)
g862.t1	Cbor_chr1--HiC_scaffold_51	375	125	No match						No match
g863.t1	Cbor_chr1--HiC_scaffold_51	2151	717	No match						sp|P49735|MCM2_DROME	DNA replication licensing factor Mcm2	50.1	349	2.79e-77	6945.ISCW016696-PA	2.87e-107	353		Arthropoda	artNOG[6]	033IG@artNOG,0A0AA@biNOG,0VB69@meNOG,12NMS@opiNOG,COG1241@NOG,KOG0477@euNOG	DNA replication licensing factor	3030411041114110	GO:0006139(L=-1),GO:0006259(L=-1),GO:0006260(L=-1),GO:0006261(L=-1),GO:0006267(L=-1),GO:0006270(L=-1),GO:0006725(L=-1),GO:0006807(L=-1),GO:0006996(L=-1),GO:0007049(L=-1),GO:0007154(L=-1),GO:0007267(L=-1),GO:0007275(L=-1),GO:0007399(L=-1),GO:0008150(L=-1),GO:0008152(L=-1),GO:0008283(L=-1),GO:0009058(L=-1),GO:0009059(L=-1),GO:0009987(L=-1),GO:0016043(L=-1),GO:0022008(L=-1),GO:0022402(L=-1),GO:00226…	GO:0005575(L=-1),GO:0005622(L=-1),GO:0005623(L=-1),GO:0005634(L=-1),GO:0005654(L=-1),GO:0005656(L=-1),GO:0031974(L=-1),GO:0031981(L=-1),GO:0032991(L=-1),GO:0032993(L=-1),GO:0036387(L=-1),GO:0042555(L=-1),GO:0043226(L=-1),GO:0043227(L=-1),GO:0043229(L=-1),GO:0043231(L=-1),GO:0043233(L=-1),GO:0044422(L=-1),GO:0044424(L=-1),GO:0044428(L=-1),GO:0044446(L=-1),GO:0044451(L=-1),GO:0044464(L=-1),GO:00700…	GO:0000166(L=-1),GO:0001882(L=-1),GO:0001883(L=-1),GO:0003674(L=-1),GO:0003676(L=-1),GO:0003677(L=-1),GO:0003678(L=-1),GO:0003682(L=-1),GO:0003824(L=-1),GO:0004386(L=-1),GO:0005488(L=-1),GO:0005524(L=-1),GO:0016462(L=-1),GO:0016787(L=-1),GO:0016817(L=-1),GO:0016818(L=-1),GO:0017076(L=-1),GO:0017111(L=-1),GO:0030554(L=-1),GO:0032549(L=-1),GO:0032550(L=-1),GO:0032553(L=-1),GO:0032555(L=-1),GO:00325…	PFAM (MCM, MCM2_N, Mg_chelatase, AAA_5, AAA_3), SMART (MCM, AAA, COIL)
g864.t1	Cbor_chr1--HiC_scaffold_51	1041	347	No match						sp|A4Z944|ZBED5_CANLF	Zinc finger BED domain-containing protein 5	33.9	118	4.9e-15	6334.EFV47719	2.84e-47	163		Animals	meNOG[21]	0AH35@biNOG,0JEPQ@euNOG,0VUUF@meNOG,0YQFB@NOG,146JV@opiNOG	Zinc finger protein
g865.t1	Cbor_chr1--HiC_scaffold_51	1770	590	XP_045135733.1	DNA replication licensing factor mcm2-like [Portunus trituberculatus]	85.1	584	0	92	sp|Q6DIH3|MCM2_XENTR	DNA replication licensing factor mcm2	72.1	578	1.01e-298	6669.DappuP306072	5.65e-307	862		Arthropoda	artNOG[6]	033IG@artNOG,0A0AA@biNOG,0VB69@meNOG,12NMS@opiNOG,COG1241@NOG,KOG0477@euNOG	DNA replication licensing factor	3030411041114110	GO:0006139(L=-1),GO:0006259(L=-1),GO:0006260(L=-1),GO:0006261(L=-1),GO:0006267(L=-1),GO:0006270(L=-1),GO:0006725(L=-1),GO:0006807(L=-1),GO:0006996(L=-1),GO:0007049(L=-1),GO:0007154(L=-1),GO:0007267(L=-1),GO:0007275(L=-1),GO:0007399(L=-1),GO:0008150(L=-1),GO:0008152(L=-1),GO:0008283(L=-1),GO:0009058(L=-1),GO:0009059(L=-1),GO:0009987(L=-1),GO:0016043(L=-1),GO:0022008(L=-1),GO:0022402(L=-1),GO:00226…	GO:0005575(L=-1),GO:0005622(L=-1),GO:0005623(L=-1),GO:0005634(L=-1),GO:0005654(L=-1),GO:0005656(L=-1),GO:0031974(L=-1),GO:0031981(L=-1),GO:0032991(L=-1),GO:0032993(L=-1),GO:0036387(L=-1),GO:0042555(L=-1),GO:0043226(L=-1),GO:0043227(L=-1),GO:0043229(L=-1),GO:0043231(L=-1),GO:0043233(L=-1),GO:0044422(L=-1),GO:0044424(L=-1),GO:0044428(L=-1),GO:0044446(L=-1),GO:0044451(L=-1),GO:0044464(L=-1),GO:00700…	GO:0000166(L=-1),GO:0001882(L=-1),GO:0001883(L=-1),GO:0003674(L=-1),GO:0003676(L=-1),GO:0003677(L=-1),GO:0003678(L=-1),GO:0003682(L=-1),GO:0003824(L=-1),GO:0004386(L=-1),GO:0005488(L=-1),GO:0005524(L=-1),GO:0016462(L=-1),GO:0016787(L=-1),GO:0016817(L=-1),GO:0016818(L=-1),GO:0017076(L=-1),GO:0017111(L=-1),GO:0030554(L=-1),GO:0032549(L=-1),GO:0032550(L=-1),GO:0032553(L=-1),GO:0032555(L=-1),GO:00325…	PFAM (MCM, MCM2_N, Mg_chelatase, AAA_5, AAA_3), SMART (MCM, AAA, COIL)
g867.t1	Cbor_chr1--HiC_scaffold_51	2985	995	XP_045110294.1	uncharacterized protein LOC123504077 [Portunus trituberculatus]	69.2	590	2.82e-254	59.2	No match
g868.t1	Cbor_chr1--HiC_scaffold_51	972	324	XP_045110297.1	retinol dehydrogenase 13-like isoform X1 [Portunus trituberculatus]	84.2	323	1.27e-200	99.7	sp|Q8NBN7|RDH13_HUMAN	Retinol dehydrogenase 13	49.2	317	2.59e-104	6669.DappuP303085	3.52e-131	382		Arthropoda	artNOG[6]	033NE@artNOG,09WKN@biNOG,0V7JA@meNOG,12TKG@opiNOG,COG1028@NOG,KOG1208@euNOG	Dehydrogenase		GO:0008150(L=-1),GO:0008152(L=-1),GO:0055114(L=-1),		GO:0003674(L=-1),GO:0003824(L=-1),GO:0016491(L=-1),GO:0016627(L=-1),GO:0016628(L=-1),GO:0016630(L=-1),	PFAM (KR, adh_short, Epimerase), SMART (TRANS, SIGNAL)
g869.t1	Cbor_chr1--HiC_scaffold_51	978	326	XP_026475378.1	uncharacterized protein LOC113380202 [Ctenocephalides felis]	38	179	1.17e-27	54.6	No match					7029.ACYPI007339-PA	1.45e-23	108		Arthropoda	artNOG[6]	038PD@artNOG,0AKW1@biNOG,0SWK5@inNOG,0VX5U@meNOG,0Y65V@NOG,14EQ3@opiNOG,KOG1075@euNOG	Inherit from KOG: Retrotransposon protein		GO:0006139(L=-1),GO:0006259(L=-1),GO:0006260(L=-1),GO:0006278(L=-1),GO:0006725(L=-1),GO:0006807(L=-1),GO:0008150(L=-1),GO:0008152(L=-1),GO:0009058(L=-1),GO:0009059(L=-1),GO:0009987(L=-1),GO:0034641(L=-1),GO:0034645(L=-1),GO:0043170(L=-1),GO:0044237(L=-1),GO:0044238(L=-1),GO:0044249(L=-1),GO:0044260(L=-1),GO:0046483(L=-1),GO:0071704(L=-1),GO:0090304(L=-1),GO:0090305(L=-1),GO:1901360(L=-1),GO:19015…		GO:0003674(L=-1),GO:0003676(L=-1),GO:0003723(L=-1),GO:0003824(L=-1),GO:0003964(L=-1),GO:0004518(L=-1),GO:0004519(L=-1),GO:0004521(L=-1),GO:0004523(L=-1),GO:0004540(L=-1),GO:0005488(L=-1),GO:0008270(L=-1),GO:0016740(L=-1),GO:0016772(L=-1),GO:0016779(L=-1),GO:0016787(L=-1),GO:0016788(L=-1),GO:0016891(L=-1),GO:0016893(L=-1),GO:0034061(L=-1),GO:0043167(L=-1),GO:0043169(L=-1),GO:0046872(L=-1),GO:00469…	PFAM (RVT_1, RnaseH, Exo_endo_phos, WD40), SMART (WD40, TRANS, ZnF_C2HC)
g881.t1	Cbor_chr1--HiC_scaffold_51	4131	1377	XP_045110358.1	chaoptin-like [Portunus trituberculatus]	80.1	1341	0	87.6	No match					6669.DappuP39304	5.19e-107	377		Arthropoda	artNOG[6]	03514@artNOG,0A4CK@biNOG,0VF79@meNOG,13JYE@opiNOG,COG4886@NOG,KOG0619@euNOG	LRRCT			GO:0005575(L=-1),GO:0016020(L=-1),GO:0031224(L=-1),GO:0044425(L=-1),		PFAM (LRR_1), SMART (LRR, LRR_TYP, TRANS, LRRCT, SIGNAL, COIL)
g882.t1	Cbor_chr1--HiC_scaffold_51	1452	484	XP_045110379.1	uncharacterized protein LOC123504119 [Portunus trituberculatus]	58.8	340	6.42e-127	69.4	No match
g883.t1	Cbor_chr1--HiC_scaffold_51	1941	647	XP_045110377.1	L-galactose dehydrogenase-like [Portunus trituberculatus]	87.1	350	6.74e-220	54.1	sp|O81884|GALDH_ARATH	L-galactose dehydrogenase	42.3	286	8.24e-71	7070.TC014368-PA	3.51e-113	349		Arthropoda	artNOG[6]	0329M@artNOG,0A4PP@biNOG,0SP7S@inNOG,0VFIP@meNOG,13HRB@opiNOG,COG0667@NOG,KOG1576@euNOG	Aldo/keto reductase family		GO:0008150(L=-1),GO:0008152(L=-1),GO:0055114(L=-1),		GO:0003674(L=-1),GO:0003824(L=-1),GO:0016491(L=-1),	PFAM (Aldo_ket_red), SMART (COIL)
g888.t1	Cbor_chr1--HiC_scaffold_51	2382	794	XP_045110366.1	solute carrier family 15 member 1-like isoform X2 [Portunus trituberculatus]	73.3	767	0	95.2	sp|B0S6T2|S15A2_DANRE	Solute carrier family 15 member 2	44.4	696	8.64e-163	6669.DappuP314695	2.65e-213	625		Arthropoda	artNOG[6]	034EY@artNOG,09VFW@biNOG,0V9VJ@meNOG,12QTM@opiNOG,COG3104@NOG,KOG1237@euNOG	oligopeptide transporter	4974	GO:0006810(L=-1),GO:0006857(L=-1),GO:0008150(L=-1),GO:0009987(L=-1),GO:0015833(L=-1),GO:0035672(L=-1),GO:0042886(L=-1),GO:0051179(L=-1),GO:0051234(L=-1),GO:0055085(L=-1),GO:0071702(L=-1),GO:0071705(L=-1),	GO:0005575(L=-1),GO:0016020(L=-1),GO:0031224(L=-1),GO:0044425(L=-1),	GO:0003674(L=-1),GO:0005215(L=-1),GO:0005427(L=-1),GO:0015291(L=-1),GO:0015322(L=-1),GO:0022804(L=-1),GO:0022857(L=-1),GO:0035673(L=-1),GO:0042887(L=-1),	PFAM (PTR2), SMART (TRANS)
g890.t1	Cbor_chr1--HiC_scaffold_51	2973	991	XP_045110370.1	major facilitator superfamily domain-containing protein 6-like isoform X1 [Portunus trituberculatus]	53.7	965	4.24e-311	97.1	No match					13037.EHJ71124	3.09e-75	270		Arthropoda	artNOG[6]	036FK@artNOG,09WK8@biNOG,0SSUT@inNOG,0TE9N@lepNOG,0V7IU@meNOG,0YMHR@NOG,13M4A@opiNOG,KOG3762@euNOG	Major Facilitator Superfamily		GO:0006810(L=-1),GO:0008150(L=-1),GO:0009987(L=-1),GO:0051179(L=-1),GO:0051234(L=-1),GO:0055085(L=-1),	GO:0005575(L=-1),GO:0016020(L=-1),GO:0031224(L=-1),GO:0044425(L=-1),		PFAM (MFS_1, Nuc_H_symport, LacY_symp), SMART (TRANS)
g891.t1	Cbor_chr1--HiC_scaffold_51	1935	645	XP_045110373.1	major facilitator superfamily domain-containing protein 6-like [Portunus trituberculatus]	72.6	598	3.35e-315	92.7	No match					6669.DappuP316644	1.14e-111	357		Arthropoda	artNOG[6]	036FK@artNOG,09WK8@biNOG,0V7IU@meNOG,0YMHR@NOG,13M4A@opiNOG,KOG3762@euNOG	Major Facilitator Superfamily		GO:0006810(L=-1),GO:0008150(L=-1),GO:0009987(L=-1),GO:0051179(L=-1),GO:0051234(L=-1),GO:0055085(L=-1),	GO:0005575(L=-1),GO:0016020(L=-1),GO:0031224(L=-1),GO:0044425(L=-1),		PFAM (MFS_1, Nuc_H_symport, LacY_symp), SMART (TRANS)
g894.t1	Cbor_chr1--HiC_scaffold_51	1275	425	No match						sp|Q25605|EAAT_ONCVO	Excitatory amino acid transporter	58.5	65	1.92e-13	7425.NV13896-PA	9.56e-14	80.1		Arthropoda	artNOG[6]	03GGF@artNOG,09UFF@biNOG,0S6MT@hymNOG,0T3DR@inNOG,0V5ET@meNOG,12PFQ@opiNOG,COG1301@NOG,KOG3787@euNOG	Sodium:dicarboxylate symporter family	47245014	GO:0006810(L=-1),GO:0006811(L=-1),GO:0006812(L=-1),GO:0006814(L=-1),GO:0006820(L=-1),GO:0006835(L=-1),GO:0008150(L=-1),GO:0009987(L=-1),GO:0015711(L=-1),GO:0015849(L=-1),GO:0030001(L=-1),GO:0034220(L=-1),GO:0035725(L=-1),GO:0046942(L=-1),GO:0051179(L=-1),GO:0051234(L=-1),GO:0055085(L=-1),GO:0071702(L=-1),	GO:0005575(L=-1),GO:0016020(L=-1),	GO:0003674(L=-1),GO:0005215(L=-1),GO:0005310(L=-1),GO:0005342(L=-1),GO:0005343(L=-1),GO:0008324(L=-1),GO:0008509(L=-1),GO:0008514(L=-1),GO:0015075(L=-1),GO:0015081(L=-1),GO:0015291(L=-1),GO:0015293(L=-1),GO:0015294(L=-1),GO:0015296(L=-1),GO:0015370(L=-1),GO:0017153(L=-1),GO:0022804(L=-1),GO:0022857(L=-1),GO:0022890(L=-1),GO:0046873(L=-1),GO:0046943(L=-1),	PFAM (SDF), SMART (TRANS)
g895.t1	Cbor_chr1--HiC_scaffold_51	495	165	No match						sp|Q25605|EAAT_ONCVO	Excitatory amino acid transporter	43.5	85	1.56e-13	54126.PPA22745	5.27e-14	74.3		Animals	meNOG[21]	0AFM2@biNOG,0VSV2@meNOG,144F3@opiNOG,COG1301@NOG,KOG3787@euNOG	Sodium:dicarboxylate symporter family		GO:0006810(L=-1),GO:0006811(L=-1),GO:0006812(L=-1),GO:0006814(L=-1),GO:0006820(L=-1),GO:0006835(L=-1),GO:0008150(L=-1),GO:0009987(L=-1),GO:0015711(L=-1),GO:0015849(L=-1),GO:0030001(L=-1),GO:0034220(L=-1),GO:0035725(L=-1),GO:0046942(L=-1),GO:0051179(L=-1),GO:0051234(L=-1),GO:0055085(L=-1),GO:0071702(L=-1),	GO:0005575(L=-1),GO:0016020(L=-1),	GO:0003674(L=-1),GO:0005215(L=-1),GO:0005310(L=-1),GO:0005342(L=-1),GO:0005343(L=-1),GO:0008324(L=-1),GO:0008509(L=-1),GO:0008514(L=-1),GO:0015075(L=-1),GO:0015081(L=-1),GO:0015291(L=-1),GO:0015293(L=-1),GO:0015294(L=-1),GO:0015296(L=-1),GO:0015370(L=-1),GO:0017153(L=-1),GO:0022804(L=-1),GO:0022857(L=-1),GO:0022890(L=-1),GO:0046873(L=-1),GO:0046943(L=-1),	PFAM (SDF), SMART (TRANS)
g896.t1	Cbor_chr1--HiC_scaffold_51	1380	460	XP_045110363.1	excitatory amino acid transporter-like isoform X2 [Portunus trituberculatus]	94.6	461	6.63e-297	99.8	sp|P43004|EAA2_HUMAN	Excitatory amino acid transporter 2	59.7	392	3.9e-144	7425.NV13896-PA	3.93e-150	442		Arthropoda	artNOG[6]	03GGF@artNOG,09UFF@biNOG,0S6MT@hymNOG,0T3DR@inNOG,0V5ET@meNOG,12PFQ@opiNOG,COG1301@NOG,KOG3787@euNOG	Sodium:dicarboxylate symporter family	47245014	GO:0006810(L=-1),GO:0006811(L=-1),GO:0006812(L=-1),GO:0006814(L=-1),GO:0006820(L=-1),GO:0006835(L=-1),GO:0008150(L=-1),GO:0009987(L=-1),GO:0015711(L=-1),GO:0015849(L=-1),GO:0030001(L=-1),GO:0034220(L=-1),GO:0035725(L=-1),GO:0046942(L=-1),GO:0051179(L=-1),GO:0051234(L=-1),GO:0055085(L=-1),GO:0071702(L=-1),	GO:0005575(L=-1),GO:0016020(L=-1),	GO:0003674(L=-1),GO:0005215(L=-1),GO:0005310(L=-1),GO:0005342(L=-1),GO:0005343(L=-1),GO:0008324(L=-1),GO:0008509(L=-1),GO:0008514(L=-1),GO:0015075(L=-1),GO:0015081(L=-1),GO:0015291(L=-1),GO:0015293(L=-1),GO:0015294(L=-1),GO:0015296(L=-1),GO:0015370(L=-1),GO:0017153(L=-1),GO:0022804(L=-1),GO:0022857(L=-1),GO:0022890(L=-1),GO:0046873(L=-1),GO:0046943(L=-1),	PFAM (SDF), SMART (TRANS)
g897.t1	Cbor_chr1--HiC_scaffold_51	456	152	No match						sp|Q60HH5|ARSL_MACFA	Arylsulfatase L	44.1	59	2.15e-07	575540.Isop_0429	7.88e-08	57	BETC	Bacteria	bactNOG[38]	05CBG@bactNOG,153XU@plaNOG,COG3119@NOG	Sulfatase	140,600,51,531,1100,4142,600,4142	GO:0005975(L=-1),GO:0006022(L=-1),GO:0006066(L=-1),GO:0006576(L=-1),GO:0006790(L=-1),GO:0006807(L=-1),GO:0006950(L=-1),GO:0006952(L=-1),GO:0007154(L=-1),GO:0007165(L=-1),GO:0008150(L=-1),GO:0008152(L=-1),GO:0008219(L=-1),GO:0009058(L=-1),GO:0009308(L=-1),GO:0009309(L=-1),GO:0009607(L=-1),GO:0009617(L=-1),GO:0009987(L=-1),GO:0016265(L=-1),GO:0019695(L=-1),GO:0019835(L=-1),GO:0023052(L=-1),GO:00301…	GO:0005575(L=-1),GO:0016020(L=-1),GO:0031224(L=-1),GO:0044425(L=-1),	GO:0000166(L=-1),GO:0003674(L=-1),GO:0003824(L=-1),GO:0003943(L=-1),GO:0004065(L=-1),GO:0004098(L=-1),GO:0004423(L=-1),GO:0004553(L=-1),GO:0004773(L=-1),GO:0004871(L=-1),GO:0005488(L=-1),GO:0005509(L=-1),GO:0008449(L=-1),GO:0008484(L=-1),GO:0008762(L=-1),GO:0016250(L=-1),GO:0016491(L=-1),GO:0016614(L=-1),GO:0016616(L=-1),GO:0016787(L=-1),GO:0016788(L=-1),GO:0016798(L=-1),GO:0016826(L=-1),GO:00360…	PFAM (Sulfatase, Phosphodiest, DUF229, Choline_sulf_C), SMART (SIGNAL, TRANS)
g898.t1	Cbor_chr1--HiC_scaffold_51	717	239	XP_045110382.1	uncharacterized protein LOC123504122 [Portunus trituberculatus]	66.2	142	6.77e-61	59.4	No match
g899.t1	Cbor_chr1--HiC_scaffold_51	594	198	XP_045110315.1	pulmonary surfactant-associated protein D-like [Portunus trituberculatus]	58.6	198	5.47e-76	99.5	sp|P35246|SFTPD_BOVIN	Pulmonary surfactant-associated protein D	30.1	123	5.11e-07	7739.JGI224799	1.17e-12	68.2		Opisthokonts	opiNOG[43]	0IS0Q@euNOG,0ZT2U@NOG,13EK3@opiNOG	Lectin C-type domain				GO:0003674(L=-1),GO:0005488(L=-1),GO:0030246(L=-1),	PFAM (Lectin_C), SMART (CLECT, SIGNAL)
g900.t1	Cbor_chr1--HiC_scaffold_51	942	314	XP_045110314.1	LOW QUALITY PROTEIN: uncharacterized protein LOC123504088 [Portunus trituberculatus]	59.7	233	1.94e-96	73.9	No match
g901.t1	Cbor_chr1--HiC_scaffold_51	3225	1075	XP_045110312.1	uncharacterized protein LOC123504087 isoform X2 [Portunus trituberculatus]	57.9	919	0	84.3	sp|P54281|CLCA1_BOVIN	Calcium-activated chloride channel regulator 1	26.2	385	2.25e-18	8364.ENSXETP00000006708	6.54e-23	113	CLCA2	Animals	meNOG[21]	09VCW@biNOG,0DGMC@chorNOG,0IEPS@euNOG,0V6BZ@meNOG,0XPSZ@NOG,12RTX@opiNOG,1CRB8@veNOG	chloride channel	47404972	GO:0001666(L=-1),GO:0006810(L=-1),GO:0006811(L=-1),GO:0006812(L=-1),GO:0006816(L=-1),GO:0006820(L=-1),GO:0006821(L=-1),GO:0006915(L=-1),GO:0006950(L=-1),GO:0007154(L=-1),GO:0007155(L=-1),GO:0007165(L=-1),GO:0007166(L=-1),GO:0008150(L=-1),GO:0008219(L=-1),GO:0009628(L=-1),GO:0009987(L=-1),GO:0012501(L=-1),GO:0015698(L=-1),GO:0016265(L=-1),GO:0022610(L=-1),GO:0023052(L=-1),GO:0030001(L=-1),GO:00328…	GO:0005575(L=-1),GO:0005576(L=-1),GO:0005615(L=-1),GO:0005622(L=-1),GO:0005623(L=-1),GO:0005737(L=-1),GO:0005886(L=-1),GO:0009925(L=-1),GO:0012505(L=-1),GO:0012506(L=-1),GO:0016020(L=-1),GO:0016323(L=-1),GO:0016324(L=-1),GO:0030054(L=-1),GO:0030141(L=-1),GO:0030659(L=-1),GO:0030667(L=-1),GO:0031090(L=-1),GO:0031224(L=-1),GO:0031226(L=-1),GO:0031410(L=-1),GO:0031982(L=-1),GO:0032991(L=-1),GO:00347…	GO:0003674(L=-1),GO:0005215(L=-1),GO:0005216(L=-1),GO:0005229(L=-1),GO:0005244(L=-1),GO:0005253(L=-1),GO:0005254(L=-1),GO:0005261(L=-1),GO:0005262(L=-1),GO:0008324(L=-1),GO:0008509(L=-1),GO:0015075(L=-1),GO:0015085(L=-1),GO:0015103(L=-1),GO:0015108(L=-1),GO:0015267(L=-1),GO:0015276(L=-1),GO:0022803(L=-1),GO:0022832(L=-1),GO:0022834(L=-1),GO:0022836(L=-1),GO:0022839(L=-1),GO:0022857(L=-1),GO:00228…	PFAM (CLCA_N, DUF1973, VWA, VWA_CoxE), SMART (VWA, SIGNAL, TRANS, FN3)
g902.t1	Cbor_chr1--HiC_scaffold_51	474	158	No match						No match					7897.ENSLACP00000006548	4.98e-12	69.3		Eukaryotes	euNOG[57]	0IH2S@euNOG,0XSSW@NOG	NA		GO:0006508(L=-1),GO:0008150(L=-1),GO:0008152(L=-1),GO:0019538(L=-1),GO:0043170(L=-1),GO:0044238(L=-1),GO:0071704(L=-1),		GO:0003674(L=-1),GO:0003676(L=-1),GO:0003824(L=-1),GO:0005488(L=-1),GO:0008233(L=-1),GO:0008234(L=-1),GO:0016787(L=-1),GO:0097159(L=-1),GO:1901363(L=-1),	PFAM (hATC)
g904.t1	Cbor_chr1--HiC_scaffold_51	642	214	XP_045585883.1	eyes absent homolog 2-like [Procambarus clarkii]	98.1	212	4.37e-151	99.1	sp|Q99502|EYA1_HUMAN	Eyes absent homolog 1	70.3	209	4.33e-101	6669.DappuP299983	8.78e-111	323	EYA	Arthropoda	artNOG[6]	032YX@artNOG,09UZM@biNOG,0V5ZE@meNOG,0XT12@NOG,12P1J@opiNOG,KOG3107@euNOG	Eyes absent	5202	GO:0000003(L=-1),GO:0001654(L=-1),GO:0001743(L=-1),GO:0001744(L=-1),GO:0001745(L=-1),GO:0001746(L=-1),GO:0001748(L=-1),GO:0001751(L=-1),GO:0001754(L=-1),GO:0002164(L=-1),GO:0002165(L=-1),GO:0002376(L=-1),GO:0003006(L=-1),GO:0006139(L=-1),GO:0006351(L=-1),GO:0006355(L=-1),GO:0006357(L=-1),GO:0006470(L=-1),GO:0006725(L=-1),GO:0006793(L=-1),GO:0006796(L=-1),GO:0006807(L=-1),GO:0006928(L=-1),GO:00069…	GO:0005575(L=-1),GO:0005622(L=-1),GO:0005623(L=-1),GO:0005634(L=-1),GO:0043226(L=-1),GO:0043227(L=-1),GO:0043229(L=-1),GO:0043231(L=-1),GO:0044424(L=-1),GO:0044464(L=-1),	GO:0003674(L=-1),GO:0003824(L=-1),GO:0004721(L=-1),GO:0004725(L=-1),GO:0005488(L=-1),GO:0005515(L=-1),GO:0008134(L=-1),GO:0016787(L=-1),GO:0016788(L=-1),GO:0016791(L=-1),GO:0042578(L=-1),	PFAM (Hydrolase)
g907.t1	Cbor_chr1--HiC_scaffold_51	1758	586	XP_050734327.1	eyes absent homolog 2-like isoform X2 [Eriocheir sinensis]	75.5	465	1.25e-191	70.3	sp|Q58DB6|EYA2_BOVIN	Eyes absent homolog 2	47.6	82	1.33e-11	99883.ENSTNIP00000019421	7.86e-15	84.7	EYA4	Fishes	fiNOG[1]	09UZM@biNOG,0DG95@chorNOG,0N26J@fiNOG,0V5ZE@meNOG,0XT12@NOG,12P1J@opiNOG,1CQYK@veNOG,KOG3107@euNOG	eyes absent homolog 4		GO:0001964(L=-1),GO:0003008(L=-1),GO:0006139(L=-1),GO:0006259(L=-1),GO:0006281(L=-1),GO:0006325(L=-1),GO:0006351(L=-1),GO:0006355(L=-1),GO:0006470(L=-1),GO:0006725(L=-1),GO:0006793(L=-1),GO:0006796(L=-1),GO:0006807(L=-1),GO:0006950(L=-1),GO:0006974(L=-1),GO:0006996(L=-1),GO:0007275(L=-1),GO:0007399(L=-1),GO:0007423(L=-1),GO:0007507(L=-1),GO:0008150(L=-1),GO:0008152(L=-1),GO:0008544(L=-1),GO:00090…	GO:0005575(L=-1),GO:0005622(L=-1),GO:0005623(L=-1),GO:0005634(L=-1),GO:0005737(L=-1),GO:0043226(L=-1),GO:0043227(L=-1),GO:0043229(L=-1),GO:0043231(L=-1),GO:0044424(L=-1),GO:0044464(L=-1),	GO:0003674(L=-1),GO:0003676(L=-1),GO:0003677(L=-1),GO:0003824(L=-1),GO:0004721(L=-1),GO:0004725(L=-1),GO:0005488(L=-1),GO:0016787(L=-1),GO:0016788(L=-1),GO:0016791(L=-1),GO:0042578(L=-1),GO:0097159(L=-1),GO:1901363(L=-1),	PFAM (Hydrolase)
g909.t1	Cbor_chr1--HiC_scaffold_51	228	76	No match						No match
g911.t1	Cbor_chr1--HiC_scaffold_51	210	70	No match						sp|O08575|EYA2_MOUSE	Eyes absent homolog 2	63.3	30	7.65e-06	13037.EHJ75518	4.17e-07	51.6	EYA	Arthropoda	artNOG[6]	032YX@artNOG,09UZM@biNOG,0SPT6@inNOG,0TCSG@lepNOG,0V5ZE@meNOG,0XT12@NOG,12P1J@opiNOG,KOG3107@euNOG	Eyes absent	5202	GO:0000003(L=-1),GO:0001654(L=-1),GO:0001743(L=-1),GO:0001744(L=-1),GO:0001745(L=-1),GO:0001746(L=-1),GO:0001748(L=-1),GO:0001751(L=-1),GO:0001754(L=-1),GO:0002164(L=-1),GO:0002165(L=-1),GO:0002376(L=-1),GO:0003006(L=-1),GO:0006139(L=-1),GO:0006351(L=-1),GO:0006355(L=-1),GO:0006357(L=-1),GO:0006470(L=-1),GO:0006725(L=-1),GO:0006793(L=-1),GO:0006796(L=-1),GO:0006807(L=-1),GO:0006928(L=-1),GO:00069…	GO:0005575(L=-1),GO:0005622(L=-1),GO:0005623(L=-1),GO:0005634(L=-1),GO:0043226(L=-1),GO:0043227(L=-1),GO:0043229(L=-1),GO:0043231(L=-1),GO:0044424(L=-1),GO:0044464(L=-1),	GO:0003674(L=-1),GO:0003824(L=-1),GO:0004721(L=-1),GO:0004725(L=-1),GO:0005488(L=-1),GO:0005515(L=-1),GO:0008134(L=-1),GO:0016787(L=-1),GO:0016788(L=-1),GO:0016791(L=-1),GO:0042578(L=-1),	PFAM (Hydrolase)
g912.t1	Cbor_chr1--HiC_scaffold_51	1389	463	XP_045110619.1	eyes absent homolog 2-like isoform X2 [Portunus trituberculatus]	87	409	1.59e-222	87.5	sp|O00167|EYA2_HUMAN	Eyes absent homolog 2	53.8	106	1.24e-24	99883.ENSTNIP00000019421	2.77e-27	121	EYA4	Fishes	fiNOG[1]	09UZM@biNOG,0DG95@chorNOG,0N26J@fiNOG,0V5ZE@meNOG,0XT12@NOG,12P1J@opiNOG,1CQYK@veNOG,KOG3107@euNOG	eyes absent homolog 4		GO:0001964(L=-1),GO:0003008(L=-1),GO:0006139(L=-1),GO:0006259(L=-1),GO:0006281(L=-1),GO:0006325(L=-1),GO:0006351(L=-1),GO:0006355(L=-1),GO:0006470(L=-1),GO:0006725(L=-1),GO:0006793(L=-1),GO:0006796(L=-1),GO:0006807(L=-1),GO:0006950(L=-1),GO:0006974(L=-1),GO:0006996(L=-1),GO:0007275(L=-1),GO:0007399(L=-1),GO:0007423(L=-1),GO:0007507(L=-1),GO:0008150(L=-1),GO:0008152(L=-1),GO:0008544(L=-1),GO:00090…	GO:0005575(L=-1),GO:0005622(L=-1),GO:0005623(L=-1),GO:0005634(L=-1),GO:0005737(L=-1),GO:0043226(L=-1),GO:0043227(L=-1),GO:0043229(L=-1),GO:0043231(L=-1),GO:0044424(L=-1),GO:0044464(L=-1),	GO:0003674(L=-1),GO:0003676(L=-1),GO:0003677(L=-1),GO:0003824(L=-1),GO:0004721(L=-1),GO:0004725(L=-1),GO:0005488(L=-1),GO:0016787(L=-1),GO:0016788(L=-1),GO:0016791(L=-1),GO:0042578(L=-1),GO:0097159(L=-1),GO:1901363(L=-1),	PFAM (Hydrolase)
g915.t1	Cbor_chr1--HiC_scaffold_51	1053	351	No match						No match
g917.t1	Cbor_chr1--HiC_scaffold_51	363	121	No match						No match
g918.t1	Cbor_chr1--HiC_scaffold_51	321	107	No match						No match
g920.t1	Cbor_chr1--HiC_scaffold_51	1230	410	No match						No match
g927.t1	Cbor_chr1--HiC_scaffold_51	1749	583	XP_045110620.1	nucleotide exchange factor SIL1-like [Portunus trituberculatus]	84.2	488	4.67e-279	83.5	sp|Q6NUA7|SIL1_XENLA	Nucleotide exchange factor SIL1	32.5	434	4.52e-64	6669.DappuP230313	1.82e-66	230		Arthropoda	artNOG[6]	037NZ@artNOG,09TNZ@biNOG,0V4N5@meNOG,0Y90B@NOG,13JS4@opiNOG,KOG2160@euNOG	Nucleotide exchange factor	4141	GO:0006605(L=-1),GO:0006612(L=-1),GO:0006613(L=-1),GO:0006614(L=-1),GO:0006616(L=-1),GO:0006810(L=-1),GO:0006886(L=-1),GO:0008104(L=-1),GO:0008150(L=-1),GO:0009987(L=-1),GO:0015031(L=-1),GO:0016482(L=-1),GO:0033036(L=-1),GO:0033365(L=-1),GO:0045047(L=-1),GO:0045184(L=-1),GO:0046907(L=-1),GO:0051179(L=-1),GO:0051234(L=-1),GO:0051641(L=-1),GO:0051649(L=-1),GO:0055085(L=-1),GO:0065002(L=-1),GO:00707…	GO:0005575(L=-1),GO:0005622(L=-1),GO:0005623(L=-1),GO:0005737(L=-1),GO:0005783(L=-1),GO:0043226(L=-1),GO:0043227(L=-1),GO:0043229(L=-1),GO:0043231(L=-1),GO:0044424(L=-1),GO:0044444(L=-1),GO:0044464(L=-1),	GO:0003674(L=-1),	PFAM (DUF634, HEAT), SMART (COIL, SIGNAL, TRANS)
g928.t1	Cbor_chr1--HiC_scaffold_51	540	180	XP_045110622.1	signal peptidase complex catalytic subunit SEC11A-like [Portunus trituberculatus]	98.9	179	2.02e-122	99.4	sp|Q9R0P6|SC11A_MOUSE	Signal peptidase complex catalytic subunit SEC11A	79.9	179	8.71e-102	7739.JGI76762	5.29e-107	309	SEC11A	Animals	meNOG[21]	09U03@biNOG,0DF9W@chorNOG,0V4YX@meNOG,13J08@opiNOG,COG0681@NOG,KOG3342@euNOG	SEC11 homolog A (S. cerevisiae)	3060	GO:0000003(L=-1),GO:0002119(L=-1),GO:0002164(L=-1),GO:0002791(L=-1),GO:0006091(L=-1),GO:0006112(L=-1),GO:0006412(L=-1),GO:0006465(L=-1),GO:0006508(L=-1),GO:0006518(L=-1),GO:0006605(L=-1),GO:0006612(L=-1),GO:0006613(L=-1),GO:0006614(L=-1),GO:0006807(L=-1),GO:0006810(L=-1),GO:0006886(L=-1),GO:0007275(L=-1),GO:0008104(L=-1),GO:0008150(L=-1),GO:0008152(L=-1),GO:0009058(L=-1),GO:0009059(L=-1),GO:00097…	GO:0005575(L=-1),GO:0005622(L=-1),GO:0005623(L=-1),GO:0005737(L=-1),GO:0005783(L=-1),GO:0005787(L=-1),GO:0005789(L=-1),GO:0012505(L=-1),GO:0016020(L=-1),GO:0031090(L=-1),GO:0031224(L=-1),GO:0032991(L=-1),GO:0042175(L=-1),GO:0043226(L=-1),GO:0043227(L=-1),GO:0043229(L=-1),GO:0043231(L=-1),GO:0044422(L=-1),GO:0044424(L=-1),GO:0044425(L=-1),GO:0044432(L=-1),GO:0044444(L=-1),GO:0044446(L=-1),GO:00444…	GO:0003674(L=-1),GO:0003824(L=-1),GO:0004175(L=-1),GO:0004222(L=-1),GO:0005488(L=-1),GO:0008233(L=-1),GO:0008236(L=-1),GO:0008237(L=-1),GO:0008270(L=-1),GO:0016787(L=-1),GO:0017171(L=-1),GO:0043167(L=-1),GO:0043169(L=-1),GO:0046872(L=-1),GO:0046914(L=-1),	PFAM (Peptidase_S24), SMART (TRANS)
g929.t1	Cbor_chr1--HiC_scaffold_51	3402	1134	XP_045110471.1	uncharacterized protein LOC123504190 [Portunus trituberculatus]	57.1	1095	0	94.6	No match
g930.t1	Cbor_chr1--HiC_scaffold_51	8337	2779	XP_045110472.1	golgin subfamily B member 1-like [Portunus trituberculatus]	70.4	2866	0	99.1	No match					7070.TC007813-PA	1.25e-10	75.5	LVA	Arthropoda	artNOG[6]	038EY@artNOG,0AAAG@biNOG,0J1Y7@euNOG,0SVA2@inNOG,0VGGN@meNOG,11ZH6@NOG,13V88@opiNOG	NA		GO:0000902(L=-1),GO:0007275(L=-1),GO:0007349(L=-1),GO:0007399(L=-1),GO:0008150(L=-1),GO:0009653(L=-1),GO:0009987(L=-1),GO:0010721(L=-1),GO:0010769(L=-1),GO:0010975(L=-1),GO:0016043(L=-1),GO:0022008(L=-1),GO:0022603(L=-1),GO:0022604(L=-1),GO:0030030(L=-1),GO:0030154(L=-1),GO:0030182(L=-1),GO:0031175(L=-1),GO:0031344(L=-1),GO:0031345(L=-1),GO:0032501(L=-1),GO:0032502(L=-1),GO:0032989(L=-1),GO:00329…	GO:0000137(L=-1),GO:0005575(L=-1),GO:0005622(L=-1),GO:0005623(L=-1),GO:0005737(L=-1),GO:0005794(L=-1),GO:0005795(L=-1),GO:0005856(L=-1),GO:0005875(L=-1),GO:0005938(L=-1),GO:0015630(L=-1),GO:0031984(L=-1),GO:0031985(L=-1),GO:0032991(L=-1),GO:0043226(L=-1),GO:0043227(L=-1),GO:0043228(L=-1),GO:0043229(L=-1),GO:0043231(L=-1),GO:0043232(L=-1),GO:0044422(L=-1),GO:0044424(L=-1),GO:0044430(L=-1),GO:00444…	GO:0003674(L=-1),GO:0003779(L=-1),GO:0005488(L=-1),GO:0005515(L=-1),GO:0008017(L=-1),GO:0008092(L=-1),GO:0015631(L=-1),GO:0030507(L=-1),	SMART (COIL)
g933.t1	Cbor_chr1--HiC_scaffold_51	408	136	No match						No match
g934.t1	Cbor_chr1--HiC_scaffold_51	732	244	No match						No match
g941.t1	Cbor_chr1--HiC_scaffold_51	768	256	XP_050734176.1	uncharacterized protein LOC127007352 [Eriocheir sinensis]	88.6	167	4.68e-98	65.2	No match					6669.DappuP253895	2.7e-37	138		Arthropoda	artNOG[6]	0365V@artNOG,0A4VY@biNOG,0IIWX@euNOG,0VEPS@meNOG,11KZN@NOG,13P8K@opiNOG	beat protein	3013	GO:0000902(L=-1),GO:0000904(L=-1),GO:0006928(L=-1),GO:0006935(L=-1),GO:0007155(L=-1),GO:0007157(L=-1),GO:0007275(L=-1),GO:0007399(L=-1),GO:0007409(L=-1),GO:0007411(L=-1),GO:0008037(L=-1),GO:0008038(L=-1),GO:0008039(L=-1),GO:0008045(L=-1),GO:0008150(L=-1),GO:0009605(L=-1),GO:0009653(L=-1),GO:0009987(L=-1),GO:0016043(L=-1),GO:0016201(L=-1),GO:0022008(L=-1),GO:0022610(L=-1),GO:0030030(L=-1),GO:00301…	GO:0005575(L=-1),GO:0005576(L=-1),GO:0016020(L=-1),	GO:0003674(L=-1),	PFAM (V-set, C2-set_2), SMART (IG, SIGNAL, TRANS, IG_like)
g959.t1	Cbor_chr1--HiC_scaffold_51	381	127	No match						No match
g960.t1	Cbor_chr1--HiC_scaffold_51	513	171	No match						No match
g961.t1	Cbor_chr1--HiC_scaffold_51	546	182	No match						No match
g964.t1	Cbor_chr1--HiC_scaffold_51	3000	1000	XP_050734159.1	cell adhesion molecule Dscam2-like isoform X5 [Eriocheir sinensis]	83.5	1077	0	99.9	sp|Q9VS29|DSCL_DROME	Cell adhesion molecule Dscam2	33.8	916	2.79e-122	7425.NV15530-PA	4.43e-165	520		Animals	meNOG[21]	0KG72@euNOG,0WBB2@meNOG,0YJF7@NOG,12XIK@opiNOG	Fibronectin type III domain					PFAM (fn3, I-set, ig, V-set), SMART (FN3, IGc2, TRANS)
g965.t1	Cbor_chr1--HiC_scaffold_51	2133	711	No match						sp|Q9VS29|DSCL_DROME	Cell adhesion molecule Dscam2	32.9	624	1.03e-95	7460.GB15987-PA	1.44e-135	446		Arthropoda	artNOG[6]	03HJN@artNOG,0B4PH@biNOG,0T40A@inNOG,0WH7S@meNOG,0XQX7@NOG,13DEV@opiNOG,KOG3510@euNOG	Down syndrome cell adhesion					PFAM (I-set, fn3, ig, V-set, Dscam_C, C2-set_2), SMART (IGc2, FN3, IG_like, IG, TRANS, SIGNAL, COIL)
g969.t1	Cbor_chr1--HiC_scaffold_51	408	136	No match						No match
g970.t1	Cbor_chr1--HiC_scaffold_51	228	76	No match						No match
g972.t1	Cbor_chr1--HiC_scaffold_51	462	154	No match						No match					7460.GB17097-PA	4.88e-16	80.9		Arthropoda	artNOG[6]	03HJR@artNOG,0B4PI@biNOG,0IQJM@euNOG,0T40E@inNOG,0WH7T@meNOG,0XQX7@NOG,13DEV@opiNOG	Down syndrome cell adhesion		GO:0006468(L=-1),GO:0006793(L=-1),GO:0006796(L=-1),GO:0007154(L=-1),GO:0007165(L=-1),GO:0007166(L=-1),GO:0007167(L=-1),GO:0007169(L=-1),GO:0008150(L=-1),GO:0008152(L=-1),GO:0009987(L=-1),GO:0010033(L=-1),GO:0016310(L=-1),GO:0019538(L=-1),GO:0023052(L=-1),GO:0035924(L=-1),GO:0036211(L=-1),GO:0038084(L=-1),GO:0042221(L=-1),GO:0043170(L=-1),GO:0043412(L=-1),GO:0044237(L=-1),GO:0044238(L=-1),GO:00442…	GO:0005575(L=-1),GO:0005623(L=-1),GO:0005886(L=-1),GO:0016020(L=-1),GO:0031224(L=-1),GO:0031226(L=-1),GO:0044425(L=-1),GO:0044459(L=-1),GO:0044464(L=-1),GO:0071944(L=-1),	GO:0000166(L=-1),GO:0001882(L=-1),GO:0001883(L=-1),GO:0003674(L=-1),GO:0003824(L=-1),GO:0004672(L=-1),GO:0004713(L=-1),GO:0004714(L=-1),GO:0004871(L=-1),GO:0004888(L=-1),GO:0005021(L=-1),GO:0005488(L=-1),GO:0005524(L=-1),GO:0016301(L=-1),GO:0016740(L=-1),GO:0016772(L=-1),GO:0016773(L=-1),GO:0017076(L=-1),GO:0019199(L=-1),GO:0030554(L=-1),GO:0032549(L=-1),GO:0032550(L=-1),GO:0032553(L=-1),GO:00325…	PFAM (I-set, fn3, ig, V-set, C2-set_2), SMART (IGc2, FN3, TRANS, IG)
g973.t1	Cbor_chr1--HiC_scaffold_51	1179	393	No match						No match
g974.t1	Cbor_chr1--HiC_scaffold_51	318	106	No match						No match
g975.t1	Cbor_chr1--HiC_scaffold_51	1641	547	XP_042240883.1	Down syndrome cell adhesion molecule-like protein Dscam2 [Homarus americanus]	51.7	391	2.95e-111	71.5	No match					7165.AGAP004902-PA	3.16e-26	121		Arthropoda	artNOG[6]	03GAX@artNOG,0AYSX@biNOG,0H2Q6@dipNOG,0T2U2@inNOG,0WBC0@meNOG,0XQX7@NOG,12ZRW@opiNOG,KOG3510@euNOG	IG_like					PFAM (I-set, fn3, ig, V-set), SMART (IGc2, FN3, IG, IG_like, TRANS, COIL)
g976.t1	Cbor_chr1--HiC_scaffold_51	639	213	No match						No match
g977.t1	Cbor_chr1--HiC_scaffold_51	417	139	No match						No match
g989.t1	Cbor_chr1--HiC_scaffold_51	789	263	XP_050709973.1	cell adhesion molecule Dscam2-like [Eriocheir sinensis]	81.6	136	6.46e-67	50.6	No match					7176.CPIJ006178-PA	1.08e-24	103	DSCAM	Eukaryotes	euNOG[57]	0XPX0@NOG,KOG3510@euNOG	Cell adhesion molecule					PFAM (I-set, fn3, ig, V-set, C2-set_2, TSP_1, LRR_1, Laminin_EGF), SMART (FN3, IGc2, IG, TRANS, IG_like, SIGNAL, LRR, TSP1, EGF_Lam, COIL, LRR_TYP)
g993.t1	Cbor_chr1--HiC_scaffold_51	1311	437	No match						No match
g996.t1	Cbor_chr1--HiC_scaffold_51	1902	634	XP_045110159.1	leucine zipper putative tumor suppressor 2 homolog isoform X1 [Portunus trituberculatus]	84.1	673	1.33e-243	99.4	sp|Q5U4W1|LZTS2_XENLA	Leucine zipper putative tumor suppressor 2 homolog	29.5	183	6.77e-10	7070.TC004530-PA	1.38e-30	134		Arthropoda	artNOG[6]	0340Z@artNOG,09WFD@biNOG,0IGJE@euNOG,0SQQ4@inNOG,0V7DX@meNOG,11JZA@NOG,135F0@opiNOG	Fez1					PFAM (Fez1), SMART (COIL)
g997.t1	Cbor_chr1--HiC_scaffold_51	558	186	No match						No match
g1003.t1	Cbor_chr1--HiC_scaffold_51	2142	714	No match						No match
g1017.t1	Cbor_chr1--HiC_scaffold_51	1065	355	No match						No match
g1040.t1	Cbor_chr1--HiC_scaffold_51	564	188	No match						No match
g1042.t1	Cbor_chr1--HiC_scaffold_51	798	266	No match						No match
g1043.t1	Cbor_chr1--HiC_scaffold_51	318	106	XP_045110235.1	LOW QUALITY PROTEIN: fatty acid-binding protein-like [Portunus trituberculatus]	84	106	7.04e-55	99.1	sp|O15540|FABP7_HUMAN	Fatty acid-binding protein	40.2	102	3.27e-17	7460.GB15299-PA	7.29e-24	94.4		Arthropoda	artNOG[6]	0383G@artNOG,0A6YB@biNOG,0S8I2@hymNOG,0SV0E@inNOG,0VHSH@meNOG,11US8@NOG,13Q3E@opiNOG,KOG4015@euNOG	fatty acid-binding protein	3320	GO:0003008(L=-1),GO:0006810(L=-1),GO:0007610(L=-1),GO:0007611(L=-1),GO:0007613(L=-1),GO:0007616(L=-1),GO:0008150(L=-1),GO:0032501(L=-1),GO:0050877(L=-1),GO:0050890(L=-1),GO:0050896(L=-1),GO:0051179(L=-1),GO:0051234(L=-1),	GO:0005575(L=-1),GO:0005622(L=-1),GO:0005623(L=-1),GO:0005856(L=-1),GO:0005875(L=-1),GO:0015630(L=-1),GO:0032991(L=-1),GO:0043226(L=-1),GO:0043228(L=-1),GO:0043229(L=-1),GO:0043232(L=-1),GO:0044422(L=-1),GO:0044424(L=-1),GO:0044430(L=-1),GO:0044446(L=-1),GO:0044464(L=-1),	GO:0003674(L=-1),GO:0005215(L=-1),GO:0005488(L=-1),GO:0005504(L=-1),GO:0008289(L=-1),GO:0031406(L=-1),GO:0033293(L=-1),GO:0043167(L=-1),GO:0043168(L=-1),	PFAM (Lipocalin)
g1044.t1	Cbor_chr1--HiC_scaffold_51	1167	389	XP_045110231.1	uncharacterized protein LOC123504046 [Portunus trituberculatus]	72.9	388	5.57e-193	99.7	No match
g1045.t1	Cbor_chr1--HiC_scaffold_51	258	86	No match						No match
g1093.t1	Cbor_chr1--HiC_scaffold_51	297	99	No match						No match
g1106.t1	Cbor_chr1--HiC_scaffold_51	744	248	No match						No match
g1109.t1	Cbor_chr1--HiC_scaffold_51	1464	488	No match						No match
g1127.t1	Cbor_chr1--HiC_scaffold_51	291	97	No match						No match
g1132.t1	Cbor_chr1--HiC_scaffold_51	474	158	No match						No match
g1136.t1	Cbor_chr1--HiC_scaffold_51	2712	904	XP_045110352.1	uncharacterized protein LOC123504105 isoform X1 [Portunus trituberculatus]	86.7	898	0	98.1	sp|Q94407|NHR48_CAEEL	Nuclear hormone receptor family member nhr-48	47.1	85	4.64e-18	6669.DappuP304351	3.44e-34	147		Arthropoda	artNOG[6]	03AE7@artNOG,0AQW7@biNOG,0W3EC@meNOG,0XRZC@NOG,13J1Q@opiNOG,KOG3575@euNOG	HOLI		GO:0006139(L=-1),GO:0006351(L=-1),GO:0006355(L=-1),GO:0006725(L=-1),GO:0006807(L=-1),GO:0007154(L=-1),GO:0007165(L=-1),GO:0008150(L=-1),GO:0008152(L=-1),GO:0009058(L=-1),GO:0009059(L=-1),GO:0009719(L=-1),GO:0009725(L=-1),GO:0009755(L=-1),GO:0009889(L=-1),GO:0009987(L=-1),GO:0010033(L=-1),GO:0010467(L=-1),GO:0010468(L=-1),GO:0010556(L=-1),GO:0014070(L=-1),GO:0016070(L=-1),GO:0018130(L=-1),GO:00192…	GO:0005575(L=-1),GO:0005622(L=-1),GO:0005623(L=-1),GO:0005634(L=-1),GO:0043226(L=-1),GO:0043227(L=-1),GO:0043229(L=-1),GO:0043231(L=-1),GO:0044424(L=-1),GO:0044464(L=-1),	GO:0003674(L=-1),GO:0003676(L=-1),GO:0003677(L=-1),GO:0003700(L=-1),GO:0003707(L=-1),GO:0004871(L=-1),GO:0005488(L=-1),GO:0008270(L=-1),GO:0038023(L=-1),GO:0043167(L=-1),GO:0043169(L=-1),GO:0043565(L=-1),GO:0046872(L=-1),GO:0046914(L=-1),GO:0060089(L=-1),GO:0097159(L=-1),GO:1901363(L=-1),	PFAM (Hormone_recep, zf-C4), SMART (ZnF_C4, HOLI)
g1145.t2	Cbor_chr1--HiC_scaffold_51	1107	369	XP_045110509.1	protein piccolo-like isoform X1 [Portunus trituberculatus]	57.4	491	1.05e-151	99.7	No match					7897.ENSLACP00000010415	3.05e-08	62	AVEN	Animals	meNOG[21]	09Y4P@biNOG,0DJHU@chorNOG,0IKTA@euNOG,0V924@meNOG,11U7Z@NOG,13NRW@opiNOG,1CUA9@veNOG	Apoptosis, caspase activation inhibitor		GO:0006915(L=-1),GO:0008150(L=-1),GO:0008219(L=-1),GO:0009987(L=-1),GO:0010941(L=-1),GO:0012501(L=-1),GO:0016265(L=-1),GO:0042981(L=-1),GO:0043066(L=-1),GO:0043067(L=-1),GO:0043069(L=-1),GO:0048519(L=-1),GO:0048523(L=-1),GO:0050789(L=-1),GO:0050794(L=-1),GO:0060548(L=-1),GO:0065007(L=-1),	GO:0005575(L=-1),GO:0005622(L=-1),GO:0005623(L=-1),GO:0012505(L=-1),GO:0016020(L=-1),GO:0044464(L=-1),
g1150.t1	Cbor_chr1--HiC_scaffold_51	2643	881	No match						No match
g1152.t2	Cbor_chr1--HiC_scaffold_51	1383	461	No match						No match
g1157.t1	Cbor_chr1--HiC_scaffold_51	657	219	No match						No match
g1164.t1	Cbor_chr1--HiC_scaffold_51	792	264	No match						No match					7425.NV13644-PA	0.00096	47.4		Arthropoda	artNOG[6]	03HIK@artNOG,0B4MZ@biNOG,0IQIM@euNOG,0T3ZA@inNOG,0WH69@meNOG,107XD@NOG,13DD9@opiNOG	Immunoglobulin V-set domain				GO:0003674(L=-1),GO:0003676(L=-1),GO:0005488(L=-1),GO:0008270(L=-1),GO:0043167(L=-1),GO:0043169(L=-1),GO:0046872(L=-1),GO:0046914(L=-1),GO:0097159(L=-1),GO:1901363(L=-1),	PFAM (I-set, V-set, ig), SMART (IGc2, IG, SIGNAL, ZnF_C2HC)
g1165.t1	Cbor_chr1--HiC_scaffold_51	414	138	No match						No match
g1167.t1	Cbor_chr1--HiC_scaffold_51	495	165	No match						sp|D3YXG0|HMCN1_MOUSE	Hemicentin-1	35.7	84	0.000204	34740.HMEL008575-PA	1.14e-37	132		Animals	meNOG[21]	0A98E@biNOG,0VK50@meNOG,0XPX0@NOG,12US1@opiNOG,KOG3510@euNOG	Immunoglobulin I-set domain					PFAM (I-set, ig, V-set), SMART (IGc2, IG, IG_like, TRANS)
g1168.t1	Cbor_chr1--HiC_scaffold_51	297	99	No match						No match					7460.GB12152-PA	9.07e-10	60.1		Eukaryotes	euNOG[57]	0IQJ3@euNOG,0ZJFW@NOG	IGc2		GO:0006139(L=-1),GO:0006725(L=-1),GO:0006807(L=-1),GO:0008150(L=-1),GO:0008152(L=-1),GO:0009987(L=-1),GO:0034641(L=-1),GO:0043170(L=-1),GO:0044237(L=-1),GO:0044238(L=-1),GO:0046483(L=-1),GO:0071704(L=-1),GO:0090304(L=-1),GO:0090305(L=-1),GO:1901360(L=-1),		GO:0003674(L=-1),GO:0003676(L=-1),GO:0003824(L=-1),GO:0004518(L=-1),GO:0004519(L=-1),GO:0004521(L=-1),GO:0004523(L=-1),GO:0004540(L=-1),GO:0005488(L=-1),GO:0016787(L=-1),GO:0016788(L=-1),GO:0016891(L=-1),GO:0016893(L=-1),GO:0097159(L=-1),GO:1901363(L=-1),	PFAM (I-set, V-set, ig, RnaseH), SMART (IG, IGc2, IG_like, SIGNAL)
g1169.t1	Cbor_chr1--HiC_scaffold_51	1029	343	No match						No match					7425.NV13644-PA	2.05e-25	112		Arthropoda	artNOG[6]	03HIK@artNOG,0B4MZ@biNOG,0IQIM@euNOG,0T3ZA@inNOG,0WH69@meNOG,107XD@NOG,13DD9@opiNOG	Immunoglobulin V-set domain				GO:0003674(L=-1),GO:0003676(L=-1),GO:0005488(L=-1),GO:0008270(L=-1),GO:0043167(L=-1),GO:0043169(L=-1),GO:0046872(L=-1),GO:0046914(L=-1),GO:0097159(L=-1),GO:1901363(L=-1),	PFAM (I-set, V-set, ig), SMART (IGc2, IG, SIGNAL, ZnF_C2HC)
g1172.t1	Cbor_chr1--HiC_scaffold_51	1431	477	XP_045110064.1	arginine/serine-rich coiled-coil protein 2-like [Portunus trituberculatus]	81.7	492	1.4e-193	99.8	sp|Q7ZYR8|RSRC2_XENLA	Arginine/serine-rich coiled-coil protein 2	51.6	64	5.93e-11	121225.PHUM240560-PA	5.3e-32	135		Arthropoda	artNOG[6]	0382P@artNOG,09V1G@biNOG,0IIT5@euNOG,0SUYM@inNOG,0V612@meNOG,11VFY@NOG,12PN1@opiNOG	Inherit from biNOG: arginine serine-rich coiled-coil 2					PFAM (Sporozoite_P67), SMART (COIL)
g1173.t1	Cbor_chr1--HiC_scaffold_51	2292	764	XP_050729212.1	inverted formin-2-like [Eriocheir sinensis]	68.9	720	1.55e-245	89	sp|Q6NTV6|INF2_XENLA	Inverted formin-2	35.5	372	3.29e-63	7070.TC015470-PA	2.2e-75	274	FORM3	Arthropoda	artNOG[6]	034G8@artNOG,09ZKZ@biNOG,0SR4K@inNOG,0VAHM@meNOG,0XQR0@NOG,12RNU@opiNOG,KOG0017@euNOG,KOG1922@euNOG	FH2		GO:0001763(L=-1),GO:0002009(L=-1),GO:0006996(L=-1),GO:0007010(L=-1),GO:0007275(L=-1),GO:0007424(L=-1),GO:0008150(L=-1),GO:0009653(L=-1),GO:0009888(L=-1),GO:0009987(L=-1),GO:0016043(L=-1),GO:0030029(L=-1),GO:0030036(L=-1),GO:0032501(L=-1),GO:0032502(L=-1),GO:0035146(L=-1),GO:0035147(L=-1),GO:0035239(L=-1),GO:0035295(L=-1),GO:0048729(L=-1),GO:0048731(L=-1),GO:0048754(L=-1),GO:0048856(L=-1),GO:00604…		GO:0003674(L=-1),GO:0003779(L=-1),GO:0005488(L=-1),GO:0005515(L=-1),GO:0008092(L=-1),	PFAM (Drf_FH3, FH2, Drf_GBD), SMART (COIL, FH2, Drf_FH3)
g1175.t1	Cbor_chr1--HiC_scaffold_51	1494	498	No match						sp|Q6NTV6|INF2_XENLA	Inverted formin-2	49.6	236	2.13e-68	7739.JGI230981	1.35e-70	245	FHDC1	Animals	meNOG[21]	09ZKZ@biNOG,0DP0S@chorNOG,0VAHM@meNOG,0XQR0@NOG,12RNU@opiNOG,KOG1922@euNOG	inverted formin, FH2 and WH2 domain containing		GO:0001763(L=-1),GO:0002009(L=-1),GO:0006996(L=-1),GO:0007010(L=-1),GO:0007275(L=-1),GO:0007424(L=-1),GO:0008150(L=-1),GO:0009653(L=-1),GO:0009888(L=-1),GO:0009987(L=-1),GO:0016043(L=-1),GO:0030029(L=-1),GO:0030036(L=-1),GO:0032501(L=-1),GO:0032502(L=-1),GO:0032535(L=-1),GO:0035146(L=-1),GO:0035147(L=-1),GO:0035239(L=-1),GO:0035295(L=-1),GO:0040011(L=-1),GO:0048729(L=-1),GO:0048731(L=-1),GO:00487…	GO:0005575(L=-1),GO:0005622(L=-1),GO:0005623(L=-1),GO:0005634(L=-1),GO:0005737(L=-1),GO:0005783(L=-1),GO:0043226(L=-1),GO:0043227(L=-1),GO:0043229(L=-1),GO:0043231(L=-1),GO:0044424(L=-1),GO:0044444(L=-1),GO:0044464(L=-1),GO:0048471(L=-1),	GO:0003674(L=-1),GO:0003779(L=-1),GO:0005488(L=-1),GO:0005515(L=-1),GO:0008092(L=-1),	PFAM (FH2, Drf_FH3, Drf_GBD, WH2), SMART (COIL, FH2, Drf_FH3, Drf_GBD, WH2)
g1176.t1	Cbor_chr1--HiC_scaffold_51	477	159	XP_050729284.1	uncharacterized protein LOC127004974 [Eriocheir sinensis]	84.7	137	6.44e-41	85.5	No match
g1177.t2	Cbor_chr1--HiC_scaffold_51	1371	457	XP_045110068.1	tRNA pseudouridine synthase A-like isoform X1 [Portunus trituberculatus]	82.4	455	5.58e-266	99.6	sp|Q4KM92|PUS1_RAT	Pseudouridylate synthase 1 homolog	50.7	343	7.64e-111	6945.ISCW006672-PA	4.38e-128	384		Arthropoda	artNOG[6]	034GK@artNOG,0A2P2@biNOG,0VCGM@meNOG,12T9T@opiNOG,COG0101@NOG,KOG2553@euNOG	tRNA pseudouridine synthase		GO:0001522(L=-1),GO:0006139(L=-1),GO:0006396(L=-1),GO:0006399(L=-1),GO:0006725(L=-1),GO:0006807(L=-1),GO:0008033(L=-1),GO:0008150(L=-1),GO:0008152(L=-1),GO:0009451(L=-1),GO:0009987(L=-1),GO:0010467(L=-1),GO:0016070(L=-1),GO:0034470(L=-1),GO:0034641(L=-1),GO:0034660(L=-1),GO:0043170(L=-1),GO:0043412(L=-1),GO:0044237(L=-1),GO:0044238(L=-1),GO:0044260(L=-1),GO:0046483(L=-1),GO:0071704(L=-1),GO:00903…		GO:0003674(L=-1),GO:0003676(L=-1),GO:0003723(L=-1),GO:0003824(L=-1),GO:0004730(L=-1),GO:0005488(L=-1),GO:0009982(L=-1),GO:0016829(L=-1),GO:0016835(L=-1),GO:0016836(L=-1),GO:0016853(L=-1),GO:0016866(L=-1),GO:0097159(L=-1),GO:1901363(L=-1),	PFAM (PseudoU_synth_1), SMART (COIL)
g1179.t1	Cbor_chr1--HiC_scaffold_51	783	261	XP_045110089.1	uridine-cytidine kinase 2-A-like isoform X2 [Portunus trituberculatus]	96.2	260	1.57e-166	99.6	sp|Q7SYM0|UCK2A_DANRE	Uridine-cytidine kinase 2-A	69.4	229	2.7e-110	6669.DappuP331518	2.67e-120	349		Arthropoda	artNOG[6]	03H36@artNOG,0B312@biNOG,0IMEH@euNOG,0WFCB@meNOG,13AQK@opiNOG,COG0572@NOG	Uridine cytidine kinase I	2409831100	GO:0006139(L=-1),GO:0006213(L=-1),GO:0006220(L=-1),GO:0006221(L=-1),GO:0006222(L=-1),GO:0006725(L=-1),GO:0006753(L=-1),GO:0006793(L=-1),GO:0006796(L=-1),GO:0006807(L=-1),GO:0006810(L=-1),GO:0006897(L=-1),GO:0006909(L=-1),GO:0008150(L=-1),GO:0008152(L=-1),GO:0009058(L=-1),GO:0009116(L=-1),GO:0009117(L=-1),GO:0009119(L=-1),GO:0009123(L=-1),GO:0009124(L=-1),GO:0009129(L=-1),GO:0009130(L=-1),GO:00091…		GO:0000166(L=-1),GO:0001882(L=-1),GO:0001883(L=-1),GO:0003674(L=-1),GO:0003824(L=-1),GO:0004849(L=-1),GO:0005488(L=-1),GO:0005524(L=-1),GO:0016301(L=-1),GO:0016740(L=-1),GO:0016772(L=-1),GO:0016773(L=-1),GO:0017076(L=-1),GO:0019205(L=-1),GO:0019206(L=-1),GO:0030554(L=-1),GO:0032549(L=-1),GO:0032550(L=-1),GO:0032553(L=-1),GO:0032555(L=-1),GO:0032559(L=-1),GO:0035639(L=-1),GO:0036094(L=-1),GO:00431…	PFAM (PRK, Zeta_toxin, CoaE), SMART (TRANS)
g1182.t1	Cbor_chr1--HiC_scaffold_51	750	250	No match						No match
g1187.t1	Cbor_chr1--HiC_scaffold_51	330	110	No match						No match
g1190.t1	Cbor_chr1--HiC_scaffold_51	1020	340	No match						sp|Q8R1P5|KCNKD_MOUSE	Potassium channel subfamily K member 13	39.3	107	6.18e-10	7668.SPU_008159tr	7.21e-15	82	KCNK13	Animals	meNOG[21]	09VUR@biNOG,0V6TE@meNOG,0XRZJ@NOG,12Y19@opiNOG,KOG4404@euNOG	Potassium channel subfamily K member		GO:0003008(L=-1),GO:0006810(L=-1),GO:0006811(L=-1),GO:0006812(L=-1),GO:0006813(L=-1),GO:0007154(L=-1),GO:0007267(L=-1),GO:0007268(L=-1),GO:0008150(L=-1),GO:0009987(L=-1),GO:0019226(L=-1),GO:0023052(L=-1),GO:0030001(L=-1),GO:0032501(L=-1),GO:0032879(L=-1),GO:0034220(L=-1),GO:0034762(L=-1),GO:0034765(L=-1),GO:0035637(L=-1),GO:0043269(L=-1),GO:0050789(L=-1),GO:0050794(L=-1),GO:0050877(L=-1),GO:00510…	GO:0005575(L=-1),GO:0005623(L=-1),GO:0005886(L=-1),GO:0016020(L=-1),GO:0031224(L=-1),GO:0044425(L=-1),GO:0044464(L=-1),GO:0071944(L=-1),	GO:0003674(L=-1),GO:0005215(L=-1),GO:0005216(L=-1),GO:0005244(L=-1),GO:0005261(L=-1),GO:0005267(L=-1),GO:0008324(L=-1),GO:0015075(L=-1),GO:0015079(L=-1),GO:0015267(L=-1),GO:0022803(L=-1),GO:0022832(L=-1),GO:0022836(L=-1),GO:0022839(L=-1),GO:0022857(L=-1),GO:0022890(L=-1),GO:0046873(L=-1),	PFAM (Ion_trans_2), SMART (TRANS, COIL)
g1192.t1	Cbor_chr1--HiC_scaffold_51	1146	382	XP_045110591.1	potassium channel subfamily K member 13-like isoform X2 [Portunus trituberculatus]	94.4	305	3.39e-201	79.6	sp|Q9HB14|KCNKD_HUMAN	Potassium channel subfamily K member 13	45.3	311	8.55e-69	12957.ACEP_00002361-PA	1.79e-79	256		Arthropoda	artNOG[6]	03A4Q@artNOG,09VUR@biNOG,0S3MM@hymNOG,0T3C4@inNOG,0V6TE@meNOG,0XRZJ@NOG,12Y19@opiNOG,KOG4404@euNOG	Ion channel		GO:0006810(L=-1),GO:0006811(L=-1),GO:0006812(L=-1),GO:0006813(L=-1),GO:0008150(L=-1),GO:0009987(L=-1),GO:0030001(L=-1),GO:0034220(L=-1),GO:0051179(L=-1),GO:0051234(L=-1),GO:0055085(L=-1),GO:0071805(L=-1),	GO:0005575(L=-1),GO:0016020(L=-1),GO:0031224(L=-1),GO:0044425(L=-1),	GO:0003674(L=-1),GO:0005215(L=-1),GO:0005216(L=-1),GO:0005261(L=-1),GO:0005267(L=-1),GO:0008324(L=-1),GO:0015075(L=-1),GO:0015079(L=-1),GO:0015267(L=-1),GO:0022803(L=-1),GO:0022857(L=-1),GO:0022890(L=-1),GO:0046873(L=-1),	PFAM (Ion_trans_2), SMART (TRANS)
g1193.t1	Cbor_chr1--HiC_scaffold_51	1710	570	XP_045110592.1	flocculation protein FLO11-like [Portunus trituberculatus]	71.1	526	6.4e-229	88.4	No match					7217.FBpp0113807	0.000284	48.1		Arthropoda	artNOG[6]	037I9@artNOG,0A9Z6@biNOG,0H0H0@dipNOG,0I14Y@droNOG,0IZZ0@euNOG,0SYGX@inNOG,0VKHC@meNOG,11PJ1@NOG,13SNV@opiNOG	Cuticular protein				GO:0003674(L=-1),GO:0005198(L=-1),GO:0005214(L=-1),GO:0008010(L=-1),GO:0042302(L=-1),	PFAM (Chitin_bind_4), SMART (SIGNAL)
g1199.t1	Cbor_chr1--HiC_scaffold_51	1140	380	No match						No match					8128.ENSONIP00000003759	5.79e-05	52.8	PDGFRA	Fishes	fiNOG[1]	09U2S@biNOG,0DMCR@chorNOG,0N3AG@fiNOG,0V51R@meNOG,12TBY@opiNOG,1CTBA@veNOG,COG0515@NOG,KOG0200@euNOG	platelet-derived growth factor receptor	4.0104e+51	GO:0006468(L=-1),GO:0006793(L=-1),GO:0006796(L=-1),GO:0006935(L=-1),GO:0007154(L=-1),GO:0007165(L=-1),GO:0007166(L=-1),GO:0007167(L=-1),GO:0007169(L=-1),GO:0007275(L=-1),GO:0008150(L=-1),GO:0008152(L=-1),GO:0009605(L=-1),GO:0009719(L=-1),GO:0009987(L=-1),GO:0010033(L=-1),GO:0016310(L=-1),GO:0019538(L=-1),GO:0023052(L=-1),GO:0032501(L=-1),GO:0032502(L=-1),GO:0035790(L=-1),GO:0035924(L=-1),GO:00361…	GO:0005575(L=-1),GO:0005623(L=-1),GO:0005886(L=-1),GO:0016020(L=-1),GO:0031224(L=-1),GO:0031226(L=-1),GO:0044425(L=-1),GO:0044459(L=-1),GO:0044464(L=-1),GO:0071944(L=-1),	GO:0000166(L=-1),GO:0001882(L=-1),GO:0001883(L=-1),GO:0003674(L=-1),GO:0003824(L=-1),GO:0004672(L=-1),GO:0004713(L=-1),GO:0004714(L=-1),GO:0004871(L=-1),GO:0004888(L=-1),GO:0005017(L=-1),GO:0005018(L=-1),GO:0005021(L=-1),GO:0005488(L=-1),GO:0005524(L=-1),GO:0016301(L=-1),GO:0016740(L=-1),GO:0016772(L=-1),GO:0016773(L=-1),GO:0017076(L=-1),GO:0019199(L=-1),GO:0030554(L=-1),GO:0032549(L=-1),GO:00325…	PFAM (I-set, Pkinase, Pkinase_Tyr), SMART (IG, TRANS, TyrKc, SIGNAL, IGc2)
g1200.t1	Cbor_chr1--HiC_scaffold_51	2625	875	XP_045109399.1	little elongation complex subunit 2-like isoform X2 [Portunus trituberculatus]	56.4	870	5.06e-314	97.7	No match					6669.DappuP111972	4.19e-31	138	NARG2	Animals	meNOG[21]	09UDJ@biNOG,0IEUC@euNOG,0V5D0@meNOG,0Y4F7@NOG,133IE@opiNOG	NMDA receptor regulated 2		GO:0008150(L=-1),	GO:0005575(L=-1),GO:0005622(L=-1),GO:0005623(L=-1),GO:0005634(L=-1),GO:0005654(L=-1),GO:0008023(L=-1),GO:0031974(L=-1),GO:0031981(L=-1),GO:0032783(L=-1),GO:0032991(L=-1),GO:0043226(L=-1),GO:0043227(L=-1),GO:0043229(L=-1),GO:0043231(L=-1),GO:0043233(L=-1),GO:0044422(L=-1),GO:0044424(L=-1),GO:0044428(L=-1),GO:0044446(L=-1),GO:0044451(L=-1),GO:0044464(L=-1),GO:0070013(L=-1),	GO:0003674(L=-1),GO:0003676(L=-1),GO:0003677(L=-1),GO:0005488(L=-1),GO:0097159(L=-1),GO:1901363(L=-1),	PFAM (NARG2_C)
g1201.t2	Cbor_chr1--HiC_scaffold_51	1548	516	XP_045109400.1	Krueppel-like factor 11 [Portunus trituberculatus]	77.4	517	1.29e-215	99	sp|O89091|KLF10_MOUSE	Krueppel-like factor 10	35.5	124	9.73e-08	121225.PHUM248360-PA	1.04e-08	63.9	CBT	Arthropoda	artNOG[6]	037CC@artNOG,09Y6F@biNOG,0SU7T@inNOG,0VEJG@meNOG,13JUR@opiNOG,COG5048@NOG,KOG1721@euNOG	Zinc finger, C2H2 type		GO:0000165(L=-1),GO:0001654(L=-1),GO:0001700(L=-1),GO:0001736(L=-1),GO:0001738(L=-1),GO:0002009(L=-1),GO:0002165(L=-1),GO:0003002(L=-1),GO:0006139(L=-1),GO:0006351(L=-1),GO:0006355(L=-1),GO:0006357(L=-1),GO:0006366(L=-1),GO:0006725(L=-1),GO:0006807(L=-1),GO:0006950(L=-1),GO:0007154(L=-1),GO:0007164(L=-1),GO:0007165(L=-1),GO:0007254(L=-1),GO:0007275(L=-1),GO:0007389(L=-1),GO:0007390(L=-1),GO:00073…		GO:0000981(L=-1),GO:0003674(L=-1),GO:0003676(L=-1),GO:0003677(L=-1),GO:0003700(L=-1),GO:0005488(L=-1),GO:0008270(L=-1),GO:0043167(L=-1),GO:0043169(L=-1),GO:0043565(L=-1),GO:0046872(L=-1),GO:0046914(L=-1),GO:0097159(L=-1),GO:1901363(L=-1),	PFAM (zf-C2H2), SMART (ZnF_C2H2, COIL)
g1203.t1	Cbor_chr1--HiC_scaffold_51	303	101	No match						No match
g1206.t1	Cbor_chr1--HiC_scaffold_51	1035	345	XP_045109024.1	BTB/POZ domain-containing protein 6-B-like isoform X1 [Portunus trituberculatus]	86.5	327	1.15e-205	94.8	sp|Q9Y2F9|BTBD3_HUMAN	BTB/POZ domain-containing protein 3	39.6	255	2.64e-55	7425.NV10837-PA	4.25e-98	307		Arthropoda	artNOG[6]	036F8@artNOG,0A1DE@biNOG,0S4KC@hymNOG,0STUA@inNOG,0VC90@meNOG,0XQ3X@NOG,13IR0@opiNOG,KOG2075@euNOG	BTB And C-terminal Kelch		GO:0008150(L=-1),GO:0008152(L=-1),		GO:0003674(L=-1),GO:0003824(L=-1),GO:0016853(L=-1),	PFAM (BACK, BTB, PHR), SMART (BTB, BACK)
g1207.t1	Cbor_chr1--HiC_scaffold_51	774	258	XP_050733960.1	X-box-binding protein 1-like [Eriocheir sinensis]	74.6	264	6.64e-97	99.2	sp|P17861|XBP1_HUMAN	X-box-binding protein 1	56	75	8.89e-11	6945.ISCW007440-PA	4.28e-11	68.2	XBP1	Arthropoda	artNOG[6]	038G4@artNOG,0A04K@biNOG,0VB0V@meNOG,0XSJI@NOG,12SIN@opiNOG,KOG4005@euNOG	Inherit from biNOG: X-box binding protein 1	41415166	GO:0006355(L=-1),GO:0006357(L=-1),GO:0006950(L=-1),GO:0006984(L=-1),GO:0006986(L=-1),GO:0006990(L=-1),GO:0007154(L=-1),GO:0007165(L=-1),GO:0007267(L=-1),GO:0007275(L=-1),GO:0007423(L=-1),GO:0007444(L=-1),GO:0008150(L=-1),GO:0009889(L=-1),GO:0009891(L=-1),GO:0009893(L=-1),GO:0009987(L=-1),GO:0010033(L=-1),GO:0010468(L=-1),GO:0010556(L=-1),GO:0010557(L=-1),GO:0010604(L=-1),GO:0010628(L=-1),GO:00192…	GO:0005575(L=-1),GO:0005622(L=-1),GO:0005623(L=-1),GO:0005634(L=-1),GO:0005737(L=-1),GO:0043226(L=-1),GO:0043227(L=-1),GO:0043229(L=-1),GO:0043231(L=-1),GO:0044424(L=-1),GO:0044464(L=-1),	GO:0003674(L=-1),GO:0003676(L=-1),GO:0003677(L=-1),GO:0003700(L=-1),GO:0005488(L=-1),GO:0005515(L=-1),GO:0042802(L=-1),GO:0042803(L=-1),GO:0043565(L=-1),GO:0046983(L=-1),GO:0097159(L=-1),GO:1901363(L=-1),	PFAM (bZIP_1, bZIP_2, bZIP_Maf), SMART (COIL, BRLZ)
g1209.t1	Cbor_chr1--HiC_scaffold_51	4209	1403	XP_045109529.1	condensin complex subunit 1-like [Portunus trituberculatus]	76.2	1455	0	99.3	sp|Q9YHY6|CND1_XENLA	Condensin complex subunit 1	36.7	1334	8.67e-259	7739.JGI283981	3.39e-303	903	NCAPD2	Animals	meNOG[21]	09Y0S@biNOG,0DH7X@chorNOG,0V8YB@meNOG,12NFJ@opiNOG,COG5098@NOG,KOG0414@euNOG	Regulatory subunit of the condensin complex, a complex required for conversion of interphase chromatin into mitotic-like condense chromosomes. The condensin complex probably introduces positive supercoils into relaxed DNA in the presence of type I topoisomerases and converts nicked DNA into positive knotted forms in the presence of type II topoisomerases (By similarity)	4111	GO:0000003(L=-1),GO:0000018(L=-1),GO:0000070(L=-1),GO:0000226(L=-1),GO:0000278(L=-1),GO:0000280(L=-1),GO:0000819(L=-1),GO:0006139(L=-1),GO:0006259(L=-1),GO:0006725(L=-1),GO:0006807(L=-1),GO:0006996(L=-1),GO:0007010(L=-1),GO:0007017(L=-1),GO:0007049(L=-1),GO:0007051(L=-1),GO:0007052(L=-1),GO:0007059(L=-1),GO:0007076(L=-1),GO:0007135(L=-1),GO:0007275(L=-1),GO:0008150(L=-1),GO:0008152(L=-1),GO:00096…	GO:0000228(L=-1),GO:0000785(L=-1),GO:0000793(L=-1),GO:0000794(L=-1),GO:0000796(L=-1),GO:0000803(L=-1),GO:0000805(L=-1),GO:0005575(L=-1),GO:0005622(L=-1),GO:0005623(L=-1),GO:0005634(L=-1),GO:0005654(L=-1),GO:0005694(L=-1),GO:0005737(L=-1),GO:0031974(L=-1),GO:0031981(L=-1),GO:0032991(L=-1),GO:0043073(L=-1),GO:0043226(L=-1),GO:0043227(L=-1),GO:0043228(L=-1),GO:0043229(L=-1),GO:0043231(L=-1),GO:00432…	GO:0003674(L=-1),GO:0005488(L=-1),GO:0005515(L=-1),GO:0042393(L=-1),	PFAM (Adaptin_N), SMART (COIL)
g1210.t1	Cbor_chr1--HiC_scaffold_51	261	87	XP_045109657.1	cyclin-dependent kinases regulatory subunit-like [Portunus trituberculatus]	86.9	84	7.76e-51	96.6	sp|P61025|CKS1_MOUSE	Cyclin-dependent kinases regulatory subunit 1	74.3	74	8.45e-41	7460.GB18531-PA	8.13e-46	147		Arthropoda	artNOG[6]	0382I@artNOG,0A9B1@biNOG,0S8UY@hymNOG,0SV0I@inNOG,0VK7V@meNOG,11UAN@NOG,13UCM@opiNOG,KOG3484@euNOG	cyclin-dependent	411152005222	GO:0000278(L=-1),GO:0000280(L=-1),GO:0001932(L=-1),GO:0006793(L=-1),GO:0006796(L=-1),GO:0006996(L=-1),GO:0007049(L=-1),GO:0007113(L=-1),GO:0008150(L=-1),GO:0008152(L=-1),GO:0009987(L=-1),GO:0016043(L=-1),GO:0016310(L=-1),GO:0019220(L=-1),GO:0019222(L=-1),GO:0022402(L=-1),GO:0031323(L=-1),GO:0031399(L=-1),GO:0042325(L=-1),GO:0043549(L=-1),GO:0044237(L=-1),GO:0045859(L=-1),GO:0048285(L=-1),GO:00507…	GO:0000151(L=-1),GO:0005575(L=-1),GO:0005622(L=-1),GO:0005623(L=-1),GO:0019005(L=-1),GO:0031461(L=-1),GO:0032991(L=-1),GO:0044424(L=-1),GO:0044464(L=-1),	GO:0003674(L=-1),GO:0003824(L=-1),GO:0016301(L=-1),GO:0016538(L=-1),GO:0016740(L=-1),GO:0016772(L=-1),GO:0019207(L=-1),GO:0019887(L=-1),GO:0030234(L=-1),	PFAM (CKS), SMART (CKS)
g1211.t1	Cbor_chr1--HiC_scaffold_51	558	186	No match						No match					7668.SPU_007890tr	1.68e-17	86.3		Animals	meNOG[21]	0A63F@biNOG,0IWTJ@euNOG,0VZHA@meNOG,10DDB@NOG,13MA6@opiNOG	to conserved				GO:0003674(L=-1),GO:0003676(L=-1),GO:0003677(L=-1),GO:0005488(L=-1),GO:0008270(L=-1),GO:0043167(L=-1),GO:0043169(L=-1),GO:0046872(L=-1),GO:0046914(L=-1),GO:0097159(L=-1),GO:1901363(L=-1),	PFAM (HTH_psq, DDE), SMART (COIL, CENPB, PHD, SIGNAL)
g1212.t1	Cbor_chr1--HiC_scaffold_51	732	244	XP_045130246.1	MFS-type transporter clz9-like [Portunus trituberculatus]	79.7	232	3.08e-123	84.8	No match					400682.PAC_15715526	7.7e-40	152		Animals	meNOG[21]	0IWTJ@euNOG,0VZHA@meNOG,10DDB@NOG,13MA6@opiNOG	to conserved				GO:0003674(L=-1),GO:0003676(L=-1),GO:0003677(L=-1),GO:0005488(L=-1),GO:0008270(L=-1),GO:0043167(L=-1),GO:0043169(L=-1),GO:0046872(L=-1),GO:0046914(L=-1),GO:0097159(L=-1),GO:1901363(L=-1),	PFAM (HTH_psq, DDE), SMART (COIL, CENPB, PHD, SIGNAL)
g1214.t1	Cbor_chr1--HiC_scaffold_51	5868	1956	XP_045109448.1	anaphase-promoting complex subunit 1-like [Portunus trituberculatus]	91.1	1990	0	98.5	sp|Q9H1A4|APC1_HUMAN	Anaphase-promoting complex subunit 1	38.2	2010	0	7460.GB19084-PA	0	1237	SHTD	Arthropoda	artNOG[6]	033QN@artNOG,09WHN@biNOG,0S7GK@hymNOG,0SQF8@inNOG,0V7G7@meNOG,0XQ83@NOG,12PY3@opiNOG,KOG1858@euNOG	Inherit from biNOG: Anaphase promoting complex subunit 1	4.11041e+27	GO:0000278(L=-1),GO:0000280(L=-1),GO:0001654(L=-1),GO:0006508(L=-1),GO:0006511(L=-1),GO:0006996(L=-1),GO:0007049(L=-1),GO:0007088(L=-1),GO:0007275(L=-1),GO:0007346(L=-1),GO:0007399(L=-1),GO:0007423(L=-1),GO:0008150(L=-1),GO:0008152(L=-1),GO:0009056(L=-1),GO:0009057(L=-1),GO:0009987(L=-1),GO:0010498(L=-1),GO:0010564(L=-1),GO:0010638(L=-1),GO:0016043(L=-1),GO:0016567(L=-1),GO:0019538(L=-1),GO:00199…	GO:0000151(L=-1),GO:0000152(L=-1),GO:0005575(L=-1),GO:0005622(L=-1),GO:0005623(L=-1),GO:0005634(L=-1),GO:0005680(L=-1),GO:0031461(L=-1),GO:0032991(L=-1),GO:0043226(L=-1),GO:0043227(L=-1),GO:0043229(L=-1),GO:0043231(L=-1),GO:0044422(L=-1),GO:0044424(L=-1),GO:0044428(L=-1),GO:0044446(L=-1),GO:0044464(L=-1),	GO:0003674(L=-1),GO:0003824(L=-1),GO:0004842(L=-1),GO:0005488(L=-1),GO:0008270(L=-1),GO:0016874(L=-1),GO:0016879(L=-1),GO:0016881(L=-1),GO:0019787(L=-1),GO:0043167(L=-1),GO:0043169(L=-1),GO:0046872(L=-1),GO:0046914(L=-1),	SMART (ZnF_RBZ)
g1215.t1	Cbor_chr1--HiC_scaffold_51	7455	2485	XP_050729642.1	vitellogenin-like [Eriocheir sinensis]	53.5	2522	0	99.9	sp|Q6RG02|VIT_PENME	Vitellogenin	31.2	2600	0	6669.DappuP304661	4.28e-99	366		Arthropoda	artNOG[6]	03HR8@artNOG,0B58D@biNOG,0WHV1@meNOG,0Z6MR@NOG,13ECH@opiNOG,KOG4338@euNOG	Domain of Unknown Function (DUF1081)		GO:0006810(L=-1),GO:0006869(L=-1),GO:0006996(L=-1),GO:0007010(L=-1),GO:0007016(L=-1),GO:0007154(L=-1),GO:0007155(L=-1),GO:0007165(L=-1),GO:0007166(L=-1),GO:0007224(L=-1),GO:0008104(L=-1),GO:0008150(L=-1),GO:0009987(L=-1),GO:0010876(L=-1),GO:0016043(L=-1),GO:0016055(L=-1),GO:0022610(L=-1),GO:0023052(L=-1),GO:0032507(L=-1),GO:0033036(L=-1),GO:0045185(L=-1),GO:0050789(L=-1),GO:0050794(L=-1),GO:00508…	GO:0001726(L=-1),GO:0005575(L=-1),GO:0005576(L=-1),GO:0005615(L=-1),GO:0005622(L=-1),GO:0005623(L=-1),GO:0005737(L=-1),GO:0005811(L=-1),GO:0005856(L=-1),GO:0005875(L=-1),GO:0005912(L=-1),GO:0005924(L=-1),GO:0005925(L=-1),GO:0015629(L=-1),GO:0015630(L=-1),GO:0030054(L=-1),GO:0030055(L=-1),GO:0030139(L=-1),GO:0031252(L=-1),GO:0031410(L=-1),GO:0031982(L=-1),GO:0032991(L=-1),GO:0042995(L=-1),GO:00432…	GO:0003674(L=-1),GO:0005102(L=-1),GO:0005198(L=-1),GO:0005200(L=-1),GO:0005215(L=-1),GO:0005319(L=-1),GO:0005488(L=-1),GO:0005501(L=-1),GO:0005504(L=-1),GO:0005515(L=-1),GO:0008017(L=-1),GO:0008092(L=-1),GO:0008289(L=-1),GO:0015631(L=-1),GO:0019840(L=-1),GO:0019841(L=-1),GO:0019842(L=-1),GO:0020037(L=-1),GO:0031406(L=-1),GO:0033293(L=-1),GO:0036094(L=-1),GO:0043167(L=-1),GO:0043168(L=-1),GO:00469…	PFAM (Vitellogenin_N, VWD, DUF1943, DUF1081, Vinculin, Talin_middle, FERM_N, FERM_M), SMART (LPD_N, VWD, DUF1943, COIL, SIGNAL, TRANS, VWA, B41)
g1216.t1	Cbor_chr1--HiC_scaffold_51	5871	1957	No match						sp|Q5C9Z4|NOM1_HUMAN	Nucleolar MIF4G domain-containing protein 1	37.2	583	4.29e-100	7070.TC004975-PA	5.58e-116	395		Arthropoda	artNOG[6]	033Y5@artNOG,09TEE@biNOG,0SRB5@inNOG,0V4DK@meNOG,0XNNQ@NOG,12N6U@opiNOG,KOG2141@euNOG	MA3		GO:0006139(L=-1),GO:0006725(L=-1),GO:0006807(L=-1),GO:0007275(L=-1),GO:0007399(L=-1),GO:0008150(L=-1),GO:0008152(L=-1),GO:0009987(L=-1),GO:0016070(L=-1),GO:0022008(L=-1),GO:0030154(L=-1),GO:0032501(L=-1),GO:0032502(L=-1),GO:0034641(L=-1),GO:0043170(L=-1),GO:0044237(L=-1),GO:0044238(L=-1),GO:0044260(L=-1),GO:0046483(L=-1),GO:0048731(L=-1),GO:0048856(L=-1),GO:0048869(L=-1),GO:0071704(L=-1),GO:00903…	GO:0005575(L=-1),GO:0005622(L=-1),GO:0005623(L=-1),GO:0005634(L=-1),GO:0005730(L=-1),GO:0031974(L=-1),GO:0031981(L=-1),GO:0043226(L=-1),GO:0043227(L=-1),GO:0043228(L=-1),GO:0043229(L=-1),GO:0043231(L=-1),GO:0043232(L=-1),GO:0043233(L=-1),GO:0044422(L=-1),GO:0044424(L=-1),GO:0044428(L=-1),GO:0044446(L=-1),GO:0044464(L=-1),GO:0070013(L=-1),	GO:0003674(L=-1),GO:0003676(L=-1),GO:0003677(L=-1),GO:0003723(L=-1),GO:0005488(L=-1),GO:0097159(L=-1),GO:1901363(L=-1),	PFAM (MA3, MIF4G), SMART (COIL, MA3, MIF4G)
g1219.t2	Cbor_chr1--HiC_scaffold_51	1170	390	XP_047480880.1	protein ALP1-like [Penaeus chinensis]	75.5	392	1.29e-221	99.7	sp|Q9M2U3|ALPL_ARATH	Protein ALP1-like	24.9	334	1.49e-20	7029.ACYPI008648-PA	2.48e-118	355		Animals	meNOG[21]	0AN76@biNOG,0W02P@meNOG,1206Y@NOG,14D6X@opiNOG,KOG4585@euNOG	Plant transposon protein					PFAM (Plant_tran)
g1220.t1	Cbor_chr1--HiC_scaffold_51	873	291	XP_045108069.1	ER membrane protein complex subunit 2-like [Portunus trituberculatus]	94.8	290	9.66e-201	99.7	sp|Q6TGY8|EMC2_DANRE	ER membrane protein complex subunit 2	50.5	287	2.2e-101	12957.ACEP_00008962-PA	2.2e-106	317		Arthropoda	artNOG[6]	033UF@artNOG,0A1ZH@biNOG,0S3X9@hymNOG,0SSJ9@inNOG,0VCUP@meNOG,0YT6B@NOG,12U7T@opiNOG,KOG3060@euNOG	Inherit from biNOG: ER membrane protein complex subunit 2		GO:0008150(L=-1),	GO:0005575(L=-1),GO:0005622(L=-1),GO:0005623(L=-1),GO:0005856(L=-1),GO:0005875(L=-1),GO:0015630(L=-1),GO:0032991(L=-1),GO:0043226(L=-1),GO:0043228(L=-1),GO:0043229(L=-1),GO:0043232(L=-1),GO:0044422(L=-1),GO:0044424(L=-1),GO:0044430(L=-1),GO:0044446(L=-1),GO:0044464(L=-1),	GO:0003674(L=-1),	PFAM (TPR_2), SMART (COIL, TPR)
g1221.t1	Cbor_chr1--HiC_scaffold_51	2016	672	XP_045109418.1	maternal embryonic leucine zipper kinase-like isoform X2 [Portunus trituberculatus]	90.6	671	0	99.9	sp|Q91821|MELK_XENLA	Maternal embryonic leucine zipper kinase	48	671	3.88e-183	6669.DappuP304752	1.7e-239	684		Arthropoda	artNOG[6]	033XY@artNOG,09UP9@biNOG,0V8A1@meNOG,13HJV@opiNOG,COG0515@NOG,KOG0583@euNOG	maternal embryonic leucine zipper		GO:0006468(L=-1),GO:0006793(L=-1),GO:0006796(L=-1),GO:0008150(L=-1),GO:0008152(L=-1),GO:0009987(L=-1),GO:0016310(L=-1),GO:0019538(L=-1),GO:0036211(L=-1),GO:0043170(L=-1),GO:0043412(L=-1),GO:0044237(L=-1),GO:0044238(L=-1),GO:0044260(L=-1),GO:0071704(L=-1),		GO:0000166(L=-1),GO:0001882(L=-1),GO:0001883(L=-1),GO:0003674(L=-1),GO:0003824(L=-1),GO:0004672(L=-1),GO:0004674(L=-1),GO:0004683(L=-1),GO:0005488(L=-1),GO:0005524(L=-1),GO:0016301(L=-1),GO:0016740(L=-1),GO:0016772(L=-1),GO:0016773(L=-1),GO:0017076(L=-1),GO:0030554(L=-1),GO:0032549(L=-1),GO:0032550(L=-1),GO:0032553(L=-1),GO:0032555(L=-1),GO:0032559(L=-1),GO:0035639(L=-1),GO:0036094(L=-1),GO:00431…	PFAM (Pkinase_Tyr, KA1, Kdo, Pkinase), SMART (S_TKc)
g1222.t1	Cbor_chr1--HiC_scaffold_51	978	326	XP_045109419.1	lysophospholipase D GDPD1-like [Portunus trituberculatus]	92	325	2.53e-225	99.7	sp|Q0VGK4|GDPD1_RAT	Lysophospholipase D GDPD1	50.7	304	2.25e-104	7460.GB15395-PA	4.19e-125	367		Arthropoda	artNOG[6]	036ST@artNOG,09Z6D@biNOG,0S636@hymNOG,0SWVV@inNOG,0VA3Q@meNOG,12RR7@opiNOG,COG0584@NOG,KOG2258@euNOG	Glycerophosphoryl diester phosphodiesterase family		GO:0005975(L=-1),GO:0006066(L=-1),GO:0006071(L=-1),GO:0006629(L=-1),GO:0008150(L=-1),GO:0008152(L=-1),GO:0009987(L=-1),GO:0019400(L=-1),GO:0019751(L=-1),GO:0044237(L=-1),GO:0044238(L=-1),GO:0044262(L=-1),GO:0044281(L=-1),GO:0071704(L=-1),GO:1901615(L=-1),		GO:0003674(L=-1),GO:0003824(L=-1),GO:0008081(L=-1),GO:0008889(L=-1),GO:0016787(L=-1),GO:0016788(L=-1),GO:0042578(L=-1),	PFAM (GDPD), SMART (TRANS)
g1227.t1	Cbor_chr1--HiC_scaffold_51	1392	464	No match						No match					7668.SPU_016623tr	1.26e-11	70.1		Eukaryotes	euNOG[57]	0J7P8@euNOG,11AAE@NOG	NA
g1228.t1	Cbor_chr1--HiC_scaffold_51	4014	1338	No match						No match
g1235.t1	Cbor_chr1--HiC_scaffold_51	1023	341	XP_042222789.1	neuropeptide F receptor-like [Homarus americanus]	77	178	6.27e-77	50.7	sp|Q9VNM1|NPFR_DROME	Neuropeptide F receptor	55.4	168	1.74e-42	7165.AGAP004122-PA	1.3e-49	174	GPRNPY2	Arthropoda	artNOG[6]	034WT@artNOG,09VHZ@biNOG,0GTGT@dipNOG,0SRHZ@inNOG,0V6H8@meNOG,0XRW9@NOG,13MWP@opiNOG,KOG3656@euNOG	receptor	4080	GO:0003008(L=-1),GO:0006140(L=-1),GO:0006468(L=-1),GO:0006793(L=-1),GO:0006796(L=-1),GO:0007154(L=-1),GO:0007165(L=-1),GO:0007166(L=-1),GO:0007186(L=-1),GO:0007194(L=-1),GO:0007217(L=-1),GO:0007218(L=-1),GO:0007267(L=-1),GO:0007268(L=-1),GO:0007610(L=-1),GO:0007631(L=-1),GO:0008150(L=-1),GO:0008152(L=-1),GO:0009889(L=-1),GO:0009890(L=-1),GO:0009892(L=-1),GO:0009987(L=-1),GO:0010563(L=-1),GO:00163…	GO:0005575(L=-1),GO:0005623(L=-1),GO:0005886(L=-1),GO:0016020(L=-1),GO:0031224(L=-1),GO:0031226(L=-1),GO:0044425(L=-1),GO:0044459(L=-1),GO:0044464(L=-1),GO:0071944(L=-1),	GO:0001653(L=-1),GO:0003674(L=-1),GO:0003824(L=-1),GO:0004672(L=-1),GO:0004871(L=-1),GO:0004888(L=-1),GO:0004930(L=-1),GO:0004983(L=-1),GO:0004995(L=-1),GO:0008188(L=-1),GO:0008528(L=-1),GO:0016301(L=-1),GO:0016740(L=-1),GO:0016772(L=-1),GO:0016773(L=-1),GO:0030594(L=-1),GO:0038023(L=-1),GO:0042263(L=-1),GO:0050254(L=-1),GO:0060089(L=-1),	PFAM (7tm_1, 7TM_GPCR_Srsx, 7TM_GPCR_Srx, 7TM_GPCR_Srw, Git3), SMART (TRANS)
g1236.t1	Cbor_chr1--HiC_scaffold_51	957	319	XP_050724969.1	neuropeptide F receptor-like [Eriocheir sinensis]	88.5	262	4.13e-157	81.8	sp|Q9VNM1|NPFR_DROME	Neuropeptide F receptor	51.2	205	6.07e-55	6669.DappuP1297	2.8e-65	214	GPRNPY2	Arthropoda	artNOG[6]	034WT@artNOG,09VHZ@biNOG,0V6H8@meNOG,0XRW9@NOG,13MWP@opiNOG,KOG3656@euNOG	receptor	4080	GO:0003008(L=-1),GO:0006140(L=-1),GO:0006468(L=-1),GO:0006793(L=-1),GO:0006796(L=-1),GO:0007154(L=-1),GO:0007165(L=-1),GO:0007166(L=-1),GO:0007186(L=-1),GO:0007194(L=-1),GO:0007217(L=-1),GO:0007218(L=-1),GO:0007267(L=-1),GO:0007268(L=-1),GO:0007610(L=-1),GO:0007631(L=-1),GO:0008150(L=-1),GO:0008152(L=-1),GO:0009889(L=-1),GO:0009890(L=-1),GO:0009892(L=-1),GO:0009987(L=-1),GO:0010563(L=-1),GO:00163…	GO:0005575(L=-1),GO:0005623(L=-1),GO:0005886(L=-1),GO:0016020(L=-1),GO:0031224(L=-1),GO:0031226(L=-1),GO:0044425(L=-1),GO:0044459(L=-1),GO:0044464(L=-1),GO:0071944(L=-1),	GO:0001653(L=-1),GO:0003674(L=-1),GO:0003824(L=-1),GO:0004672(L=-1),GO:0004871(L=-1),GO:0004888(L=-1),GO:0004930(L=-1),GO:0004983(L=-1),GO:0004995(L=-1),GO:0008188(L=-1),GO:0008528(L=-1),GO:0016301(L=-1),GO:0016740(L=-1),GO:0016772(L=-1),GO:0016773(L=-1),GO:0030594(L=-1),GO:0038023(L=-1),GO:0042263(L=-1),GO:0050254(L=-1),GO:0060089(L=-1),	PFAM (7tm_1, 7TM_GPCR_Srsx, 7TM_GPCR_Srx, 7TM_GPCR_Srw, Git3), SMART (TRANS)
g1238.t2	Cbor_chr1--HiC_scaffold_51	2280	760	XP_045109364.1	N-alpha-acetyltransferase 35, NatC auxiliary subunit-like isoform X2 [Portunus trituberculatus]	98.4	737	0	97	sp|Q7T322|NAA35_DANRE	N-alpha-acetyltransferase 35	50.8	713	4.03e-246	6945.ISCW017265-PA	1.73e-263	751		Arthropoda	artNOG[6]	032YZ@artNOG,09VPR@biNOG,0V6E0@meNOG,0XS3T@NOG,12PEF@opiNOG,KOG2343@euNOG	Mak10 subunit, NatC N(alpha)-terminal acetyltransferase		GO:0008150(L=-1),GO:0008152(L=-1),	GO:0005575(L=-1),GO:0005622(L=-1),GO:0005623(L=-1),GO:0005737(L=-1),GO:0044424(L=-1),GO:0044464(L=-1),	GO:0003674(L=-1),GO:0003824(L=-1),GO:0016740(L=-1),	PFAM (Mak10, CwfJ_C_1, CwfJ_C_2), SMART (COIL, SIGNAL, TRANS)
g1240.t1	Cbor_chr1--HiC_scaffold_51	840	280	XP_047124129.1	uncharacterized protein LOC124806888 [Hydra vulgaris]	51.7	269	8.49e-92	94.6	No match					7070.TC005054-PA	2.26e-67	214		Arthropoda	artNOG[6]	039E4@artNOG,0AC3I@biNOG,0J79A@euNOG,0SW5V@inNOG,0VNZ1@meNOG,0Y682@NOG,13ZSR@opiNOG	NA					PFAM (zf-CCHC, RVT_1), SMART (ZnF_C2HC, COIL)
g1241.t1	Cbor_chr1--HiC_scaffold_51	1491	497	XP_045109136.1	uncharacterized protein LOC123503438 [Portunus trituberculatus]	75.8	480	4.42e-281	96.6	No match					7222.FBpp0146636	8.94e-181	525		Arthropoda	artNOG[6]	034YB@artNOG,0A1CX@biNOG,0GTZS@dipNOG,0HWMR@droNOG,0SS2N@inNOG,0VC8G@meNOG,0Z7P2@NOG,12T2Z@opiNOG,KOG4735@euNOG	Pfam:DUF23					PFAM (DUF23), SMART (TRANS)
g1243.t1	Cbor_chr1--HiC_scaffold_51	1749	583	XP_045115112.1	uncharacterized protein LOC123506833 [Portunus trituberculatus]	56.7	506	1.15e-191	75	No match					7217.FBpp0125226	6.95e-41	162		Arthropoda	artNOG[6]	034YB@artNOG,0A1CX@biNOG,0GTZS@dipNOG,0HWMR@droNOG,0SS2N@inNOG,0VC8G@meNOG,0Z7P2@NOG,12T2Z@opiNOG,KOG4735@euNOG	Pfam:DUF23					PFAM (DUF23), SMART (TRANS)
g1244.t1	Cbor_chr1--HiC_scaffold_51	312	104	No match						No match
g1245.t2	Cbor_chr1--HiC_scaffold_51	627	209	XP_053643681.1	CCHC-type zinc finger nucleic acid binding protein-like [Cherax quadricarinatus]	98.4	128	1.26e-25	60.8	No match					12957.ACEP_00012933-PA	1.25e-07	55.8		Arthropoda	artNOG[6]	0382U@artNOG,09ZZI@biNOG,0S838@hymNOG,0SV6A@inNOG,0VAWA@meNOG,13VRY@opiNOG,COG5082@NOG,KOG4400@euNOG	Zinc finger protein		GO:0008150(L=-1),GO:0008152(L=-1),	GO:0005575(L=-1),	GO:0003674(L=-1),GO:0003676(L=-1),GO:0003824(L=-1),GO:0005488(L=-1),GO:0008270(L=-1),GO:0016787(L=-1),GO:0016874(L=-1),GO:0043167(L=-1),GO:0043169(L=-1),GO:0046872(L=-1),GO:0046914(L=-1),GO:0097159(L=-1),GO:1901363(L=-1),	PFAM (zf-CCHC), SMART (ZnF_C2HC)
g1247.t1	Cbor_chr1--HiC_scaffold_51	672	224	XP_045109552.1	uncharacterized protein LOC123503664 isoform X4 [Portunus trituberculatus]	89.8	216	1.32e-134	96.4	No match					121225.PHUM599860-PA	2.89e-51	175		Arthropoda	artNOG[6]	0358C@artNOG,0A3VG@biNOG,0IJBW@euNOG,0SSJ7@inNOG,0VEQ2@meNOG,0Y44I@NOG,13JVS@opiNOG	NA		GO:0008150(L=-1),GO:0009987(L=-1),			SMART (COIL)
g1248.t2	Cbor_chr1--HiC_scaffold_51	699	233	XP_045101029.1	uncharacterized protein LOC123498017 [Portunus trituberculatus]	38.1	194	9.34e-22	80.7	No match
g1249.t1	Cbor_chr1--HiC_scaffold_51	720	240	XP_042208069.1	LOW QUALITY PROTEIN: uncharacterized protein LOC121856538 [Homarus americanus]	70.8	219	4.42e-97	90.8	No match					7159.AAEL013477-PA	1.38e-05	52		Arthropoda	artNOG[6]	0358C@artNOG,0A3VG@biNOG,0IJBW@euNOG,0SSJ7@inNOG,0VEQ2@meNOG,0Y44I@NOG,13JVS@opiNOG	NA		GO:0008150(L=-1),GO:0009987(L=-1),			SMART (COIL)
g1250.t1	Cbor_chr1--HiC_scaffold_51	1440	480	XP_045109496.1	2-(3-amino-3-carboxypropyl)histidine synthase subunit 1-like [Portunus trituberculatus]	93.1	390	1.91e-266	81.3	sp|Q3T7C9|DPH1_PENVA	2-(3-amino-3-carboxypropyl)histidine synthase subunit 1	84.6	390	6.45e-249	9986.ENSOCUP00000011198	7.04e-161	467	DPH1	Mammals	maNOG[6]	09VNA@biNOG,0DGWS@chorNOG,0UPMB@maNOG,0V6MB@meNOG,12R5M@opiNOG,1B41W@spriNOG,1CRKZ@veNOG,COG1736@NOG,KOG2648@euNOG	DPH1 homolog (S. cerevisiae)		GO:0006412(L=-1),GO:0008150(L=-1),GO:0008152(L=-1),GO:0008283(L=-1),GO:0009058(L=-1),GO:0009059(L=-1),GO:0009987(L=-1),GO:0010467(L=-1),GO:0017182(L=-1),GO:0017183(L=-1),GO:0018193(L=-1),GO:0018202(L=-1),GO:0019538(L=-1),GO:0034645(L=-1),GO:0036211(L=-1),GO:0043170(L=-1),GO:0043412(L=-1),GO:0044237(L=-1),GO:0044238(L=-1),GO:0044249(L=-1),GO:0044260(L=-1),GO:0071704(L=-1),GO:1901576(L=-1),	GO:0005575(L=-1),GO:0005622(L=-1),GO:0005623(L=-1),GO:0005634(L=-1),GO:0005737(L=-1),GO:0043226(L=-1),GO:0043227(L=-1),GO:0043229(L=-1),GO:0043231(L=-1),GO:0044424(L=-1),GO:0044464(L=-1),		PFAM (Diphthamide_syn)
g1251.t1	Cbor_chr1--HiC_scaffold_51	564	188	No match						No match					7029.ACYPI45228-PA	1.3e-05	49.3		Animals	meNOG[21]	0A7UN@biNOG,0J69U@euNOG,0VIPA@meNOG,0Y84R@NOG,13YS7@opiNOG	Alcohol dehydrogenase transcription factor Myb/SANT-like		GO:0002118(L=-1),GO:0002121(L=-1),GO:0002165(L=-1),GO:0007275(L=-1),GO:0007444(L=-1),GO:0007472(L=-1),GO:0007476(L=-1),GO:0007552(L=-1),GO:0007560(L=-1),GO:0007610(L=-1),GO:0008150(L=-1),GO:0009653(L=-1),GO:0009791(L=-1),GO:0009886(L=-1),GO:0009887(L=-1),GO:0032501(L=-1),GO:0032502(L=-1),GO:0035107(L=-1),GO:0035114(L=-1),GO:0035120(L=-1),GO:0035220(L=-1),GO:0048513(L=-1),GO:0048563(L=-1),GO:00485…			PFAM (MADF_DNA_bdg), SMART (MADF, COIL)
g1252.t2	Cbor_chr1--HiC_scaffold_51	993	331	No match						sp|Q9XWQ6|FLH3_CAEEL	FLYWCH transcription factor 3	42.6	61	0.000762	7029.ACYPI44110-PA	9.25e-19	93.6		Animals	meNOG[21]	0AB9W@biNOG,0J429@euNOG,0VKRV@meNOG,12BST@NOG,13Y6A@opiNOG	MULE transposase domain				GO:0003674(L=-1),GO:0005488(L=-1),GO:0008270(L=-1),GO:0043167(L=-1),GO:0043169(L=-1),GO:0046872(L=-1),GO:0046914(L=-1),	PFAM (MULE, FLYWCH, Transposase_mut), SMART (COIL, RING)
g1253.t1	Cbor_chr1--HiC_scaffold_51	489	163	No match						No match
g1254.t1	Cbor_chr1--HiC_scaffold_51	900	300	XP_053646523.1	uncharacterized protein LOC128698348 [Cherax quadricarinatus]	67.4	288	2.38e-118	95.7	No match					7159.AAEL013727-PA	0.000202	50.1		Arthropoda	artNOG[6]	039I3@artNOG,0ABV4@biNOG,0VNX2@meNOG,0YYXY@NOG,13YG0@opiNOG,KOG4282@euNOG	Inherit from KOG: Transcription factor		GO:0008150(L=-1),	GO:0005575(L=-1),	GO:0003674(L=-1),	PFAM (MADF_DNA_bdg), SMART (COIL, SIGNAL, TRANS)
g1256.t1	Cbor_chr1--HiC_scaffold_51	654	218	XP_045109323.1	E3 SUMO-protein ligase ZBED1-like isoform X1 [Portunus trituberculatus]	85.4	130	1.08e-70	59.6	No match					400682.PAC_15719309	0.000193	48.9	ZBED1	Animals	meNOG[21]	0IR9X@euNOG,0WHN4@meNOG,0Y8T9@NOG,13DZM@opiNOG	zinc finger, BED-type containing 1		GO:0008150(L=-1),GO:0008152(L=-1),	GO:0000228(L=-1),GO:0005575(L=-1),GO:0005622(L=-1),GO:0005623(L=-1),GO:0005634(L=-1),GO:0005694(L=-1),GO:0031974(L=-1),GO:0031981(L=-1),GO:0043226(L=-1),GO:0043227(L=-1),GO:0043228(L=-1),GO:0043229(L=-1),GO:0043231(L=-1),GO:0043232(L=-1),GO:0043233(L=-1),GO:0044422(L=-1),GO:0044424(L=-1),GO:0044428(L=-1),GO:0044446(L=-1),GO:0044464(L=-1),GO:0070013(L=-1),	GO:0003674(L=-1),GO:0003676(L=-1),GO:0003677(L=-1),GO:0003824(L=-1),GO:0004803(L=-1),GO:0005488(L=-1),GO:0043167(L=-1),GO:0043169(L=-1),GO:0046872(L=-1),GO:0097159(L=-1),GO:1901363(L=-1),	PFAM (hATC, zf-BED), SMART (ZnF_BED)
g1257.t1	Cbor_chr1--HiC_scaffold_51	528	176	No match						No match
g1259.t1	Cbor_chr1--HiC_scaffold_51	2034	678	XP_045109322.1	zinc finger and BTB domain-containing protein 14-like isoform X2 [Portunus trituberculatus]	83.3	671	0	98.4	sp|Q9W0K4|BAB2_DROME	Protein bric-a-brac 2	50.8	124	2.22e-24	6669.DappuP41221	1.47e-27	114		Arthropoda	artNOG[6]	03776@artNOG,0A79R@biNOG,0IXMB@euNOG,0VI42@meNOG,11ISG@NOG,13R19@opiNOG	Inherit from biNOG: BTB/POZ domain		GO:0000003(L=-1),GO:0002165(L=-1),GO:0003006(L=-1),GO:0006139(L=-1),GO:0006351(L=-1),GO:0006355(L=-1),GO:0006725(L=-1),GO:0006807(L=-1),GO:0007275(L=-1),GO:0007444(L=-1),GO:0007455(L=-1),GO:0007478(L=-1),GO:0007480(L=-1),GO:0007548(L=-1),GO:0007552(L=-1),GO:0007560(L=-1),GO:0008150(L=-1),GO:0008152(L=-1),GO:0008406(L=-1),GO:0008585(L=-1),GO:0009058(L=-1),GO:0009059(L=-1),GO:0009653(L=-1),GO:00097…	GO:0005575(L=-1),GO:0005622(L=-1),GO:0005623(L=-1),GO:0005634(L=-1),GO:0005694(L=-1),GO:0005700(L=-1),GO:0043226(L=-1),GO:0043227(L=-1),GO:0043228(L=-1),GO:0043229(L=-1),GO:0043231(L=-1),GO:0043232(L=-1),GO:0044424(L=-1),GO:0044464(L=-1),	GO:0003674(L=-1),GO:0003676(L=-1),GO:0003677(L=-1),GO:0003680(L=-1),GO:0003700(L=-1),GO:0005488(L=-1),GO:0005515(L=-1),GO:0043565(L=-1),GO:0097159(L=-1),GO:1901363(L=-1),	PFAM (BTB, HTH_psq), SMART (BTB, COIL, TRANS)
g1260.t1	Cbor_chr1--HiC_scaffold_51	2100	700	XP_037773216.1	uncharacterized protein LOC119568877, partial [Penaeus monodon]	37.9	401	7.66e-40	53.9	No match					7739.JGI70346	4.61e-06	57.8	TBC1D30	Animals	meNOG[21]	09VZM@biNOG,0DNUV@chorNOG,0V6Y2@meNOG,12PKD@opiNOG,COG5210@NOG,KOG2058@euNOG	TBC1 domain family member 30		GO:0006140(L=-1),GO:0008150(L=-1),GO:0009118(L=-1),GO:0009894(L=-1),GO:0009966(L=-1),GO:0010646(L=-1),GO:0019219(L=-1),GO:0019220(L=-1),GO:0019222(L=-1),GO:0023051(L=-1),GO:0030811(L=-1),GO:0031323(L=-1),GO:0031329(L=-1),GO:0032483(L=-1),GO:0033121(L=-1),GO:0033124(L=-1),GO:0043085(L=-1),GO:0043087(L=-1),GO:0043547(L=-1),GO:0044093(L=-1),GO:0046578(L=-1),GO:0048583(L=-1),GO:0050789(L=-1),GO:00507…	GO:0005575(L=-1),GO:0005622(L=-1),GO:0005623(L=-1),GO:0005886(L=-1),GO:0016020(L=-1),GO:0044464(L=-1),GO:0071944(L=-1),	GO:0003674(L=-1),GO:0005096(L=-1),GO:0008047(L=-1),GO:0030234(L=-1),GO:0030695(L=-1),GO:0060589(L=-1),	PFAM (TBC), SMART (COIL, TBC)
g1270.t1	Cbor_chr1--HiC_scaffold_51	789	263	No match						sp|Q69ZT9|TBC30_MOUSE	TBC1 domain family member 30	48.9	94	6.63e-24	7460.GB18511-PA	2.55e-36	143		Arthropoda	artNOG[6]	033IX@artNOG,09VZM@biNOG,0S7FD@hymNOG,0SQ9P@inNOG,0V6Y2@meNOG,12PKD@opiNOG,COG5210@NOG,KOG2058@euNOG	Pfam:TBC		GO:0006140(L=-1),GO:0008150(L=-1),GO:0009118(L=-1),GO:0009894(L=-1),GO:0009966(L=-1),GO:0010646(L=-1),GO:0019219(L=-1),GO:0019220(L=-1),GO:0019222(L=-1),GO:0023051(L=-1),GO:0030811(L=-1),GO:0031323(L=-1),GO:0031329(L=-1),GO:0032483(L=-1),GO:0033121(L=-1),GO:0033124(L=-1),GO:0043085(L=-1),GO:0043087(L=-1),GO:0043547(L=-1),GO:0044093(L=-1),GO:0046578(L=-1),GO:0048583(L=-1),GO:0050789(L=-1),GO:00507…	GO:0005575(L=-1),GO:0005622(L=-1),GO:0005623(L=-1),GO:0044464(L=-1),	GO:0003674(L=-1),GO:0005096(L=-1),GO:0008047(L=-1),GO:0030234(L=-1),GO:0030695(L=-1),GO:0060589(L=-1),	PFAM (TBC), SMART (COIL, TBC)
g1272.t1	Cbor_chr1--HiC_scaffold_51	609	203	No match						sp|Q69ZT9|TBC30_MOUSE	TBC1 domain family member 30	71.2	125	1.83e-51	7029.ACYPI24233-PA	8.42e-56	194		Arthropoda	artNOG[6]	033IX@artNOG,09VZM@biNOG,0SQ9P@inNOG,0V6Y2@meNOG,12PKD@opiNOG,COG5210@NOG,KOG2058@euNOG	Pfam:TBC		GO:0006140(L=-1),GO:0008150(L=-1),GO:0009118(L=-1),GO:0009894(L=-1),GO:0009966(L=-1),GO:0010646(L=-1),GO:0019219(L=-1),GO:0019220(L=-1),GO:0019222(L=-1),GO:0023051(L=-1),GO:0030811(L=-1),GO:0031323(L=-1),GO:0031329(L=-1),GO:0032483(L=-1),GO:0033121(L=-1),GO:0033124(L=-1),GO:0043085(L=-1),GO:0043087(L=-1),GO:0043547(L=-1),GO:0044093(L=-1),GO:0046578(L=-1),GO:0048583(L=-1),GO:0050789(L=-1),GO:00507…	GO:0005575(L=-1),GO:0005622(L=-1),GO:0005623(L=-1),GO:0044464(L=-1),	GO:0003674(L=-1),GO:0005096(L=-1),GO:0008047(L=-1),GO:0030234(L=-1),GO:0030695(L=-1),GO:0060589(L=-1),	PFAM (TBC), SMART (COIL, TBC)
g1274.t1	Cbor_chr1--HiC_scaffold_51	972	324	XP_045106830.1	uncharacterized protein LOC123501858 [Portunus trituberculatus]	45.4	229	2.28e-55	68.5	No match
g1276.t1	Cbor_chr1--HiC_scaffold_51	771	257	XP_045106830.1	uncharacterized protein LOC123501858 [Portunus trituberculatus]	48	244	1.94e-64	82.1	No match
g1277.t1	Cbor_chr1--HiC_scaffold_51	849	283	XP_045106830.1	uncharacterized protein LOC123501858 [Portunus trituberculatus]	48	244	2.58e-66	83.7	No match
g1279.t1	Cbor_chr1--HiC_scaffold_51	942	314	No match						No match
g1280.t1	Cbor_chr1--HiC_scaffold_51	849	283	XP_045106830.1	uncharacterized protein LOC123501858 [Portunus trituberculatus]	47.5	244	7.3e-66	83.7	No match
g1282.t1	Cbor_chr1--HiC_scaffold_51	813	271	XP_045107275.1	ribonuclease 3-like [Portunus trituberculatus]	64	150	2.27e-61	55.4	No match
g1283.t1	Cbor_chr1--HiC_scaffold_51	849	283	XP_045106830.1	uncharacterized protein LOC123501858 [Portunus trituberculatus]	48	244	2.58e-66	83.7	No match
g1285.t1	Cbor_chr1--HiC_scaffold_51	942	314	No match						No match
g1286.t1	Cbor_chr1--HiC_scaffold_51	849	283	XP_045106830.1	uncharacterized protein LOC123501858 [Portunus trituberculatus]	48	244	2.58e-66	83.7	No match
g1287.t1	Cbor_chr1--HiC_scaffold_51	798	266	XP_045106830.1	uncharacterized protein LOC123501858 [Portunus trituberculatus]	47.1	244	9.33e-65	82.7	No match
g1288.t1	Cbor_chr1--HiC_scaffold_51	849	283	XP_045106830.1	uncharacterized protein LOC123501858 [Portunus trituberculatus]	48	244	2.58e-66	83.7	No match
g1289.t1	Cbor_chr1--HiC_scaffold_51	771	257	XP_045106830.1	uncharacterized protein LOC123501858 [Portunus trituberculatus]	48	244	3.41e-65	82.1	No match
g1290.t1	Cbor_chr1--HiC_scaffold_51	498	166	No match						No match
g1291.t1	Cbor_chr1--HiC_scaffold_51	675	225	No match						sp|Q9Y2I9|TBC30_HUMAN	TBC1 domain family member 30	57.6	66	3.8e-19	6945.ISCW003074-PA	6.39e-25	103		Arthropoda	artNOG[6]	033IX@artNOG,09VZM@biNOG,0V6Y2@meNOG,12PKD@opiNOG,COG5210@NOG,KOG2058@euNOG	Pfam:TBC		GO:0006140(L=-1),GO:0008150(L=-1),GO:0009118(L=-1),GO:0009894(L=-1),GO:0009966(L=-1),GO:0010646(L=-1),GO:0019219(L=-1),GO:0019220(L=-1),GO:0019222(L=-1),GO:0023051(L=-1),GO:0030811(L=-1),GO:0031323(L=-1),GO:0031329(L=-1),GO:0032483(L=-1),GO:0033121(L=-1),GO:0033124(L=-1),GO:0043085(L=-1),GO:0043087(L=-1),GO:0043547(L=-1),GO:0044093(L=-1),GO:0046578(L=-1),GO:0048583(L=-1),GO:0050789(L=-1),GO:00507…	GO:0005575(L=-1),GO:0005622(L=-1),GO:0005623(L=-1),GO:0044464(L=-1),	GO:0003674(L=-1),GO:0005096(L=-1),GO:0008047(L=-1),GO:0030234(L=-1),GO:0030695(L=-1),GO:0060589(L=-1),	PFAM (TBC), SMART (COIL, TBC)
g1292.t1	Cbor_chr1--HiC_scaffold_51	954	318	No match						No match
g1293.t2	Cbor_chr1--HiC_scaffold_51	5913	1971	XP_045109243.1	LOW QUALITY PROTEIN: uncharacterized protein LOC123503485 [Portunus trituberculatus]	75.6	1349	0	67.9	sp|Q69ZT9|TBC30_MOUSE	TBC1 domain family member 30	34.3	236	7.34e-20	121225.PHUM046950-PA	3.19e-31	142		Arthropoda	artNOG[6]	033IX@artNOG,09VZM@biNOG,0SQ9P@inNOG,0V6Y2@meNOG,12PKD@opiNOG,COG5210@NOG,KOG2058@euNOG	Pfam:TBC		GO:0006140(L=-1),GO:0008150(L=-1),GO:0009118(L=-1),GO:0009894(L=-1),GO:0009966(L=-1),GO:0010646(L=-1),GO:0019219(L=-1),GO:0019220(L=-1),GO:0019222(L=-1),GO:0023051(L=-1),GO:0030811(L=-1),GO:0031323(L=-1),GO:0031329(L=-1),GO:0032483(L=-1),GO:0033121(L=-1),GO:0033124(L=-1),GO:0043085(L=-1),GO:0043087(L=-1),GO:0043547(L=-1),GO:0044093(L=-1),GO:0046578(L=-1),GO:0048583(L=-1),GO:0050789(L=-1),GO:00507…	GO:0005575(L=-1),GO:0005622(L=-1),GO:0005623(L=-1),GO:0044464(L=-1),	GO:0003674(L=-1),GO:0005096(L=-1),GO:0008047(L=-1),GO:0030234(L=-1),GO:0030695(L=-1),GO:0060589(L=-1),	PFAM (TBC), SMART (COIL, TBC)
g1295.t1	Cbor_chr1--HiC_scaffold_51	360	120	XP_009055030.1	hypothetical protein LOTGIDRAFT_118580 [Lottia gigantea]	42.3	104	4.07e-22	86.7	No match					7897.ENSLACP00000017908	2.43e-25	98.6	C14ORF119	Animals	meNOG[21]	0A6PH@biNOG,0DU2E@chorNOG,0IX3M@euNOG,0VHXG@meNOG,11WNE@NOG,13RV1@opiNOG,1D3EC@veNOG	chromosome 14 open reading frame 119		GO:0008150(L=-1),	GO:0005575(L=-1),GO:0005622(L=-1),GO:0005623(L=-1),GO:0005737(L=-1),GO:0005739(L=-1),GO:0043226(L=-1),GO:0043227(L=-1),GO:0043229(L=-1),GO:0043231(L=-1),GO:0044424(L=-1),GO:0044444(L=-1),GO:0044464(L=-1),	GO:0003674(L=-1),
g1296.t1	Cbor_chr1--HiC_scaffold_51	744	248	XP_045109330.1	uncharacterized protein LOC123503544 [Portunus trituberculatus]	76.1	247	3.09e-127	99.6	sp|Q9NWQ9|CN119_HUMAN	Uncharacterized protein C14orf119	33	109	3.23e-12	7070.TC009237-PA	5.31e-21	91.3		Arthropoda	artNOG[6]	038UF@artNOG,0A6PH@biNOG,0IX3M@euNOG,0SVPR@inNOG,0VHXG@meNOG,11WNE@NOG,13RV1@opiNOG	Inherit from biNOG: chromosome 14 open reading frame 119		GO:0008150(L=-1),	GO:0005575(L=-1),	GO:0003674(L=-1),
g1297.t1	Cbor_chr1--HiC_scaffold_51	4737	1579	No match						No match					7668.SPU_024160tr	1.9e-75	280		Animals	meNOG[21]	0A95A@biNOG,0IY1X@euNOG,0VJ0D@meNOG,0XQCA@NOG,13RX7@opiNOG	to transposase domaincontaining protein		GO:0006508(L=-1),GO:0008150(L=-1),GO:0008152(L=-1),GO:0019538(L=-1),GO:0043170(L=-1),GO:0044238(L=-1),GO:0071704(L=-1),		GO:0003674(L=-1),GO:0003676(L=-1),GO:0003677(L=-1),GO:0003824(L=-1),GO:0004175(L=-1),GO:0004190(L=-1),GO:0005488(L=-1),GO:0008233(L=-1),GO:0008270(L=-1),GO:0016787(L=-1),GO:0043167(L=-1),GO:0043169(L=-1),GO:0046872(L=-1),GO:0046914(L=-1),GO:0070001(L=-1),GO:0097159(L=-1),GO:1901363(L=-1),	PFAM (Transposase_21, DUF1258), SMART (TRANS)
g1299.t1	Cbor_chr1--HiC_scaffold_51	1458	486	XP_045109196.1	serine/threonine-protein kinase grp-like isoform X1 [Portunus trituberculatus]	93.4	485	0	99.8	sp|O61661|CHK1_DROME	Serine/threonine-protein kinase grp	52.3	503	1.26e-173	6669.DappuP43327	9.34e-185	531	GRP	Arthropoda	artNOG[6]	0350J@artNOG,09Z9J@biNOG,0VA6S@meNOG,0XQ0D@NOG,12RTY@opiNOG,KOG0590@euNOG	serine threonine-protein kinase	4.11041e+23	GO:0000003(L=-1),GO:0000075(L=-1),GO:0000076(L=-1),GO:0000077(L=-1),GO:0000226(L=-1),GO:0001700(L=-1),GO:0006468(L=-1),GO:0006793(L=-1),GO:0006796(L=-1),GO:0006950(L=-1),GO:0006974(L=-1),GO:0006996(L=-1),GO:0007010(L=-1),GO:0007017(L=-1),GO:0007049(L=-1),GO:0007051(L=-1),GO:0007059(L=-1),GO:0007093(L=-1),GO:0007095(L=-1),GO:0007098(L=-1),GO:0007143(L=-1),GO:0007275(L=-1),GO:0007346(L=-1),GO:00073…	GO:0005575(L=-1),GO:0005622(L=-1),GO:0005623(L=-1),GO:0005634(L=-1),GO:0043226(L=-1),GO:0043227(L=-1),GO:0043229(L=-1),GO:0043231(L=-1),GO:0044424(L=-1),GO:0044464(L=-1),	GO:0000166(L=-1),GO:0001882(L=-1),GO:0001883(L=-1),GO:0003674(L=-1),GO:0003824(L=-1),GO:0004672(L=-1),GO:0004674(L=-1),GO:0004683(L=-1),GO:0005488(L=-1),GO:0005524(L=-1),GO:0016301(L=-1),GO:0016740(L=-1),GO:0016772(L=-1),GO:0016773(L=-1),GO:0017076(L=-1),GO:0030554(L=-1),GO:0032549(L=-1),GO:0032550(L=-1),GO:0032553(L=-1),GO:0032555(L=-1),GO:0032559(L=-1),GO:0035639(L=-1),GO:0036094(L=-1),GO:00431…	PFAM (Pkinase_Tyr, Pkinase), SMART (S_TKc, STYKc)
g1300.t1	Cbor_chr1--HiC_scaffold_51	678	226	XP_045109201.1	dnaJ homolog subfamily C member 30, mitochondrial-like [Portunus trituberculatus]	72	200	5.26e-94	88.5	sp|Q45552|DNAJ_GEOSE	Chaperone protein DnaJ	52.9	70	1.2e-11	7176.CPIJ001392-PA	9.66e-34	127	DNAJC30	Animals	meNOG[21]	0A0PU@biNOG,0VBJZ@meNOG,13XBZ@opiNOG,COG2214@NOG,KOG0691@euNOG	DnaJ (Hsp40) homolog, subfamily C, member 30			GO:0005575(L=-1),GO:0005622(L=-1),GO:0005623(L=-1),GO:0005737(L=-1),GO:0005739(L=-1),GO:0043226(L=-1),GO:0043227(L=-1),GO:0043229(L=-1),GO:0043231(L=-1),GO:0044424(L=-1),GO:0044444(L=-1),GO:0044464(L=-1),		PFAM (DnaJ), SMART (DnaJ, TRANS, COIL, SIGNAL)
g1302.t1	Cbor_chr1--HiC_scaffold_51	2277	759	XP_045109193.1	conserved oligomeric Golgi complex subunit 4-like [Portunus trituberculatus]	96	758	0	99.9	sp|Q29RB1|COG4_DANRE	Conserved oligomeric Golgi complex subunit 4	44.3	759	4.93e-205	12957.ACEP_00009843-PA	3.27e-222	647		Arthropoda	artNOG[6]	035ZA@artNOG,0A1IR@biNOG,0S3ED@hymNOG,0SR48@inNOG,0VCEA@meNOG,0XS60@NOG,12PJA@opiNOG,KOG0412@euNOG	conserved oligomeric Golgi complex		GO:0006810(L=-1),GO:0006887(L=-1),GO:0008150(L=-1),GO:0009987(L=-1),GO:0016192(L=-1),GO:0022406(L=-1),GO:0032940(L=-1),GO:0046903(L=-1),GO:0048278(L=-1),GO:0051179(L=-1),GO:0051234(L=-1),GO:0051641(L=-1),GO:0051649(L=-1),	GO:0005575(L=-1),GO:0005622(L=-1),GO:0005623(L=-1),GO:0005737(L=-1),GO:0044424(L=-1),GO:0044464(L=-1),		PFAM (COG4, Sec10), SMART (Cog4, COIL)
g1304.t1	Cbor_chr1--HiC_scaffold_51	429	143	No match						No match
g1305.t1	Cbor_chr1--HiC_scaffold_51	2757	919	No match						No match
g1306.t1	Cbor_chr1--HiC_scaffold_51	3099	1033	No match						No match
g1307.t1	Cbor_chr1--HiC_scaffold_51	1695	565	XP_045109195.1	LOW QUALITY PROTEIN: uncharacterized protein LOC123503472 [Portunus trituberculatus]	93.8	564	0	99.8	sp|Q9CWQ0|DPH5_MOUSE	Diphthine methyl ester synthase	62	271	1.33e-112	10116.ENSRNOP00000018367	5.07e-112	341	DPH5	Mammals	maNOG[6]	0A1AU@biNOG,0DNYG@chorNOG,0UNY8@maNOG,0VC6J@meNOG,12TJJ@opiNOG,1951S@roNOG,1B45F@spriNOG,1CXVZ@veNOG,COG1798@NOG,KOG3123@euNOG	DPH5 homolog (S. cerevisiae)		GO:0008150(L=-1),GO:0008152(L=-1),GO:0009058(L=-1),GO:0009987(L=-1),GO:0017182(L=-1),GO:0017183(L=-1),GO:0018193(L=-1),GO:0018202(L=-1),GO:0019538(L=-1),GO:0032259(L=-1),GO:0036211(L=-1),GO:0043170(L=-1),GO:0043412(L=-1),GO:0044237(L=-1),GO:0044238(L=-1),GO:0044249(L=-1),GO:0044260(L=-1),GO:0071704(L=-1),		GO:0003674(L=-1),GO:0003824(L=-1),GO:0004164(L=-1),GO:0008168(L=-1),GO:0008757(L=-1),GO:0016740(L=-1),GO:0016741(L=-1),	PFAM (TP_methylase)
g1308.t1	Cbor_chr1--HiC_scaffold_51	297	99	No match						No match
g1309.t1	Cbor_chr1--HiC_scaffold_51	3036	1012	XP_045109188.1	transient receptor potential channel pyrexia-like isoform X1 [Portunus trituberculatus]	87.3	926	0	91.4	sp|Q9W0Y6|PAIN_DROME	Transient receptor potential cation channel protein painless	29	438	2.72e-35	6669.DappuP301376	1.46e-80	289	PAIN	Arthropoda	artNOG[6]	0330K@artNOG,0A427@biNOG,0VETD@meNOG,12U7G@opiNOG,COG0666@NOG,KOG0510@euNOG	Transient receptor potential cation channel protein		GO:0000003(L=-1),GO:0003008(L=-1),GO:0006810(L=-1),GO:0006811(L=-1),GO:0006812(L=-1),GO:0006816(L=-1),GO:0006950(L=-1),GO:0007600(L=-1),GO:0007610(L=-1),GO:0007617(L=-1),GO:0007618(L=-1),GO:0007619(L=-1),GO:0007620(L=-1),GO:0007631(L=-1),GO:0007635(L=-1),GO:0007638(L=-1),GO:0008016(L=-1),GO:0008049(L=-1),GO:0008150(L=-1),GO:0009266(L=-1),GO:0009408(L=-1),GO:0009581(L=-1),GO:0009582(L=-1),GO:00096…	GO:0005575(L=-1),GO:0016020(L=-1),GO:0031224(L=-1),GO:0044425(L=-1),	GO:0003674(L=-1),GO:0005215(L=-1),GO:0005216(L=-1),GO:0005261(L=-1),GO:0005262(L=-1),GO:0008324(L=-1),GO:0015075(L=-1),GO:0015085(L=-1),GO:0015267(L=-1),GO:0022803(L=-1),GO:0022857(L=-1),GO:0022890(L=-1),GO:0046873(L=-1),	PFAM (Ion_trans, Ank), SMART (ANK, TRANS, COIL)
g1310.t1	Cbor_chr1--HiC_scaffold_51	642	214	XP_050725348.1	mitochondrial import inner membrane translocase subunit Tim21-like [Eriocheir sinensis]	74.8	214	3.06e-117	99.5	sp|Q5XKA2|TIM21_XENLA	Mitochondrial import inner membrane translocase subunit Tim21	43.6	172	1.43e-45	7165.AGAP008572-PA	6.79e-50	167	TIMM21	Animals	meNOG[21]	09T4A@biNOG,0V430@meNOG,11NW7@NOG,13T9F@opiNOG,KOG4836@euNOG	translocase of inner mitochondrial membrane 21 homolog (yeast)		GO:0006139(L=-1),GO:0006152(L=-1),GO:0006163(L=-1),GO:0006195(L=-1),GO:0006200(L=-1),GO:0006468(L=-1),GO:0006605(L=-1),GO:0006626(L=-1),GO:0006725(L=-1),GO:0006753(L=-1),GO:0006793(L=-1),GO:0006796(L=-1),GO:0006807(L=-1),GO:0006810(L=-1),GO:0006839(L=-1),GO:0006886(L=-1),GO:0006996(L=-1),GO:0007005(L=-1),GO:0007155(L=-1),GO:0007160(L=-1),GO:0008104(L=-1),GO:0008150(L=-1),GO:0008152(L=-1),GO:00085…	GO:0005575(L=-1),GO:0005576(L=-1),GO:0005622(L=-1),GO:0005623(L=-1),GO:0005737(L=-1),GO:0005739(L=-1),GO:0005740(L=-1),GO:0005743(L=-1),GO:0005744(L=-1),GO:0016020(L=-1),GO:0019866(L=-1),GO:0031090(L=-1),GO:0031224(L=-1),GO:0031966(L=-1),GO:0031967(L=-1),GO:0031975(L=-1),GO:0032991(L=-1),GO:0043226(L=-1),GO:0043227(L=-1),GO:0043229(L=-1),GO:0043231(L=-1),GO:0044422(L=-1),GO:0044424(L=-1),GO:00444…	GO:0000166(L=-1),GO:0001882(L=-1),GO:0001883(L=-1),GO:0003674(L=-1),GO:0003824(L=-1),GO:0004672(L=-1),GO:0004674(L=-1),GO:0005215(L=-1),GO:0005488(L=-1),GO:0005509(L=-1),GO:0005524(L=-1),GO:0008320(L=-1),GO:0008565(L=-1),GO:0008566(L=-1),GO:0015399(L=-1),GO:0015450(L=-1),GO:0015462(L=-1),GO:0016301(L=-1),GO:0016462(L=-1),GO:0016740(L=-1),GO:0016772(L=-1),GO:0016773(L=-1),GO:0016787(L=-1),GO:00168…	PFAM (TIM21), SMART (TRANS)
g1311.t1	Cbor_chr1--HiC_scaffold_51	2085	695	XP_050731673.1	transcription factor 25-like [Eriocheir sinensis]	84.7	698	0	99.9	sp|Q9BQ70|TCF25_HUMAN	Ribosome quality control complex subunit TCF25	42.6	584	2.62e-143	59729.ENSTGUP00000008260	4.49e-157	471	TCF25	Aves	aveNOG[1]	04IIB@aveNOG,09ZNB@biNOG,0DM63@chorNOG,0VAJ2@meNOG,0XQ1Q@NOG,13I3Z@opiNOG,1CW15@veNOG,KOG2422@euNOG	Transcription factor		GO:0000122(L=-1),GO:0006355(L=-1),GO:0006357(L=-1),GO:0008150(L=-1),GO:0009889(L=-1),GO:0009890(L=-1),GO:0009892(L=-1),GO:0010468(L=-1),GO:0010556(L=-1),GO:0010558(L=-1),GO:0010605(L=-1),GO:0010629(L=-1),GO:0019219(L=-1),GO:0019222(L=-1),GO:0031323(L=-1),GO:0031324(L=-1),GO:0031326(L=-1),GO:0031327(L=-1),GO:0045892(L=-1),GO:0045934(L=-1),GO:0048519(L=-1),GO:0048523(L=-1),GO:0050789(L=-1),GO:00507…	GO:0005575(L=-1),GO:0005622(L=-1),GO:0005623(L=-1),GO:0005634(L=-1),GO:0005730(L=-1),GO:0005737(L=-1),GO:0005739(L=-1),GO:0031974(L=-1),GO:0031981(L=-1),GO:0043226(L=-1),GO:0043227(L=-1),GO:0043228(L=-1),GO:0043229(L=-1),GO:0043231(L=-1),GO:0043232(L=-1),GO:0043233(L=-1),GO:0044422(L=-1),GO:0044424(L=-1),GO:0044428(L=-1),GO:0044444(L=-1),GO:0044446(L=-1),GO:0044464(L=-1),GO:0070013(L=-1),	GO:0003674(L=-1),GO:0003700(L=-1),	PFAM (DUF654), SMART (COIL)
g1312.t1	Cbor_chr1--HiC_scaffold_51	708	236	XP_045109202.1	uncharacterized protein LOC123503476 [Portunus trituberculatus]	60.5	223	1.95e-77	90.3	sp|Q9USH8|GLU2B_SCHPO	Glucosidase 2 subunit beta	44	84	1.43e-10	43151.ADAR000125-PA	1.56e-24	102		Animals	meNOG[21]	0AARB@biNOG,0VMKA@meNOG,0XPE3@NOG,13WIS@opiNOG,KOG2397@euNOG	Inherit from KOG: protein kinase C substrate	525001100	GO:0005975(L=-1),GO:0006486(L=-1),GO:0006487(L=-1),GO:0006491(L=-1),GO:0008150(L=-1),GO:0008152(L=-1),GO:0009058(L=-1),GO:0009059(L=-1),GO:0009100(L=-1),GO:0009101(L=-1),GO:0009311(L=-1),GO:0009987(L=-1),GO:0019538(L=-1),GO:0034645(L=-1),GO:0036211(L=-1),GO:0043170(L=-1),GO:0043412(L=-1),GO:0043413(L=-1),GO:0044237(L=-1),GO:0044238(L=-1),GO:0044249(L=-1),GO:0044260(L=-1),GO:0070085(L=-1),GO:00717…	GO:0005575(L=-1),GO:0005622(L=-1),GO:0005623(L=-1),GO:0005737(L=-1),GO:0005783(L=-1),GO:0017177(L=-1),GO:0032991(L=-1),GO:0043226(L=-1),GO:0043227(L=-1),GO:0043229(L=-1),GO:0043231(L=-1),GO:0044422(L=-1),GO:0044424(L=-1),GO:0044432(L=-1),GO:0044444(L=-1),GO:0044446(L=-1),GO:0044464(L=-1),	GO:0003674(L=-1),GO:0003824(L=-1),GO:0004553(L=-1),GO:0004558(L=-1),GO:0005488(L=-1),GO:0005509(L=-1),GO:0015926(L=-1),GO:0016787(L=-1),GO:0016798(L=-1),GO:0043167(L=-1),GO:0043169(L=-1),GO:0046872(L=-1),	SMART (TRANS, LDLa, COIL)
g1313.t1	Cbor_chr1--HiC_scaffold_51	1023	341	XP_050731872.1	galactosylgalactosylxylosylprotein 3-beta-glucuronosyltransferase 1-like [Eriocheir sinensis]	76.8	340	1.24e-189	99.7	sp|Q9P2W7|B3GA1_HUMAN	Galactosylgalactosylxylosylprotein 3-beta-glucuronosyltransferase 1	52.9	263	1.18e-89	12957.ACEP_00006247-PA	1.14e-103	314	GLCAT-I	Arthropoda	artNOG[6]	03232@artNOG,09V7B@biNOG,0SQGY@inNOG,0V66W@meNOG,0XP79@NOG,12PUR@opiNOG,KOG1476@euNOG	Glycosyltransferase family 43	5325341100	GO:0006022(L=-1),GO:0006023(L=-1),GO:0006024(L=-1),GO:0006029(L=-1),GO:0006082(L=-1),GO:0006790(L=-1),GO:0006807(L=-1),GO:0008150(L=-1),GO:0008152(L=-1),GO:0009058(L=-1),GO:0009059(L=-1),GO:0009100(L=-1),GO:0009101(L=-1),GO:0009987(L=-1),GO:0015012(L=-1),GO:0019538(L=-1),GO:0030166(L=-1),GO:0030201(L=-1),GO:0030203(L=-1),GO:0030204(L=-1),GO:0030206(L=-1),GO:0034645(L=-1),GO:0043170(L=-1),GO:00434…	GO:0005575(L=-1),GO:0005623(L=-1),GO:0005886(L=-1),GO:0016020(L=-1),GO:0044464(L=-1),GO:0071944(L=-1),	GO:0003674(L=-1),GO:0003824(L=-1),GO:0008194(L=-1),GO:0015018(L=-1),GO:0015020(L=-1),GO:0016740(L=-1),GO:0016757(L=-1),GO:0016758(L=-1),	PFAM (Glyco_transf_43), SMART (TRANS, COIL, SIGNAL)
g1314.t1	Cbor_chr1--HiC_scaffold_51	882	294	XP_045108983.1	neurogenic protein big brain-like isoform X1 [Portunus trituberculatus]	95	279	2.23e-190	94.9	No match					6669.DappuP240771	8.12e-21	99.4	BIB	Arthropoda	artNOG[6]	032GR@artNOG,0A3D8@biNOG,0V817@meNOG,13N2U@opiNOG,COG0580@NOG,KOG0223@euNOG	Major intrinsic protein		GO:0000003(L=-1),GO:0003006(L=-1),GO:0006810(L=-1),GO:0006811(L=-1),GO:0006812(L=-1),GO:0007154(L=-1),GO:0007155(L=-1),GO:0007165(L=-1),GO:0007166(L=-1),GO:0007219(L=-1),GO:0007267(L=-1),GO:0007275(L=-1),GO:0007276(L=-1),GO:0007292(L=-1),GO:0007398(L=-1),GO:0007399(L=-1),GO:0007498(L=-1),GO:0008150(L=-1),GO:0009888(L=-1),GO:0009987(L=-1),GO:0019953(L=-1),GO:0022412(L=-1),GO:0022414(L=-1),GO:00226…	GO:0005575(L=-1),GO:0005622(L=-1),GO:0005623(L=-1),GO:0005737(L=-1),GO:0005886(L=-1),GO:0005912(L=-1),GO:0016020(L=-1),GO:0030054(L=-1),GO:0031224(L=-1),GO:0031226(L=-1),GO:0031410(L=-1),GO:0031982(L=-1),GO:0043226(L=-1),GO:0043229(L=-1),GO:0044424(L=-1),GO:0044425(L=-1),GO:0044444(L=-1),GO:0044459(L=-1),GO:0044464(L=-1),GO:0070161(L=-1),GO:0071944(L=-1),	GO:0003674(L=-1),GO:0005215(L=-1),GO:0005216(L=-1),GO:0005261(L=-1),GO:0008324(L=-1),GO:0015075(L=-1),GO:0015267(L=-1),GO:0022803(L=-1),GO:0022857(L=-1),	PFAM (MIP), SMART (TRANS, COIL)
g1316.t1	Cbor_chr1--HiC_scaffold_51	990	330	XP_045108986.1	RNA exonuclease 1 homolog isoform X1 [Portunus trituberculatus]	65.6	302	1.28e-142	91.2	sp|Q7TT28|REXO1_MOUSE	RNA exonuclease 1 homolog	36.8	288	9.89e-44	7460.GB13402-PA	8.38e-51	187		Arthropoda	artNOG[6]	033YB@artNOG,0A01Y@biNOG,0S3XV@hymNOG,0SQMB@inNOG,0VAYE@meNOG,12RC4@opiNOG,COG0847@NOG,KOG2248@euNOG	EXOIII	3008	GO:0006139(L=-1),GO:0006412(L=-1),GO:0006414(L=-1),GO:0006725(L=-1),GO:0006807(L=-1),GO:0008150(L=-1),GO:0008152(L=-1),GO:0009058(L=-1),GO:0009059(L=-1),GO:0009987(L=-1),GO:0010467(L=-1),GO:0019538(L=-1),GO:0034641(L=-1),GO:0034645(L=-1),GO:0043170(L=-1),GO:0044237(L=-1),GO:0044238(L=-1),GO:0044249(L=-1),GO:0044260(L=-1),GO:0046483(L=-1),GO:0071704(L=-1),GO:0090304(L=-1),GO:0090305(L=-1),GO:19013…	GO:0005575(L=-1),GO:0005622(L=-1),GO:0005623(L=-1),GO:0044464(L=-1),	GO:0003674(L=-1),GO:0003676(L=-1),GO:0003723(L=-1),GO:0003746(L=-1),GO:0003824(L=-1),GO:0004518(L=-1),GO:0004527(L=-1),GO:0004532(L=-1),GO:0004540(L=-1),GO:0005488(L=-1),GO:0008135(L=-1),GO:0008270(L=-1),GO:0008408(L=-1),GO:0008859(L=-1),GO:0016787(L=-1),GO:0016788(L=-1),GO:0016796(L=-1),GO:0016896(L=-1),GO:0043167(L=-1),GO:0043169(L=-1),GO:0046872(L=-1),GO:0046914(L=-1),GO:0097159(L=-1),GO:19013…	PFAM (Exonuc_X-T), SMART (EXOIII, COIL, TRANS)
g1328.t1	Cbor_chr1--HiC_scaffold_51	498	166	No match						sp|P23645|BIB_DROME	Neurogenic protein big brain	46.7	150	1.42e-35	7245.FBpp0263898	2.19e-34	133	BIB	Arthropoda	artNOG[6]	032GR@artNOG,0A3D8@biNOG,0GUCX@dipNOG,0HV8G@droNOG,0SSP3@inNOG,0V817@meNOG,13N2U@opiNOG,COG0580@NOG,KOG0223@euNOG	Major intrinsic protein		GO:0000003(L=-1),GO:0003006(L=-1),GO:0006810(L=-1),GO:0006811(L=-1),GO:0006812(L=-1),GO:0007154(L=-1),GO:0007155(L=-1),GO:0007165(L=-1),GO:0007166(L=-1),GO:0007219(L=-1),GO:0007267(L=-1),GO:0007275(L=-1),GO:0007276(L=-1),GO:0007292(L=-1),GO:0007398(L=-1),GO:0007399(L=-1),GO:0007498(L=-1),GO:0008150(L=-1),GO:0009888(L=-1),GO:0009987(L=-1),GO:0019953(L=-1),GO:0022412(L=-1),GO:0022414(L=-1),GO:00226…	GO:0005575(L=-1),GO:0005622(L=-1),GO:0005623(L=-1),GO:0005737(L=-1),GO:0005886(L=-1),GO:0005912(L=-1),GO:0016020(L=-1),GO:0030054(L=-1),GO:0031224(L=-1),GO:0031226(L=-1),GO:0031410(L=-1),GO:0031982(L=-1),GO:0043226(L=-1),GO:0043229(L=-1),GO:0044424(L=-1),GO:0044425(L=-1),GO:0044444(L=-1),GO:0044459(L=-1),GO:0044464(L=-1),GO:0070161(L=-1),GO:0071944(L=-1),	GO:0003674(L=-1),GO:0005215(L=-1),GO:0005216(L=-1),GO:0005261(L=-1),GO:0008324(L=-1),GO:0015075(L=-1),GO:0015267(L=-1),GO:0022803(L=-1),GO:0022857(L=-1),	PFAM (MIP), SMART (TRANS, COIL)
g1331.t1	Cbor_chr1--HiC_scaffold_51	2091	697	XP_045109437.1	peroxisomal targeting signal 1 receptor-like [Portunus trituberculatus]	87.7	649	0	93	sp|Q1RMV0|PEX5_BOVIN	Peroxisomal targeting signal 1 receptor	47.9	666	4.92e-150	7739.JGI60314	1.03e-153	465	PEX5	Animals	meNOG[21]	09UVJ@biNOG,0DQUW@chorNOG,0V5V8@meNOG,0XQ6Q@NOG,12N7X@opiNOG,KOG1125@euNOG	Peroxisomal biogenesis factor	4146	GO:0000038(L=-1),GO:0001764(L=-1),GO:0002119(L=-1),GO:0002164(L=-1),GO:0002791(L=-1),GO:0002793(L=-1),GO:0003008(L=-1),GO:0006082(L=-1),GO:0006605(L=-1),GO:0006612(L=-1),GO:0006625(L=-1),GO:0006629(L=-1),GO:0006631(L=-1),GO:0006635(L=-1),GO:0006810(L=-1),GO:0006811(L=-1),GO:0006812(L=-1),GO:0006886(L=-1),GO:0006887(L=-1),GO:0006928(L=-1),GO:0006996(L=-1),GO:0007005(L=-1),GO:0007006(L=-1),GO:00070…	GO:0005575(L=-1),GO:0005622(L=-1),GO:0005623(L=-1),GO:0005737(L=-1),GO:0005739(L=-1),GO:0005777(L=-1),GO:0005778(L=-1),GO:0005782(L=-1),GO:0005794(L=-1),GO:0005829(L=-1),GO:0016020(L=-1),GO:0030425(L=-1),GO:0031090(L=-1),GO:0031903(L=-1),GO:0031907(L=-1),GO:0031974(L=-1),GO:0032991(L=-1),GO:0042579(L=-1),GO:0042995(L=-1),GO:0043005(L=-1),GO:0043226(L=-1),GO:0043227(L=-1),GO:0043229(L=-1),GO:00432…	GO:0000268(L=-1),GO:0003674(L=-1),GO:0005048(L=-1),GO:0005052(L=-1),GO:0005215(L=-1),GO:0005216(L=-1),GO:0005217(L=-1),GO:0005221(L=-1),GO:0005261(L=-1),GO:0005488(L=-1),GO:0005515(L=-1),GO:0008022(L=-1),GO:0008324(L=-1),GO:0015075(L=-1),GO:0015267(L=-1),GO:0015276(L=-1),GO:0022803(L=-1),GO:0022834(L=-1),GO:0022836(L=-1),GO:0022839(L=-1),GO:0022857(L=-1),GO:0033218(L=-1),GO:0042277(L=-1),GO:00438…	PFAM (TPR_1, TPR_2), SMART (TPR)
g1332.t1	Cbor_chr1--HiC_scaffold_51	918	306	XP_045109842.1	uncharacterized protein LOC123503836 isoform X2 [Portunus trituberculatus]	80	305	5.07e-171	99.7	sp|Q7RTU0|TCF24_HUMAN	Transcription factor 24	53	115	1.38e-23	31033.ENSTRUP00000023572	2.16e-25	104	TCF24	Fishes	fiNOG[1]	0A1TZ@biNOG,0DNM5@chorNOG,0N8RK@fiNOG,0VCPP@meNOG,1227D@NOG,13N7H@opiNOG,1CXIE@veNOG,KOG4029@euNOG	transcription factor 24					PFAM (HLH), SMART (HLH)
g1334.t1	Cbor_chr1--HiC_scaffold_51	5010	1670	No match						No match
g1335.t1	Cbor_chr1--HiC_scaffold_51	2196	732	No match						No match
g1336.t1	Cbor_chr1--HiC_scaffold_51	2526	842	No match						No match
g1337.t1	Cbor_chr1--HiC_scaffold_51	441	147	No match						No match
g1340.t1	Cbor_chr1--HiC_scaffold_51	1545	515	XP_045109638.1	IgGFc-binding protein-like [Portunus trituberculatus]	56.9	534	4.64e-219	94.4	sp|P81129|VKT2_STIHL	PI-stichotoxin-She2b	54.9	51	3.79e-16	7222.FBpp0147084	4.87e-14	75.9		Arthropoda	artNOG[6]	03BFV@artNOG,0A7YJ@biNOG,0H0MW@dipNOG,0I113@droNOG,0T277@inNOG,0VJ1R@meNOG,0XQNP@NOG,13TKX@opiNOG,KOG4295@euNOG	Kunitz/Bovine pancreatic trypsin inhibitor domain		GO:0008150(L=-1),GO:0010466(L=-1),GO:0010951(L=-1),GO:0019222(L=-1),GO:0043086(L=-1),GO:0044092(L=-1),GO:0050789(L=-1),GO:0050790(L=-1),GO:0051336(L=-1),GO:0051346(L=-1),GO:0052547(L=-1),GO:0052548(L=-1),GO:0065007(L=-1),GO:0065009(L=-1),		GO:0003674(L=-1),GO:0004857(L=-1),GO:0004866(L=-1),GO:0004867(L=-1),GO:0030234(L=-1),GO:0030414(L=-1),GO:0061134(L=-1),GO:0061135(L=-1),	PFAM (Kunitz_BPTI), SMART (KU, SIGNAL, TRANS)
g1342.t1	Cbor_chr1--HiC_scaffold_51	249	83	No match						No match
g1355.t1	Cbor_chr1--HiC_scaffold_51	270	90	No match						No match
g1360.t1	Cbor_chr1--HiC_scaffold_51	363	121	No match						No match
g1364.t1	Cbor_chr1--HiC_scaffold_51	939	313	No match						No match
g1366.t1	Cbor_chr1--HiC_scaffold_51	513	171	No match						No match
g1367.t1	Cbor_chr1--HiC_scaffold_51	1446	482	XP_050727797.1	serine/threonine-protein kinase pkn2-like [Eriocheir sinensis]	52.5	242	9.75e-70	50	sp|Q8IVT5|KSR1_HUMAN	Kinase suppressor of Ras 1	27.9	215	1.2e-07	502025.Hoch_5188	5.9e-09	65.9	STK1	Bacteria	bactNOG[38]	05D9P@bactNOG,171UF@proNOG,COG0515@NOG	serine threonine protein kinase		GO:0000165(L=-1),GO:0000186(L=-1),GO:0000271(L=-1),GO:0001932(L=-1),GO:0001934(L=-1),GO:0005975(L=-1),GO:0005976(L=-1),GO:0006139(L=-1),GO:0006163(L=-1),GO:0006164(L=-1),GO:0006171(L=-1),GO:0006468(L=-1),GO:0006508(L=-1),GO:0006725(L=-1),GO:0006753(L=-1),GO:0006793(L=-1),GO:0006796(L=-1),GO:0006807(L=-1),GO:0006810(L=-1),GO:0007154(L=-1),GO:0007165(L=-1),GO:0008104(L=-1),GO:0008150(L=-1),GO:00081…	GO:0005575(L=-1),GO:0005623(L=-1),GO:0016020(L=-1),GO:0030288(L=-1),GO:0030312(L=-1),GO:0030313(L=-1),GO:0031224(L=-1),GO:0031975(L=-1),GO:0042597(L=-1),GO:0044425(L=-1),GO:0044462(L=-1),GO:0044464(L=-1),GO:0071944(L=-1),	GO:0000166(L=-1),GO:0001871(L=-1),GO:0001882(L=-1),GO:0001883(L=-1),GO:0003674(L=-1),GO:0003824(L=-1),GO:0004016(L=-1),GO:0004175(L=-1),GO:0004197(L=-1),GO:0004553(L=-1),GO:0004672(L=-1),GO:0004674(L=-1),GO:0004683(L=-1),GO:0004702(L=-1),GO:0004709(L=-1),GO:0004713(L=-1),GO:0004871(L=-1),GO:0005057(L=-1),GO:0005215(L=-1),GO:0005488(L=-1),GO:0005524(L=-1),GO:0008144(L=-1),GO:0008233(L=-1),GO:00082…	PFAM (PASTA, Pkinase_Tyr, Pkinase, Kdo, APH, WD40, RIO1, PD40), SMART (PASTA, TRANS, STYKc, TPR, S_TKc, COIL, WD40)
g1372.t1	Cbor_chr1--HiC_scaffold_51	753	251	XP_045109454.1	zwei Ig domain protein zig-8-like isoform X2 [Portunus trituberculatus]	90.3	227	9.67e-148	90.4	No match					7091.BGIBMGA012382-TA	4.72e-47	163		Arthropoda	artNOG[6]	03HIM@artNOG,0B4N0@biNOG,0IQIN@euNOG,0T3ZB@inNOG,0TIB6@lepNOG,0WH6A@meNOG,0YC6X@NOG,13DDA@opiNOG	Immunoglobulin V-set domain		GO:0003008(L=-1),GO:0007600(L=-1),GO:0007606(L=-1),GO:0008150(L=-1),GO:0032501(L=-1),GO:0050877(L=-1),	GO:0005575(L=-1),GO:0016020(L=-1),GO:0031224(L=-1),GO:0044425(L=-1),	GO:0003674(L=-1),	PFAM (V-set, I-set, ig), SMART (IGc2, IG, IG_like, TRANS)
g1375.t1	Cbor_chr1--HiC_scaffold_51	297	99	XP_037791742.1	uncharacterized protein LOC119587066 [Penaeus monodon]	56.3	87	3.04e-20	87.9	No match					6945.ISCW023662-PA	3.69e-06	49.7		Arthropoda	artNOG[6]	03HI7@artNOG,0B4M9@biNOG,0IQHN@euNOG,0WH5E@meNOG,0YH59@NOG,13DCA@opiNOG	IG_like					PFAM (I-set, V-set, ig), SMART (IG_like, IGc2)
g1376.t1	Cbor_chr1--HiC_scaffold_51	2994	998	XP_045109648.1	serine/threonine-protein kinase greatwall-like isoform X2 [Portunus trituberculatus]	75.7	1000	0	99.9	sp|E1BFR5|GWL_BOVIN	Serine/threonine-protein kinase greatwall	33.7	1000	3.66e-119	7159.AAEL002569-PA	1.06e-123	400		Arthropoda	artNOG[6]	03I51@artNOG,0B6RN@biNOG,0T4GQ@inNOG,0WJHA@meNOG,0ZHM9@NOG,13GP0@opiNOG,KOG0606@euNOG	Protein tyrosine kinase		GO:0000003(L=-1),GO:0000278(L=-1),GO:0000280(L=-1),GO:0006139(L=-1),GO:0006259(L=-1),GO:0006468(L=-1),GO:0006725(L=-1),GO:0006793(L=-1),GO:0006796(L=-1),GO:0006807(L=-1),GO:0006996(L=-1),GO:0007049(L=-1),GO:0007088(L=-1),GO:0007127(L=-1),GO:0007143(L=-1),GO:0007144(L=-1),GO:0007346(L=-1),GO:0008150(L=-1),GO:0008152(L=-1),GO:0009987(L=-1),GO:0010564(L=-1),GO:0016043(L=-1),GO:0016310(L=-1),GO:00195…		GO:0000166(L=-1),GO:0001882(L=-1),GO:0001883(L=-1),GO:0003674(L=-1),GO:0003824(L=-1),GO:0004672(L=-1),GO:0004674(L=-1),GO:0004697(L=-1),GO:0005488(L=-1),GO:0005524(L=-1),GO:0016301(L=-1),GO:0016740(L=-1),GO:0016772(L=-1),GO:0016773(L=-1),GO:0017076(L=-1),GO:0030554(L=-1),GO:0032549(L=-1),GO:0032550(L=-1),GO:0032553(L=-1),GO:0032555(L=-1),GO:0032559(L=-1),GO:0035639(L=-1),GO:0036094(L=-1),GO:00431…	PFAM (Pkinase, Pkinase_Tyr), SMART (S_TKc, S_TK_X, STYKc)
g1377.t1	Cbor_chr1--HiC_scaffold_51	312	104	XP_027208811.1	uncharacterized protein LOC113802434 [Penaeus vannamei]	92.4	92	5.36e-49	86.5	No match
g1379.t2	Cbor_chr1--HiC_scaffold_51	1677	559	XP_045109411.1	putative zinc metalloproteinase YIL108W isoform X1 [Portunus trituberculatus]	89.2	558	0	99.8	No match					34740.HMEL008200-PA	4.57e-65	228		Arthropoda	artNOG[6]	035HM@artNOG,0A5R5@biNOG,0SS69@inNOG,0TCBF@lepNOG,0VGK7@meNOG,0Z615@NOG,12RHX@opiNOG,KOG4525@euNOG	Putative peptidase family		GO:0006810(L=-1),GO:0006869(L=-1),GO:0008150(L=-1),GO:0010876(L=-1),GO:0033036(L=-1),GO:0046836(L=-1),GO:0051179(L=-1),GO:0051234(L=-1),GO:0071702(L=-1),GO:1901264(L=-1),	GO:0005575(L=-1),GO:0005622(L=-1),GO:0005623(L=-1),GO:0005737(L=-1),GO:0044424(L=-1),GO:0044464(L=-1),	GO:0003674(L=-1),GO:0005215(L=-1),GO:0005319(L=-1),GO:0005488(L=-1),GO:0008289(L=-1),GO:0017089(L=-1),GO:0051861(L=-1),GO:1901505(L=-1),	PFAM (Metallopep, GLTP), SMART (COIL)
g1381.t1	Cbor_chr1--HiC_scaffold_51	816	272	XP_047473560.1	transcription factor Adf-1-like [Penaeus chinensis]	75	268	9.26e-136	97.4	No match					7070.TC011878-PA	6.02e-15	78.6		Arthropoda	artNOG[6]	0396K@artNOG,0ACD7@biNOG,0J7ID@euNOG,0SVYX@inNOG,0VPEJ@meNOG,0Y6DQ@NOG,13ZCQ@opiNOG	MADF		GO:0000902(L=-1),GO:0000904(L=-1),GO:0003008(L=-1),GO:0006139(L=-1),GO:0006351(L=-1),GO:0006355(L=-1),GO:0006357(L=-1),GO:0006366(L=-1),GO:0006725(L=-1),GO:0006807(L=-1),GO:0007275(L=-1),GO:0007399(L=-1),GO:0007416(L=-1),GO:0007610(L=-1),GO:0007611(L=-1),GO:0007612(L=-1),GO:0007613(L=-1),GO:0007616(L=-1),GO:0007626(L=-1),GO:0007635(L=-1),GO:0008150(L=-1),GO:0008152(L=-1),GO:0008306(L=-1),GO:00083…	GO:0005575(L=-1),GO:0005622(L=-1),GO:0005623(L=-1),GO:0005634(L=-1),GO:0043226(L=-1),GO:0043227(L=-1),GO:0043229(L=-1),GO:0043231(L=-1),GO:0044424(L=-1),GO:0044464(L=-1),	GO:0000981(L=-1),GO:0001228(L=-1),GO:0003674(L=-1),GO:0003676(L=-1),GO:0003677(L=-1),GO:0003700(L=-1),GO:0005488(L=-1),GO:0097159(L=-1),GO:1901363(L=-1),	PFAM (MADF_DNA_bdg), SMART (MADF)
g1382.t1	Cbor_chr1--HiC_scaffold_51	864	288	No match						No match
g1384.t1	Cbor_chr1--HiC_scaffold_51	2124	708	XP_045109671.1	LOW QUALITY PROTEIN: uncharacterized protein LOC123503741 [Portunus trituberculatus]	76.1	675	0	95.2	No match
g1387.t1	Cbor_chr1--HiC_scaffold_51	396	132	No match						No match
g1389.t1	Cbor_chr1--HiC_scaffold_51	657	219	XP_027221829.1	whirlin-like [Penaeus vannamei]	91.1	135	2.07e-78	61.6	sp|Q80VW5|WHRN_MOUSE	Whirlin	48.8	86	4.27e-17	7425.NV11422-PA	6.07e-35	127		Arthropoda	artNOG[6]	03HZN@artNOG,0B65R@biNOG,0IT9Y@euNOG,0S9TI@hymNOG,0T4C4@inNOG,0WIVG@meNOG,11MSH@NOG,13FSX@opiNOG	PDZ domain (Also known as DHR or GLGF)					PFAM (PDZ), SMART (PDZ)
g1390.t1	Cbor_chr1--HiC_scaffold_51	549	183	No match						No match
g1391.t1	Cbor_chr1--HiC_scaffold_51	1548	516	No match						No match
g1394.t1	Cbor_chr1--HiC_scaffold_51	648	216	No match						sp|Q810W9|WHRN_RAT	Whirlin	56.4	101	7.63e-27	121225.PHUM626250-PA	3.62e-40	150		Arthropoda	artNOG[6]	03I01@artNOG,0B66S@biNOG,0ITAG@euNOG,0T4CF@inNOG,0WIWG@meNOG,0XTF7@NOG,13FTZ@opiNOG	PDZ domain (Also known as DHR or GLGF)		GO:0000902(L=-1),GO:0000904(L=-1),GO:0001654(L=-1),GO:0001745(L=-1),GO:0001751(L=-1),GO:0001754(L=-1),GO:0006928(L=-1),GO:0006935(L=-1),GO:0006996(L=-1),GO:0007275(L=-1),GO:0007399(L=-1),GO:0007409(L=-1),GO:0007411(L=-1),GO:0007423(L=-1),GO:0007610(L=-1),GO:0007622(L=-1),GO:0007623(L=-1),GO:0007626(L=-1),GO:0008150(L=-1),GO:0009605(L=-1),GO:0009653(L=-1),GO:0009887(L=-1),GO:0009987(L=-1),GO:00160…	GO:0005575(L=-1),	GO:0003674(L=-1),	PFAM (PDZ), SMART (PDZ)
g1397.t1	Cbor_chr1--HiC_scaffold_51	390	130	No match						No match
g1400.t1	Cbor_chr1--HiC_scaffold_51	3150	1050	No match						No match
g1409.t1	Cbor_chr1--HiC_scaffold_51	597	199	No match						No match					121225.PHUM004660-PA	0.000212	48.5		Arthropoda	artNOG[6]	034U2@artNOG,09VZ7@biNOG,0SQN5@inNOG,0V6XM@meNOG,0XQFV@NOG,12P80@opiNOG,KOG2208@euNOG	KH domain		GO:0006139(L=-1),GO:0006259(L=-1),GO:0006325(L=-1),GO:0006338(L=-1),GO:0006417(L=-1),GO:0006725(L=-1),GO:0006807(L=-1),GO:0006996(L=-1),GO:0007059(L=-1),GO:0008150(L=-1),GO:0008152(L=-1),GO:0009889(L=-1),GO:0009891(L=-1),GO:0009893(L=-1),GO:0009987(L=-1),GO:0010468(L=-1),GO:0010556(L=-1),GO:0010557(L=-1),GO:0010604(L=-1),GO:0010608(L=-1),GO:0016043(L=-1),GO:0019222(L=-1),GO:0022607(L=-1),GO:00302…	GO:0000785(L=-1),GO:0000792(L=-1),GO:0005575(L=-1),GO:0005622(L=-1),GO:0005623(L=-1),GO:0005634(L=-1),GO:0005694(L=-1),GO:0005700(L=-1),GO:0005701(L=-1),GO:0005737(L=-1),GO:0005811(L=-1),GO:0010369(L=-1),GO:0032991(L=-1),GO:0043226(L=-1),GO:0043227(L=-1),GO:0043228(L=-1),GO:0043229(L=-1),GO:0043231(L=-1),GO:0043232(L=-1),GO:0044422(L=-1),GO:0044424(L=-1),GO:0044427(L=-1),GO:0044444(L=-1),GO:00444…	GO:0003674(L=-1),GO:0003676(L=-1),GO:0003677(L=-1),GO:0003696(L=-1),GO:0003697(L=-1),GO:0003723(L=-1),GO:0003729(L=-1),GO:0003730(L=-1),GO:0003824(L=-1),GO:0004221(L=-1),GO:0005488(L=-1),GO:0016787(L=-1),GO:0016788(L=-1),GO:0016790(L=-1),GO:0043565(L=-1),GO:0097159(L=-1),GO:1901363(L=-1),	PFAM (KH_1), SMART (KH, COIL)
g1414.t1	Cbor_chr1--HiC_scaffold_51	1758	586	XP_042219548.1	formin-like protein 5 [Homarus americanus]	66	423	7.8e-144	70	No match
g1424.t1	Cbor_chr1--HiC_scaffold_51	606	202	XP_050728571.1	protein Dr1-like isoform X1 [Eriocheir sinensis]	79.6	142	3.68e-70	70.3	sp|Q9VJQ5|NC2B_DROME	Protein Dr1	73.3	116	2.9e-57	7460.GB11398-PA	3.23e-62	196	NC2BETA	Arthropoda	artNOG[6]	0373K@artNOG,0A1GH@biNOG,0S3GE@hymNOG,0STXR@inNOG,0VCC2@meNOG,13R20@opiNOG,COG5150@NOG,KOG0871@euNOG	Histone-like transcription factor (CBF/NF-Y) and archaeal histone		GO:0000122(L=-1),GO:0006325(L=-1),GO:0006338(L=-1),GO:0006355(L=-1),GO:0006357(L=-1),GO:0006473(L=-1),GO:0006475(L=-1),GO:0006996(L=-1),GO:0008150(L=-1),GO:0008152(L=-1),GO:0009889(L=-1),GO:0009890(L=-1),GO:0009891(L=-1),GO:0009892(L=-1),GO:0009893(L=-1),GO:0009987(L=-1),GO:0010468(L=-1),GO:0010556(L=-1),GO:0010557(L=-1),GO:0010558(L=-1),GO:0010604(L=-1),GO:0010605(L=-1),GO:0010628(L=-1),GO:00106…	GO:0000123(L=-1),GO:0005575(L=-1),GO:0005622(L=-1),GO:0005623(L=-1),GO:0005634(L=-1),GO:0005654(L=-1),GO:0005671(L=-1),GO:0017053(L=-1),GO:0017054(L=-1),GO:0031974(L=-1),GO:0031981(L=-1),GO:0032991(L=-1),GO:0043226(L=-1),GO:0043227(L=-1),GO:0043229(L=-1),GO:0043231(L=-1),GO:0043233(L=-1),GO:0044422(L=-1),GO:0044424(L=-1),GO:0044428(L=-1),GO:0044446(L=-1),GO:0044451(L=-1),GO:0044464(L=-1),GO:00700…	GO:0000988(L=-1),GO:0000989(L=-1),GO:0003674(L=-1),GO:0003676(L=-1),GO:0003677(L=-1),GO:0003712(L=-1),GO:0003824(L=-1),GO:0003887(L=-1),GO:0005488(L=-1),GO:0005515(L=-1),GO:0008134(L=-1),GO:0016740(L=-1),GO:0016772(L=-1),GO:0016779(L=-1),GO:0034061(L=-1),GO:0043565(L=-1),GO:0046982(L=-1),GO:0046983(L=-1),GO:0097159(L=-1),GO:1901363(L=-1),	PFAM (CBFD_NFYB_HMF, Histone)
g1426.t1	Cbor_chr1--HiC_scaffold_51	3846	1282	No match						sp|Q99323|MYSN_DROME	Myosin heavy chain	81.7	690	0	7029.ACYPI004129-PA	0	1142	MHC2	Arthropoda	artNOG[6]	034DG@artNOG,09T3R@biNOG,0SR25@inNOG,0V42H@meNOG,12P08@opiNOG,COG5022@NOG,KOG0161@euNOG	Myosin heavy chain	45305416	GO:0008150(L=-1),GO:0008152(L=-1),	GO:0005575(L=-1),GO:0005622(L=-1),GO:0005623(L=-1),GO:0005856(L=-1),GO:0015629(L=-1),GO:0016459(L=-1),GO:0032991(L=-1),GO:0043226(L=-1),GO:0043228(L=-1),GO:0043229(L=-1),GO:0043232(L=-1),GO:0044422(L=-1),GO:0044424(L=-1),GO:0044430(L=-1),GO:0044446(L=-1),GO:0044464(L=-1),	GO:0000166(L=-1),GO:0001882(L=-1),GO:0001883(L=-1),GO:0003674(L=-1),GO:0003774(L=-1),GO:0003824(L=-1),GO:0005488(L=-1),GO:0005524(L=-1),GO:0016462(L=-1),GO:0016787(L=-1),GO:0016817(L=-1),GO:0016818(L=-1),GO:0017076(L=-1),GO:0017111(L=-1),GO:0030554(L=-1),GO:0032549(L=-1),GO:0032550(L=-1),GO:0032553(L=-1),GO:0032555(L=-1),GO:0032559(L=-1),GO:0035639(L=-1),GO:0036094(L=-1),GO:0043167(L=-1),GO:00431…	PFAM (Myosin_head, Myosin_N, Myosin_tail_1, IQ), SMART (COIL, IQ, MYSc)
g1427.t1	Cbor_chr1--HiC_scaffold_51	1395	465	No match						sp|Q99105|MYSU_RABIT	Myosin heavy chain	78.5	368	8.34e-34	8128.ENSONIP00000010441	1.06e-50	192		Fishes	fiNOG[1]	09T3R@biNOG,0DKJ2@chorNOG,0NAH3@fiNOG,0V42H@meNOG,12P08@opiNOG,1CVD6@veNOG,COG5022@NOG,KOG0161@euNOG	myosin, heavy chain		GO:0006139(L=-1),GO:0006152(L=-1),GO:0006163(L=-1),GO:0006195(L=-1),GO:0006200(L=-1),GO:0006725(L=-1),GO:0006753(L=-1),GO:0006793(L=-1),GO:0006796(L=-1),GO:0006807(L=-1),GO:0008150(L=-1),GO:0008152(L=-1),GO:0009056(L=-1),GO:0009116(L=-1),GO:0009117(L=-1),GO:0009119(L=-1),GO:0009123(L=-1),GO:0009125(L=-1),GO:0009126(L=-1),GO:0009128(L=-1),GO:0009141(L=-1),GO:0009143(L=-1),GO:0009144(L=-1),GO:00091…	GO:0005575(L=-1),GO:0005622(L=-1),GO:0005623(L=-1),GO:0005856(L=-1),GO:0015629(L=-1),GO:0016459(L=-1),GO:0032991(L=-1),GO:0043226(L=-1),GO:0043228(L=-1),GO:0043229(L=-1),GO:0043232(L=-1),GO:0044422(L=-1),GO:0044424(L=-1),GO:0044430(L=-1),GO:0044446(L=-1),GO:0044464(L=-1),	GO:0000166(L=-1),GO:0001882(L=-1),GO:0001883(L=-1),GO:0003674(L=-1),GO:0003676(L=-1),GO:0003774(L=-1),GO:0003824(L=-1),GO:0004386(L=-1),GO:0005488(L=-1),GO:0005524(L=-1),GO:0016462(L=-1),GO:0016787(L=-1),GO:0016817(L=-1),GO:0016818(L=-1),GO:0016887(L=-1),GO:0017076(L=-1),GO:0017111(L=-1),GO:0030554(L=-1),GO:0032549(L=-1),GO:0032550(L=-1),GO:0032553(L=-1),GO:0032555(L=-1),GO:0032559(L=-1),GO:00356…	PFAM (Myosin_head, Myosin_tail_1, IQ, Myosin_N, DEAD), SMART (IQ, COIL, MYSc, DEXDc)
g1428.t1	Cbor_chr1--HiC_scaffold_51	306	102	XP_045109526.1	copper transport protein ATOX1-like [Portunus trituberculatus]	89.2	65	4.23e-34	63.7	sp|Q9TT99|ATOX1_CANLF	Copper transport protein ATOX1	59.3	59	3.41e-14	7176.CPIJ015637-PA	5.93e-25	95.1		Arthropoda	artNOG[6]	039A7@artNOG,0A9B4@biNOG,0SW2F@inNOG,0VKDA@meNOG,13WD3@opiNOG,COG2608@NOG,KOG1603@euNOG	Heavy-metal-associated domain	4978	GO:0006810(L=-1),GO:0006811(L=-1),GO:0006812(L=-1),GO:0008150(L=-1),GO:0030001(L=-1),GO:0042592(L=-1),GO:0048878(L=-1),GO:0050801(L=-1),GO:0051179(L=-1),GO:0051234(L=-1),GO:0055065(L=-1),GO:0055070(L=-1),GO:0055076(L=-1),GO:0055080(L=-1),GO:0065007(L=-1),GO:0065008(L=-1),		GO:0003674(L=-1),GO:0005488(L=-1),GO:0043167(L=-1),GO:0043169(L=-1),GO:0046872(L=-1),	PFAM (HMA)
g1429.t1	Cbor_chr1--HiC_scaffold_51	1434	478	XP_045109432.1	protein transport protein Sec61 subunit alpha [Portunus trituberculatus]	99.8	477	0	99.8	sp|Q98SN8|S61A2_ONCMY	Protein transport protein Sec61 subunit alpha isoform B	91.8	477	2.14000087905323e-318	7070.TC010557-PA	0	878	SEC61ALPHA	Arthropoda	artNOG[6]	0354K@artNOG,0A07R@biNOG,0SRRP@inNOG,0VB3P@meNOG,12S5U@opiNOG,COG0201@NOG,KOG1373@euNOG	transport protein Sec61	3060414141455110	GO:0000902(L=-1),GO:0001700(L=-1),GO:0002009(L=-1),GO:0006605(L=-1),GO:0006612(L=-1),GO:0006613(L=-1),GO:0006614(L=-1),GO:0006616(L=-1),GO:0006810(L=-1),GO:0006886(L=-1),GO:0007275(L=-1),GO:0007391(L=-1),GO:0007399(L=-1),GO:0008104(L=-1),GO:0008150(L=-1),GO:0008219(L=-1),GO:0008258(L=-1),GO:0009653(L=-1),GO:0009790(L=-1),GO:0009792(L=-1),GO:0009888(L=-1),GO:0009892(L=-1),GO:0009894(L=-1),GO:00098…	GO:0005575(L=-1),GO:0005622(L=-1),GO:0005623(L=-1),GO:0005737(L=-1),GO:0005783(L=-1),GO:0005784(L=-1),GO:0005789(L=-1),GO:0005791(L=-1),GO:0012505(L=-1),GO:0016020(L=-1),GO:0030867(L=-1),GO:0031090(L=-1),GO:0031224(L=-1),GO:0032991(L=-1),GO:0042175(L=-1),GO:0043226(L=-1),GO:0043227(L=-1),GO:0043229(L=-1),GO:0043231(L=-1),GO:0044422(L=-1),GO:0044424(L=-1),GO:0044425(L=-1),GO:0044432(L=-1),GO:00444…	GO:0003674(L=-1),GO:0005215(L=-1),GO:0008565(L=-1),	PFAM (SecY, Plug_translocon), SMART (TRANS)
g1430.t1	Cbor_chr1--HiC_scaffold_51	906	302	No match						No match					7668.SPU_025838tr	1.02e-12	73.6		Eukaryotes	euNOG[57]	0Y65V@NOG,KOG1075@euNOG	Retrotransposon protein		GO:0006139(L=-1),GO:0006152(L=-1),GO:0006163(L=-1),GO:0006195(L=-1),GO:0006200(L=-1),GO:0006259(L=-1),GO:0006260(L=-1),GO:0006278(L=-1),GO:0006310(L=-1),GO:0006725(L=-1),GO:0006753(L=-1),GO:0006793(L=-1),GO:0006796(L=-1),GO:0006807(L=-1),GO:0008150(L=-1),GO:0008152(L=-1),GO:0009056(L=-1),GO:0009058(L=-1),GO:0009059(L=-1),GO:0009116(L=-1),GO:0009117(L=-1),GO:0009119(L=-1),GO:0009123(L=-1),GO:00091…		GO:0000166(L=-1),GO:0001882(L=-1),GO:0001883(L=-1),GO:0003674(L=-1),GO:0003676(L=-1),GO:0003723(L=-1),GO:0003824(L=-1),GO:0003964(L=-1),GO:0004386(L=-1),GO:0005488(L=-1),GO:0005524(L=-1),GO:0008168(L=-1),GO:0016462(L=-1),GO:0016491(L=-1),GO:0016705(L=-1),GO:0016706(L=-1),GO:0016740(L=-1),GO:0016741(L=-1),GO:0016772(L=-1),GO:0016779(L=-1),GO:0016787(L=-1),GO:0016817(L=-1),GO:0016818(L=-1),GO:00168…	PFAM (RVT_1, Exo_endo_phos), SMART (TRANS, COIL)
g1431.t1	Cbor_chr1--HiC_scaffold_51	798	266	XP_045109436.1	glutamate receptor ionotropic, delta-2-like [Portunus trituberculatus]	77.3	255	1.02e-143	95.9	sp|Q61625|GRID2_MOUSE	Glutamate receptor ionotropic	29.1	265	4.78e-23	6669.DappuP312020	3.67e-27	115		Animals	meNOG[21]	0A0WG@biNOG,0VBT0@meNOG,0XQQV@NOG,14WR7@opiNOG,KOG1052@euNOG	Ligand-gated ion channel		GO:0006810(L=-1),GO:0006811(L=-1),GO:0007154(L=-1),GO:0007165(L=-1),GO:0007166(L=-1),GO:0007215(L=-1),GO:0008150(L=-1),GO:0009987(L=-1),GO:0023052(L=-1),GO:0034220(L=-1),GO:0035235(L=-1),GO:0050789(L=-1),GO:0050794(L=-1),GO:0050896(L=-1),GO:0051179(L=-1),GO:0051234(L=-1),GO:0051716(L=-1),GO:0055085(L=-1),GO:0065007(L=-1),	GO:0005575(L=-1),GO:0016020(L=-1),	GO:0003674(L=-1),GO:0004871(L=-1),GO:0004888(L=-1),GO:0004970(L=-1),GO:0005215(L=-1),GO:0005216(L=-1),GO:0005230(L=-1),GO:0005231(L=-1),GO:0005234(L=-1),GO:0008066(L=-1),GO:0015075(L=-1),GO:0015267(L=-1),GO:0015276(L=-1),GO:0022803(L=-1),GO:0022834(L=-1),GO:0022836(L=-1),GO:0022839(L=-1),GO:0022857(L=-1),GO:0038023(L=-1),GO:0060089(L=-1),	PFAM (Lig_chan, Lig_chan-Glu_bd, SBP_bac_3), SMART (TRANS, Lig_chan-Glu_bd, SIGNAL)
g1434.t1	Cbor_chr1--HiC_scaffold_51	441	147	XP_045109182.1	uncharacterized protein LOC123503462 [Portunus trituberculatus]	89	146	1.28e-84	99.3	No match					7217.FBpp0122306	3.31e-05	47.4		Arthropoda	artNOG[6]	03G0B@artNOG,0AX24@biNOG,0H2B7@dipNOG,0I0VM@droNOG,0KC0F@euNOG,0T0UU@inNOG,0WB2G@meNOG,10MQZ@NOG,14QMK@opiNOG	NA					SMART (TRANS)
g1437.t1	Cbor_chr1--HiC_scaffold_51	405	135	No match						No match
g1438.t1	Cbor_chr1--HiC_scaffold_51	4056	1352	XP_045109184.1	uncharacterized protein LOC123503466 isoform X1 [Portunus trituberculatus]	90.2	929	0	67.5	No match					7425.NV21721-PA	6.8e-49	198		Arthropoda	artNOG[6]	03430@artNOG,0A51M@biNOG,0S4JH@hymNOG,0SQRY@inNOG,0VFWX@meNOG,13M97@opiNOG,COG5048@NOG,KOG1721@euNOG	ZnF_C2H2		GO:0006355(L=-1),GO:0008150(L=-1),GO:0009889(L=-1),GO:0010468(L=-1),GO:0010556(L=-1),GO:0019219(L=-1),GO:0019222(L=-1),GO:0031323(L=-1),GO:0031326(L=-1),GO:0050789(L=-1),GO:0050794(L=-1),GO:0051171(L=-1),GO:0051252(L=-1),GO:0060255(L=-1),GO:0065007(L=-1),GO:0080090(L=-1),GO:2000112(L=-1),GO:2001141(L=-1),	GO:0005575(L=-1),GO:0005622(L=-1),GO:0005623(L=-1),GO:0005634(L=-1),GO:0043226(L=-1),GO:0043227(L=-1),GO:0043229(L=-1),GO:0043231(L=-1),GO:0044424(L=-1),GO:0044464(L=-1),	GO:0003674(L=-1),GO:0003676(L=-1),GO:0003677(L=-1),GO:0003700(L=-1),GO:0005488(L=-1),GO:0008270(L=-1),GO:0043167(L=-1),GO:0043169(L=-1),GO:0043565(L=-1),GO:0046872(L=-1),GO:0046914(L=-1),GO:0097159(L=-1),GO:1901363(L=-1),	SMART (ZnF_C2H2, COIL, SET)
g1441.t1	Cbor_chr1--HiC_scaffold_51	5697	1899	XP_045109178.1	transcription initiation factor TFIID subunit 1-like isoform X4 [Portunus trituberculatus]	93.2	1881	0	98.7	sp|P51123|TAF1_DROME	Transcription initiation factor TFIID subunit 1	54.6	1786	0	7070.TC002507-PA	0	1928	TAF1	Arthropoda	artNOG[6]	034XZ@artNOG,09UI2@biNOG,0SSD1@inNOG,0V5H9@meNOG,12WHD@opiNOG,COG5076@NOG,COG5179@NOG,KOG0008@euNOG	Transcription initiation factor TFIID	3022	GO:0000086(L=-1),GO:0000117(L=-1),GO:0000278(L=-1),GO:0006139(L=-1),GO:0006325(L=-1),GO:0006351(L=-1),GO:0006352(L=-1),GO:0006355(L=-1),GO:0006357(L=-1),GO:0006366(L=-1),GO:0006367(L=-1),GO:0006412(L=-1),GO:0006413(L=-1),GO:0006468(L=-1),GO:0006473(L=-1),GO:0006475(L=-1),GO:0006725(L=-1),GO:0006793(L=-1),GO:0006796(L=-1),GO:0006807(L=-1),GO:0006996(L=-1),GO:0007049(L=-1),GO:0007275(L=-1),GO:00073…	GO:0000428(L=-1),GO:0005575(L=-1),GO:0005622(L=-1),GO:0005623(L=-1),GO:0005634(L=-1),GO:0005654(L=-1),GO:0005667(L=-1),GO:0005669(L=-1),GO:0016591(L=-1),GO:0030880(L=-1),GO:0031974(L=-1),GO:0031981(L=-1),GO:0032991(L=-1),GO:0043226(L=-1),GO:0043227(L=-1),GO:0043229(L=-1),GO:0043231(L=-1),GO:0043233(L=-1),GO:0044422(L=-1),GO:0044424(L=-1),GO:0044428(L=-1),GO:0044446(L=-1),GO:0044451(L=-1),GO:00444…	GO:0000988(L=-1),GO:0000989(L=-1),GO:0001076(L=-1),GO:0001083(L=-1),GO:0001129(L=-1),GO:0001132(L=-1),GO:0003674(L=-1),GO:0003676(L=-1),GO:0003677(L=-1),GO:0003723(L=-1),GO:0003743(L=-1),GO:0003824(L=-1),GO:0004672(L=-1),GO:0004674(L=-1),GO:0005488(L=-1),GO:0005515(L=-1),GO:0008134(L=-1),GO:0008135(L=-1),GO:0008270(L=-1),GO:0016301(L=-1),GO:0016740(L=-1),GO:0016772(L=-1),GO:0016773(L=-1),GO:00351…	PFAM (Bromodomain, DUF3591, TBP-binding, BTB), SMART (COIL, BROMO, AT_hook, ZnF_C2HC, ZnF_C2H2, BTB)
g1442.t1	Cbor_chr1--HiC_scaffold_51	573	191	No match						No match					7222.FBpp0145930	6.69e-38	145		Arthropoda	artNOG[6]	03430@artNOG,0A51M@biNOG,0GU3G@dipNOG,0HT2C@droNOG,0SQRY@inNOG,0VFWX@meNOG,13M97@opiNOG,COG5048@NOG,KOG1721@euNOG	ZnF_C2H2		GO:0006355(L=-1),GO:0008150(L=-1),GO:0009889(L=-1),GO:0010468(L=-1),GO:0010556(L=-1),GO:0019219(L=-1),GO:0019222(L=-1),GO:0031323(L=-1),GO:0031326(L=-1),GO:0050789(L=-1),GO:0050794(L=-1),GO:0051171(L=-1),GO:0051252(L=-1),GO:0060255(L=-1),GO:0065007(L=-1),GO:0080090(L=-1),GO:2000112(L=-1),GO:2001141(L=-1),	GO:0005575(L=-1),GO:0005622(L=-1),GO:0005623(L=-1),GO:0005634(L=-1),GO:0043226(L=-1),GO:0043227(L=-1),GO:0043229(L=-1),GO:0043231(L=-1),GO:0044424(L=-1),GO:0044464(L=-1),	GO:0003674(L=-1),GO:0003676(L=-1),GO:0003677(L=-1),GO:0003700(L=-1),GO:0005488(L=-1),GO:0008270(L=-1),GO:0043167(L=-1),GO:0043169(L=-1),GO:0043565(L=-1),GO:0046872(L=-1),GO:0046914(L=-1),GO:0097159(L=-1),GO:1901363(L=-1),	SMART (ZnF_C2H2, COIL, SET)
g1444.t1	Cbor_chr1--HiC_scaffold_51	336	112	No match						No match
g1445.t1	Cbor_chr1--HiC_scaffold_51	930	310	No match						No match					12957.ACEP_00015009-PA	1.21e-35	143		Arthropoda	artNOG[6]	03430@artNOG,0A51M@biNOG,0S4JH@hymNOG,0SQRY@inNOG,0VFWX@meNOG,13M97@opiNOG,COG5048@NOG,KOG1721@euNOG	ZnF_C2H2		GO:0006355(L=-1),GO:0008150(L=-1),GO:0009889(L=-1),GO:0010468(L=-1),GO:0010556(L=-1),GO:0019219(L=-1),GO:0019222(L=-1),GO:0031323(L=-1),GO:0031326(L=-1),GO:0050789(L=-1),GO:0050794(L=-1),GO:0051171(L=-1),GO:0051252(L=-1),GO:0060255(L=-1),GO:0065007(L=-1),GO:0080090(L=-1),GO:2000112(L=-1),GO:2001141(L=-1),	GO:0005575(L=-1),GO:0005622(L=-1),GO:0005623(L=-1),GO:0005634(L=-1),GO:0043226(L=-1),GO:0043227(L=-1),GO:0043229(L=-1),GO:0043231(L=-1),GO:0044424(L=-1),GO:0044464(L=-1),	GO:0003674(L=-1),GO:0003676(L=-1),GO:0003677(L=-1),GO:0003700(L=-1),GO:0005488(L=-1),GO:0008270(L=-1),GO:0043167(L=-1),GO:0043169(L=-1),GO:0043565(L=-1),GO:0046872(L=-1),GO:0046914(L=-1),GO:0097159(L=-1),GO:1901363(L=-1),	SMART (ZnF_C2H2, COIL, SET)
g1449.t1	Cbor_chr1--HiC_scaffold_51	1041	347	No match						No match
g1462.t1	Cbor_chr1--HiC_scaffold_51	4176	1392	No match						No match
g1463.t1	Cbor_chr1--HiC_scaffold_51	393	131	No match						sp|O95789|ZMYM6_HUMAN	Zinc finger MYM-type protein 6	45.8	59	1.53e-06	7955.ENSDARP00000109869	2.54e-13	72		Fishes	fiNOG[1]	0APM5@biNOG,0DQDS@chorNOG,0IHXC@euNOG,0N399@fiNOG,0W1TB@meNOG,0ZSKF@NOG,13NAG@opiNOG,1CZTS@veNOG	chromosome 5 open reading frame 54				GO:0003674(L=-1),GO:0003676(L=-1),GO:0003677(L=-1),GO:0005488(L=-1),GO:0097159(L=-1),GO:1901363(L=-1),	PFAM (hATC), SMART (COIL)
g1464.t1	Cbor_chr1--HiC_scaffold_51	1527	509	XP_045109136.1	uncharacterized protein LOC123503438 [Portunus trituberculatus]	73.2	497	4.52e-272	97.6	No match					7029.ACYPI005380-PA	1.06e-173	506		Arthropoda	artNOG[6]	034YB@artNOG,0A1CX@biNOG,0SS2N@inNOG,0VC8G@meNOG,0Z7P2@NOG,12T2Z@opiNOG,KOG4735@euNOG	Pfam:DUF23					PFAM (DUF23), SMART (TRANS)
g1465.t1	Cbor_chr1--HiC_scaffold_51	2442	814	No match						sp|Q68FX0|IDH3B_RAT	Isocitrate dehydrogenase [NAD] subunit beta	62.4	359	1.84e-146	7070.TC012587-PA	5.26e-165	489		Arthropoda	artNOG[6]	032XT@artNOG,09W89@biNOG,0SPPM@inNOG,0V76N@meNOG,12PUI@opiNOG,COG0473@NOG,KOG0784@euNOG	Isocitrate dehydrogenase	2.011e+21	GO:0006091(L=-1),GO:0006099(L=-1),GO:0008150(L=-1),GO:0008152(L=-1),GO:0009060(L=-1),GO:0009987(L=-1),GO:0015980(L=-1),GO:0044237(L=-1),GO:0044238(L=-1),GO:0045333(L=-1),GO:0055114(L=-1),	GO:0005575(L=-1),GO:0005622(L=-1),GO:0005623(L=-1),GO:0005737(L=-1),GO:0005739(L=-1),GO:0005856(L=-1),GO:0005875(L=-1),GO:0015630(L=-1),GO:0032991(L=-1),GO:0043226(L=-1),GO:0043227(L=-1),GO:0043228(L=-1),GO:0043229(L=-1),GO:0043231(L=-1),GO:0043232(L=-1),GO:0044422(L=-1),GO:0044424(L=-1),GO:0044430(L=-1),GO:0044444(L=-1),GO:0044446(L=-1),GO:0044464(L=-1),	GO:0000166(L=-1),GO:0000287(L=-1),GO:0003674(L=-1),GO:0003824(L=-1),GO:0004448(L=-1),GO:0004449(L=-1),GO:0005488(L=-1),GO:0016491(L=-1),GO:0016614(L=-1),GO:0016616(L=-1),GO:0036094(L=-1),GO:0043167(L=-1),GO:0043169(L=-1),GO:0046872(L=-1),GO:0048037(L=-1),GO:0050662(L=-1),GO:0051287(L=-1),GO:0097159(L=-1),GO:1901265(L=-1),GO:1901363(L=-1),	PFAM (Iso_dh), SMART (TRANS)
g1466.t1	Cbor_chr1--HiC_scaffold_51	432	144	XP_045109420.1	NHP2-like protein 1 [Portunus trituberculatus]	100	126	5.96e-83	87.5	sp|Q6P8E9|NH2L1_XENTR	NHP2-like protein 1	75.4	126	4.41e-63	7460.GB15072-PA	4.8e-64	197		Arthropoda	artNOG[6]	0374Q@artNOG,0A6PZ@biNOG,0S85G@hymNOG,0SU20@inNOG,0VHHW@meNOG,13R7V@opiNOG,COG1358@NOG,KOG3387@euNOG	Ribosomal protein L7Ae/L30e/S12e/Gadd45 family	30083040	GO:0000375(L=-1),GO:0000377(L=-1),GO:0000398(L=-1),GO:0006139(L=-1),GO:0006396(L=-1),GO:0006397(L=-1),GO:0006725(L=-1),GO:0006807(L=-1),GO:0007275(L=-1),GO:0007399(L=-1),GO:0007422(L=-1),GO:0008150(L=-1),GO:0008152(L=-1),GO:0008380(L=-1),GO:0009987(L=-1),GO:0010467(L=-1),GO:0016070(L=-1),GO:0016071(L=-1),GO:0022613(L=-1),GO:0032501(L=-1),GO:0032502(L=-1),GO:0034641(L=-1),GO:0042254(L=-1),GO:00431…	GO:0005575(L=-1),GO:0005622(L=-1),GO:0005623(L=-1),GO:0005634(L=-1),GO:0005681(L=-1),GO:0005730(L=-1),GO:0005737(L=-1),GO:0005840(L=-1),GO:0030532(L=-1),GO:0031974(L=-1),GO:0031981(L=-1),GO:0032991(L=-1),GO:0043226(L=-1),GO:0043227(L=-1),GO:0043228(L=-1),GO:0043229(L=-1),GO:0043231(L=-1),GO:0043232(L=-1),GO:0043233(L=-1),GO:0044422(L=-1),GO:0044424(L=-1),GO:0044428(L=-1),GO:0044444(L=-1),GO:00444…	GO:0003674(L=-1),GO:0003676(L=-1),GO:0003723(L=-1),GO:0003729(L=-1),GO:0005488(L=-1),GO:0097159(L=-1),GO:1901363(L=-1),	PFAM (Ribosomal_L7Ae)
g1467.t1	Cbor_chr1--HiC_scaffold_51	1014	338	XP_045109457.1	argininosuccinate lyase-like [Portunus trituberculatus]	92.6	336	1.48e-223	99.4	sp|Q3SZJ0|ARLY_BOVIN	Argininosuccinate lyase	61.1	334	1.7e-147	7955.ENSDARP00000040189	3.96e-151	439	ASL	Fishes	fiNOG[1]	0A12G@biNOG,0DQI2@chorNOG,0MYQK@fiNOG,0VBYU@meNOG,12RA1@opiNOG,1CZKB@veNOG,COG0165@NOG,KOG1316@euNOG	argininosuccinate lyase	2.5033e+17	GO:0006082(L=-1),GO:0006520(L=-1),GO:0006525(L=-1),GO:0006526(L=-1),GO:0006591(L=-1),GO:0006807(L=-1),GO:0008150(L=-1),GO:0008152(L=-1),GO:0008652(L=-1),GO:0009058(L=-1),GO:0009064(L=-1),GO:0009084(L=-1),GO:0009987(L=-1),GO:0016053(L=-1),GO:0019752(L=-1),GO:0042450(L=-1),GO:0043436(L=-1),GO:0044237(L=-1),GO:0044238(L=-1),GO:0044249(L=-1),GO:0044281(L=-1),GO:0044283(L=-1),GO:0046394(L=-1),GO:00717…		GO:0003674(L=-1),GO:0003824(L=-1),GO:0004056(L=-1),GO:0016829(L=-1),GO:0016840(L=-1),GO:0016842(L=-1),	PFAM (Lyase_1)
g1470.t1	Cbor_chr1--HiC_scaffold_51	717	239	No match						No match					7668.SPU_005880tr	8.91e-10	65.5		Animals	meNOG[21]	0AIN6@biNOG,0VQ0Y@meNOG,1421B@opiNOG,COG2801@NOG,KOG0017@euNOG	Inherit from KOG: Retrotransposon protein		GO:0006139(L=-1),GO:0006259(L=-1),GO:0006725(L=-1),GO:0006807(L=-1),GO:0008150(L=-1),GO:0008152(L=-1),GO:0009987(L=-1),GO:0015074(L=-1),GO:0034641(L=-1),GO:0043170(L=-1),GO:0044237(L=-1),GO:0044238(L=-1),GO:0044260(L=-1),GO:0046483(L=-1),GO:0071704(L=-1),GO:0090304(L=-1),GO:1901360(L=-1),		GO:0003674(L=-1),GO:0003676(L=-1),GO:0005488(L=-1),GO:0097159(L=-1),GO:1901363(L=-1),	PFAM (rve, PAN_1)
g1471.t1	Cbor_chr1--HiC_scaffold_51	876	292	XP_045109482.1	E2F-associated phosphoprotein-like [Portunus trituberculatus]	77.6	201	1.72e-95	68.8	sp|Q56P03|EAPP_HUMAN	E2F-associated phosphoprotein	37.4	195	3.53e-21	9103.ENSMGAP00000019459	1.5e-22	100	EAPP	Aves	aveNOG[1]	04F0D@aveNOG,0A17K@biNOG,0DQIR@chorNOG,0V5RD@meNOG,10B8Q@NOG,13I23@opiNOG,1CZM4@veNOG,KOG3395@euNOG	E2F-associated phosphoprotein		GO:0006355(L=-1),GO:0006357(L=-1),GO:0008150(L=-1),GO:0008284(L=-1),GO:0009889(L=-1),GO:0009890(L=-1),GO:0009891(L=-1),GO:0009892(L=-1),GO:0009893(L=-1),GO:0010468(L=-1),GO:0010556(L=-1),GO:0010557(L=-1),GO:0010558(L=-1),GO:0010604(L=-1),GO:0010605(L=-1),GO:0019219(L=-1),GO:0019222(L=-1),GO:0031323(L=-1),GO:0031324(L=-1),GO:0031325(L=-1),GO:0031326(L=-1),GO:0031327(L=-1),GO:0031328(L=-1),GO:00327…	GO:0005575(L=-1),GO:0005622(L=-1),GO:0005623(L=-1),GO:0005634(L=-1),GO:0005737(L=-1),GO:0005794(L=-1),GO:0043226(L=-1),GO:0043227(L=-1),GO:0043229(L=-1),GO:0043231(L=-1),GO:0044424(L=-1),GO:0044444(L=-1),GO:0044464(L=-1),		PFAM (Eapp_C)
g1472.t1	Cbor_chr1--HiC_scaffold_51	3837	1279	XP_045109306.1	ATP-dependent RNA helicase DHX8-like [Portunus trituberculatus]	92.3	1279	0	99.9	sp|A1Z9L3|DHX8_DROME	ATP-dependent RNA helicase DHX8	70.2	1294	0	7460.GB16946-PA	0	1618		Arthropoda	artNOG[6]	032FW@artNOG,09TRZ@biNOG,0INHE@euNOG,0S7QY@hymNOG,0SPCX@inNOG,0V5F2@meNOG,12NCG@opiNOG,COG1185@NOG,COG1643@NOG,KOG0922@euNOG,KOG0925@euNOG	ATP-dependent RNA helicase	3040	GO:0000003(L=-1),GO:0000375(L=-1),GO:0000377(L=-1),GO:0000381(L=-1),GO:0000398(L=-1),GO:0002064(L=-1),GO:0003006(L=-1),GO:0006139(L=-1),GO:0006152(L=-1),GO:0006163(L=-1),GO:0006195(L=-1),GO:0006200(L=-1),GO:0006396(L=-1),GO:0006397(L=-1),GO:0006725(L=-1),GO:0006753(L=-1),GO:0006793(L=-1),GO:0006796(L=-1),GO:0006807(L=-1),GO:0007275(L=-1),GO:0007276(L=-1),GO:0007281(L=-1),GO:0007283(L=-1),GO:00072…	GO:0005575(L=-1),GO:0005622(L=-1),GO:0005623(L=-1),GO:0005634(L=-1),GO:0005681(L=-1),GO:0032991(L=-1),GO:0043226(L=-1),GO:0043227(L=-1),GO:0043229(L=-1),GO:0043231(L=-1),GO:0044422(L=-1),GO:0044424(L=-1),GO:0044428(L=-1),GO:0044446(L=-1),GO:0044464(L=-1),GO:0071011(L=-1),GO:0071013(L=-1),	GO:0000166(L=-1),GO:0001882(L=-1),GO:0001883(L=-1),GO:0003674(L=-1),GO:0003676(L=-1),GO:0003723(L=-1),GO:0003724(L=-1),GO:0003824(L=-1),GO:0004386(L=-1),GO:0004654(L=-1),GO:0005488(L=-1),GO:0005524(L=-1),GO:0008186(L=-1),GO:0016462(L=-1),GO:0016740(L=-1),GO:0016772(L=-1),GO:0016779(L=-1),GO:0016787(L=-1),GO:0016817(L=-1),GO:0016818(L=-1),GO:0016887(L=-1),GO:0017076(L=-1),GO:0017111(L=-1),GO:00305…	PFAM (Helicase_C, DUF1605, HA2, DEAD, S1, DUF1777), SMART (DEXDc, HA2, HELICc, S1)
g1473.t1	Cbor_chr1--HiC_scaffold_51	261	87	XP_050725109.1	small integral membrane protein 8-like [Eriocheir sinensis]	69.3	88	2.2e-32	98.9	sp|A2VDV9|SMIM8_BOVIN	Small integral membrane protein 8	44.3	61	6.98e-10	6669.DappuP301142	3.02e-17	75.5		Arthropoda	artNOG[6]	038Y5@artNOG,0A8IV@biNOG,0J16W@euNOG,0VJ6M@meNOG,11ZT4@NOG,13TJJ@opiNOG	Inherit from biNOG: chromosome 6 open reading frame 162		GO:0008150(L=-1),	GO:0005575(L=-1),	GO:0003674(L=-1),	SMART (TRANS)
g1474.t1	Cbor_chr1--HiC_scaffold_51	1077	359	XP_045109459.1	probable signal peptidase complex subunit 2 isoform X1 [Portunus trituberculatus]	95.7	184	2.99e-124	51.3	sp|Q5M8Y1|SPCS2_XENTR	Signal peptidase complex subunit 2	49.5	194	1.98e-61	6945.ISCW020703-PA	7.2e-62	202		Arthropoda	artNOG[6]	03724@artNOG,09X6Q@biNOG,0V85C@meNOG,11HIK@NOG,12U88@opiNOG,KOG4072@euNOG	signal peptidase	3060	GO:0006465(L=-1),GO:0006518(L=-1),GO:0006807(L=-1),GO:0008150(L=-1),GO:0008152(L=-1),GO:0009987(L=-1),GO:0010467(L=-1),GO:0016485(L=-1),GO:0019538(L=-1),GO:0034641(L=-1),GO:0043170(L=-1),GO:0043603(L=-1),GO:0044237(L=-1),GO:0044238(L=-1),GO:0044260(L=-1),GO:0051604(L=-1),GO:0071704(L=-1),GO:1901564(L=-1),	GO:0005575(L=-1),GO:0005622(L=-1),GO:0005623(L=-1),GO:0005737(L=-1),GO:0005783(L=-1),GO:0005787(L=-1),GO:0005789(L=-1),GO:0012505(L=-1),GO:0016020(L=-1),GO:0031090(L=-1),GO:0031224(L=-1),GO:0032991(L=-1),GO:0042175(L=-1),GO:0043226(L=-1),GO:0043227(L=-1),GO:0043229(L=-1),GO:0043231(L=-1),GO:0044422(L=-1),GO:0044424(L=-1),GO:0044425(L=-1),GO:0044432(L=-1),GO:0044444(L=-1),GO:0044446(L=-1),GO:00444…	GO:0003674(L=-1),GO:0003824(L=-1),GO:0008233(L=-1),GO:0016787(L=-1),	PFAM (SPC25), SMART (TRANS)
g1476.t1	Cbor_chr1--HiC_scaffold_51	648	216	No match						No match					400682.PAC_15702057	3.36e-08	60.1		Animals	meNOG[21]	0JP6N@euNOG,0VVDU@meNOG,0ZP0B@NOG,147F2@opiNOG
g1477.t1	Cbor_chr1--HiC_scaffold_51	1800	600	XP_045109128.1	LOW QUALITY PROTEIN: propionyl-CoA carboxylase alpha chain, mitochondrial-like [Portunus trituberculatus]	90.3	595	0	98.7	sp|Q91ZA3|PCCA_MOUSE	Propionyl-CoA carboxylase alpha chain	61.6	594	7.98e-257	7739.JGI278531	9.3e-268	755	PCCA	Animals	meNOG[21]	09Z3F@biNOG,0DSAI@chorNOG,0VB7S@meNOG,12N20@opiNOG,COG4770@NOG,KOG0238@euNOG	carboxylase	2.80631e+19	GO:0001897(L=-1),GO:0001906(L=-1),GO:0001907(L=-1),GO:0006082(L=-1),GO:0006508(L=-1),GO:0006629(L=-1),GO:0006631(L=-1),GO:0006635(L=-1),GO:0008150(L=-1),GO:0008152(L=-1),GO:0009056(L=-1),GO:0009062(L=-1),GO:0009987(L=-1),GO:0016042(L=-1),GO:0016054(L=-1),GO:0019395(L=-1),GO:0019538(L=-1),GO:0019626(L=-1),GO:0019752(L=-1),GO:0019836(L=-1),GO:0030258(L=-1),GO:0031640(L=-1),GO:0032787(L=-1),GO:00344…	GO:0005575(L=-1),GO:0005576(L=-1),GO:0005622(L=-1),GO:0005623(L=-1),GO:0005737(L=-1),GO:0005739(L=-1),GO:0005759(L=-1),GO:0016020(L=-1),GO:0031974(L=-1),GO:0043226(L=-1),GO:0043227(L=-1),GO:0043229(L=-1),GO:0043231(L=-1),GO:0043233(L=-1),GO:0044422(L=-1),GO:0044424(L=-1),GO:0044429(L=-1),GO:0044444(L=-1),GO:0044446(L=-1),GO:0044464(L=-1),GO:0070013(L=-1),	GO:0000166(L=-1),GO:0001882(L=-1),GO:0001883(L=-1),GO:0003674(L=-1),GO:0003676(L=-1),GO:0003824(L=-1),GO:0004075(L=-1),GO:0004658(L=-1),GO:0005488(L=-1),GO:0005524(L=-1),GO:0008233(L=-1),GO:0008237(L=-1),GO:0008238(L=-1),GO:0008241(L=-1),GO:0008270(L=-1),GO:0009374(L=-1),GO:0016421(L=-1),GO:0016787(L=-1),GO:0016874(L=-1),GO:0016879(L=-1),GO:0016885(L=-1),GO:0017076(L=-1),GO:0019842(L=-1),GO:00305…	PFAM (CPSase_L_D2, CPSase_L_chain, Biotin_carb_C, Dala_Dala_lig_C, Biotin_lipoyl, ATP-grasp, RimK, ATP-grasp_3), SMART (Biotin_carb_C)
g1478.t1	Cbor_chr1--HiC_scaffold_51	8004	2668	No match						sp|Q612F5|PCCA_CAEBR	Propionyl-CoA carboxylase alpha chain	62.3	106	1.92e-29	54126.PPA23798	7.25e-31	139		Nematodes	nemNOG[3]	09Z3F@biNOG,0EA4F@chrNOG,0VB7S@meNOG,0X5VB@nemNOG,12N20@opiNOG,COG4770@NOG,KOG0238@euNOG	ligase activity	2.80631e+19	GO:0006508(L=-1),GO:0008150(L=-1),GO:0008152(L=-1),GO:0019538(L=-1),GO:0043170(L=-1),GO:0044238(L=-1),GO:0071704(L=-1),	GO:0005575(L=-1),GO:0005622(L=-1),GO:0005623(L=-1),GO:0005737(L=-1),GO:0005739(L=-1),GO:0005759(L=-1),GO:0016020(L=-1),GO:0031974(L=-1),GO:0043226(L=-1),GO:0043227(L=-1),GO:0043229(L=-1),GO:0043231(L=-1),GO:0043233(L=-1),GO:0044422(L=-1),GO:0044424(L=-1),GO:0044429(L=-1),GO:0044444(L=-1),GO:0044446(L=-1),GO:0044464(L=-1),GO:0070013(L=-1),	GO:0000166(L=-1),GO:0001882(L=-1),GO:0001883(L=-1),GO:0003674(L=-1),GO:0003824(L=-1),GO:0004075(L=-1),GO:0004658(L=-1),GO:0005488(L=-1),GO:0005524(L=-1),GO:0008233(L=-1),GO:0008237(L=-1),GO:0008238(L=-1),GO:0008241(L=-1),GO:0016421(L=-1),GO:0016787(L=-1),GO:0016874(L=-1),GO:0016879(L=-1),GO:0016885(L=-1),GO:0017076(L=-1),GO:0030554(L=-1),GO:0032549(L=-1),GO:0032550(L=-1),GO:0032553(L=-1),GO:00325…	PFAM (CPSase_L_chain, Biotin_lipoyl, Biotin_carb_C, CPSase_L_D2, Dala_Dala_lig_C, ATP-grasp, ATP-grasp_3, Peptidase_M2, RimK), SMART (Biotin_carb_C)
g1482.t3	Cbor_chr1--HiC_scaffold_51	1305	435	XP_045109035.1	DNA excision repair protein ERCC-8-like [Portunus trituberculatus]	83.5	407	1.45e-261	93.6	sp|Q5BIM8|ERCC8_BOVIN	DNA excision repair protein ERCC-8	36.6	369	1.17e-78	99883.ENSTNIP00000020743	1.66e-85	273	ERCC8	Fishes	fiNOG[1]	09XFT@biNOG,0DME6@chorNOG,0N3KK@fiNOG,0V87H@meNOG,0Z0MQ@NOG,12SE2@opiNOG,1CW9D@veNOG,KOG4283@euNOG	Excision repair cross-complementing rodent repair deficiency, complementation group 8	34204120				PFAM (WD40), SMART (WD40)
g1483.t1	Cbor_chr1--HiC_scaffold_51	1086	362	XP_045109033.1	uncharacterized protein LOC123503386 isoform X2 [Portunus trituberculatus]	61	356	2.08e-127	98.3	No match
g1484.t1	Cbor_chr1--HiC_scaffold_51	513	171	XP_044179183.1	uncharacterized protein LOC122960781 [Acropora millepora]	35.5	197	1.66e-26	98.2	No match					7739.JGI72537	2.17e-61	211		Animals	meNOG[21]	0A5A8@biNOG,0DXGW@chorNOG,0ITFT@euNOG,0VG5M@meNOG,10TXJ@NOG,13KW4@opiNOG	Hydra magnipapillata				GO:0003674(L=-1),GO:0003676(L=-1),GO:0005488(L=-1),GO:0097159(L=-1),GO:1901363(L=-1),	SMART (CXC, TRANS)
g1485.t1	Cbor_chr1--HiC_scaffold_51	669	223	No match						No match					7070.TC010562-PA	2.07e-09	63.2		Arthropoda	artNOG[6]	038VC@artNOG,0A9I7@biNOG,0SVP6@inNOG,0VKFG@meNOG,11YV1@NOG,13UNK@opiNOG,KOG3481@euNOG	TP53-regulated inhibitor of apoptosis		GO:0008150(L=-1),	GO:0005575(L=-1),	GO:0003674(L=-1),	PFAM (UPF0203), SMART (COIL)
g1486.t1	Cbor_chr1--HiC_scaffold_51	630	210	XP_053654963.1	uncharacterized protein LOC128704038 [Cherax quadricarinatus]	33.5	191	1.76e-22	89	No match					7029.ACYPI26720-PA	3.77e-19	91.3		Arthropoda	artNOG[6]	038PD@artNOG,0AKW1@biNOG,0VX5U@meNOG,0Y65V@NOG,14EQ3@opiNOG,KOG1075@euNOG	Inherit from KOG: Retrotransposon protein		GO:0006139(L=-1),GO:0006259(L=-1),GO:0006260(L=-1),GO:0006278(L=-1),GO:0006725(L=-1),GO:0006807(L=-1),GO:0008150(L=-1),GO:0008152(L=-1),GO:0009058(L=-1),GO:0009059(L=-1),GO:0009987(L=-1),GO:0034641(L=-1),GO:0034645(L=-1),GO:0043170(L=-1),GO:0044237(L=-1),GO:0044238(L=-1),GO:0044249(L=-1),GO:0044260(L=-1),GO:0046483(L=-1),GO:0071704(L=-1),GO:0090304(L=-1),GO:0090305(L=-1),GO:1901360(L=-1),GO:19015…		GO:0003674(L=-1),GO:0003676(L=-1),GO:0003723(L=-1),GO:0003824(L=-1),GO:0003964(L=-1),GO:0004518(L=-1),GO:0004519(L=-1),GO:0004521(L=-1),GO:0004523(L=-1),GO:0004540(L=-1),GO:0005488(L=-1),GO:0008270(L=-1),GO:0016740(L=-1),GO:0016772(L=-1),GO:0016779(L=-1),GO:0016787(L=-1),GO:0016788(L=-1),GO:0016891(L=-1),GO:0016893(L=-1),GO:0034061(L=-1),GO:0043167(L=-1),GO:0043169(L=-1),GO:0046872(L=-1),GO:00469…	PFAM (RVT_1, RnaseH, Exo_endo_phos, WD40), SMART (WD40, TRANS, ZnF_C2HC)
g1488.t1	Cbor_chr1--HiC_scaffold_51	672	224	No match						No match
g1491.t2	Cbor_chr1--HiC_scaffold_51	945	315	XP_045109644.1	GPN-loop GTPase 2-like [Portunus trituberculatus]	89.9	317	1.2e-205	99	sp|Q6PUR6|GPN2_DANRE	GPN-loop GTPase 2	52.5	276	6.81e-105	45351.NEMVEDRAFT_v1g194926-PA	3.56e-109	325	GPN2	Animals	meNOG[21]	0VC8N@meNOG,0YRVC@NOG,12NPF@opiNOG,KOG1533@euNOG	GPN-loop GTPase 2		GO:0000003(L=-1),GO:0002009(L=-1),GO:0003006(L=-1),GO:0007275(L=-1),GO:0007399(L=-1),GO:0007548(L=-1),GO:0007610(L=-1),GO:0008150(L=-1),GO:0009653(L=-1),GO:0009790(L=-1),GO:0009792(L=-1),GO:0009888(L=-1),GO:0009987(L=-1),GO:0018991(L=-1),GO:0019098(L=-1),GO:0022008(L=-1),GO:0022414(L=-1),GO:0030154(L=-1),GO:0032501(L=-1),GO:0032502(L=-1),GO:0032504(L=-1),GO:0040008(L=-1),GO:0040009(L=-1),GO:00400…		GO:0000166(L=-1),GO:0001882(L=-1),GO:0001883(L=-1),GO:0003674(L=-1),GO:0005488(L=-1),GO:0005524(L=-1),GO:0005525(L=-1),GO:0017076(L=-1),GO:0019001(L=-1),GO:0030554(L=-1),GO:0032549(L=-1),GO:0032550(L=-1),GO:0032553(L=-1),GO:0032555(L=-1),GO:0032559(L=-1),GO:0032561(L=-1),GO:0035639(L=-1),GO:0036094(L=-1),GO:0043167(L=-1),GO:0043168(L=-1),GO:0097159(L=-1),GO:1901265(L=-1),GO:1901363(L=-1),	PFAM (ATP_bind_1, ArgK)
g1504.t1	Cbor_chr1--HiC_scaffold_51	3582	1194	XP_050730736.1	uncharacterized protein LOC127005681 [Eriocheir sinensis]	76.7	1131	0	94.2	sp|Q9QZR8|PDZD2_RAT	PDZ domain-containing protein 2	60	55	5.75e-09	121225.PHUM345360-PA	1.78e-25	121		Arthropoda	artNOG[6]	038BQ@artNOG,0A1RN@biNOG,0SV72@inNOG,0VCM9@meNOG,10362@NOG,1398J@opiNOG,KOG3528@euNOG	PDZ domain (Also known as DHR or GLGF)					PFAM (PDZ), SMART (PDZ)
g1509.t1	Cbor_chr1--HiC_scaffold_51	4617	1539	XP_045109753.1	TATA element modulatory factor-like isoform X1 [Portunus trituberculatus]	76.2	1549	0	99.1	sp|P82094|TMF1_HUMAN	TATA element modulatory factor	38.3	640	6.33e-70	7897.ENSLACP00000016148	2.49e-84	308	TMF1	Animals	meNOG[21]	0A4AF@biNOG,0DRUH@chorNOG,0IGA0@euNOG,0VC9V@meNOG,0YE9Z@NOG,12TP1@opiNOG,1D130@veNOG	TATA element modulatory factor 1		GO:0000003(L=-1),GO:0001675(L=-1),GO:0001817(L=-1),GO:0001819(L=-1),GO:0002064(L=-1),GO:0003001(L=-1),GO:0003006(L=-1),GO:0003008(L=-1),GO:0006139(L=-1),GO:0006351(L=-1),GO:0006355(L=-1),GO:0006366(L=-1),GO:0006725(L=-1),GO:0006807(L=-1),GO:0006810(L=-1),GO:0006915(L=-1),GO:0006928(L=-1),GO:0006950(L=-1),GO:0006952(L=-1),GO:0006996(L=-1),GO:0006997(L=-1),GO:0007154(L=-1),GO:0007267(L=-1),GO:00072…	GO:0000139(L=-1),GO:0005575(L=-1),GO:0005622(L=-1),GO:0005623(L=-1),GO:0005634(L=-1),GO:0005737(L=-1),GO:0005783(L=-1),GO:0005794(L=-1),GO:0012505(L=-1),GO:0016020(L=-1),GO:0031090(L=-1),GO:0043226(L=-1),GO:0043227(L=-1),GO:0043229(L=-1),GO:0043231(L=-1),GO:0044422(L=-1),GO:0044424(L=-1),GO:0044431(L=-1),GO:0044444(L=-1),GO:0044446(L=-1),GO:0044464(L=-1),	GO:0000988(L=-1),GO:0000989(L=-1),GO:0003674(L=-1),GO:0003676(L=-1),GO:0003677(L=-1),GO:0003700(L=-1),GO:0003712(L=-1),GO:0005488(L=-1),GO:0097159(L=-1),GO:1901363(L=-1),	PFAM (TMF_TATA_bd, TMF_DNA_bd), SMART (COIL)
g1510.t1	Cbor_chr1--HiC_scaffold_51	3402	1134	No match						sp|O76757|SAHH_ANOGA	Adenosylhomocysteinase	80.5	431	1.09e-246	7070.TC014564-PA	4.4e-251	722		Arthropoda	artNOG[6]	0345B@artNOG,09WZP@biNOG,0SR36@inNOG,0V7XN@meNOG,12NN6@opiNOG,COG0499@NOG,KOG1370@euNOG	adenosylhomocysteinase	2701100	GO:0006730(L=-1),GO:0008150(L=-1),GO:0008152(L=-1),GO:0009987(L=-1),GO:0044237(L=-1),GO:0044281(L=-1),		GO:0003674(L=-1),GO:0003824(L=-1),GO:0004013(L=-1),GO:0016787(L=-1),GO:0016801(L=-1),GO:0016802(L=-1),	PFAM (AdoHcyase_NAD, AdoHcyase, 2-Hacid_dh_C, IlvN), SMART (AdoHcyase_NAD, AdoHcyase)
g1511.t1	Cbor_chr1--HiC_scaffold_51	10689	3563	No match						No match
g1523.t1	Cbor_chr1--HiC_scaffold_51	1068	356	No match						No match
g1524.t1	Cbor_chr1--HiC_scaffold_51	1182	394	XP_045109465.1	neurotrimin-like isoform X3 [Portunus trituberculatus]	77	256	1.04e-117	64	No match					13037.EHJ73900	8.43e-54	190		Arthropoda	artNOG[6]	03HJH@artNOG,0B4PA@biNOG,0IQJH@euNOG,0T404@inNOG,0TIBP@lepNOG,0WH7J@meNOG,0XT1Y@NOG,13DEM@opiNOG	Immunoglobulin V-set domain					PFAM (I-set, V-set, ig), SMART (IG, IGc2, TRANS, SIGNAL)
g1527.t1	Cbor_chr1--HiC_scaffold_51	1473	491	No match						sp|Q9W6V2|NEGR1_CHICK	Neuronal growth regulator 1	35.5	93	8.17e-07	7176.CPIJ019073-PA	4.93e-42	156		Animals	meNOG[21]	0AQTU@biNOG,0W3DZ@meNOG,0XPX0@NOG,12YVQ@opiNOG,KOG3510@euNOG	IG					PFAM (I-set), SMART (IG, IG_like, TRANS, IGc2)
g1532.t1	Cbor_chr1--HiC_scaffold_51	639	213	XP_017466775.1	PREDICTED: uncharacterized protein LOC108359425 isoform X1 [Rhagoletis zephyria]	72.6	157	8.4e-75	73.2	No match					7070.TC006590-PA	2.01e-38	138		Arthropoda	artNOG[6]	039R9@artNOG,0AC9E@biNOG,0J1I7@euNOG,0SWES@inNOG,0VKE6@meNOG,11WD1@NOG,13UZB@opiNOG	NA		GO:0006139(L=-1),GO:0006259(L=-1),GO:0006260(L=-1),GO:0006278(L=-1),GO:0006725(L=-1),GO:0006807(L=-1),GO:0008150(L=-1),GO:0008152(L=-1),GO:0009058(L=-1),GO:0009059(L=-1),GO:0009987(L=-1),GO:0034641(L=-1),GO:0034645(L=-1),GO:0043170(L=-1),GO:0044237(L=-1),GO:0044238(L=-1),GO:0044249(L=-1),GO:0044260(L=-1),GO:0046483(L=-1),GO:0071704(L=-1),GO:0090304(L=-1),GO:1901360(L=-1),GO:1901576(L=-1),		GO:0003674(L=-1),GO:0003676(L=-1),GO:0003723(L=-1),GO:0003824(L=-1),GO:0003964(L=-1),GO:0005488(L=-1),GO:0016740(L=-1),GO:0016772(L=-1),GO:0016779(L=-1),GO:0034061(L=-1),GO:0097159(L=-1),GO:1901363(L=-1),	PFAM (RVT_1)
g1543.t1	Cbor_chr1--HiC_scaffold_51	1203	401	No match						No match
g1545.t1	Cbor_chr1--HiC_scaffold_51	441	147	No match						No match
g1546.t1	Cbor_chr1--HiC_scaffold_51	390	130	No match						No match
g1549.t1	Cbor_chr1--HiC_scaffold_51	1047	349	No match						No match
g1565.t1	Cbor_chr1--HiC_scaffold_51	267	89	No match						No match
g1566.t1	Cbor_chr1--HiC_scaffold_51	378	126	No match						No match
g1567.t1	Cbor_chr1--HiC_scaffold_51	639	213	No match						No match
g1583.t1	Cbor_chr1--HiC_scaffold_51	1473	491	XP_050724959.1	serine/threonine-protein kinase pim-3-like [Eriocheir sinensis]	81.1	497	7.59e-239	99.8	sp|Q91822|PIM3_XENLA	Serine/threonine-protein kinase pim-3	53.5	275	2.2e-98	7739.JGI273255	4.19e-99	306	PIM1	Animals	meNOG[21]	09THD@biNOG,0DEU7@chorNOG,0V4GC@meNOG,12UDI@opiNOG,COG0515@NOG,KOG0583@euNOG	oncogene	463052215221	GO:0000003(L=-1),GO:0000079(L=-1),GO:0000082(L=-1),GO:0000278(L=-1),GO:0001654(L=-1),GO:0001932(L=-1),GO:0001934(L=-1),GO:0002791(L=-1),GO:0002792(L=-1),GO:0006325(L=-1),GO:0006355(L=-1),GO:0006468(L=-1),GO:0006793(L=-1),GO:0006796(L=-1),GO:0006915(L=-1),GO:0006996(L=-1),GO:0007005(L=-1),GO:0007049(L=-1),GO:0007140(L=-1),GO:0007275(L=-1),GO:0007346(L=-1),GO:0007423(L=-1),GO:0007610(L=-1),GO:00076…	GO:0005575(L=-1),GO:0005622(L=-1),GO:0005623(L=-1),GO:0005634(L=-1),GO:0005737(L=-1),GO:0005886(L=-1),GO:0016020(L=-1),GO:0043226(L=-1),GO:0043227(L=-1),GO:0043229(L=-1),GO:0043231(L=-1),GO:0044424(L=-1),GO:0044464(L=-1),GO:0071944(L=-1),	GO:0000166(L=-1),GO:0001882(L=-1),GO:0001883(L=-1),GO:0003674(L=-1),GO:0003824(L=-1),GO:0004672(L=-1),GO:0004674(L=-1),GO:0004683(L=-1),GO:0005488(L=-1),GO:0005524(L=-1),GO:0016301(L=-1),GO:0016740(L=-1),GO:0016772(L=-1),GO:0016773(L=-1),GO:0017076(L=-1),GO:0030145(L=-1),GO:0030554(L=-1),GO:0032549(L=-1),GO:0032550(L=-1),GO:0032553(L=-1),GO:0032555(L=-1),GO:0032559(L=-1),GO:0035639(L=-1),GO:00360…	PFAM (Pkinase, Pkinase_Tyr, Kdo, APH), SMART (S_TKc, STYKc)
g1592.t1	Cbor_chr1--HiC_scaffold_51	1131	377	No match						No match
g1593.t1	Cbor_chr1--HiC_scaffold_51	3501	1167	No match						sp|Q86V86|PIM3_HUMAN	Serine/threonine-protein kinase pim-3	59.1	264	2.25e-98	8364.ENSXETP00000031787	1.6e-100	327	PIM1	Animals	meNOG[21]	09THD@biNOG,0DEU7@chorNOG,0V4GC@meNOG,12UDI@opiNOG,1CPHY@veNOG,COG0515@NOG,KOG0583@euNOG	oncogene	463052215221	GO:0000003(L=-1),GO:0000079(L=-1),GO:0000082(L=-1),GO:0000278(L=-1),GO:0001654(L=-1),GO:0001932(L=-1),GO:0001934(L=-1),GO:0002791(L=-1),GO:0002792(L=-1),GO:0006325(L=-1),GO:0006355(L=-1),GO:0006468(L=-1),GO:0006793(L=-1),GO:0006796(L=-1),GO:0006915(L=-1),GO:0006996(L=-1),GO:0007005(L=-1),GO:0007049(L=-1),GO:0007140(L=-1),GO:0007275(L=-1),GO:0007346(L=-1),GO:0007423(L=-1),GO:0007610(L=-1),GO:00076…	GO:0005575(L=-1),GO:0005622(L=-1),GO:0005623(L=-1),GO:0005634(L=-1),GO:0005737(L=-1),GO:0005886(L=-1),GO:0016020(L=-1),GO:0043226(L=-1),GO:0043227(L=-1),GO:0043229(L=-1),GO:0043231(L=-1),GO:0044424(L=-1),GO:0044464(L=-1),GO:0071944(L=-1),	GO:0000166(L=-1),GO:0001882(L=-1),GO:0001883(L=-1),GO:0003674(L=-1),GO:0003824(L=-1),GO:0004672(L=-1),GO:0004674(L=-1),GO:0004683(L=-1),GO:0005488(L=-1),GO:0005524(L=-1),GO:0016301(L=-1),GO:0016740(L=-1),GO:0016772(L=-1),GO:0016773(L=-1),GO:0017076(L=-1),GO:0030145(L=-1),GO:0030554(L=-1),GO:0032549(L=-1),GO:0032550(L=-1),GO:0032553(L=-1),GO:0032555(L=-1),GO:0032559(L=-1),GO:0035639(L=-1),GO:00360…	PFAM (Pkinase, Pkinase_Tyr, Kdo, APH), SMART (S_TKc, STYKc)
g1608.t1	Cbor_chr1--HiC_scaffold_51	771	257	No match						No match
g1610.t1	Cbor_chr1--HiC_scaffold_51	672	224	No match						No match
g1617.t1	Cbor_chr1--HiC_scaffold_51	723	241	No match						No match
g1629.t1	Cbor_chr1--HiC_scaffold_51	297	99	No match						No match
g1635.t1	Cbor_chr1--HiC_scaffold_51	297	99	No match						No match
g1638.t1	Cbor_chr1--HiC_scaffold_51	357	119	No match						No match
g1642.t1	Cbor_chr1--HiC_scaffold_51	822	274	XP_037803712.1	glycine receptor subunit alpha-2-like [Penaeus monodon]	52.2	270	2.35e-88	97.4	sp|Q09453|GLRB4_CAEEL	Glycine receptor subunit beta-type 4	31	187	5.22e-18	135651.CBN32774	2.62e-31	124		Nematodes	nemNOG[3]	09W3H@biNOG,0EJ47@chrNOG,0V71Z@meNOG,0XERI@nemNOG,0XPWH@NOG,12PJU@opiNOG,18M3K@rhaNOG,KOG3643@euNOG	Neurotransmitter-gated ion-channel transmembrane region		GO:0006810(L=-1),GO:0006811(L=-1),GO:0006820(L=-1),GO:0006821(L=-1),GO:0007610(L=-1),GO:0007626(L=-1),GO:0008150(L=-1),GO:0009987(L=-1),GO:0015698(L=-1),GO:0031987(L=-1),GO:0034220(L=-1),GO:0040011(L=-1),GO:0042221(L=-1),GO:0043051(L=-1),GO:0048583(L=-1),GO:0050789(L=-1),GO:0050795(L=-1),GO:0050896(L=-1),GO:0051179(L=-1),GO:0051234(L=-1),GO:0055085(L=-1),GO:0060259(L=-1),GO:0065007(L=-1),	GO:0005575(L=-1),GO:0005623(L=-1),GO:0005886(L=-1),GO:0016020(L=-1),GO:0030054(L=-1),GO:0031224(L=-1),GO:0044425(L=-1),GO:0044456(L=-1),GO:0044464(L=-1),GO:0045202(L=-1),GO:0045211(L=-1),GO:0071944(L=-1),GO:0097060(L=-1),	GO:0003674(L=-1),GO:0005215(L=-1),GO:0005216(L=-1),GO:0005230(L=-1),GO:0005231(L=-1),GO:0005234(L=-1),GO:0005253(L=-1),GO:0005254(L=-1),GO:0005488(L=-1),GO:0008068(L=-1),GO:0008144(L=-1),GO:0008509(L=-1),GO:0015075(L=-1),GO:0015103(L=-1),GO:0015108(L=-1),GO:0015267(L=-1),GO:0015276(L=-1),GO:0022803(L=-1),GO:0022834(L=-1),GO:0022836(L=-1),GO:0022839(L=-1),GO:0022857(L=-1),	PFAM (Neur_chan_memb, Neur_chan_LBD), SMART (TRANS, SIGNAL)
g1643.t1	Cbor_chr1--HiC_scaffold_51	237	79	No match						No match
g1645.t1	Cbor_chr1--HiC_scaffold_51	2028	676	XP_045109141.1	LOW QUALITY PROTEIN: uncharacterized protein LOC123503442 [Portunus trituberculatus]	65.7	679	7.96e-308	99.9	No match
g1646.t1	Cbor_chr1--HiC_scaffold_51	3222	1074	XP_045109954.1	phospholipase DDHD1-like isoform X2 [Portunus trituberculatus]	83.5	1086	0	99.8	sp|O46606|DDHD1_BOVIN	Phospholipase DDHD1	44	718	5.57e-162	121225.PHUM366090-PA	4.77e-159	509		Arthropoda	artNOG[6]	039XZ@artNOG,09TIA@biNOG,0SWSF@inNOG,0V4H8@meNOG,0YDSX@NOG,12QAH@opiNOG,KOG2308@euNOG	DDHD				GO:0003674(L=-1),GO:0005488(L=-1),GO:0043167(L=-1),GO:0043169(L=-1),GO:0046872(L=-1),	PFAM (DDHD), SMART (DDHD)
g1649.t1	Cbor_chr1--HiC_scaffold_51	333	111	No match						No match
g1650.t1	Cbor_chr1--HiC_scaffold_51	393	131	No match						No match
g1652.t1	Cbor_chr1--HiC_scaffold_51	453	151	No match						sp|Q8HXY7|ACADV_MACFA	Very long-chain specific acyl-CoA dehydrogenase	38.3	133	3.58e-17	6669.DappuP302851	1.55e-35	135		Arthropoda	artNOG[6]	031XT@artNOG,09VB6@biNOG,0V6AG@meNOG,12RRZ@opiNOG,COG1960@NOG,KOG0137@euNOG	acyl-CoA dehydrogenase		GO:0008150(L=-1),GO:0008152(L=-1),GO:0055114(L=-1),		GO:0000166(L=-1),GO:0003674(L=-1),GO:0003824(L=-1),GO:0003995(L=-1),GO:0005488(L=-1),GO:0016491(L=-1),GO:0016627(L=-1),GO:0036094(L=-1),GO:0043167(L=-1),GO:0043168(L=-1),GO:0048037(L=-1),GO:0050660(L=-1),GO:0050662(L=-1),GO:0097159(L=-1),GO:1901265(L=-1),GO:1901363(L=-1),	PFAM (Acyl-CoA_dh_N, Acyl-CoA_dh_M, Acyl-CoA_dh_1, Acyl-CoA_dh_2)
g1653.t1	Cbor_chr1--HiC_scaffold_51	783	261	XP_045619593.1	uncharacterized protein LOC123771186 [Procambarus clarkii]	62.2	222	1.68e-92	85.1	No match					6183.Smp_194070__mRNA	5.24e-28	119		Eukaryotes	euNOG[57]	0J6YP@euNOG,0Y0GI@NOG	Papillomavirus helicase		GO:0006139(L=-1),GO:0006152(L=-1),GO:0006163(L=-1),GO:0006195(L=-1),GO:0006200(L=-1),GO:0006259(L=-1),GO:0006260(L=-1),GO:0006725(L=-1),GO:0006753(L=-1),GO:0006793(L=-1),GO:0006796(L=-1),GO:0006807(L=-1),GO:0007154(L=-1),GO:0008150(L=-1),GO:0008152(L=-1),GO:0009056(L=-1),GO:0009058(L=-1),GO:0009059(L=-1),GO:0009116(L=-1),GO:0009117(L=-1),GO:0009119(L=-1),GO:0009123(L=-1),GO:0009125(L=-1),GO:00091…		GO:0000166(L=-1),GO:0001882(L=-1),GO:0001883(L=-1),GO:0003674(L=-1),GO:0003676(L=-1),GO:0003677(L=-1),GO:0003678(L=-1),GO:0003824(L=-1),GO:0004386(L=-1),GO:0005488(L=-1),GO:0005524(L=-1),GO:0005543(L=-1),GO:0008094(L=-1),GO:0008289(L=-1),GO:0016462(L=-1),GO:0016787(L=-1),GO:0016817(L=-1),GO:0016818(L=-1),GO:0016887(L=-1),GO:0017076(L=-1),GO:0017111(L=-1),GO:0030554(L=-1),GO:0032549(L=-1),GO:00325…	PFAM (PPV_E1_C, Parvo_NS1), SMART (ZnF_C2HC)
g1654.t1	Cbor_chr1--HiC_scaffold_51	1518	506	XP_045109956.1	complex I assembly factor ACAD9, mitochondrial-like [Portunus trituberculatus]	87.1	473	1.93e-297	92.5	sp|Q8JZN5|ACAD9_MOUSE	Complex I assembly factor ACAD9	66.4	405	2.05e-182	6669.DappuP302851	2.39e-208	598		Arthropoda	artNOG[6]	031XT@artNOG,09VB6@biNOG,0V6AG@meNOG,12RRZ@opiNOG,COG1960@NOG,KOG0137@euNOG	acyl-CoA dehydrogenase		GO:0008150(L=-1),GO:0008152(L=-1),GO:0055114(L=-1),		GO:0000166(L=-1),GO:0003674(L=-1),GO:0003824(L=-1),GO:0003995(L=-1),GO:0005488(L=-1),GO:0016491(L=-1),GO:0016627(L=-1),GO:0036094(L=-1),GO:0043167(L=-1),GO:0043168(L=-1),GO:0048037(L=-1),GO:0050660(L=-1),GO:0050662(L=-1),GO:0097159(L=-1),GO:1901265(L=-1),GO:1901363(L=-1),	PFAM (Acyl-CoA_dh_N, Acyl-CoA_dh_M, Acyl-CoA_dh_1, Acyl-CoA_dh_2)
g1655.t1	Cbor_chr1--HiC_scaffold_51	1692	564	No match						No match					7668.SPU_018602tr	8.1e-55	207		Animals	meNOG[21]	09VST@biNOG,0VENC@meNOG,12PBX@opiNOG,COG2801@NOG,KOG0017@euNOG	multicellular organismal development		GO:0006139(L=-1),GO:0006259(L=-1),GO:0006260(L=-1),GO:0006278(L=-1),GO:0006508(L=-1),GO:0006725(L=-1),GO:0006807(L=-1),GO:0006810(L=-1),GO:0006897(L=-1),GO:0006898(L=-1),GO:0008150(L=-1),GO:0008152(L=-1),GO:0009058(L=-1),GO:0009059(L=-1),GO:0009987(L=-1),GO:0015074(L=-1),GO:0016192(L=-1),GO:0019538(L=-1),GO:0034641(L=-1),GO:0034645(L=-1),GO:0043170(L=-1),GO:0044237(L=-1),GO:0044238(L=-1),GO:00442…	GO:0005575(L=-1),GO:0016020(L=-1),	GO:0003674(L=-1),GO:0003676(L=-1),GO:0003723(L=-1),GO:0003824(L=-1),GO:0003964(L=-1),GO:0004175(L=-1),GO:0004190(L=-1),GO:0005044(L=-1),GO:0005488(L=-1),GO:0008233(L=-1),GO:0008270(L=-1),GO:0016740(L=-1),GO:0016772(L=-1),GO:0016779(L=-1),GO:0016787(L=-1),GO:0034061(L=-1),GO:0038024(L=-1),GO:0043167(L=-1),GO:0043169(L=-1),GO:0046872(L=-1),GO:0046914(L=-1),GO:0070001(L=-1),GO:0097159(L=-1),GO:19013…	PFAM (RVT_1, rve, zf-CCHC, RVP, Retrotrans_gag), SMART (COIL, ZnF_C2HC, TRANS)
g1656.t1	Cbor_chr1--HiC_scaffold_51	663	221	XP_045117777.1	uncharacterized protein LOC123508266 isoform X2 [Portunus trituberculatus]	68.1	226	6.9e-94	99.5	No match					6669.DappuP228103	1.87e-20	92		Arthropoda	artNOG[6]	039PC@artNOG,0A9B2@biNOG,0J3H2@euNOG,0VK7W@meNOG,126K0@NOG,13WE9@opiNOG	DM4/DM12 family		GO:0006810(L=-1),GO:0008150(L=-1),GO:0015669(L=-1),GO:0015671(L=-1),GO:0051179(L=-1),GO:0051234(L=-1),	GO:0005575(L=-1),	GO:0003674(L=-1),GO:0005488(L=-1),GO:0005506(L=-1),GO:0019825(L=-1),GO:0020037(L=-1),GO:0043167(L=-1),GO:0043169(L=-1),GO:0046872(L=-1),GO:0046906(L=-1),GO:0046914(L=-1),GO:0097159(L=-1),GO:1901363(L=-1),	PFAM (DM4_12), SMART (TRANS, SIGNAL, DM4_12, COIL)
g1659.t1	Cbor_chr1--HiC_scaffold_51	543	181	XP_045109130.1	uncharacterized protein LOC123503431 [Portunus trituberculatus]	86	164	1.8e-101	90.6	No match					6669.DappuP309203	1.72e-21	93.6		Ancestor	NOG[107]	11FK9@NOG
g1660.t1	Cbor_chr1--HiC_scaffold_51	795	265	No match						No match
g1664.t1	Cbor_chr1--HiC_scaffold_51	786	262	No match						sp|Q6R2W3|SCND3_HUMAN	SCAN domain-containing protein 3	50	72	1.7e-13	7955.ENSDARP00000109869	6.88e-20	95.5		Fishes	fiNOG[1]	0APM5@biNOG,0DQDS@chorNOG,0IHXC@euNOG,0N399@fiNOG,0W1TB@meNOG,0ZSKF@NOG,13NAG@opiNOG,1CZTS@veNOG	chromosome 5 open reading frame 54				GO:0003674(L=-1),GO:0003676(L=-1),GO:0003677(L=-1),GO:0005488(L=-1),GO:0097159(L=-1),GO:1901363(L=-1),	PFAM (hATC), SMART (COIL)
g1674.t1	Cbor_chr1--HiC_scaffold_51	678	226	No match						No match
g1676.t1	Cbor_chr1--HiC_scaffold_51	510	170	XP_045124820.1	mitochondrial inner membrane protease subunit 1-like isoform X1 [Portunus trituberculatus]	88.9	171	5.82e-113	99.4	sp|Q96LU5|IMP1L_HUMAN	Mitochondrial inner membrane protease subunit 1	56.5	154	2.04e-62	7070.TC007631-PA	2.52e-66	205		Arthropoda	artNOG[6]	037QH@artNOG,09V4X@biNOG,0SUKP@inNOG,0V64K@meNOG,13SKC@opiNOG,COG0681@NOG,KOG0171@euNOG	Inner membrane protease subunit	3060	GO:0006508(L=-1),GO:0006605(L=-1),GO:0006626(L=-1),GO:0006627(L=-1),GO:0006810(L=-1),GO:0006839(L=-1),GO:0006886(L=-1),GO:0006996(L=-1),GO:0007005(L=-1),GO:0008104(L=-1),GO:0008150(L=-1),GO:0008152(L=-1),GO:0009987(L=-1),GO:0010467(L=-1),GO:0015031(L=-1),GO:0016043(L=-1),GO:0016482(L=-1),GO:0016485(L=-1),GO:0019538(L=-1),GO:0033036(L=-1),GO:0033365(L=-1),GO:0034982(L=-1),GO:0043170(L=-1),GO:00442…	GO:0005575(L=-1),GO:0005622(L=-1),GO:0005623(L=-1),GO:0005737(L=-1),GO:0005739(L=-1),GO:0005740(L=-1),GO:0005743(L=-1),GO:0016020(L=-1),GO:0019866(L=-1),GO:0031090(L=-1),GO:0031224(L=-1),GO:0031966(L=-1),GO:0031967(L=-1),GO:0031975(L=-1),GO:0032991(L=-1),GO:0042720(L=-1),GO:0043226(L=-1),GO:0043227(L=-1),GO:0043229(L=-1),GO:0043231(L=-1),GO:0044422(L=-1),GO:0044424(L=-1),GO:0044425(L=-1),GO:00444…	GO:0003674(L=-1),GO:0003824(L=-1),GO:0008233(L=-1),GO:0008236(L=-1),GO:0016787(L=-1),GO:0017171(L=-1),	PFAM (Peptidase_S24, Peptidase_S26)
g1677.t1	Cbor_chr1--HiC_scaffold_51	675	225	No match						sp|P69478|CHSTB_RAT	Carbohydrate sulfotransferase 11	29.4	177	5.82e-12	7159.AAEL005977-PA	8.06e-20	93.2		Arthropoda	artNOG[6]	033SS@artNOG,0A461@biNOG,0GTVP@dipNOG,0J7K9@euNOG,0STAB@inNOG,0VFDE@meNOG,11FVW@NOG,13NAU@opiNOG	Sulfotransferase family		GO:0005975(L=-1),GO:0008150(L=-1),GO:0008152(L=-1),GO:0009058(L=-1),GO:0016051(L=-1),GO:0044238(L=-1),GO:0071704(L=-1),GO:1901576(L=-1),	GO:0005575(L=-1),GO:0016020(L=-1),GO:0031224(L=-1),GO:0044425(L=-1),	GO:0003674(L=-1),GO:0003824(L=-1),GO:0008146(L=-1),GO:0016232(L=-1),GO:0016740(L=-1),GO:0016782(L=-1),	PFAM (Sulfotransfer_2), SMART (TRANS, COIL)
g1678.t1	Cbor_chr1--HiC_scaffold_51	5397	1799	XP_050709221.1	uncharacterized protein LOC126994012 [Eriocheir sinensis]	65.4	1144	0	62.8	No match					7955.ENSDARP00000106282	2.67e-41	173		Animals	meNOG[21]	0B49M@biNOG,0IPXZ@euNOG,0WGSB@meNOG,11I63@NOG,13CU0@opiNOG	Pfam:RnaseH		GO:0006139(L=-1),GO:0006259(L=-1),GO:0006260(L=-1),GO:0006278(L=-1),GO:0006725(L=-1),GO:0006807(L=-1),GO:0008150(L=-1),GO:0008152(L=-1),GO:0009058(L=-1),GO:0009059(L=-1),GO:0009987(L=-1),GO:0034641(L=-1),GO:0034645(L=-1),GO:0043170(L=-1),GO:0044237(L=-1),GO:0044238(L=-1),GO:0044249(L=-1),GO:0044260(L=-1),GO:0046483(L=-1),GO:0071704(L=-1),GO:0090304(L=-1),GO:0090305(L=-1),GO:1901360(L=-1),GO:19015…		GO:0003674(L=-1),GO:0003676(L=-1),GO:0003723(L=-1),GO:0003824(L=-1),GO:0003964(L=-1),GO:0004518(L=-1),GO:0004519(L=-1),GO:0004521(L=-1),GO:0004523(L=-1),GO:0004540(L=-1),GO:0005488(L=-1),GO:0016740(L=-1),GO:0016772(L=-1),GO:0016779(L=-1),GO:0016787(L=-1),GO:0016788(L=-1),GO:0016891(L=-1),GO:0016893(L=-1),GO:0034061(L=-1),GO:0097159(L=-1),GO:1901363(L=-1),	PFAM (RnaseH, RVT_1, Exo_endo_phos)
g1679.t1	Cbor_chr1--HiC_scaffold_51	423	141	No match						No match
g1680.t1	Cbor_chr1--HiC_scaffold_51	366	122	No match						No match
g1688.t1	Cbor_chr1--HiC_scaffold_51	321	107	No match						No match
g1691.t1	Cbor_chr1--HiC_scaffold_51	1221	407	XP_050731579.1	uncharacterized protein LOC127006111 isoform X2 [Eriocheir sinensis]	46	383	5.98e-90	72.7	No match
g1692.t1	Cbor_chr1--HiC_scaffold_51	858	286	XP_042240162.1	SCAN domain-containing protein 3-like [Homarus americanus]	78.4	282	3.32e-152	98.6	sp|A4Z944|ZBED5_CANLF	Zinc finger BED domain-containing protein 5	40.8	284	3.26e-54	6334.EFV49207	1.55e-72	239		Animals	meNOG[21]	0APM5@biNOG,0IHXC@euNOG,0W1TB@meNOG,0ZSKF@NOG,13NAG@opiNOG	SCAN domain containing 3				GO:0003674(L=-1),GO:0003676(L=-1),GO:0005488(L=-1),GO:0097159(L=-1),GO:1901363(L=-1),	PFAM (hATC, SCAN, rve), SMART (SCAN, COIL)
g1696.t1	Cbor_chr1--HiC_scaffold_51	1425	475	XP_045109544.1	cytoplasmic tRNA 2-thiolation protein 2-A-like [Portunus trituberculatus]	76.2	462	1.1e-254	97.3	sp|Q28ES8|CTU2_XENTR	Cytoplasmic tRNA 2-thiolation protein 2	32.3	486	1.97e-64	8083.ENSXMAP00000014755	4.37e-71	239	CTU2	Fishes	fiNOG[1]	09ZMB@biNOG,0DM50@chorNOG,0N104@fiNOG,0VAI0@meNOG,0YGU3@NOG,13KQ3@opiNOG,1CW05@veNOG,KOG2594@euNOG	cytosolic thiouridylase subunit 2 homolog (S. pombe)	4122	GO:0002097(L=-1),GO:0002098(L=-1),GO:0006139(L=-1),GO:0006396(L=-1),GO:0006399(L=-1),GO:0006400(L=-1),GO:0006725(L=-1),GO:0006807(L=-1),GO:0008033(L=-1),GO:0008150(L=-1),GO:0008152(L=-1),GO:0009451(L=-1),GO:0009987(L=-1),GO:0010467(L=-1),GO:0016070(L=-1),GO:0034227(L=-1),GO:0034470(L=-1),GO:0034641(L=-1),GO:0034660(L=-1),GO:0043170(L=-1),GO:0043412(L=-1),GO:0044237(L=-1),GO:0044238(L=-1),GO:00442…	GO:0005575(L=-1),GO:0005622(L=-1),GO:0005623(L=-1),GO:0005737(L=-1),GO:0005829(L=-1),GO:0044424(L=-1),GO:0044444(L=-1),GO:0044464(L=-1),	GO:0000049(L=-1),GO:0003674(L=-1),GO:0003676(L=-1),GO:0003723(L=-1),GO:0005488(L=-1),GO:0097159(L=-1),GO:1901363(L=-1),	PFAM (DUF2392)
g1697.t1	Cbor_chr1--HiC_scaffold_51	441	147	No match						sp|Q1PSW8|LIN41_MOUSE	E3 ubiquitin-protein ligase TRIM71	35.8	67	0.000768	13037.EHJ76567	5.22e-34	126		Arthropoda	artNOG[6]	03I0D@artNOG,0B68Y@biNOG,0ITE1@euNOG,0T4CR@inNOG,0WIYS@meNOG,10UZQ@NOG,13FWU@opiNOG	NHL repeat				GO:0003674(L=-1),GO:0005488(L=-1),GO:0008270(L=-1),GO:0043167(L=-1),GO:0043169(L=-1),GO:0046872(L=-1),GO:0046914(L=-1),	PFAM (NHL, zf-C3HC4, SGL), SMART (RING, COIL, SIGNAL)
g1698.t1	Cbor_chr1--HiC_scaffold_51	900	300	XP_042206603.1	violet-sensitive opsin-like isoform X1 [Homarus americanus]	33.2	298	1.1e-27	72	No match
g1700.t1	Cbor_chr1--HiC_scaffold_51	798	266	No match						No match
g1701.t1	Cbor_chr1--HiC_scaffold_51	2148	716	XP_045116054.1	ankyrin repeat and zinc finger domain-containing protein 1-like isoform X2 [Portunus trituberculatus]	75.9	718	0	99.9	sp|Q58CQ5|ANKZ1_BOVIN	tRNA endonuclease ANKZF1	32.7	756	1.08e-69	7897.ENSLACP00000014105	5.96e-92	308	ANKZF1	Animals	meNOG[21]	09ZRU@biNOG,0DHN5@chorNOG,0VANB@meNOG,0XQAG@NOG,12RG3@opiNOG,1CW52@veNOG,KOG2505@euNOG	Ankyrin repeat and zinc finger domain containing 1		GO:0008150(L=-1),GO:0008152(L=-1),	GO:0005575(L=-1),GO:0005622(L=-1),GO:0005623(L=-1),GO:0005737(L=-1),GO:0030425(L=-1),GO:0042995(L=-1),GO:0043005(L=-1),GO:0044424(L=-1),GO:0044464(L=-1),GO:0097458(L=-1),	GO:0003674(L=-1),GO:0003824(L=-1),GO:0005488(L=-1),GO:0008270(L=-1),GO:0016787(L=-1),GO:0043167(L=-1),GO:0043169(L=-1),GO:0046872(L=-1),GO:0046914(L=-1),	PFAM (Ank), SMART (ANK, COIL, ZnF_C2H2)
g1702.t1	Cbor_chr1--HiC_scaffold_51	822	274	XP_042223180.1	protein lifeguard 1-like [Homarus americanus]	82.6	241	2.64e-135	88	sp|Q32L53|LFG1_BOVIN	Protein lifeguard 1	44.5	236	3.01e-58	7244.FBpp0236402	6.53e-89	273		Arthropoda	artNOG[6]	034VP@artNOG,0A472@biNOG,0GV3V@dipNOG,0HVG9@droNOG,0SSIU@inNOG,0VE3F@meNOG,13IUP@opiNOG,COG0670@NOG,KOG2322@euNOG	glutamate NMDA receptor-associated protein 1-like		GO:0006810(L=-1),GO:0006811(L=-1),GO:0007154(L=-1),GO:0007165(L=-1),GO:0007166(L=-1),GO:0007215(L=-1),GO:0008150(L=-1),GO:0009987(L=-1),GO:0023052(L=-1),GO:0034220(L=-1),GO:0035235(L=-1),GO:0050789(L=-1),GO:0050794(L=-1),GO:0050896(L=-1),GO:0051179(L=-1),GO:0051234(L=-1),GO:0051716(L=-1),GO:0055085(L=-1),GO:0065007(L=-1),	GO:0005575(L=-1),GO:0005623(L=-1),GO:0005886(L=-1),GO:0008328(L=-1),GO:0016020(L=-1),GO:0017146(L=-1),GO:0031224(L=-1),GO:0031226(L=-1),GO:0032991(L=-1),GO:0034702(L=-1),GO:0043235(L=-1),GO:0044425(L=-1),GO:0044459(L=-1),GO:0044464(L=-1),GO:0071944(L=-1),	GO:0003674(L=-1),GO:0004871(L=-1),GO:0004888(L=-1),GO:0004970(L=-1),GO:0004972(L=-1),GO:0005215(L=-1),GO:0005216(L=-1),GO:0005230(L=-1),GO:0008066(L=-1),GO:0015075(L=-1),GO:0015267(L=-1),GO:0015276(L=-1),GO:0022803(L=-1),GO:0022834(L=-1),GO:0022836(L=-1),GO:0022839(L=-1),GO:0022857(L=-1),GO:0038023(L=-1),GO:0060089(L=-1),	PFAM (UPF0005), SMART (TRANS)
g1703.t1	Cbor_chr1--HiC_scaffold_51	840	280	XP_045133977.1	uncharacterized protein LOC123517690 [Portunus trituberculatus]	51.1	282	1.93e-77	86.4	sp|Q95SX7|RTBS_DROME	Probable RNA-directed DNA polymerase from transposon BS	26.7	300	6.14e-15	7668.SPU_007167tr	3.22e-26	114		Animals	meNOG[21]	0A5RU@biNOG,0VGNY@meNOG,0Y65V@NOG,13JGH@opiNOG,KOG1075@euNOG	Inherit from KOG: Retrotransposon protein		GO:0006139(L=-1),GO:0006259(L=-1),GO:0006260(L=-1),GO:0006278(L=-1),GO:0006725(L=-1),GO:0006807(L=-1),GO:0008150(L=-1),GO:0008152(L=-1),GO:0009058(L=-1),GO:0009059(L=-1),GO:0009987(L=-1),GO:0034641(L=-1),GO:0034645(L=-1),GO:0043170(L=-1),GO:0044237(L=-1),GO:0044238(L=-1),GO:0044249(L=-1),GO:0044260(L=-1),GO:0046483(L=-1),GO:0071704(L=-1),GO:0090304(L=-1),GO:1901360(L=-1),GO:1901576(L=-1),	GO:0005575(L=-1),GO:0019028(L=-1),GO:0044423(L=-1),	GO:0003674(L=-1),GO:0003676(L=-1),GO:0003723(L=-1),GO:0003824(L=-1),GO:0003964(L=-1),GO:0005198(L=-1),GO:0005488(L=-1),GO:0008270(L=-1),GO:0016740(L=-1),GO:0016772(L=-1),GO:0016779(L=-1),GO:0034061(L=-1),GO:0043167(L=-1),GO:0043169(L=-1),GO:0046872(L=-1),GO:0046914(L=-1),GO:0097159(L=-1),GO:1901363(L=-1),	PFAM (RVT_1, Exo_endo_phos), SMART (COIL, TPR)
g1704.t1	Cbor_chr1--HiC_scaffold_51	1938	646	XP_050727116.1	piggyBac transposable element-derived protein 3-like isoform X1 [Eriocheir sinensis]	50.1	627	1.74e-189	73.5	sp|Q8N328|PGBD3_HUMAN	PiggyBac transposable element-derived protein 3	31.3	246	1.1e-27	6085.XP_002170469	8.74e-85	275		Animals	meNOG[21]	0IHMN@euNOG,0V90E@meNOG,0ZDPG@NOG,131TA@opiNOG	piggyBac transposable element derived					PFAM (SCAN), SMART (SCAN, TRANS)
g1705.t1	Cbor_chr1--HiC_scaffold_51	3015	1005	No match						No match					7029.ACYPI24088-PA	1.06e-13	82		Arthropoda	artNOG[6]	03B0T@artNOG,0AIPH@biNOG,0JDWH@euNOG,0SY8M@inNOG,0VWXQ@meNOG,0Z09Q@NOG,149CB@opiNOG	NA		GO:0006139(L=-1),GO:0006259(L=-1),GO:0006260(L=-1),GO:0006278(L=-1),GO:0006725(L=-1),GO:0006807(L=-1),GO:0008150(L=-1),GO:0008152(L=-1),GO:0009058(L=-1),GO:0009059(L=-1),GO:0009987(L=-1),GO:0034641(L=-1),GO:0034645(L=-1),GO:0043170(L=-1),GO:0044237(L=-1),GO:0044238(L=-1),GO:0044249(L=-1),GO:0044260(L=-1),GO:0046483(L=-1),GO:0071704(L=-1),GO:0090304(L=-1),GO:0090305(L=-1),GO:1901360(L=-1),GO:19015…		GO:0003674(L=-1),GO:0003676(L=-1),GO:0003723(L=-1),GO:0003824(L=-1),GO:0003964(L=-1),GO:0004518(L=-1),GO:0004519(L=-1),GO:0004521(L=-1),GO:0004523(L=-1),GO:0004540(L=-1),GO:0005488(L=-1),GO:0008270(L=-1),GO:0016740(L=-1),GO:0016772(L=-1),GO:0016779(L=-1),GO:0016787(L=-1),GO:0016788(L=-1),GO:0016891(L=-1),GO:0016893(L=-1),GO:0034061(L=-1),GO:0043167(L=-1),GO:0043169(L=-1),GO:0046872(L=-1),GO:00469…	PFAM (Exo_endo_phos, RnaseH, RVT_1), SMART (ZnF_C2HC)
g1706.t1	Cbor_chr1--HiC_scaffold_51	738	246	No match						No match					121225.PHUM049610-PA	9.08e-19	90.1		Arthropoda	artNOG[6]	033P1@artNOG,0A0RN@biNOG,0SQE9@inNOG,0VBN0@meNOG,13IX6@opiNOG,COG0526@NOG,KOG0191@euNOG	Thioredoxin		GO:0008150(L=-1),GO:0009987(L=-1),GO:0019725(L=-1),GO:0042592(L=-1),GO:0045454(L=-1),GO:0050789(L=-1),GO:0050794(L=-1),GO:0065007(L=-1),GO:0065008(L=-1),			PFAM (Thioredoxin, HyaE), SMART (TRANS, SIGNAL)
g1707.t1	Cbor_chr1--HiC_scaffold_51	1848	616	No match						No match					6085.XP_002155414	0.00018	51.6		Animals	meNOG[21]	0IPXM@euNOG,0WGRT@meNOG,11MHU@NOG,13CT1@opiNOG	Reverse transcriptase (RNA-dependent DNA polymerase)		GO:0006139(L=-1),GO:0006259(L=-1),GO:0006260(L=-1),GO:0006278(L=-1),GO:0006725(L=-1),GO:0006807(L=-1),GO:0008150(L=-1),GO:0008152(L=-1),GO:0009058(L=-1),GO:0009059(L=-1),GO:0009987(L=-1),GO:0034641(L=-1),GO:0034645(L=-1),GO:0043170(L=-1),GO:0044237(L=-1),GO:0044238(L=-1),GO:0044249(L=-1),GO:0044260(L=-1),GO:0046483(L=-1),GO:0071704(L=-1),GO:0090304(L=-1),GO:1901360(L=-1),GO:1901576(L=-1),		GO:0003674(L=-1),GO:0003676(L=-1),GO:0003723(L=-1),GO:0003824(L=-1),GO:0003964(L=-1),GO:0005488(L=-1),GO:0008270(L=-1),GO:0016740(L=-1),GO:0016772(L=-1),GO:0016779(L=-1),GO:0034061(L=-1),GO:0043167(L=-1),GO:0043169(L=-1),GO:0046872(L=-1),GO:0046914(L=-1),GO:0097159(L=-1),GO:1901363(L=-1),	PFAM (RVT_1), SMART (COIL, PHD)
g1708.t1	Cbor_chr1--HiC_scaffold_51	684	228	XP_042222874.1	DNA repair endonuclease XPF-like [Homarus americanus]	78.2	225	4.51e-126	97.8	sp|Q9QYM7|XPF_CRIGR	DNA repair endonuclease XPF	56.1	221	3.09e-77	6945.ISCW003047-PA	2.98e-85	274	MEI-9	Arthropoda	artNOG[6]	0353S@artNOG,09XGP@biNOG,0V4RD@meNOG,12NPI@opiNOG,COG1948@NOG,KOG0442@euNOG	ERCC4	34203460	GO:0000003(L=-1),GO:0000075(L=-1),GO:0000077(L=-1),GO:0000710(L=-1),GO:0000712(L=-1),GO:0000724(L=-1),GO:0000725(L=-1),GO:0006139(L=-1),GO:0006259(L=-1),GO:0006281(L=-1),GO:0006289(L=-1),GO:0006296(L=-1),GO:0006298(L=-1),GO:0006302(L=-1),GO:0006310(L=-1),GO:0006725(L=-1),GO:0006807(L=-1),GO:0006950(L=-1),GO:0006974(L=-1),GO:0007049(L=-1),GO:0007059(L=-1),GO:0007093(L=-1),GO:0007095(L=-1),GO:00071…	GO:0000109(L=-1),GO:0000110(L=-1),GO:0005575(L=-1),GO:0005622(L=-1),GO:0005623(L=-1),GO:0005634(L=-1),GO:0032991(L=-1),GO:0043226(L=-1),GO:0043227(L=-1),GO:0043229(L=-1),GO:0043231(L=-1),GO:0044422(L=-1),GO:0044424(L=-1),GO:0044428(L=-1),GO:0044446(L=-1),GO:0044464(L=-1),	GO:0000014(L=-1),GO:0003674(L=-1),GO:0003676(L=-1),GO:0003677(L=-1),GO:0003697(L=-1),GO:0003824(L=-1),GO:0004518(L=-1),GO:0004519(L=-1),GO:0004520(L=-1),GO:0004536(L=-1),GO:0005488(L=-1),GO:0005515(L=-1),GO:0016787(L=-1),GO:0016788(L=-1),GO:0046982(L=-1),GO:0046983(L=-1),GO:0097159(L=-1),GO:1901363(L=-1),	PFAM (ERCC4), SMART (ERCC4, COIL, SIGNAL)
g1710.t1	Cbor_chr1--HiC_scaffold_51	2250	750	XP_045109309.1	DNA repair endonuclease XPF-like isoform X1 [Portunus trituberculatus]	77.9	639	0	84.3	sp|Q9QYM7|XPF_CRIGR	DNA repair endonuclease XPF	45.8	642	1.11e-157	6669.DappuP331812	7.34e-163	497	MEI-9	Arthropoda	artNOG[6]	0353S@artNOG,09XGP@biNOG,0V4RD@meNOG,12NPI@opiNOG,COG1948@NOG,KOG0442@euNOG	ERCC4	34203460	GO:0000003(L=-1),GO:0000075(L=-1),GO:0000077(L=-1),GO:0000710(L=-1),GO:0000712(L=-1),GO:0000724(L=-1),GO:0000725(L=-1),GO:0006139(L=-1),GO:0006259(L=-1),GO:0006281(L=-1),GO:0006289(L=-1),GO:0006296(L=-1),GO:0006298(L=-1),GO:0006302(L=-1),GO:0006310(L=-1),GO:0006725(L=-1),GO:0006807(L=-1),GO:0006950(L=-1),GO:0006974(L=-1),GO:0007049(L=-1),GO:0007059(L=-1),GO:0007093(L=-1),GO:0007095(L=-1),GO:00071…	GO:0000109(L=-1),GO:0000110(L=-1),GO:0005575(L=-1),GO:0005622(L=-1),GO:0005623(L=-1),GO:0005634(L=-1),GO:0032991(L=-1),GO:0043226(L=-1),GO:0043227(L=-1),GO:0043229(L=-1),GO:0043231(L=-1),GO:0044422(L=-1),GO:0044424(L=-1),GO:0044428(L=-1),GO:0044446(L=-1),GO:0044464(L=-1),	GO:0000014(L=-1),GO:0003674(L=-1),GO:0003676(L=-1),GO:0003677(L=-1),GO:0003697(L=-1),GO:0003824(L=-1),GO:0004518(L=-1),GO:0004519(L=-1),GO:0004520(L=-1),GO:0004536(L=-1),GO:0005488(L=-1),GO:0005515(L=-1),GO:0016787(L=-1),GO:0016788(L=-1),GO:0046982(L=-1),GO:0046983(L=-1),GO:0097159(L=-1),GO:1901363(L=-1),	PFAM (ERCC4), SMART (ERCC4, COIL, SIGNAL)
g1712.t1	Cbor_chr1--HiC_scaffold_51	282	94	No match						No match
g1715.t1	Cbor_chr1--HiC_scaffold_51	1941	647	XP_045110144.1	WD and tetratricopeptide repeats protein 1-like isoform X1 [Portunus trituberculatus]	93.1	609	0	94.1	sp|Q8N5D0|WDTC1_HUMAN	WD and tetratricopeptide repeats protein 1	44.2	609	4.43e-159	7739.JGI108048	2.63e-176	525	WDTC1	Animals	meNOG[21]	09TYQ@biNOG,0DF8S@chorNOG,0V4XM@meNOG,0XWAR@NOG,12NUH@opiNOG,KOG1310@euNOG,KOG1334@euNOG	WD and tetratricopeptide repeats 1		GO:0000122(L=-1),GO:0001701(L=-1),GO:0005975(L=-1),GO:0005996(L=-1),GO:0006006(L=-1),GO:0006355(L=-1),GO:0006357(L=-1),GO:0006629(L=-1),GO:0006950(L=-1),GO:0007275(L=-1),GO:0008150(L=-1),GO:0008152(L=-1),GO:0008361(L=-1),GO:0009269(L=-1),GO:0009414(L=-1),GO:0009415(L=-1),GO:0009628(L=-1),GO:0009719(L=-1),GO:0009725(L=-1),GO:0009790(L=-1),GO:0009792(L=-1),GO:0009889(L=-1),GO:0009890(L=-1),GO:00098…	GO:0005575(L=-1),GO:0005622(L=-1),GO:0005623(L=-1),GO:0005634(L=-1),GO:0005737(L=-1),GO:0005829(L=-1),GO:0043226(L=-1),GO:0043227(L=-1),GO:0043229(L=-1),GO:0043231(L=-1),GO:0044424(L=-1),GO:0044444(L=-1),GO:0044464(L=-1),	GO:0003674(L=-1),GO:0004857(L=-1),GO:0030234(L=-1),	PFAM (WD40), SMART (WD40, TPR)
g1722.t1	Cbor_chr1--HiC_scaffold_51	402	134	XP_045110143.1	respirasome Complex Assembly Factor 1-like isoform X2 [Portunus trituberculatus]	96.2	130	2.35e-88	97	sp|A0A8I3S9V6|RCAF1_CANLF	GEL complex subunit OPTI	58.9	107	9.82e-46	7070.TC003138-PA	2.67e-59	185		Arthropoda	artNOG[6]	038G2@artNOG,0A9JA@biNOG,0SV7W@inNOG,0VI0Q@meNOG,129XV@NOG,13VD2@opiNOG,KOG3415@euNOG	Rab5-interacting protein (Rab5ip)					PFAM (Rab5ip), SMART (TRANS)
g1725.t1	Cbor_chr1--HiC_scaffold_51	459	153	XP_042222908.1	ubiquitin-conjugating enzyme E2 N [Homarus americanus]	100	152	5.16e-107	99.3	sp|P61088|UBE2N_HUMAN	Ubiquitin-conjugating enzyme E2 N	87.3	150	2.4e-95	6669.DappuP309332	1.83e-103	298	UBC13	Arthropoda	artNOG[6]	0368A@artNOG,0A1UM@biNOG,0VBEV@meNOG,13GNQ@opiNOG,COG5078@NOG,KOG0417@euNOG	ubiquitin conjugating enzyme	4120	GO:0000902(L=-1),GO:0000904(L=-1),GO:0007154(L=-1),GO:0007275(L=-1),GO:0007399(L=-1),GO:0007409(L=-1),GO:0007412(L=-1),GO:0007610(L=-1),GO:0007625(L=-1),GO:0007626(L=-1),GO:0007629(L=-1),GO:0007630(L=-1),GO:0008150(L=-1),GO:0008152(L=-1),GO:0008344(L=-1),GO:0008594(L=-1),GO:0009653(L=-1),GO:0009987(L=-1),GO:0016043(L=-1),GO:0016567(L=-1),GO:0019538(L=-1),GO:0022008(L=-1),GO:0030030(L=-1),GO:00301…		GO:0003674(L=-1),GO:0003824(L=-1),GO:0004842(L=-1),GO:0016874(L=-1),GO:0016879(L=-1),GO:0016881(L=-1),GO:0019787(L=-1),	PFAM (UQ_con), SMART (UBCc)
g1726.t1	Cbor_chr1--HiC_scaffold_51	1419	473	No match						sp|P85857|GDF6A_DANRE	Growth/differentiation factor 6-A	57.8	116	7.66e-40	8090.ENSORLP00000019448	1.08e-42	162		Fishes	fiNOG[1]	09UDC@biNOG,0DFP6@chorNOG,0MYRB@fiNOG,0V5CT@meNOG,0XT8Z@NOG,13KSJ@opiNOG,1CQCP@veNOG,KOG3900@euNOG	bone morphogenetic protein 10		GO:0008150(L=-1),GO:0040007(L=-1),	GO:0005575(L=-1),GO:0005576(L=-1),		PFAM (TGF_beta, TGFb_propeptide), SMART (TGFB, TRANS, SIGNAL)
g1728.t1	Cbor_chr1--HiC_scaffold_51	972	324	No match						sp|Q9WV56|GDF2_MOUSE	Growth/differentiation factor 2	35.1	94	5.79e-06	10020.ENSDORP00000012090	7.03e-13	75.9	BMP10	Mammals	maNOG[6]	09UDC@biNOG,0DFP6@chorNOG,0UH2K@maNOG,0V5CT@meNOG,0XT8Z@NOG,13KSJ@opiNOG,18TNE@roNOG,1ASRE@spriNOG,1CQCP@veNOG,KOG3900@euNOG	Bone morphogenetic protein 10		GO:0001558(L=-1),GO:0001932(L=-1),GO:0001934(L=-1),GO:0003007(L=-1),GO:0003008(L=-1),GO:0003012(L=-1),GO:0003205(L=-1),GO:0003206(L=-1),GO:0003208(L=-1),GO:0003209(L=-1),GO:0003228(L=-1),GO:0003229(L=-1),GO:0003230(L=-1),GO:0003231(L=-1),GO:0003299(L=-1),GO:0003300(L=-1),GO:0006355(L=-1),GO:0006357(L=-1),GO:0006468(L=-1),GO:0006793(L=-1),GO:0006796(L=-1),GO:0006937(L=-1),GO:0006942(L=-1),GO:00069…	GO:0005575(L=-1),GO:0005576(L=-1),GO:0005615(L=-1),GO:0005622(L=-1),GO:0005623(L=-1),GO:0005737(L=-1),GO:0009986(L=-1),GO:0030016(L=-1),GO:0030017(L=-1),GO:0030018(L=-1),GO:0031674(L=-1),GO:0043226(L=-1),GO:0043228(L=-1),GO:0043229(L=-1),GO:0043232(L=-1),GO:0043292(L=-1),GO:0044421(L=-1),GO:0044422(L=-1),GO:0044424(L=-1),GO:0044444(L=-1),GO:0044449(L=-1),GO:0044464(L=-1),	GO:0003674(L=-1),GO:0005102(L=-1),GO:0005179(L=-1),GO:0005488(L=-1),GO:0005515(L=-1),GO:0033612(L=-1),	PFAM (TGF_beta, TGFb_propeptide), SMART (TGFB, SIGNAL, TRANS)
g1732.t1	Cbor_chr1--HiC_scaffold_51	327	109	No match						No match
g1733.t1	Cbor_chr1--HiC_scaffold_51	684	228	No match						No match
g1734.t1	Cbor_chr1--HiC_scaffold_51	573	191	No match						No match
g1735.t1	Cbor_chr1--HiC_scaffold_51	1359	453	No match						sp|L0N7N1|KIF14_MOUSE	Kinesin-like protein KIF14	46.6	208	8.15e-45	10090.ENSMUSP00000044257	1.23e-43	171	KIF14	Mammals	maNOG[6]	0A08U@biNOG,0DMVE@chorNOG,0UR2Q@maNOG,0VB4R@meNOG,12SN3@opiNOG,18WZD@roNOG,1AXNW@spriNOG,1CWR1@veNOG,COG5059@NOG,KOG0245@euNOG	kinesin family member 14		GO:0006928(L=-1),GO:0007017(L=-1),GO:0007018(L=-1),GO:0008150(L=-1),GO:0008152(L=-1),GO:0009987(L=-1),	GO:0005575(L=-1),GO:0005622(L=-1),GO:0005623(L=-1),GO:0005634(L=-1),GO:0005737(L=-1),GO:0005819(L=-1),GO:0005856(L=-1),GO:0005874(L=-1),GO:0005875(L=-1),GO:0015630(L=-1),GO:0032991(L=-1),GO:0043226(L=-1),GO:0043227(L=-1),GO:0043228(L=-1),GO:0043229(L=-1),GO:0043231(L=-1),GO:0043232(L=-1),GO:0044422(L=-1),GO:0044424(L=-1),GO:0044430(L=-1),GO:0044446(L=-1),GO:0044464(L=-1),	GO:0000166(L=-1),GO:0001882(L=-1),GO:0001883(L=-1),GO:0003674(L=-1),GO:0003774(L=-1),GO:0003777(L=-1),GO:0003824(L=-1),GO:0005488(L=-1),GO:0005524(L=-1),GO:0016462(L=-1),GO:0016787(L=-1),GO:0016817(L=-1),GO:0016818(L=-1),GO:0017076(L=-1),GO:0017111(L=-1),GO:0030554(L=-1),GO:0032549(L=-1),GO:0032550(L=-1),GO:0032553(L=-1),GO:0032555(L=-1),GO:0032559(L=-1),GO:0035639(L=-1),GO:0036094(L=-1),GO:00431…	PFAM (Kinesin, FHA), SMART (COIL, KISc, FHA)
g1736.t1	Cbor_chr1--HiC_scaffold_51	2847	949	XP_045109556.1	kinesin-like protein KIF14 isoform X1 [Portunus trituberculatus]	77.9	929	0	97.7	sp|L0N7N1|KIF14_MOUSE	Kinesin-like protein KIF14	39.9	471	1.01e-66	31033.ENSTRUP00000025219	6.23e-70	261	KIF14	Fishes	fiNOG[1]	0A08U@biNOG,0DMVE@chorNOG,0MV3Z@fiNOG,0VB4R@meNOG,12SN3@opiNOG,1CWR1@veNOG,COG5059@NOG,KOG0245@euNOG	kinesin family member 14		GO:0006928(L=-1),GO:0007017(L=-1),GO:0007018(L=-1),GO:0008150(L=-1),GO:0008152(L=-1),GO:0009987(L=-1),	GO:0005575(L=-1),GO:0005622(L=-1),GO:0005623(L=-1),GO:0005856(L=-1),GO:0005874(L=-1),GO:0005875(L=-1),GO:0015630(L=-1),GO:0032991(L=-1),GO:0043226(L=-1),GO:0043228(L=-1),GO:0043229(L=-1),GO:0043232(L=-1),GO:0044422(L=-1),GO:0044424(L=-1),GO:0044430(L=-1),GO:0044446(L=-1),GO:0044464(L=-1),	GO:0000166(L=-1),GO:0001882(L=-1),GO:0001883(L=-1),GO:0003674(L=-1),GO:0003774(L=-1),GO:0003777(L=-1),GO:0003824(L=-1),GO:0005488(L=-1),GO:0005524(L=-1),GO:0016462(L=-1),GO:0016787(L=-1),GO:0016817(L=-1),GO:0016818(L=-1),GO:0017076(L=-1),GO:0017111(L=-1),GO:0030246(L=-1),GO:0030554(L=-1),GO:0032549(L=-1),GO:0032550(L=-1),GO:0032553(L=-1),GO:0032555(L=-1),GO:0032559(L=-1),GO:0035639(L=-1),GO:00360…	PFAM (FHA, Kinesin), SMART (COIL, FHA, KISc)
g1737.t1	Cbor_chr1--HiC_scaffold_51	2856	952	XP_045127737.1	uncharacterized protein LOC123514153 [Portunus trituberculatus]	55.1	856	9.51e-301	84.6	sp|A5WUX7|MTRFR_DANRE	Mitochondrial translation release factor in rescue	66.7	39	2.12e-08	7029.ACYPI000400-PA	1.52e-81	296		Animals	meNOG[21]	0B49J@biNOG,0IPXZ@euNOG,0WGS9@meNOG,11I63@NOG,13CTV@opiNOG	Endonuclease/Exonuclease/phosphatase family		GO:0006139(L=-1),GO:0006259(L=-1),GO:0006260(L=-1),GO:0006278(L=-1),GO:0006725(L=-1),GO:0006807(L=-1),GO:0008150(L=-1),GO:0008152(L=-1),GO:0009058(L=-1),GO:0009059(L=-1),GO:0009987(L=-1),GO:0034641(L=-1),GO:0034645(L=-1),GO:0043170(L=-1),GO:0044237(L=-1),GO:0044238(L=-1),GO:0044249(L=-1),GO:0044260(L=-1),GO:0046483(L=-1),GO:0071704(L=-1),GO:0090304(L=-1),GO:0090305(L=-1),GO:1901360(L=-1),GO:19015…		GO:0003674(L=-1),GO:0003676(L=-1),GO:0003723(L=-1),GO:0003824(L=-1),GO:0003964(L=-1),GO:0004518(L=-1),GO:0004519(L=-1),GO:0004521(L=-1),GO:0004523(L=-1),GO:0004540(L=-1),GO:0005488(L=-1),GO:0008270(L=-1),GO:0016740(L=-1),GO:0016772(L=-1),GO:0016779(L=-1),GO:0016787(L=-1),GO:0016788(L=-1),GO:0016891(L=-1),GO:0016893(L=-1),GO:0034061(L=-1),GO:0043167(L=-1),GO:0043169(L=-1),GO:0046872(L=-1),GO:00469…	PFAM (Exo_endo_phos, RVT_1, RnaseH), SMART (ZnF_C2HC)
g1738.t1	Cbor_chr1--HiC_scaffold_51	873	291	XP_047468574.1	putative nuclease HARBI1 [Penaeus chinensis]	46.7	227	1.35e-58	62.2	sp|Q6AZB8|HARB1_DANRE	Putative nuclease HARBI1	34.6	162	2.02e-19	13735.ENSPSIP00000005298	1.18e-30	124		Animals	meNOG[21]	0A433@biNOG,0DRN9@chorNOG,0VEXZ@meNOG,1206Y@NOG,13PPI@opiNOG,1D0VG@veNOG,KOG4585@euNOG	Inherit from KOG: transposon protein					PFAM (Plant_tran, Transposase_11)
g1739.t1	Cbor_chr1--HiC_scaffold_51	405	135	No match						No match					7070.TC011267-PA	7.61e-05	47.8		Arthropoda	artNOG[6]	03AB7@artNOG,0A33V@biNOG,0SX2X@inNOG,0VBU2@meNOG,1206Y@NOG,13HHZ@opiNOG,KOG4585@euNOG	Inherit from biNOG: harbinger transposase derived 1					PFAM (Plant_tran)
g1740.t1	Cbor_chr1--HiC_scaffold_51	1551	517	No match						No match					6669.DappuP267210	5.76e-21	102		Arthropoda	artNOG[6]	03B0T@artNOG,0AIPH@biNOG,0JDWH@euNOG,0VWXQ@meNOG,0Z09Q@NOG,149CB@opiNOG	NA		GO:0006139(L=-1),GO:0006259(L=-1),GO:0006260(L=-1),GO:0006278(L=-1),GO:0006725(L=-1),GO:0006807(L=-1),GO:0008150(L=-1),GO:0008152(L=-1),GO:0009058(L=-1),GO:0009059(L=-1),GO:0009987(L=-1),GO:0034641(L=-1),GO:0034645(L=-1),GO:0043170(L=-1),GO:0044237(L=-1),GO:0044238(L=-1),GO:0044249(L=-1),GO:0044260(L=-1),GO:0046483(L=-1),GO:0071704(L=-1),GO:0090304(L=-1),GO:0090305(L=-1),GO:1901360(L=-1),GO:19015…		GO:0003674(L=-1),GO:0003676(L=-1),GO:0003723(L=-1),GO:0003824(L=-1),GO:0003964(L=-1),GO:0004518(L=-1),GO:0004519(L=-1),GO:0004521(L=-1),GO:0004523(L=-1),GO:0004540(L=-1),GO:0005488(L=-1),GO:0008270(L=-1),GO:0016740(L=-1),GO:0016772(L=-1),GO:0016779(L=-1),GO:0016787(L=-1),GO:0016788(L=-1),GO:0016891(L=-1),GO:0016893(L=-1),GO:0034061(L=-1),GO:0043167(L=-1),GO:0043169(L=-1),GO:0046872(L=-1),GO:00469…	PFAM (Exo_endo_phos, RnaseH, RVT_1), SMART (ZnF_C2HC)
g1742.t1	Cbor_chr1--HiC_scaffold_51	333	111	XP_050709509.1	putative nuclease HARBI1 [Eriocheir sinensis]	56	75	3.87e-17	67.6	No match					7668.SPU_018794tr	2.38e-07	53.1		Eukaryotes	euNOG[57]	0J4JX@euNOG,0Z6CW@NOG	NA
g1743.t1	Cbor_chr1--HiC_scaffold_51	2157	719	No match						No match					6669.DappuP266424	7.48e-10	68.6		Arthropoda	artNOG[6]	03C6X@artNOG,0A6WE@biNOG,0IUV0@euNOG,0VI6C@meNOG,112V0@NOG,14A08@opiNOG	Inherit from biNOG: Pfam:RnaseH		GO:0006139(L=-1),GO:0006725(L=-1),GO:0006807(L=-1),GO:0008150(L=-1),GO:0008152(L=-1),GO:0009987(L=-1),GO:0034641(L=-1),GO:0043170(L=-1),GO:0044237(L=-1),GO:0044238(L=-1),GO:0046483(L=-1),GO:0071704(L=-1),GO:0090304(L=-1),GO:0090305(L=-1),GO:1901360(L=-1),		GO:0003674(L=-1),GO:0003676(L=-1),GO:0003824(L=-1),GO:0004518(L=-1),GO:0004519(L=-1),GO:0004521(L=-1),GO:0004523(L=-1),GO:0004540(L=-1),GO:0005488(L=-1),GO:0008270(L=-1),GO:0016787(L=-1),GO:0016788(L=-1),GO:0016891(L=-1),GO:0016893(L=-1),GO:0043167(L=-1),GO:0043169(L=-1),GO:0046872(L=-1),GO:0046914(L=-1),GO:0097159(L=-1),GO:1901363(L=-1),	PFAM (RnaseH), SMART (ZnF_C2HC)
g1745.t1	Cbor_chr1--HiC_scaffold_51	723	241	No match						sp|Q95SX7|RTBS_DROME	Probable RNA-directed DNA polymerase from transposon BS	26.3	236	1.7e-11	8083.ENSXMAP00000020420	1.43e-21	99		Eukaryotes	euNOG[57]	0IPY6@euNOG,0XQYK@NOG	Reverse transcriptase (RNA-dependent DNA polymerase)		GO:0006139(L=-1),GO:0006259(L=-1),GO:0006260(L=-1),GO:0006278(L=-1),GO:0006725(L=-1),GO:0006807(L=-1),GO:0008150(L=-1),GO:0008152(L=-1),GO:0009058(L=-1),GO:0009059(L=-1),GO:0009987(L=-1),GO:0032259(L=-1),GO:0034641(L=-1),GO:0034645(L=-1),GO:0043170(L=-1),GO:0044237(L=-1),GO:0044238(L=-1),GO:0044249(L=-1),GO:0044260(L=-1),GO:0046483(L=-1),GO:0055114(L=-1),GO:0071704(L=-1),GO:0090304(L=-1),GO:00903…		GO:0003674(L=-1),GO:0003676(L=-1),GO:0003723(L=-1),GO:0003824(L=-1),GO:0003964(L=-1),GO:0004518(L=-1),GO:0004519(L=-1),GO:0004521(L=-1),GO:0004523(L=-1),GO:0004540(L=-1),GO:0005488(L=-1),GO:0008168(L=-1),GO:0016491(L=-1),GO:0016705(L=-1),GO:0016706(L=-1),GO:0016740(L=-1),GO:0016741(L=-1),GO:0016772(L=-1),GO:0016779(L=-1),GO:0016787(L=-1),GO:0016788(L=-1),GO:0016891(L=-1),GO:0016893(L=-1),GO:00340…	PFAM (RVT_1, RnaseH, zf-CCHC, DUF1891, Exo_endo_phos), SMART (COIL, ZnF_C2HC)
g1746.t1	Cbor_chr1--HiC_scaffold_51	3819	1273	No match						No match					6669.DappuP266424	4.99e-10	70.1		Arthropoda	artNOG[6]	03C6X@artNOG,0A6WE@biNOG,0IUV0@euNOG,0VI6C@meNOG,112V0@NOG,14A08@opiNOG	Inherit from biNOG: Pfam:RnaseH		GO:0006139(L=-1),GO:0006725(L=-1),GO:0006807(L=-1),GO:0008150(L=-1),GO:0008152(L=-1),GO:0009987(L=-1),GO:0034641(L=-1),GO:0043170(L=-1),GO:0044237(L=-1),GO:0044238(L=-1),GO:0046483(L=-1),GO:0071704(L=-1),GO:0090304(L=-1),GO:0090305(L=-1),GO:1901360(L=-1),		GO:0003674(L=-1),GO:0003676(L=-1),GO:0003824(L=-1),GO:0004518(L=-1),GO:0004519(L=-1),GO:0004521(L=-1),GO:0004523(L=-1),GO:0004540(L=-1),GO:0005488(L=-1),GO:0008270(L=-1),GO:0016787(L=-1),GO:0016788(L=-1),GO:0016891(L=-1),GO:0016893(L=-1),GO:0043167(L=-1),GO:0043169(L=-1),GO:0046872(L=-1),GO:0046914(L=-1),GO:0097159(L=-1),GO:1901363(L=-1),	PFAM (RnaseH), SMART (ZnF_C2HC)
g1750.t1	Cbor_chr1--HiC_scaffold_51	765	255	No match						sp|P08165|ADRO_BOVIN	NADPH:adrenodoxin oxidoreductase	62.5	120	2.3e-42	9913.ENSBTAP00000056258	1.02e-41	155	FDXR	Mammals	maNOG[6]	0APDZ@biNOG,0DNRX@chorNOG,0UTEQ@maNOG,0W1QS@meNOG,12PET@opiNOG,1CXP7@veNOG,COG0493@NOG,KOG1800@euNOG	NADPH adrenodoxin oxidoreductase, mitochondrial		GO:0006066(L=-1),GO:0006091(L=-1),GO:0006139(L=-1),GO:0006629(L=-1),GO:0006694(L=-1),GO:0006725(L=-1),GO:0006732(L=-1),GO:0006733(L=-1),GO:0006739(L=-1),GO:0006753(L=-1),GO:0006793(L=-1),GO:0006796(L=-1),GO:0006807(L=-1),GO:0008150(L=-1),GO:0008152(L=-1),GO:0008202(L=-1),GO:0008203(L=-1),GO:0008610(L=-1),GO:0009058(L=-1),GO:0009117(L=-1),GO:0009987(L=-1),GO:0016125(L=-1),GO:0019362(L=-1),GO:00196…	GO:0005575(L=-1),GO:0005622(L=-1),GO:0005623(L=-1),GO:0005737(L=-1),GO:0005739(L=-1),GO:0005740(L=-1),GO:0005743(L=-1),GO:0005759(L=-1),GO:0016020(L=-1),GO:0019866(L=-1),GO:0031090(L=-1),GO:0031966(L=-1),GO:0031967(L=-1),GO:0031974(L=-1),GO:0031975(L=-1),GO:0043226(L=-1),GO:0043227(L=-1),GO:0043229(L=-1),GO:0043231(L=-1),GO:0043233(L=-1),GO:0044422(L=-1),GO:0044424(L=-1),GO:0044429(L=-1),GO:00444…	GO:0000166(L=-1),GO:0003674(L=-1),GO:0003824(L=-1),GO:0004324(L=-1),GO:0005488(L=-1),GO:0008080(L=-1),GO:0015039(L=-1),GO:0016407(L=-1),GO:0016410(L=-1),GO:0016491(L=-1),GO:0016730(L=-1),GO:0016731(L=-1),GO:0016740(L=-1),GO:0016746(L=-1),GO:0016747(L=-1),GO:0036094(L=-1),GO:0043167(L=-1),GO:0043168(L=-1),GO:0048037(L=-1),GO:0050660(L=-1),GO:0050661(L=-1),GO:0050662(L=-1),GO:0070402(L=-1),GO:00971…	PFAM (Pyr_redox_2)
g1751.t1	Cbor_chr1--HiC_scaffold_51	1896	632	XP_045109375.1	NADPH:adrenodoxin oxidoreductase, mitochondrial-like [Portunus trituberculatus]	48.4	618	2.01e-162	97.8	sp|Q61578|ADRO_MOUSE	NADPH:adrenodoxin oxidoreductase	55.2	210	8.32e-64	8364.ENSXETP00000052954	1.43e-75	256	FDXR	Animals	meNOG[21]	0APDZ@biNOG,0DNRX@chorNOG,0W1QS@meNOG,12PET@opiNOG,1CXP7@veNOG,COG0493@NOG,KOG1800@euNOG	NADPH adrenodoxin oxidoreductase, mitochondrial		GO:0000003(L=-1),GO:0002165(L=-1),GO:0006066(L=-1),GO:0006091(L=-1),GO:0006139(L=-1),GO:0006629(L=-1),GO:0006694(L=-1),GO:0006706(L=-1),GO:0006707(L=-1),GO:0006725(L=-1),GO:0006732(L=-1),GO:0006733(L=-1),GO:0006739(L=-1),GO:0006753(L=-1),GO:0006793(L=-1),GO:0006796(L=-1),GO:0006807(L=-1),GO:0007275(L=-1),GO:0007552(L=-1),GO:0007591(L=-1),GO:0007610(L=-1),GO:0007617(L=-1),GO:0007618(L=-1),GO:00076…	GO:0005575(L=-1),GO:0005622(L=-1),GO:0005623(L=-1),GO:0005737(L=-1),GO:0005739(L=-1),GO:0005740(L=-1),GO:0005743(L=-1),GO:0005759(L=-1),GO:0016020(L=-1),GO:0019866(L=-1),GO:0031090(L=-1),GO:0031966(L=-1),GO:0031967(L=-1),GO:0031974(L=-1),GO:0031975(L=-1),GO:0043226(L=-1),GO:0043227(L=-1),GO:0043229(L=-1),GO:0043231(L=-1),GO:0043233(L=-1),GO:0044422(L=-1),GO:0044424(L=-1),GO:0044429(L=-1),GO:00444…	GO:0000166(L=-1),GO:0003674(L=-1),GO:0003824(L=-1),GO:0004324(L=-1),GO:0005488(L=-1),GO:0008080(L=-1),GO:0008168(L=-1),GO:0009055(L=-1),GO:0015039(L=-1),GO:0016407(L=-1),GO:0016410(L=-1),GO:0016491(L=-1),GO:0016730(L=-1),GO:0016731(L=-1),GO:0016740(L=-1),GO:0016741(L=-1),GO:0016746(L=-1),GO:0016747(L=-1),GO:0036094(L=-1),GO:0043167(L=-1),GO:0043168(L=-1),GO:0048037(L=-1),GO:0050660(L=-1),GO:00506…	PFAM (Pyr_redox_2), SMART (SIGNAL)
g1752.t1	Cbor_chr1--HiC_scaffold_51	477	159	No match						No match
g1753.t1	Cbor_chr1--HiC_scaffold_51	2601	867	XP_045109366.1	periodic tryptophan protein 2 homolog [Portunus trituberculatus]	90.6	869	0	99.9	sp|Q15269|PWP2_HUMAN	Periodic tryptophan protein 2 homolog	47.1	872	6.39e-276	8128.ENSONIP00000008999	2.6e-296	847	PWP2	Fishes	fiNOG[1]	09XQR@biNOG,0DM3R@chorNOG,0N1AK@fiNOG,0V8NG@meNOG,0XP2P@NOG,12PFI@opiNOG,1CVYQ@veNOG,KOG0291@euNOG	PWP2 periodic tryptophan protein homolog (Yeast)	3008	GO:0000028(L=-1),GO:0006996(L=-1),GO:0007275(L=-1),GO:0008150(L=-1),GO:0009987(L=-1),GO:0016043(L=-1),GO:0022607(L=-1),GO:0022613(L=-1),GO:0022618(L=-1),GO:0032501(L=-1),GO:0032502(L=-1),GO:0042254(L=-1),GO:0042255(L=-1),GO:0042274(L=-1),GO:0043933(L=-1),GO:0044085(L=-1),GO:0048731(L=-1),GO:0048856(L=-1),GO:0055123(L=-1),GO:0065003(L=-1),GO:0070925(L=-1),GO:0071826(L=-1),GO:0071840(L=-1),			PFAM (WD40, Utp12), SMART (WD40, COIL)
g1754.t1	Cbor_chr1--HiC_scaffold_51	1407	469	No match						No match
g1760.t1	Cbor_chr1--HiC_scaffold_51	486	162	No match						No match
g1761.t1	Cbor_chr1--HiC_scaffold_51	519	173	XP_045117082.1	uncharacterized protein LOC123507875 [Portunus trituberculatus]	33.7	184	6.19e-21	76.9	No match
g1762.t1	Cbor_chr1--HiC_scaffold_51	288	96	No match						No match
g1765.t1	Cbor_chr1--HiC_scaffold_51	366	122	No match						No match
g1766.t1	Cbor_chr1--HiC_scaffold_51	699	233	XP_045102095.1	uncharacterized protein LOC123498754 [Portunus trituberculatus]	55.7	230	7.57e-86	98.3	No match					6669.DappuP110502	2.84e-14	76.6		Arthropoda	artNOG[6]	036BW@artNOG,0A2GF@biNOG,0IITB@euNOG,0VDC9@meNOG,0XSPH@NOG,13MRJ@opiNOG	FR47-like protein		GO:0008150(L=-1),GO:0008152(L=-1),		GO:0003674(L=-1),GO:0003824(L=-1),GO:0008080(L=-1),GO:0016407(L=-1),GO:0016410(L=-1),GO:0016740(L=-1),GO:0016746(L=-1),GO:0016747(L=-1),	PFAM (FR47, Acetyltransf_1), SMART (COIL)
g1767.t1	Cbor_chr1--HiC_scaffold_51	1689	563	XP_027212980.1	uncharacterized protein LOC113806068 [Penaeus vannamei]	52.8	309	4.13e-98	54.2	No match					7668.SPU_024283tr	2.39e-21	106		Animals	meNOG[21]	0A25H@biNOG,0IGK4@euNOG,0VD12@meNOG,0YP2D@NOG,13Y2Q@opiNOG	Inherit from euNOG: Retrotransposon protein		GO:0006139(L=-1),GO:0006259(L=-1),GO:0006260(L=-1),GO:0006278(L=-1),GO:0006508(L=-1),GO:0006725(L=-1),GO:0006807(L=-1),GO:0008150(L=-1),GO:0008152(L=-1),GO:0009058(L=-1),GO:0009059(L=-1),GO:0009987(L=-1),GO:0015074(L=-1),GO:0019538(L=-1),GO:0034641(L=-1),GO:0034645(L=-1),GO:0043170(L=-1),GO:0044237(L=-1),GO:0044238(L=-1),GO:0044249(L=-1),GO:0044260(L=-1),GO:0046483(L=-1),GO:0071704(L=-1),GO:00903…		GO:0003674(L=-1),GO:0003676(L=-1),GO:0003723(L=-1),GO:0003824(L=-1),GO:0003964(L=-1),GO:0004175(L=-1),GO:0004190(L=-1),GO:0004518(L=-1),GO:0004519(L=-1),GO:0004521(L=-1),GO:0004523(L=-1),GO:0004540(L=-1),GO:0005488(L=-1),GO:0008233(L=-1),GO:0008270(L=-1),GO:0016740(L=-1),GO:0016772(L=-1),GO:0016779(L=-1),GO:0016787(L=-1),GO:0016788(L=-1),GO:0016891(L=-1),GO:0016893(L=-1),GO:0034061(L=-1),GO:00431…	PFAM (Peptidase_A17, rve, DUF1759, RVT_1, DUF1758), SMART (ZnF_C2HC, COIL, TRANS)
g1772.t1	Cbor_chr1--HiC_scaffold_51	4869	1623	No match						No match
g1783.t1	Cbor_chr1--HiC_scaffold_51	2067	689	No match						No match
g1784.t1	Cbor_chr1--HiC_scaffold_51	756	252	No match						No match
g1787.t1	Cbor_chr1--HiC_scaffold_51	1215	405	XP_042243459.1	DE-cadherin-like [Homarus americanus]	55.8	328	4.14e-126	79.5	sp|O15943|CADN_DROME	Neural-cadherin	33.2	340	2.19e-42	7237.FBpp0280911	7.38e-42	164	CADN	Arthropoda	artNOG[6]	034KE@artNOG,09X95@biNOG,0SRK9@inNOG,0V5G3@meNOG,0XPEI@NOG,12N7V@opiNOG,KOG1219@euNOG	Cadherins are calcium dependent cell adhesion proteins (By similarity)		GO:0000902(L=-1),GO:0000904(L=-1),GO:0001558(L=-1),GO:0001654(L=-1),GO:0001736(L=-1),GO:0001738(L=-1),GO:0001745(L=-1),GO:0001751(L=-1),GO:0001754(L=-1),GO:0002009(L=-1),GO:0006470(L=-1),GO:0006793(L=-1),GO:0006796(L=-1),GO:0006928(L=-1),GO:0006935(L=-1),GO:0007154(L=-1),GO:0007155(L=-1),GO:0007156(L=-1),GO:0007163(L=-1),GO:0007164(L=-1),GO:0007275(L=-1),GO:0007389(L=-1),GO:0007399(L=-1),GO:00074…	GO:0005575(L=-1),GO:0005623(L=-1),GO:0005886(L=-1),GO:0005911(L=-1),GO:0016020(L=-1),GO:0030054(L=-1),GO:0031224(L=-1),GO:0031226(L=-1),GO:0044425(L=-1),GO:0044459(L=-1),GO:0044464(L=-1),GO:0071944(L=-1),	GO:0003674(L=-1),GO:0003824(L=-1),GO:0004022(L=-1),GO:0004721(L=-1),GO:0004725(L=-1),GO:0005488(L=-1),GO:0005509(L=-1),GO:0005515(L=-1),GO:0008013(L=-1),GO:0016491(L=-1),GO:0016614(L=-1),GO:0016616(L=-1),GO:0016787(L=-1),GO:0016788(L=-1),GO:0016791(L=-1),GO:0042578(L=-1),GO:0042802(L=-1),GO:0042803(L=-1),GO:0043167(L=-1),GO:0043169(L=-1),GO:0045296(L=-1),GO:0046872(L=-1),GO:0046983(L=-1),GO:00508…	PFAM (Cadherin, Laminin_G_2, Laminin_G_1, EGF, Cadherin_C, EGF_2, Cadherin_pro, Dynein_heavy), SMART (CA, EGF, LamG, TRANS, EGF_CA, COIL, SIGNAL)
g1788.t1	Cbor_chr1--HiC_scaffold_51	1584	528	No match						No match					6669.DappuP304677	8.3e-10	69.3		Arthropoda	artNOG[6]	032XM@artNOG,09X95@biNOG,0V5G3@meNOG,0XPEI@NOG,12N7V@opiNOG,KOG1219@euNOG	Cadherins are calcium dependent cell adhesion proteins (By similarity)		GO:0000003(L=-1),GO:0000578(L=-1),GO:0000902(L=-1),GO:0000904(L=-1),GO:0001654(L=-1),GO:0001667(L=-1),GO:0001700(L=-1),GO:0001703(L=-1),GO:0001736(L=-1),GO:0001738(L=-1),GO:0001745(L=-1),GO:0001748(L=-1),GO:0001763(L=-1),GO:0001894(L=-1),GO:0002009(L=-1),GO:0002376(L=-1),GO:0002520(L=-1),GO:0003002(L=-1),GO:0003006(L=-1),GO:0003007(L=-1),GO:0003151(L=-1),GO:0006928(L=-1),GO:0006935(L=-1),GO:00069…	GO:0005575(L=-1),GO:0005623(L=-1),GO:0005886(L=-1),GO:0005911(L=-1),GO:0005912(L=-1),GO:0005914(L=-1),GO:0005915(L=-1),GO:0016020(L=-1),GO:0030054(L=-1),GO:0030175(L=-1),GO:0031224(L=-1),GO:0031226(L=-1),GO:0042995(L=-1),GO:0043296(L=-1),GO:0044425(L=-1),GO:0044459(L=-1),GO:0044464(L=-1),GO:0070161(L=-1),GO:0071944(L=-1),	GO:0003674(L=-1),GO:0003824(L=-1),GO:0004022(L=-1),GO:0005488(L=-1),GO:0005509(L=-1),GO:0005515(L=-1),GO:0008013(L=-1),GO:0008092(L=-1),GO:0016491(L=-1),GO:0016614(L=-1),GO:0016616(L=-1),GO:0017022(L=-1),GO:0042802(L=-1),GO:0042803(L=-1),GO:0043167(L=-1),GO:0043169(L=-1),GO:0046872(L=-1),GO:0046983(L=-1),GO:0050839(L=-1),	PFAM (Cadherin, Laminin_G_2, Cadherin_C, Laminin_G_1), SMART (CA, TRANS, LamG, EGF, SIGNAL, EGF_like)
g1790.t1	Cbor_chr1--HiC_scaffold_51	1392	464	No match						sp|Q8TDW7|FAT3_HUMAN	Protocadherin Fat 3	31.4	373	3.39e-27	6669.DappuP304677	1.7e-32	138		Arthropoda	artNOG[6]	032XM@artNOG,09X95@biNOG,0V5G3@meNOG,0XPEI@NOG,12N7V@opiNOG,KOG1219@euNOG	Cadherins are calcium dependent cell adhesion proteins (By similarity)		GO:0000003(L=-1),GO:0000578(L=-1),GO:0000902(L=-1),GO:0000904(L=-1),GO:0001654(L=-1),GO:0001667(L=-1),GO:0001700(L=-1),GO:0001703(L=-1),GO:0001736(L=-1),GO:0001738(L=-1),GO:0001745(L=-1),GO:0001748(L=-1),GO:0001763(L=-1),GO:0001894(L=-1),GO:0002009(L=-1),GO:0002376(L=-1),GO:0002520(L=-1),GO:0003002(L=-1),GO:0003006(L=-1),GO:0003007(L=-1),GO:0003151(L=-1),GO:0006928(L=-1),GO:0006935(L=-1),GO:00069…	GO:0005575(L=-1),GO:0005623(L=-1),GO:0005886(L=-1),GO:0005911(L=-1),GO:0005912(L=-1),GO:0005914(L=-1),GO:0005915(L=-1),GO:0016020(L=-1),GO:0030054(L=-1),GO:0030175(L=-1),GO:0031224(L=-1),GO:0031226(L=-1),GO:0042995(L=-1),GO:0043296(L=-1),GO:0044425(L=-1),GO:0044459(L=-1),GO:0044464(L=-1),GO:0070161(L=-1),GO:0071944(L=-1),	GO:0003674(L=-1),GO:0003824(L=-1),GO:0004022(L=-1),GO:0005488(L=-1),GO:0005509(L=-1),GO:0005515(L=-1),GO:0008013(L=-1),GO:0008092(L=-1),GO:0016491(L=-1),GO:0016614(L=-1),GO:0016616(L=-1),GO:0017022(L=-1),GO:0042802(L=-1),GO:0042803(L=-1),GO:0043167(L=-1),GO:0043169(L=-1),GO:0046872(L=-1),GO:0046983(L=-1),GO:0050839(L=-1),	PFAM (Cadherin, Laminin_G_2, Cadherin_C, Laminin_G_1), SMART (CA, TRANS, LamG, EGF, SIGNAL, EGF_like)
g1791.t1	Cbor_chr1--HiC_scaffold_51	1215	405	No match						sp|P10401|POLY_DROME	Retrovirus-related Pol polyprotein from transposon gypsy	62.5	32	0.000842	7668.SPU_013847tr	5.72e-15	84.3		Animals	meNOG[21]	09VST@biNOG,0VENC@meNOG,12PBX@opiNOG,COG2801@NOG,KOG0017@euNOG	multicellular organismal development		GO:0006139(L=-1),GO:0006259(L=-1),GO:0006260(L=-1),GO:0006278(L=-1),GO:0006508(L=-1),GO:0006725(L=-1),GO:0006807(L=-1),GO:0006810(L=-1),GO:0006897(L=-1),GO:0006898(L=-1),GO:0008150(L=-1),GO:0008152(L=-1),GO:0009058(L=-1),GO:0009059(L=-1),GO:0009987(L=-1),GO:0015074(L=-1),GO:0016192(L=-1),GO:0019538(L=-1),GO:0034641(L=-1),GO:0034645(L=-1),GO:0043170(L=-1),GO:0044237(L=-1),GO:0044238(L=-1),GO:00442…	GO:0005575(L=-1),GO:0016020(L=-1),	GO:0003674(L=-1),GO:0003676(L=-1),GO:0003723(L=-1),GO:0003824(L=-1),GO:0003964(L=-1),GO:0004175(L=-1),GO:0004190(L=-1),GO:0005044(L=-1),GO:0005488(L=-1),GO:0008233(L=-1),GO:0008270(L=-1),GO:0016740(L=-1),GO:0016772(L=-1),GO:0016779(L=-1),GO:0016787(L=-1),GO:0034061(L=-1),GO:0038024(L=-1),GO:0043167(L=-1),GO:0043169(L=-1),GO:0046872(L=-1),GO:0046914(L=-1),GO:0070001(L=-1),GO:0097159(L=-1),GO:19013…	PFAM (RVT_1, rve, zf-CCHC, RVP, Retrotrans_gag), SMART (COIL, ZnF_C2HC, TRANS)
g1792.t1	Cbor_chr1--HiC_scaffold_51	2757	919	XP_045109428.1	DE-cadherin-like isoform X7 [Portunus trituberculatus]	67.6	942	0	99.9	sp|O15943|CADN_DROME	Neural-cadherin	29.2	517	7.94e-48	6669.DappuP304677	7.1e-73	270		Arthropoda	artNOG[6]	032XM@artNOG,09X95@biNOG,0V5G3@meNOG,0XPEI@NOG,12N7V@opiNOG,KOG1219@euNOG	Cadherins are calcium dependent cell adhesion proteins (By similarity)		GO:0000003(L=-1),GO:0000578(L=-1),GO:0000902(L=-1),GO:0000904(L=-1),GO:0001654(L=-1),GO:0001667(L=-1),GO:0001700(L=-1),GO:0001703(L=-1),GO:0001736(L=-1),GO:0001738(L=-1),GO:0001745(L=-1),GO:0001748(L=-1),GO:0001763(L=-1),GO:0001894(L=-1),GO:0002009(L=-1),GO:0002376(L=-1),GO:0002520(L=-1),GO:0003002(L=-1),GO:0003006(L=-1),GO:0003007(L=-1),GO:0003151(L=-1),GO:0006928(L=-1),GO:0006935(L=-1),GO:00069…	GO:0005575(L=-1),GO:0005623(L=-1),GO:0005886(L=-1),GO:0005911(L=-1),GO:0005912(L=-1),GO:0005914(L=-1),GO:0005915(L=-1),GO:0016020(L=-1),GO:0030054(L=-1),GO:0030175(L=-1),GO:0031224(L=-1),GO:0031226(L=-1),GO:0042995(L=-1),GO:0043296(L=-1),GO:0044425(L=-1),GO:0044459(L=-1),GO:0044464(L=-1),GO:0070161(L=-1),GO:0071944(L=-1),	GO:0003674(L=-1),GO:0003824(L=-1),GO:0004022(L=-1),GO:0005488(L=-1),GO:0005509(L=-1),GO:0005515(L=-1),GO:0008013(L=-1),GO:0008092(L=-1),GO:0016491(L=-1),GO:0016614(L=-1),GO:0016616(L=-1),GO:0017022(L=-1),GO:0042802(L=-1),GO:0042803(L=-1),GO:0043167(L=-1),GO:0043169(L=-1),GO:0046872(L=-1),GO:0046983(L=-1),GO:0050839(L=-1),	PFAM (Cadherin, Laminin_G_2, Cadherin_C, Laminin_G_1), SMART (CA, TRANS, LamG, EGF, SIGNAL, EGF_like)
g1794.t1	Cbor_chr1--HiC_scaffold_51	2517	839	XP_045124596.1	glutamate receptor ionotropic, delta-1-like [Portunus trituberculatus]	47.3	659	3.25e-177	78.5	No match					7668.SPU_028832tr	1.03e-31	135		Animals	meNOG[21]	0A64E@biNOG,0IEZW@euNOG,0VEWZ@meNOG,0ZQ61@NOG,13NQA@opiNOG	Pfam:DDE		GO:0007154(L=-1),GO:0007165(L=-1),GO:0008150(L=-1),GO:0009987(L=-1),GO:0023052(L=-1),GO:0035556(L=-1),GO:0050789(L=-1),GO:0050794(L=-1),GO:0050896(L=-1),GO:0051716(L=-1),GO:0065007(L=-1),		GO:0003674(L=-1),GO:0003676(L=-1),GO:0003677(L=-1),GO:0005488(L=-1),GO:0008270(L=-1),GO:0043167(L=-1),GO:0043169(L=-1),GO:0046872(L=-1),GO:0046914(L=-1),GO:0097159(L=-1),GO:1901363(L=-1),	PFAM (DDE, HTH_psq)
g1798.t1	Cbor_chr1--HiC_scaffold_51	270	90	No match						No match
g1800.t1	Cbor_chr1--HiC_scaffold_51	618	206	No match						No match
g1801.t1	Cbor_chr1--HiC_scaffold_51	291	97	No match						No match
g1803.t1	Cbor_chr1--HiC_scaffold_51	915	305	No match						No match					7237.FBpp0281758	1.4e-39	154		Arthropoda	artNOG[6]	03HTH@artNOG,0B5JV@biNOG,0H308@dipNOG,0I2B1@droNOG,0T470@inNOG,0WI7G@meNOG,0YW6A@NOG,13EVA@opiNOG,KOG3515@euNOG	CD80-like C2-set immunoglobulin domain			GO:0005575(L=-1),GO:0016020(L=-1),		PFAM (C2-set_2, I-set, V-set, fn3), SMART (IG_like, IG, IGc2, TRANS, FN3, SIGNAL)
g1805.t1	Cbor_chr1--HiC_scaffold_51	693	231	No match						No match					7460.GB18796-PA	2.26e-19	93.2		Arthropoda	artNOG[6]	03HTC@artNOG,0B5JQ@biNOG,0IS7W@euNOG,0T46W@inNOG,0WI7B@meNOG,0Z3RQ@NOG,13EV4@opiNOG	CD80-like C2-set immunoglobulin domain			GO:0005575(L=-1),GO:0016020(L=-1),		PFAM (C2-set_2, I-set, V-set, ig, fn3), SMART (IG_like, IG, TRANS, IGc2, FN3)
g1808.t1	Cbor_chr1--HiC_scaffold_51	1752	584	XP_054767560.1	uncharacterized protein LOC129274846 [Lytechinus pictus]	39.5	640	2.37e-151	99.5	sp|P03556|POL_CAMVD	Enzymatic polyprotein	26.2	488	2.81e-36	31033.ENSTRUP00000032888	8.73e-149	468		Fishes	fiNOG[1]	09VST@biNOG,0DSSV@chorNOG,0N9ZR@fiNOG,0VENC@meNOG,12PBX@opiNOG,1D0KR@veNOG,COG2801@NOG,KOG0017@euNOG	Integrase core domain		GO:0006139(L=-1),GO:0006259(L=-1),GO:0006260(L=-1),GO:0006278(L=-1),GO:0006355(L=-1),GO:0006508(L=-1),GO:0006725(L=-1),GO:0006807(L=-1),GO:0008150(L=-1),GO:0008152(L=-1),GO:0009058(L=-1),GO:0009059(L=-1),GO:0009889(L=-1),GO:0009987(L=-1),GO:0010468(L=-1),GO:0010556(L=-1),GO:0015074(L=-1),GO:0016032(L=-1),GO:0019219(L=-1),GO:0019222(L=-1),GO:0019538(L=-1),GO:0031323(L=-1),GO:0031326(L=-1),GO:00346…	GO:0005575(L=-1),GO:0005622(L=-1),GO:0005623(L=-1),GO:0005634(L=-1),GO:0043226(L=-1),GO:0043227(L=-1),GO:0043229(L=-1),GO:0043231(L=-1),GO:0044424(L=-1),GO:0044464(L=-1),	GO:0003674(L=-1),GO:0003676(L=-1),GO:0003700(L=-1),GO:0003723(L=-1),GO:0003824(L=-1),GO:0003964(L=-1),GO:0004175(L=-1),GO:0004190(L=-1),GO:0005488(L=-1),GO:0008233(L=-1),GO:0008270(L=-1),GO:0016740(L=-1),GO:0016772(L=-1),GO:0016779(L=-1),GO:0016787(L=-1),GO:0034061(L=-1),GO:0043167(L=-1),GO:0043169(L=-1),GO:0046872(L=-1),GO:0046914(L=-1),GO:0070001(L=-1),GO:0097159(L=-1),GO:1901363(L=-1),	PFAM (rve, RVT_1, SCAN, RVP), SMART (ZnF_C2HC, COIL)
g1809.t1	Cbor_chr1--HiC_scaffold_51	2961	987	No match						No match					7668.SPU_012890tr	2.97e-45	178		Animals	meNOG[21]	0A81D@biNOG,0IXRN@euNOG,0VIKK@meNOG,11IWV@NOG,13R7Y@opiNOG	protein Hydra magnipapillata				GO:0003674(L=-1),GO:0003676(L=-1),GO:0005488(L=-1),GO:0097159(L=-1),GO:1901363(L=-1),	PFAM (THAP), SMART (THAP, COIL, DM3)
g1810.t1	Cbor_chr1--HiC_scaffold_51	456	152	No match						No match
g1811.t1	Cbor_chr1--HiC_scaffold_51	600	200	No match						No match
g1812.t1	Cbor_chr1--HiC_scaffold_51	2961	987	No match						No match					7668.SPU_012890tr	2.97e-45	178		Animals	meNOG[21]	0A81D@biNOG,0IXRN@euNOG,0VIKK@meNOG,11IWV@NOG,13R7Y@opiNOG	protein Hydra magnipapillata				GO:0003674(L=-1),GO:0003676(L=-1),GO:0005488(L=-1),GO:0097159(L=-1),GO:1901363(L=-1),	PFAM (THAP), SMART (THAP, COIL, DM3)
g1813.t1	Cbor_chr1--HiC_scaffold_51	1752	584	XP_054767560.1	uncharacterized protein LOC129274846 [Lytechinus pictus]	39.5	640	2.37e-151	99.5	sp|P03556|POL_CAMVD	Enzymatic polyprotein	26.2	488	2.81e-36	31033.ENSTRUP00000032888	8.73e-149	468		Fishes	fiNOG[1]	09VST@biNOG,0DSSV@chorNOG,0N9ZR@fiNOG,0VENC@meNOG,12PBX@opiNOG,1D0KR@veNOG,COG2801@NOG,KOG0017@euNOG	Integrase core domain		GO:0006139(L=-1),GO:0006259(L=-1),GO:0006260(L=-1),GO:0006278(L=-1),GO:0006355(L=-1),GO:0006508(L=-1),GO:0006725(L=-1),GO:0006807(L=-1),GO:0008150(L=-1),GO:0008152(L=-1),GO:0009058(L=-1),GO:0009059(L=-1),GO:0009889(L=-1),GO:0009987(L=-1),GO:0010468(L=-1),GO:0010556(L=-1),GO:0015074(L=-1),GO:0016032(L=-1),GO:0019219(L=-1),GO:0019222(L=-1),GO:0019538(L=-1),GO:0031323(L=-1),GO:0031326(L=-1),GO:00346…	GO:0005575(L=-1),GO:0005622(L=-1),GO:0005623(L=-1),GO:0005634(L=-1),GO:0043226(L=-1),GO:0043227(L=-1),GO:0043229(L=-1),GO:0043231(L=-1),GO:0044424(L=-1),GO:0044464(L=-1),	GO:0003674(L=-1),GO:0003676(L=-1),GO:0003700(L=-1),GO:0003723(L=-1),GO:0003824(L=-1),GO:0003964(L=-1),GO:0004175(L=-1),GO:0004190(L=-1),GO:0005488(L=-1),GO:0008233(L=-1),GO:0008270(L=-1),GO:0016740(L=-1),GO:0016772(L=-1),GO:0016779(L=-1),GO:0016787(L=-1),GO:0034061(L=-1),GO:0043167(L=-1),GO:0043169(L=-1),GO:0046872(L=-1),GO:0046914(L=-1),GO:0070001(L=-1),GO:0097159(L=-1),GO:1901363(L=-1),	PFAM (rve, RVT_1, SCAN, RVP), SMART (ZnF_C2HC, COIL)
g1814.t1	Cbor_chr1--HiC_scaffold_51	657	219	No match						No match					7237.FBpp0281758	1.71e-19	93.2		Arthropoda	artNOG[6]	03HTH@artNOG,0B5JV@biNOG,0H308@dipNOG,0I2B1@droNOG,0T470@inNOG,0WI7G@meNOG,0YW6A@NOG,13EVA@opiNOG,KOG3515@euNOG	CD80-like C2-set immunoglobulin domain			GO:0005575(L=-1),GO:0016020(L=-1),		PFAM (C2-set_2, I-set, V-set, fn3), SMART (IG_like, IG, IGc2, TRANS, FN3, SIGNAL)
g1818.t1	Cbor_chr1--HiC_scaffold_51	417	139	No match						No match
g1828.t1	Cbor_chr1--HiC_scaffold_51	561	187	No match						No match
g1831.t1	Cbor_chr1--HiC_scaffold_51	411	137	No match						No match					45351.NEMVEDRAFT_v1g213779-PA	2.44e-27	112		Animals	meNOG[21]	0ITFT@euNOG,0VG5M@meNOG,10TXJ@NOG,13KW4@opiNOG	Hydra magnipapillata				GO:0003674(L=-1),GO:0003676(L=-1),GO:0005488(L=-1),GO:0097159(L=-1),GO:1901363(L=-1),	SMART (CXC, TRANS)
g1832.t1	Cbor_chr1--HiC_scaffold_51	708	236	No match						No match					7739.JGI76362	1.24e-29	123		Animals	meNOG[21]	0A5A8@biNOG,0DXGW@chorNOG,0ITFT@euNOG,0VG5M@meNOG,10TXJ@NOG,13KW4@opiNOG	Hydra magnipapillata				GO:0003674(L=-1),GO:0003676(L=-1),GO:0005488(L=-1),GO:0097159(L=-1),GO:1901363(L=-1),	SMART (CXC, TRANS)
g1840.t1	Cbor_chr1--HiC_scaffold_51	2952	984	No match						No match					140110.NechaP79871	2.05e-08	65.1		Fungi	fuNOG[21]	0414T@ascNOG,0JGK9@euNOG,0PYWS@fuNOG,0SMZF@hypNOG,0X1IG@necNOG,0YZWJ@NOG,148XE@opiNOG,1A27I@sordNOG	ZnF_C2HC		GO:0006139(L=-1),GO:0006259(L=-1),GO:0006260(L=-1),GO:0006278(L=-1),GO:0006725(L=-1),GO:0006807(L=-1),GO:0008150(L=-1),GO:0008152(L=-1),GO:0009058(L=-1),GO:0009059(L=-1),GO:0009987(L=-1),GO:0034641(L=-1),GO:0034645(L=-1),GO:0043170(L=-1),GO:0044237(L=-1),GO:0044238(L=-1),GO:0044249(L=-1),GO:0044260(L=-1),GO:0046483(L=-1),GO:0071704(L=-1),GO:0090304(L=-1),GO:0090305(L=-1),GO:1901360(L=-1),GO:19015…		GO:0003674(L=-1),GO:0003676(L=-1),GO:0003723(L=-1),GO:0003824(L=-1),GO:0003964(L=-1),GO:0004518(L=-1),GO:0004519(L=-1),GO:0004521(L=-1),GO:0004523(L=-1),GO:0004540(L=-1),GO:0005488(L=-1),GO:0008270(L=-1),GO:0016740(L=-1),GO:0016772(L=-1),GO:0016779(L=-1),GO:0016787(L=-1),GO:0016788(L=-1),GO:0016891(L=-1),GO:0016893(L=-1),GO:0034061(L=-1),GO:0043167(L=-1),GO:0043169(L=-1),GO:0046872(L=-1),GO:00469…	PFAM (RVT_1), SMART (ZnF_C2HC, COIL)
g1847.t1	Cbor_chr1--HiC_scaffold_51	603	201	XP_050687040.1	terminal nucleotidyltransferase 4B-like [Eriocheir sinensis]	29.9	224	5.93e-12	90	No match					7897.ENSLACP00000011163	1.4e-10	66.6	PAPD5	Animals	meNOG[21]	09WZB@biNOG,0DI9V@chorNOG,0V7XC@meNOG,12R8T@opiNOG,1CXVW@veNOG,COG5260@NOG,KOG1906@euNOG	PAP associated domain containing	3018	GO:0000003(L=-1),GO:0000070(L=-1),GO:0000278(L=-1),GO:0000280(L=-1),GO:0000819(L=-1),GO:0000956(L=-1),GO:0003006(L=-1),GO:0006139(L=-1),GO:0006259(L=-1),GO:0006260(L=-1),GO:0006281(L=-1),GO:0006302(L=-1),GO:0006378(L=-1),GO:0006396(L=-1),GO:0006397(L=-1),GO:0006401(L=-1),GO:0006402(L=-1),GO:0006725(L=-1),GO:0006807(L=-1),GO:0006950(L=-1),GO:0006974(L=-1),GO:0006996(L=-1),GO:0007049(L=-1),GO:00070…	GO:0005575(L=-1),GO:0005622(L=-1),GO:0005623(L=-1),GO:0005634(L=-1),GO:0005737(L=-1),GO:0016020(L=-1),GO:0031224(L=-1),GO:0032991(L=-1),GO:0035770(L=-1),GO:0043186(L=-1),GO:0043226(L=-1),GO:0043227(L=-1),GO:0043228(L=-1),GO:0043229(L=-1),GO:0043231(L=-1),GO:0043232(L=-1),GO:0044424(L=-1),GO:0044425(L=-1),GO:0044444(L=-1),GO:0044464(L=-1),GO:0045495(L=-1),GO:0060293(L=-1),	GO:0003674(L=-1),GO:0003676(L=-1),GO:0003677(L=-1),GO:0003824(L=-1),GO:0003887(L=-1),GO:0003916(L=-1),GO:0004652(L=-1),GO:0005488(L=-1),GO:0005515(L=-1),GO:0016740(L=-1),GO:0016772(L=-1),GO:0016779(L=-1),GO:0016853(L=-1),GO:0034061(L=-1),GO:0043167(L=-1),GO:0043169(L=-1),GO:0043221(L=-1),GO:0046872(L=-1),GO:0070566(L=-1),GO:0097159(L=-1),GO:1901363(L=-1),	PFAM (PAP_assoc, NTP_transf_2)
g1851.t1	Cbor_chr1--HiC_scaffold_51	495	165	No match						No match
g1856.t1	Cbor_chr1--HiC_scaffold_51	1932	644	XP_015771307.1	PREDICTED: uncharacterized protein LOC107349651 [Acropora digitifera]	35.1	959	7.23e-150	98.3	sp|P10394|POL4_DROME	Retrovirus-related Pol polyprotein from transposon 412	32.7	168	8.93e-18	7668.SPU_007472tr	1.54e-54	202		Animals	meNOG[21]	09XKM@biNOG,0V8IG@meNOG,12PBX@opiNOG,COG2801@NOG,KOG0017@euNOG	Inherit from opiNOG: to reverse transcriptase		GO:0006139(L=-1),GO:0006259(L=-1),GO:0006260(L=-1),GO:0006278(L=-1),GO:0006468(L=-1),GO:0006508(L=-1),GO:0006725(L=-1),GO:0006793(L=-1),GO:0006796(L=-1),GO:0006807(L=-1),GO:0008150(L=-1),GO:0008152(L=-1),GO:0009058(L=-1),GO:0009059(L=-1),GO:0009987(L=-1),GO:0015074(L=-1),GO:0016310(L=-1),GO:0019538(L=-1),GO:0034641(L=-1),GO:0034645(L=-1),GO:0036211(L=-1),GO:0043170(L=-1),GO:0043412(L=-1),GO:00442…		GO:0000166(L=-1),GO:0001882(L=-1),GO:0001883(L=-1),GO:0003674(L=-1),GO:0003676(L=-1),GO:0003677(L=-1),GO:0003723(L=-1),GO:0003824(L=-1),GO:0003964(L=-1),GO:0004175(L=-1),GO:0004190(L=-1),GO:0004672(L=-1),GO:0005488(L=-1),GO:0005524(L=-1),GO:0008233(L=-1),GO:0008270(L=-1),GO:0016301(L=-1),GO:0016740(L=-1),GO:0016772(L=-1),GO:0016773(L=-1),GO:0016779(L=-1),GO:0016787(L=-1),GO:0017076(L=-1),GO:00305…	PFAM (RVT_1, rve, RVP, zf-CCHC), SMART (ZnF_C2HC, COIL)
g1863.t1	Cbor_chr1--HiC_scaffold_51	510	170	XP_045114830.1	zinc finger BED domain-containing protein 5-like [Portunus trituberculatus]	88.8	170	8.86e-103	99.4	sp|O95789|ZMYM6_HUMAN	Zinc finger MYM-type protein 6	35.7	140	3.35e-12	6334.EFV49207	9.99e-33	128		Animals	meNOG[21]	0APM5@biNOG,0IHXC@euNOG,0W1TB@meNOG,0ZSKF@NOG,13NAG@opiNOG	SCAN domain containing 3				GO:0003674(L=-1),GO:0003676(L=-1),GO:0005488(L=-1),GO:0097159(L=-1),GO:1901363(L=-1),	PFAM (hATC, SCAN, rve), SMART (SCAN, COIL)
g1866.t1	Cbor_chr1--HiC_scaffold_51	945	315	XP_031551105.1	uncharacterized protein LOC116288455 [Actinia tenebrosa]	35.4	381	4.19e-55	99.4	No match					7739.JGI72537	6.78e-93	305		Animals	meNOG[21]	0A5A8@biNOG,0DXGW@chorNOG,0ITFT@euNOG,0VG5M@meNOG,10TXJ@NOG,13KW4@opiNOG	Hydra magnipapillata				GO:0003674(L=-1),GO:0003676(L=-1),GO:0005488(L=-1),GO:0097159(L=-1),GO:1901363(L=-1),	SMART (CXC, TRANS)
g1872.t1	Cbor_chr1--HiC_scaffold_51	717	239	XP_053652051.1	uncharacterized protein LOC128702066 [Cherax quadricarinatus]	31.8	198	2.62e-15	82	No match
g1873.t1	Cbor_chr1--HiC_scaffold_51	1125	375	No match						No match					6085.XP_002167062	2.86e-29	126		Animals	meNOG[21]	0VQ0Y@meNOG,1421B@opiNOG,COG2801@NOG,KOG0017@euNOG	Inherit from KOG: Retrotransposon protein		GO:0006139(L=-1),GO:0006259(L=-1),GO:0006725(L=-1),GO:0006807(L=-1),GO:0008150(L=-1),GO:0008152(L=-1),GO:0009987(L=-1),GO:0015074(L=-1),GO:0034641(L=-1),GO:0043170(L=-1),GO:0044237(L=-1),GO:0044238(L=-1),GO:0044260(L=-1),GO:0046483(L=-1),GO:0071704(L=-1),GO:0090304(L=-1),GO:1901360(L=-1),		GO:0003674(L=-1),GO:0003676(L=-1),GO:0005488(L=-1),GO:0097159(L=-1),GO:1901363(L=-1),	PFAM (rve, PAN_1)
g1874.t1	Cbor_chr1--HiC_scaffold_51	1287	429	XP_045119344.1	ATP-dependent RNA helicase WM6 isoform X1 [Portunus trituberculatus]	96.4	411	1.42e-282	95.8	sp|Q3T147|DX39B_BOVIN	Spliceosome RNA helicase DDX39B	81.2	414	7.89e-245	7070.TC014413-PA	6.53e-245	679	HEL25E	Arthropoda	artNOG[6]	032G4@artNOG,09VIW@biNOG,0SPD1@inNOG,0V6I3@meNOG,12PBW@opiNOG,COG0513@NOG,KOG0329@euNOG	ATP-dependent RNA helicase	3013301530405160	GO:0000226(L=-1),GO:0000278(L=-1),GO:0000375(L=-1),GO:0000377(L=-1),GO:0000381(L=-1),GO:0000398(L=-1),GO:0006139(L=-1),GO:0006152(L=-1),GO:0006163(L=-1),GO:0006195(L=-1),GO:0006200(L=-1),GO:0006325(L=-1),GO:0006338(L=-1),GO:0006396(L=-1),GO:0006397(L=-1),GO:0006403(L=-1),GO:0006405(L=-1),GO:0006406(L=-1),GO:0006725(L=-1),GO:0006753(L=-1),GO:0006793(L=-1),GO:0006796(L=-1),GO:0006807(L=-1),GO:00068…	GO:0005575(L=-1),GO:0005622(L=-1),GO:0005623(L=-1),GO:0005634(L=-1),GO:0005681(L=-1),GO:0005856(L=-1),GO:0005875(L=-1),GO:0015630(L=-1),GO:0032991(L=-1),GO:0043226(L=-1),GO:0043227(L=-1),GO:0043228(L=-1),GO:0043229(L=-1),GO:0043231(L=-1),GO:0043232(L=-1),GO:0044422(L=-1),GO:0044424(L=-1),GO:0044428(L=-1),GO:0044430(L=-1),GO:0044446(L=-1),GO:0044464(L=-1),	GO:0000166(L=-1),GO:0001882(L=-1),GO:0001883(L=-1),GO:0003674(L=-1),GO:0003676(L=-1),GO:0003724(L=-1),GO:0003824(L=-1),GO:0004386(L=-1),GO:0005488(L=-1),GO:0005524(L=-1),GO:0008186(L=-1),GO:0016462(L=-1),GO:0016787(L=-1),GO:0016817(L=-1),GO:0016818(L=-1),GO:0016887(L=-1),GO:0017076(L=-1),GO:0017111(L=-1),GO:0030554(L=-1),GO:0032549(L=-1),GO:0032550(L=-1),GO:0032553(L=-1),GO:0032555(L=-1),GO:00325…	PFAM (Helicase_C, DEAD, ResIII), SMART (HELICc, DEXDc)
g1880.t1	Cbor_chr1--HiC_scaffold_51	975	325	No match						sp|O43451|MGA_HUMAN	Maltase-glucoamylase	36.4	228	1.3e-32	31033.ENSTRUP00000009378	8.24e-36	144	SI	Fishes	fiNOG[1]	09TH5@biNOG,0DETY@chorNOG,0MYTN@fiNOG,0V4G5@meNOG,12Q2U@opiNOG,1CPHQ@veNOG,COG1501@NOG,KOG1065@euNOG	sucrase-isomaltase (alpha-glucosidase)	5250011004973	GO:0005975(L=-1),GO:0008150(L=-1),GO:0008152(L=-1),GO:0044238(L=-1),GO:0071704(L=-1),		GO:0003674(L=-1),GO:0003824(L=-1),GO:0004553(L=-1),GO:0005488(L=-1),GO:0016787(L=-1),GO:0016798(L=-1),GO:0030246(L=-1),	PFAM (Glyco_hydro_31, Trefoil), SMART (PD, TRANS)
g1882.t1	Cbor_chr1--HiC_scaffold_51	1173	391	No match						sp|P07768|SUIS_RABIT	Sucrase-isomaltase	51.7	151	1.7e-43	7739.JGI194124	1.56e-47	177	SI	Opisthokonts	opiNOG[43]	12Q2U@opiNOG,COG1501@NOG,KOG1065@euNOG	alpha-glucosidase	52,500,1100,52,500,1100,4973	GO:0000272(L=-1),GO:0005975(L=-1),GO:0005976(L=-1),GO:0005977(L=-1),GO:0005980(L=-1),GO:0005982(L=-1),GO:0005983(L=-1),GO:0006073(L=-1),GO:0006091(L=-1),GO:0006112(L=-1),GO:0006950(L=-1),GO:0007568(L=-1),GO:0007584(L=-1),GO:0007586(L=-1),GO:0008150(L=-1),GO:0008152(L=-1),GO:0009056(L=-1),GO:0009057(L=-1),GO:0009251(L=-1),GO:0009605(L=-1),GO:0009719(L=-1),GO:0009725(L=-1),GO:0009743(L=-1),GO:00097…	GO:0000323(L=-1),GO:0005575(L=-1),GO:0005622(L=-1),GO:0005623(L=-1),GO:0005737(L=-1),GO:0005764(L=-1),GO:0005773(L=-1),GO:0005794(L=-1),GO:0005886(L=-1),GO:0005903(L=-1),GO:0016020(L=-1),GO:0016324(L=-1),GO:0031224(L=-1),GO:0042995(L=-1),GO:0043226(L=-1),GO:0043227(L=-1),GO:0043229(L=-1),GO:0043231(L=-1),GO:0044424(L=-1),GO:0044425(L=-1),GO:0044444(L=-1),GO:0044459(L=-1),GO:0044464(L=-1),GO:00451…	GO:0003674(L=-1),GO:0003824(L=-1),GO:0004339(L=-1),GO:0004553(L=-1),GO:0004558(L=-1),GO:0004564(L=-1),GO:0004574(L=-1),GO:0004575(L=-1),GO:0005488(L=-1),GO:0015926(L=-1),GO:0016160(L=-1),GO:0016787(L=-1),GO:0016798(L=-1),GO:0030246(L=-1),GO:0032450(L=-1),	PFAM (Glyco_hydro_31, Trefoil), SMART (PD, TRANS, SIGNAL)
g1885.t2	Cbor_chr1--HiC_scaffold_51	621	207	No match						No match
g1887.t1	Cbor_chr1--HiC_scaffold_51	7614	2538	No match						sp|Q95SX7|RTBS_DROME	Probable RNA-directed DNA polymerase from transposon BS	27.5	382	1.86e-27	7955.ENSDARP00000106282	1.06e-51	207		Animals	meNOG[21]	0B49M@biNOG,0IPXZ@euNOG,0WGSB@meNOG,11I63@NOG,13CU0@opiNOG	Pfam:RnaseH		GO:0006139(L=-1),GO:0006259(L=-1),GO:0006260(L=-1),GO:0006278(L=-1),GO:0006725(L=-1),GO:0006807(L=-1),GO:0008150(L=-1),GO:0008152(L=-1),GO:0009058(L=-1),GO:0009059(L=-1),GO:0009987(L=-1),GO:0034641(L=-1),GO:0034645(L=-1),GO:0043170(L=-1),GO:0044237(L=-1),GO:0044238(L=-1),GO:0044249(L=-1),GO:0044260(L=-1),GO:0046483(L=-1),GO:0071704(L=-1),GO:0090304(L=-1),GO:0090305(L=-1),GO:1901360(L=-1),GO:19015…		GO:0003674(L=-1),GO:0003676(L=-1),GO:0003723(L=-1),GO:0003824(L=-1),GO:0003964(L=-1),GO:0004518(L=-1),GO:0004519(L=-1),GO:0004521(L=-1),GO:0004523(L=-1),GO:0004540(L=-1),GO:0005488(L=-1),GO:0016740(L=-1),GO:0016772(L=-1),GO:0016779(L=-1),GO:0016787(L=-1),GO:0016788(L=-1),GO:0016891(L=-1),GO:0016893(L=-1),GO:0034061(L=-1),GO:0097159(L=-1),GO:1901363(L=-1),	PFAM (RnaseH, RVT_1, Exo_endo_phos)
g1890.t1	Cbor_chr1--HiC_scaffold_51	594	198	No match						No match					7668.SPU_010493tr	1.44e-12	71.6		Eukaryotes	euNOG[57]	0Y65V@NOG,KOG1075@euNOG	Retrotransposon protein		GO:0006139(L=-1),GO:0006259(L=-1),GO:0006260(L=-1),GO:0006278(L=-1),GO:0006725(L=-1),GO:0006807(L=-1),GO:0008150(L=-1),GO:0008152(L=-1),GO:0009058(L=-1),GO:0009059(L=-1),GO:0009987(L=-1),GO:0034641(L=-1),GO:0034645(L=-1),GO:0043170(L=-1),GO:0044237(L=-1),GO:0044238(L=-1),GO:0044249(L=-1),GO:0044260(L=-1),GO:0046483(L=-1),GO:0071704(L=-1),GO:0090304(L=-1),GO:1901360(L=-1),GO:1901576(L=-1),		GO:0003674(L=-1),GO:0003676(L=-1),GO:0003723(L=-1),GO:0003824(L=-1),GO:0003964(L=-1),GO:0005488(L=-1),GO:0016740(L=-1),GO:0016772(L=-1),GO:0016779(L=-1),GO:0034061(L=-1),GO:0097159(L=-1),GO:1901363(L=-1),	PFAM (RVT_1, Exo_endo_phos), SMART (TRANS, COIL)
g1892.t1	Cbor_chr1--HiC_scaffold_51	294	98	No match						No match					7668.SPU_009573tr	5.88e-06	49.7		Animals	meNOG[21]	0WJRD@meNOG,13H0S@opiNOG,COG2801@NOG,KOG0017@euNOG	reverse transcriptase family protein		GO:0006139(L=-1),GO:0006259(L=-1),GO:0006260(L=-1),GO:0006278(L=-1),GO:0006355(L=-1),GO:0006508(L=-1),GO:0006725(L=-1),GO:0006807(L=-1),GO:0008150(L=-1),GO:0008152(L=-1),GO:0009058(L=-1),GO:0009059(L=-1),GO:0009889(L=-1),GO:0009987(L=-1),GO:0010468(L=-1),GO:0010556(L=-1),GO:0016032(L=-1),GO:0019219(L=-1),GO:0019222(L=-1),GO:0019538(L=-1),GO:0031323(L=-1),GO:0031326(L=-1),GO:0034641(L=-1),GO:00346…	GO:0005575(L=-1),GO:0005622(L=-1),GO:0005623(L=-1),GO:0005634(L=-1),GO:0043226(L=-1),GO:0043227(L=-1),GO:0043229(L=-1),GO:0043231(L=-1),GO:0044424(L=-1),GO:0044464(L=-1),	GO:0003674(L=-1),GO:0003676(L=-1),GO:0003700(L=-1),GO:0003723(L=-1),GO:0003824(L=-1),GO:0003964(L=-1),GO:0004175(L=-1),GO:0004190(L=-1),GO:0005488(L=-1),GO:0008233(L=-1),GO:0008270(L=-1),GO:0016740(L=-1),GO:0016772(L=-1),GO:0016779(L=-1),GO:0016787(L=-1),GO:0034061(L=-1),GO:0043167(L=-1),GO:0043169(L=-1),GO:0046872(L=-1),GO:0046914(L=-1),GO:0070001(L=-1),GO:0097159(L=-1),GO:1901363(L=-1),	PFAM (RVT_1, SCAN), SMART (COIL, ZnF_C2HC)
g1893.t1	Cbor_chr1--HiC_scaffold_51	840	280	No match						sp|Q95SX7|RTBS_DROME	Probable RNA-directed DNA polymerase from transposon BS	31.2	202	2.29e-16	6085.XP_002155414	1.3e-39	147		Animals	meNOG[21]	0IPXM@euNOG,0WGRT@meNOG,11MHU@NOG,13CT1@opiNOG	Reverse transcriptase (RNA-dependent DNA polymerase)		GO:0006139(L=-1),GO:0006259(L=-1),GO:0006260(L=-1),GO:0006278(L=-1),GO:0006725(L=-1),GO:0006807(L=-1),GO:0008150(L=-1),GO:0008152(L=-1),GO:0009058(L=-1),GO:0009059(L=-1),GO:0009987(L=-1),GO:0034641(L=-1),GO:0034645(L=-1),GO:0043170(L=-1),GO:0044237(L=-1),GO:0044238(L=-1),GO:0044249(L=-1),GO:0044260(L=-1),GO:0046483(L=-1),GO:0071704(L=-1),GO:0090304(L=-1),GO:1901360(L=-1),GO:1901576(L=-1),		GO:0003674(L=-1),GO:0003676(L=-1),GO:0003723(L=-1),GO:0003824(L=-1),GO:0003964(L=-1),GO:0005488(L=-1),GO:0008270(L=-1),GO:0016740(L=-1),GO:0016772(L=-1),GO:0016779(L=-1),GO:0034061(L=-1),GO:0043167(L=-1),GO:0043169(L=-1),GO:0046872(L=-1),GO:0046914(L=-1),GO:0097159(L=-1),GO:1901363(L=-1),	PFAM (RVT_1), SMART (COIL, PHD)
g1894.t1	Cbor_chr1--HiC_scaffold_51	363	121	XP_026821238.1	uncharacterized protein LOC113559688 [Rhopalosiphum maidis]	34.3	108	1.28e-13	89.3	No match					7955.ENSDARP00000106282	2.71e-23	100		Animals	meNOG[21]	0B49M@biNOG,0IPXZ@euNOG,0WGSB@meNOG,11I63@NOG,13CU0@opiNOG	Pfam:RnaseH		GO:0006139(L=-1),GO:0006259(L=-1),GO:0006260(L=-1),GO:0006278(L=-1),GO:0006725(L=-1),GO:0006807(L=-1),GO:0008150(L=-1),GO:0008152(L=-1),GO:0009058(L=-1),GO:0009059(L=-1),GO:0009987(L=-1),GO:0034641(L=-1),GO:0034645(L=-1),GO:0043170(L=-1),GO:0044237(L=-1),GO:0044238(L=-1),GO:0044249(L=-1),GO:0044260(L=-1),GO:0046483(L=-1),GO:0071704(L=-1),GO:0090304(L=-1),GO:0090305(L=-1),GO:1901360(L=-1),GO:19015…		GO:0003674(L=-1),GO:0003676(L=-1),GO:0003723(L=-1),GO:0003824(L=-1),GO:0003964(L=-1),GO:0004518(L=-1),GO:0004519(L=-1),GO:0004521(L=-1),GO:0004523(L=-1),GO:0004540(L=-1),GO:0005488(L=-1),GO:0016740(L=-1),GO:0016772(L=-1),GO:0016779(L=-1),GO:0016787(L=-1),GO:0016788(L=-1),GO:0016891(L=-1),GO:0016893(L=-1),GO:0034061(L=-1),GO:0097159(L=-1),GO:1901363(L=-1),	PFAM (RnaseH, RVT_1, Exo_endo_phos)
g1895.t1	Cbor_chr1--HiC_scaffold_51	474	158	XP_026688183.1	uncharacterized protein LOC113472584 [Diaphorina citri]	35	103	1.17e-11	65.2	No match					7955.ENSDARP00000106282	5.69e-21	95.1		Animals	meNOG[21]	0B49M@biNOG,0IPXZ@euNOG,0WGSB@meNOG,11I63@NOG,13CU0@opiNOG	Pfam:RnaseH		GO:0006139(L=-1),GO:0006259(L=-1),GO:0006260(L=-1),GO:0006278(L=-1),GO:0006725(L=-1),GO:0006807(L=-1),GO:0008150(L=-1),GO:0008152(L=-1),GO:0009058(L=-1),GO:0009059(L=-1),GO:0009987(L=-1),GO:0034641(L=-1),GO:0034645(L=-1),GO:0043170(L=-1),GO:0044237(L=-1),GO:0044238(L=-1),GO:0044249(L=-1),GO:0044260(L=-1),GO:0046483(L=-1),GO:0071704(L=-1),GO:0090304(L=-1),GO:0090305(L=-1),GO:1901360(L=-1),GO:19015…		GO:0003674(L=-1),GO:0003676(L=-1),GO:0003723(L=-1),GO:0003824(L=-1),GO:0003964(L=-1),GO:0004518(L=-1),GO:0004519(L=-1),GO:0004521(L=-1),GO:0004523(L=-1),GO:0004540(L=-1),GO:0005488(L=-1),GO:0016740(L=-1),GO:0016772(L=-1),GO:0016779(L=-1),GO:0016787(L=-1),GO:0016788(L=-1),GO:0016891(L=-1),GO:0016893(L=-1),GO:0034061(L=-1),GO:0097159(L=-1),GO:1901363(L=-1),	PFAM (RnaseH, RVT_1, Exo_endo_phos)
g1896.t1	Cbor_chr1--HiC_scaffold_51	348	116	No match						No match
g1899.t1	Cbor_chr1--HiC_scaffold_51	747	249	XP_047501999.1	growth factor receptor-bound protein 2 isoform X2 [Penaeus chinensis]	87.8	213	9.2e-137	84.7	sp|Q08012|GRAP_DROME	Growth factor receptor-bound protein 2	79.1	211	2.57e-126	7070.TC006549-PA	2.89e-127	365	DRK	Arthropoda	artNOG[6]	035MG@artNOG,0A0RA@biNOG,0SSAZ@inNOG,0VBMQ@meNOG,0XR1G@NOG,12SN7@opiNOG,KOG3601@euNOG	SH2 domain	4.0104e+123	GO:0000578(L=-1),GO:0001654(L=-1),GO:0001700(L=-1),GO:0001745(L=-1),GO:0001751(L=-1),GO:0001752(L=-1),GO:0001754(L=-1),GO:0001932(L=-1),GO:0001933(L=-1),GO:0002165(L=-1),GO:0003002(L=-1),GO:0003008(L=-1),GO:0006355(L=-1),GO:0006357(L=-1),GO:0006469(L=-1),GO:0006996(L=-1),GO:0007010(L=-1),GO:0007015(L=-1),GO:0007154(L=-1),GO:0007165(L=-1),GO:0007166(L=-1),GO:0007167(L=-1),GO:0007169(L=-1),GO:00071…	GO:0005575(L=-1),GO:0005623(L=-1),GO:0005886(L=-1),GO:0016020(L=-1),GO:0044464(L=-1),GO:0071944(L=-1),	GO:0003674(L=-1),GO:0005070(L=-1),GO:0005102(L=-1),GO:0005118(L=-1),GO:0005488(L=-1),GO:0005515(L=-1),GO:0030674(L=-1),GO:0035591(L=-1),GO:0060090(L=-1),	PFAM (SH3_1, SH3_2, SH2), SMART (SH3, SH2)
g1902.t1	Cbor_chr1--HiC_scaffold_51	423	141	No match						No match
g1904.t1	Cbor_chr1--HiC_scaffold_51	207	69	No match						No match
g1905.t1	Cbor_chr1--HiC_scaffold_51	555	185	No match						No match					7668.SPU_013425tr	2.4e-18	88.6		Animals	meNOG[21]	0A72W@biNOG,0VHX1@meNOG,13S1T@opiNOG,COG1100@NOG,KOG0395@euNOG
g1907.t1	Cbor_chr1--HiC_scaffold_51	1485	495	No match						No match
g1910.t1	Cbor_chr1--HiC_scaffold_51	6033	2011	No match						sp|Q5RFE4|CPVL_PONAB	Probable serine carboxypeptidase CPVL	44.3	282	1.44e-66	9601.ENSPPYP00000019824	1.62e-65	238	CPVL	Mammals	maNOG[6]	09UKH@biNOG,0DFW8@chorNOG,0RQHR@homNOG,0UG4B@maNOG,0V5JX@meNOG,12T1C@opiNOG,16G81@prNOG,1B3KR@spriNOG,1CQJK@veNOG,COG2939@NOG,KOG1282@euNOG	carboxypeptidase, vitellogenic-like		GO:0006508(L=-1),GO:0008150(L=-1),GO:0008152(L=-1),GO:0019538(L=-1),GO:0043170(L=-1),GO:0044238(L=-1),GO:0071704(L=-1),		GO:0003674(L=-1),GO:0003824(L=-1),GO:0004180(L=-1),GO:0004185(L=-1),GO:0008233(L=-1),GO:0008236(L=-1),GO:0008238(L=-1),GO:0016787(L=-1),GO:0017171(L=-1),GO:0070008(L=-1),	PFAM (Peptidase_S10), SMART (SIGNAL, TRANS)
g1911.t1	Cbor_chr1--HiC_scaffold_51	1725	575	XP_050734866.1	probable serine carboxypeptidase CPVL [Eriocheir sinensis]	53	543	4.97e-191	94.3	sp|Q5RFE4|CPVL_PONAB	Probable serine carboxypeptidase CPVL	35.5	502	1.92e-96	43179.ENSSTOP00000009429	2.52e-96	308	CPVL	Mammals	maNOG[6]	09UKH@biNOG,0DFW8@chorNOG,0UG4B@maNOG,0V5JX@meNOG,12T1C@opiNOG,18SGB@roNOG,1B3KR@spriNOG,1CQJK@veNOG,COG2939@NOG,KOG1282@euNOG	carboxypeptidase, vitellogenic-like		GO:0006508(L=-1),GO:0008150(L=-1),GO:0008152(L=-1),GO:0019538(L=-1),GO:0043170(L=-1),GO:0044238(L=-1),GO:0071704(L=-1),		GO:0003674(L=-1),GO:0003824(L=-1),GO:0004180(L=-1),GO:0004185(L=-1),GO:0008233(L=-1),GO:0008236(L=-1),GO:0008238(L=-1),GO:0016787(L=-1),GO:0017171(L=-1),GO:0070008(L=-1),	PFAM (Peptidase_S10), SMART (SIGNAL, TRANS)
g1912.t1	Cbor_chr1--HiC_scaffold_51	1707	569	No match						No match
g1913.t1	Cbor_chr1--HiC_scaffold_51	453	151	No match						No match
g1914.t1	Cbor_chr1--HiC_scaffold_51	414	138	XP_037799808.1	uncharacterized protein LOC119594791 [Penaeus monodon]	48.6	70	8.26e-10	50.7	No match
g1918.t1	Cbor_chr1--HiC_scaffold_51	927	309	No match						sp|Q95SX7|RTBS_DROME	Probable RNA-directed DNA polymerase from transposon BS	27.6	344	6.67e-26	7668.SPU_006771tr	3.46e-39	153		Animals	meNOG[21]	0A5RU@biNOG,0VGNY@meNOG,0Y65V@NOG,13JGH@opiNOG,KOG1075@euNOG	Inherit from KOG: Retrotransposon protein		GO:0006139(L=-1),GO:0006259(L=-1),GO:0006260(L=-1),GO:0006278(L=-1),GO:0006725(L=-1),GO:0006807(L=-1),GO:0008150(L=-1),GO:0008152(L=-1),GO:0009058(L=-1),GO:0009059(L=-1),GO:0009987(L=-1),GO:0034641(L=-1),GO:0034645(L=-1),GO:0043170(L=-1),GO:0044237(L=-1),GO:0044238(L=-1),GO:0044249(L=-1),GO:0044260(L=-1),GO:0046483(L=-1),GO:0071704(L=-1),GO:0090304(L=-1),GO:1901360(L=-1),GO:1901576(L=-1),	GO:0005575(L=-1),GO:0019028(L=-1),GO:0044423(L=-1),	GO:0003674(L=-1),GO:0003676(L=-1),GO:0003723(L=-1),GO:0003824(L=-1),GO:0003964(L=-1),GO:0005198(L=-1),GO:0005488(L=-1),GO:0008270(L=-1),GO:0016740(L=-1),GO:0016772(L=-1),GO:0016779(L=-1),GO:0034061(L=-1),GO:0043167(L=-1),GO:0043169(L=-1),GO:0046872(L=-1),GO:0046914(L=-1),GO:0097159(L=-1),GO:1901363(L=-1),	PFAM (RVT_1, Exo_endo_phos), SMART (COIL, TPR)
g1926.t1	Cbor_chr1--HiC_scaffold_51	2565	855	No match						No match
g1930.t1	Cbor_chr1--HiC_scaffold_51	438	146	No match						No match
[truncated: 347 more rows]
