# Supplementary material for: Chromosome-level reference genome for the Jonah crab, Cancer borealis
Source: G3 (Bethesda). 2024 Nov 6;15(1):jkae254. doi: 10.1093/g3journal/jkae254 (PMC11708212; doi:10.1093/g3journal/jkae254)
Supplement: jkae254_Supplementary_Data [file jkae254_supplementary_data.zip › Table_S4_G3-2024-405283.xlsx]

## Sheet: Cborealis - expanded
Table S4. Gene family expansion and contraction analysis: C. borealis expanded gene families (p<0.01)
Family ID	OrthoGroup	# Gained	Cbor genes in orthogroup	Consensus annotation	Eggnog/PFAM
28	OG0000028	42	55	Zinc finger protein
62	OG0000062	5	9	piggyBac transposable element-derived protein
64	OG0000064	15	32	glutamate receptor / ligand-gates ion channel
71	OG0000071	21	50	uncharacterized	Retrotransposon protein
102	OG0000102	6	19	glutamate receptor / ligand-gates ion channel
129	OG0000129	7	13	zinc finger protoein
175	OG0000175	31	38	uncharacterized
198	OG0000198	8	21	serine/threonine-protein kinase (various)
205	OG0000205	15	22	transcription factor Adf-1 / uncharacterized	BESS motif
208	OG0000208	54	61	uncharacterized	Endonuclease/Exonuclease/phosphatase family
212	OG0000212	10	19	piggyBac transposable element-derived protein
255	OG0000255	11	17	uncharacterized	THAP domain
263	OG0000263	37	41	uncharacterized	Retrotransposon protein
279	OG0000279	51	55	uncharacterized	KH domain
280	OG0000280	5	8	uncharacterized
299	OG0000299	11	16	zinc finger MYM-type protein 1
345	OG0000345	43	48	uncharacterized	KH domain
362	OG0000362	4	6	uncharacterized	multicellular organismal development (eggnog description)
363	OG0000363	8	11	uncharacterized	SCAN domain
376	OG0000376	19	23	uncharacterized	MULE transposase domain
391	OG0000391	13	20	uncharacterized	transposase / transposable element
395	OG0000395	42	46	no hits (Cborealis specific)
396	OG0000396	4	6	general transcription factor II-I repeat domain-containing protein / SCAN-domain containing / protein ZBED8-like
430	OG0000430	17	23	syntaxin-binding protein 5-like	LLGL2
435	OG0000435	28	32	uncharacterized
436	OG0000436	9	15	uncharacterized	MULE transposase domain
455	OG0000455	38	42	uncharacterized
457	OG0000457	12	15	SCAN domain containing / zinc finger BED domain-containing
458	OG0000458	20	23	uncharacterized	Retrotransposon protein
483	OG0000483	5	11	uncharacterized	Retrotransposon protein
500	OG0000500	28	32	uncharacterized
537	OG0000537	30	33	uncharacterized	Retrotransposon protein
541	OG0000541	2	3	solute carrier / organic cation transporter
554	OG0000554	34	36	uncharacterized	ZnF_C2HC
560	OG0000560	21	24	ankyrin -like	SOCS box, Ank
616	OG0000616	2	3	uncharacterized	Reverse transcriptase
681	OG0000681	15	16	uncharacterized	Pfam:hATC
686	OG0000686	14	22	uncharacterized	Retrotransposon protein
814	OG0000814	10	16	uncharacterized
817	OG0000817	13	20	Serine Threonine protein kinase / non-receptor tyrosine-protein kinase TNK1
818	OG0000818	22	27	Peptidyl-prolyl cis-trans isomerase
939	OG0000939	25	28	uncharacterized
940	OG0000940	15	22	uncharacterized	SMART (CXC, TRANS)
942	OG0000942	25	27	SCAN domain containing / zinc finger BED domain-containing	chromosome 5 open reading frame 54
945	OG0000945	12	13	uncharacterized
948	OG0000948	22	26	uncharacterized	kinase
950	OG0000950	14	17	uncharacterized
1015	OG0001015	26	28	uncharacterized	PFAM (rve, RVT_1, SCAN, RVP), SMART (ZnF_C2HC, COIL)
1020	OG0001020	9	15	uncharacterized
1084	OG0001084	25	27	uncharacterized	kinase
1086	OG0001086	10	15	uncharacterized	transposase
1089	OG0001089	25	27	hypoxia up-regulated protein (7/27; no hits for 20/27)	Hsp70 (23/27 hits)
1171	OG0001171	24	26	uncharacterized
1332	OG0001332	7	15	no hits (Cborealis specific)
1333	OG0001333	13	16	uncharacterized	Retrotransposon protein
1334	OG0001334	19	22	uncharacterized
1335	OG0001335	22	24	uncharacterized	Retrotransposon protein
1447	OG0001447	21	23	no hits (Cborealis specific)
1453	OG0001453	20	22	uncharacterized	Reverse transcriptase (RNA-dependent DNA polymerase)
1572	OG0001572	6	9	uncharacterized
1731	OG0001731	16	19	uncharacterized
1732	OG0001732	8	10	uncharacterized
1735	OG0001735	18	20	uncharacterized
1736	OG0001736	3	5	uncharacterized	reverse transcriptase family protein / SCAN domain
1742	OG0001742	19	21	uncharacterized
1744	OG0001744	18	20	no hits (Cborealis specific)
1948	OG0001948	13	16	piggyBac transposable element-derived protein
2197	OG0002197	18	19	no hits (Cborealis specific)
2198	OG0002198	18	19	serine/threonine-protein kinase pkn2-like
2199	OG0002199	18	19	uncharacterized	PFAM (Peptidase_A17, rve, DUF1759, RVT_1, DUF1758), SMART (ZnF_C2HC, COIL, TRANS)
2204	OG0002204	12	15	serine threonine protein kinase (various)
2207	OG0002207	15	16	uncharacterized
2291	OG0002291	14	15	uncharacterized
2652	OG0002652	17	18	uncharacterized
2653	OG0002653	17	18	uncharacterized
3384	OG0003384	16	17	uncharacterized
3390	OG0003390	5	10	uncharacterized	Pfam:RnaseH
4605	OG0004605	15	16	uncharacterized
4613	OG0004613	14	15	uncharacterized	Retrotransposon protein
4889	OG0004889	12	13	uncharacterized
6453	OG0006453	13	14	uncharacterized
6457	OG0006457	12	14	uncharacterized
7420	OG0007420	13	14	uncharacterized
7429	OG0007429	13	14	uncharacterized	PFAM (DUF1227, DEAD_2, ResIII), SMART (HELICc2, DEXDc2, COIL, DEXDc)
7432	OG0007432	13	14	no hits (Cborealis specific)
7434	OG0007434	12	13	protein ZBED8-like
7436	OG0007436	11	12	uncharacterized	conserved hypothetical protein
7514	OG0007514	13	14	cuticle protein (low quality matches)
8051	OG0008051	12	13	uncharacterized
8053	OG0008053	11	12	uncharacterized
8066	OG0008066	12	13	uncharacterized	reverse transcriptase
8081	OG0008081	12	13	uncharacterized	Retrotransposon protein
8609	OG0008609	8	9	uncharacterized	hATC, transposase domains
8620	OG0008620	11	12	no hits (Cborealis specific)
8628	OG0008628	11	12	dnaJ domain
8643	OG0008643	11	12	no hits (Cborealis specific)
8650	OG0008650	11	12	no hits (Cborealis specific)

## Sheet: Cborealis contracted
Table S4. Gene family expansion and contraction analysis: C. borealis contracted gene families (p<0.01)
Family ID	OrthoGroup	# Lost	Cbor genes in orthogroup	Consensus annotation	Eggnog/PFAM consensus
16	OG0000016	-15	1	histone H2A
18	OG0000018	-12	2	histone H3
22	OG0000022	-13	0	hitone H2B
23	OG0000023	-5	6	uncharacterized	transferase activity
30	OG0000030	-13	0	histone H4
75	OG0000075	-11	2	ankyrin / serine/threonine-protein phosphatase / uncharacterized
86	OG0000086	-3	0	pro-resilin-like	insect cuticle protein
93	OG0000093	-5	1	methyltransferase-like	Williams Beuren syndrome chromosome region 27
132	OG0000132	-7	4	piggyBac transposable element-derived protein
249	OG0000249	-12	1	putative nuclease HARBI1
296	OG0000296	-4	0	uncharacterized
313	OG0000313	-4	0	no hits (Cborealis specific)
399	OG0000399	-6	1	uncharacterized
502	OG0000502	-4	1	uncharacterized	Integrase core domain protein
523	OG0000523	-6	1	uncharacterized
587	OG0000587	-6	1	uncharacterized	ZnF_C2HC
649	OG0000649	-5	1	uncharacterized
656	OG0000656	-6	0	ankyrin-like	Ankyrin repeat

## Sheet: Results overview
Table S4. Gene family expansion and contraction analysis: Results overview
Branch	Expansions	Genes Gained	Equal	Contractions	Genes Lost	Families Lost	Average Expansion	Sig Expansions	Sig Contractions	Total Sig Changes
<0> (C. borealis)	2105	5373	18605	1926	2240	1589	0.138408	97	18	115
<1>	246	380	21797	593	645	503	-0.011707	21	22	43
<2> (P. trituberculatus)	663	1793	20269	1704	1933	1363	-0.00618484	44	24	68
<3>	547	921	18018	4071	4226	3790	-0.146006	29	4	33
<4> (E. sinensis)	1496	4078	19066	2074	2215	1852	0.0823025	67	7	74
<5>	549	944	21569	518	526	449	0.0184662	31	0	31
<6> (P. clarkii)	1311	4166	15390	5935	6148	5653	-0.0875596	56	4	60
<7>	24	38	22610	2	2	0	0.00159039	4	0	4
<8> (H. americanus)	1734	4185	15445	5457	5566	5216	-0.061009	48	3	51
<9>	27	43	22609	0	0	0	0.00189963	1	0	1
<10> (P. japonicus)	1467	2465	19491	1678	1864	1371	0.0265506	26	10	36
<11>	1396	3015	18127	3113	3211	2885	-0.00865877	71	4	75
<12> (P. chinensis)	603	1344	20118	1915	2173	1368	-0.0366231	38	28	66
<13>	67	98	22050	519	519	512	-0.0185987	5	0	5
<14> (L. vannamei)	2288	3951	18597	1751	1969	1342	0.0875596	78	21	99
<15>	349	516	20141	2146	2161	2011	-0.0726719	18	0	18
<16> (H. azteca)	1337	3740	12955	8344	8652	7944	-0.216999	14	6	20
<17>	21	31	19287	3328	3333	3296	-0.145874	0	0	0
<18> (L. salmonis)	970	2571	20132	1534	1722	1333	0.0375066	25	3	28
<19>	551	767	12142	9943	10055	9569	-0.41032	17	2	19
<20> (T. californicus)	1182	2669	20516	938	1096	778	0.0694911	10	7	17
<21>	0	0	22636	0	0	0	0	0	0	0
<22> (D. magna)	1377	3210	20469	790	1208	440	0.0884432	60	19	79
<23>	1251	3072	8426	12959	13212	12507	-0.447959	57	1	58
<24> (D. pulex)	1091	2268	20523	1022	1773	718	0.0218678	23	55	78
<26> (D. melanogaster - outgroup)	1233	2943	6040	15363	15835	14859	-0.569535	4	1	5
