# Supplementary material for: Chromosome-level reference genome for the Jonah crab, Cancer borealis
Source: G3 (Bethesda). 2024 Nov 6;15(1):jkae254. doi: 10.1093/g3journal/jkae254 (PMC11708212; doi:10.1093/g3journal/jkae254)
Supplement: jkae254_Supplementary_Data [file jkae254_supplementary_data.zip › Table_S5_G3-2024-405283.xlsx]

## Sheet: LGIC
Table S5. C. borealis gene models associated with neural functions
Ligand-gated ion channels						SwissProt DB						RefSeq - Invertebrate DB						EGGNOG DB								KEGG	Goterms
Gene #	JC Gene Model	Chromosome	CDS length	Protein length		Best Hit	Description	Percent Identical	Alignment Length	E Value	Coverage	Subject Sequence	Description	Percent Identical	Alignment Length	E Value	Coverage	EggNOG Seed Ortholog	EggNOG Seed E-Value	EggNOG Seed Score	EggNOG Predicted Gene	EggNOG Tax Scope	EggNOG Tax Scope Max	EggNOG Member OGs	EggNOG Description	EggNOG KEGG Terms	EggNOG GO Biological	EggNOG GO Cellular	EggNOG GO Molecular	EggNOG Protein Domains
Glutamate receptor ionotrophic - AMPA (α-amino-3-hydroxy-5-methyl-4-isoxazolepropionic acid)
11497	g11497.t1	12	390	130	sp|P23818|GRIA1_MOUSE	sp|P23818|GRIA1_MOUSE	Glutamate receptor 1	78.9	71	1.87e-29		XP_045113870.1	tektin-3-like [Portunus trituberculatus]	96.8	470	0	99.8	121225.PHUM293020-PA	6.04e-126	381		Arthropoda	artNOG[6]	034PK@artNOG,09XGD@biNOG,0SRBE@inNOG,0V8EF@meNOG,0XSCN@NOG,12RGE@opiNOG,KOG2685@euNOG	microtubule cytoskeleton organization		GO:0000003(L=-1),GO:0000226(L=-1),GO:0006996(L=-1),GO:0007010(L=-1),GO:0007017(L=-1),GO:0007320(L=-1),GO:0007618(L=-1),GO:0007620(L=-1),GO:0008150(L=-1),GO:0009987(L=-1),GO:0016043(L=-1),GO:0022414(L=-1),GO:0032501(L=-1),GO:0032504(L=-1),GO:0044703(L=-1),GO:0044706(L=-1),GO:0046692(L=-1),GO:0048609(L=-1),GO:0051704(L=-1),GO:0071840(L=-1),	GO:0005575(L=-1),GO:0005622(L=-1),GO:0005623(L=-1),GO:0005856(L=-1),GO:0005874(L=-1),GO:0015630(L=-1),GO:0032991(L=-1),GO:0043226(L=-1),GO:0043228(L=-1),GO:0043229(L=-1),GO:0043232(L=-1),GO:0044422(L=-1),GO:0044424(L=-1),GO:0044430(L=-1),GO:0044446(L=-1),GO:0044464(L=-1),		PFAM (Tektin), SMART (COIL)
11504	g11504.t1		429	143	sp|Q03445|GLR1_DROME	sp|Q03445|GLR1_DROME	Glutamate receptor 1	73.5	49	4.1e-15		XP_045113868.1	irregular chiasm C-roughest protein-like [Portunus trituberculatus]	92.7	822	0	92.1	6945.ISCW023039-PA	3.55e-157	480	KIRRE	Arthropoda	artNOG[6]	033IS@artNOG,09TI8@biNOG,0V4H5@meNOG,0XPX0@NOG,12RIJ@opiNOG,KOG3510@euNOG	syncytium formation		GO:0000768(L=-1),GO:0000902(L=-1),GO:0000904(L=-1),GO:0001654(L=-1),GO:0001655(L=-1),GO:0001700(L=-1),GO:0001745(L=-1),GO:0002164(L=-1),GO:0003008(L=-1),GO:0003014(L=-1),GO:0006949(L=-1),GO:0007043(L=-1),GO:0007154(L=-1),GO:0007155(L=-1),GO:0007156(L=-1),GO:0007157(L=-1),GO:0007267(L=-1),GO:0007275(L=-1),GO:0007399(L=-1),GO:0007409(L=-1),GO:0007423(L=-1),GO:0007517(L=-1),GO:0007519(L=-1),GO:00075…	GO:0005575(L=-1),GO:0005623(L=-1),GO:0005886(L=-1),GO:0005911(L=-1),GO:0005912(L=-1),GO:0005917(L=-1),GO:0009986(L=-1),GO:0016020(L=-1),GO:0030054(L=-1),GO:0031224(L=-1),GO:0036056(L=-1),GO:0044425(L=-1),GO:0044464(L=-1),GO:0045177(L=-1),GO:0070161(L=-1),GO:0071944(L=-1),	GO:0003674(L=-1),GO:0005488(L=-1),GO:0005515(L=-1),GO:0019904(L=-1),GO:0030165(L=-1),GO:0050839(L=-1),	PFAM (I-set, C2-set_2, V-set, ig), SMART (IG, TRANS, IG_like, IGc2, SIGNAL)
11510	g11510.t1		606	202	sp|Q03445|GLR1_DROME	sp|Q03445|GLR1_DROME	Glutamate receptor 1	57.4	54	4.06e-12
11512	g11512.t1		840	280	sp|Q03445|GLR1_DROME	sp|Q03445|GLR1_DROME	Glutamate receptor 1	53.8	52	3.61e-10
11515	g11515.t1		2130	710	sp|Q03445|GLR1_DROMEXP_050710442.1	sp|Q03445|GLR1_DROME	Glutamate receptor 1	23.7	367	1.84e-24
11521	g11521.t1		2802	934	sp|Q10914|GLR2_CAEELXP_045104344.1	sp|Q10914|GLR2_CAEEL	Glutamate receptor 2	24.4	418	1.61e-19
11524	g11524.t1		1764	588	sp|Q10914|GLR2_CAEELXP_045124015.1	sp|Q10914|GLR2_CAEEL	Glutamate receptor 2	26.5	200	1.63e-09
11532	g11532.t1		2169	723	sp|Q10914|GLR2_CAEELXP_045131544.1	sp|Q10914|GLR2_CAEEL	Glutamate receptor 2	23.6	478	7.69e-10
11549	g11549.t1		1488	496	sp|O81776|GLR24_ARATHXP_045101487.1	sp|O81776|GLR24_ARATH	Glutamate receptor 2.4	27	278	0.000377
11555	g11555.t1		849	283	sp|Q84W41|GLR36_ARATH	sp|Q84W41|GLR36_ARATH	Glutamate receptor 3.6	26.4	144	9.52e-05
11569	g11569.t1		450	150	sp|P19493|GRIA4_RAT	sp|P19493|GRIA4_RAT	Glutamate receptor 4	23	126	0.00045
11570	g11570.t1		1926	642	sp|P19493|GRIA4_RATXP_045130700.1	sp|P19493|GRIA4_RAT	Glutamate receptor 4	25.8	372	9.89e-12
9635	g9635.t1		255	85								XP_050728658.1	glutamate receptor 1-like isoform X1 [Eriocheir sinensis]	52.1	516	3.02e-166	87.4	6239.K10D3.1	7.91e-17	91.7		Nematodes	nemNOG[3]	09UD2@biNOG,0EHS5@chrNOG,0V5CD@meNOG,0XD0U@nemNOG,0XPSH@NOG,12SMD@opiNOG,18GUN@rhaNOG,KOG1054@euNOG	PBPe	40804724	GO:0006139(L=-1),GO:0006152(L=-1),GO:0006163(L=-1),GO:0006195(L=-1),GO:0006200(L=-1),GO:0006725(L=-1),GO:0006753(L=-1),GO:0006793(L=-1),GO:0006796(L=-1),GO:0006807(L=-1),GO:0006810(L=-1),GO:0006811(L=-1),GO:0007154(L=-1),GO:0007165(L=-1),GO:0007166(L=-1),GO:0007215(L=-1),GO:0008150(L=-1),GO:0008152(L=-1),GO:0009056(L=-1),GO:0009116(L=-1),GO:0009117(L=-1),GO:0009119(L=-1),GO:0009123(L=-1),GO:00091…	GO:0005575(L=-1),GO:0005623(L=-1),GO:0005886(L=-1),GO:0016020(L=-1),GO:0030054(L=-1),GO:0030288(L=-1),GO:0030312(L=-1),GO:0030313(L=-1),GO:0031224(L=-1),GO:0031975(L=-1),GO:0042597(L=-1),GO:0044425(L=-1),GO:0044456(L=-1),GO:0044462(L=-1),GO:0044464(L=-1),GO:0045202(L=-1),GO:0045211(L=-1),GO:0071944(L=-1),GO:0097060(L=-1),	GO:0000166(L=-1),GO:0001882(L=-1),GO:0001883(L=-1),GO:0003674(L=-1),GO:0003676(L=-1),GO:0003824(L=-1),GO:0004386(L=-1),GO:0004871(L=-1),GO:0004888(L=-1),GO:0004970(L=-1),GO:0005215(L=-1),GO:0005216(L=-1),GO:0005230(L=-1),GO:0005231(L=-1),GO:0005234(L=-1),GO:0005488(L=-1),GO:0005524(L=-1),GO:0008066(L=-1),GO:0015075(L=-1),GO:0015267(L=-1),GO:0015276(L=-1),GO:0016462(L=-1),GO:0016787(L=-1),GO:00168…	PFAM (Lig_chan-Glu_bd, SBP_bac_3, Lig_chan, ANF_receptor), SMART (TRANS, PBPe, Lig_chan-Glu_bd, SIGNAL)
9636	g9636.t1		783	261	sp|O73888|HPGDS_CHICKXP_050728153.1	sp|O73888|HPGDS_CHICK	Hematopoietic prostaglandin D synthase	43.7	197	3.16e-43		XP_045118210.1	glutamate receptor 2-like isoform X1 [Portunus trituberculatus]	63.8	803	0	98.1	7668.SPU_014664tr	3.02e-19	100	GRIK1	Animals	meNOG[21]	09UD2@biNOG,0V5CD@meNOG,0XPSH@NOG,12SMD@opiNOG,KOG1054@euNOG	Glutamate receptor, ionotropic	40804724	GO:0000902(L=-1),GO:0001508(L=-1),GO:0001662(L=-1),GO:0002209(L=-1),GO:0003008(L=-1),GO:0006139(L=-1),GO:0006152(L=-1),GO:0006163(L=-1),GO:0006195(L=-1),GO:0006200(L=-1),GO:0006725(L=-1),GO:0006753(L=-1),GO:0006793(L=-1),GO:0006796(L=-1),GO:0006807(L=-1),GO:0006810(L=-1),GO:0006811(L=-1),GO:0006812(L=-1),GO:0006873(L=-1),GO:0006874(L=-1),GO:0006875(L=-1),GO:0006886(L=-1),GO:0006915(L=-1),GO:00069…	GO:0005575(L=-1),GO:0005622(L=-1),GO:0005623(L=-1),GO:0005737(L=-1),GO:0005886(L=-1),GO:0008328(L=-1),GO:0016020(L=-1),GO:0030054(L=-1),GO:0030288(L=-1),GO:0030312(L=-1),GO:0030313(L=-1),GO:0030424(L=-1),GO:0030425(L=-1),GO:0031224(L=-1),GO:0031226(L=-1),GO:0031594(L=-1),GO:0031975(L=-1),GO:0032838(L=-1),GO:0032839(L=-1),GO:0032983(L=-1),GO:0032991(L=-1),GO:0033267(L=-1),GO:0034702(L=-1),GO:00425…	GO:0000166(L=-1),GO:0001640(L=-1),GO:0001882(L=-1),GO:0001883(L=-1),GO:0003674(L=-1),GO:0003676(L=-1),GO:0003824(L=-1),GO:0004386(L=-1),GO:0004871(L=-1),GO:0004888(L=-1),GO:0004930(L=-1),GO:0004970(L=-1),GO:0005215(L=-1),GO:0005216(L=-1),GO:0005230(L=-1),GO:0005231(L=-1),GO:0005234(L=-1),GO:0005244(L=-1),GO:0005261(L=-1),GO:0005488(L=-1),GO:0005515(L=-1),GO:0005524(L=-1),GO:0008066(L=-1),GO:00081…	PFAM (ANF_receptor, Lig_chan, SBP_bac_3, Lig_chan-Glu_bd), SMART (TRANS, Lig_chan-Glu_bd, PBPe, SIGNAL)
9637	g9637.t1		3156	1052	sp|P35348|ADA1A_HUMAN	sp|P35348|ADA1A_HUMAN	Alpha-1A adrenergic receptor	28.9	339	1.19e-29		XP_050707404.1	glutamate receptor 4-like isoform X3 [Eriocheir sinensis]	57.5	273	4.43e-103	99.6	7425.NV14657-PA	8.94e-09	63.2		Arthropoda	artNOG[6]	033W0@artNOG,09UD2@biNOG,0S446@hymNOG,0SWH8@inNOG,0V5CD@meNOG,0XPSH@NOG,12SMD@opiNOG,KOG1054@euNOG	glutamate receptor, ionotropic kainate	40804724	GO:0006810(L=-1),GO:0006811(L=-1),GO:0007154(L=-1),GO:0007165(L=-1),GO:0007166(L=-1),GO:0007215(L=-1),GO:0008150(L=-1),GO:0009987(L=-1),GO:0023052(L=-1),GO:0034220(L=-1),GO:0035235(L=-1),GO:0050789(L=-1),GO:0050794(L=-1),GO:0050896(L=-1),GO:0051179(L=-1),GO:0051234(L=-1),GO:0051716(L=-1),GO:0055085(L=-1),GO:0065007(L=-1),	GO:0005575(L=-1),GO:0005623(L=-1),GO:0005886(L=-1),GO:0016020(L=-1),GO:0030054(L=-1),GO:0031224(L=-1),GO:0044425(L=-1),GO:0044456(L=-1),GO:0044464(L=-1),GO:0045202(L=-1),GO:0045211(L=-1),GO:0071944(L=-1),GO:0097060(L=-1),	GO:0003674(L=-1),GO:0004871(L=-1),GO:0004888(L=-1),GO:0004970(L=-1),GO:0005215(L=-1),GO:0005216(L=-1),GO:0005230(L=-1),GO:0005231(L=-1),GO:0005234(L=-1),GO:0008066(L=-1),GO:0015075(L=-1),GO:0015267(L=-1),GO:0015276(L=-1),GO:0022803(L=-1),GO:0022834(L=-1),GO:0022836(L=-1),GO:0022839(L=-1),GO:0022857(L=-1),GO:0038023(L=-1),GO:0060089(L=-1),	PFAM (Lig_chan-Glu_bd, ANF_receptor, SBP_bac_3, Lig_chan), SMART (TRANS, Lig_chan-Glu_bd, PBPe, SIGNAL)
9827	g9827.t1		429	143								XP_050710442.1	glutamate receptor-like [Eriocheir sinensis]	65.1	659	4.06e-306	91.5	7460.GB18157-PA	7.68e-29	130		Arthropoda	artNOG[6]	03HW3@artNOG,0B5U8@biNOG,0ISR8@euNOG,0T497@inNOG,0WIGU@meNOG,120B7@NOG,13FAG@opiNOG	PBPe		GO:0003008(L=-1),GO:0006810(L=-1),GO:0006811(L=-1),GO:0007154(L=-1),GO:0007165(L=-1),GO:0007166(L=-1),GO:0007215(L=-1),GO:0007267(L=-1),GO:0007268(L=-1),GO:0008150(L=-1),GO:0009987(L=-1),GO:0010646(L=-1),GO:0019226(L=-1),GO:0023051(L=-1),GO:0023052(L=-1),GO:0031644(L=-1),GO:0032501(L=-1),GO:0034220(L=-1),GO:0035235(L=-1),GO:0035637(L=-1),GO:0044057(L=-1),GO:0050789(L=-1),GO:0050794(L=-1),GO:00508…	GO:0005575(L=-1),GO:0005623(L=-1),GO:0005886(L=-1),GO:0016020(L=-1),GO:0030054(L=-1),GO:0030288(L=-1),GO:0030312(L=-1),GO:0030313(L=-1),GO:0031224(L=-1),GO:0031975(L=-1),GO:0042597(L=-1),GO:0044425(L=-1),GO:0044456(L=-1),GO:0044462(L=-1),GO:0044464(L=-1),GO:0045202(L=-1),GO:0045211(L=-1),GO:0071944(L=-1),GO:0097060(L=-1),	GO:0003674(L=-1),GO:0004871(L=-1),GO:0004888(L=-1),GO:0004970(L=-1),GO:0005215(L=-1),GO:0005216(L=-1),GO:0005230(L=-1),GO:0005231(L=-1),GO:0005234(L=-1),GO:0008066(L=-1),GO:0015075(L=-1),GO:0015267(L=-1),GO:0015276(L=-1),GO:0015277(L=-1),GO:0022803(L=-1),GO:0022834(L=-1),GO:0022836(L=-1),GO:0022839(L=-1),GO:0022857(L=-1),GO:0038023(L=-1),GO:0060089(L=-1),	PFAM (Lig_chan-Glu_bd, SBP_bac_3, Lig_chan, ANF_receptor), SMART (TRANS, Lig_chan-Glu_bd, PBPe, SIGNAL)
9829	g9829.t1		459	153								XP_042204243.1	glutamate receptor-like [Homarus americanus]	64.1	387	5.78e-175	50.3	6669.DappuP327312	9.13e-31	133		Animals	meNOG[21]	0A0WG@biNOG,0VBT0@meNOG,0XQQV@NOG,14WR7@opiNOG,KOG1052@euNOG	Ligand-gated ion channel		GO:0006810(L=-1),GO:0006811(L=-1),GO:0007154(L=-1),GO:0007165(L=-1),GO:0007166(L=-1),GO:0007215(L=-1),GO:0008150(L=-1),GO:0009987(L=-1),GO:0023052(L=-1),GO:0034220(L=-1),GO:0035235(L=-1),GO:0050789(L=-1),GO:0050794(L=-1),GO:0050896(L=-1),GO:0051179(L=-1),GO:0051234(L=-1),GO:0051716(L=-1),GO:0055085(L=-1),GO:0065007(L=-1),	GO:0005575(L=-1),GO:0016020(L=-1),	GO:0003674(L=-1),GO:0004871(L=-1),GO:0004888(L=-1),GO:0004970(L=-1),GO:0005215(L=-1),GO:0005216(L=-1),GO:0005230(L=-1),GO:0005231(L=-1),GO:0005234(L=-1),GO:0008066(L=-1),GO:0015075(L=-1),GO:0015267(L=-1),GO:0015276(L=-1),GO:0022803(L=-1),GO:0022834(L=-1),GO:0022836(L=-1),GO:0022839(L=-1),GO:0022857(L=-1),GO:0038023(L=-1),GO:0060089(L=-1),	PFAM (Lig_chan, Lig_chan-Glu_bd, SBP_bac_3), SMART (TRANS, Lig_chan-Glu_bd, SIGNAL)
9832	g9832.t1		2169	723	XP_045104604.1							XP_045124011.1	glutamate receptor-like [Portunus trituberculatus]	56.8	535	4.21e-199	99.4	7227.FBpp0083391	6.48e-21	103		Arthropoda	artNOG[6]	0339H@artNOG,09UD2@biNOG,0GU9C@dipNOG,0HXYA@droNOG,0SR86@inNOG,0V5CD@meNOG,0XPSH@NOG,12SMD@opiNOG,KOG1054@euNOG	PBPe	40804724	GO:0003008(L=-1),GO:0006810(L=-1),GO:0006811(L=-1),GO:0007154(L=-1),GO:0007165(L=-1),GO:0007166(L=-1),GO:0007215(L=-1),GO:0007267(L=-1),GO:0007268(L=-1),GO:0008150(L=-1),GO:0009987(L=-1),GO:0010646(L=-1),GO:0019226(L=-1),GO:0023051(L=-1),GO:0023052(L=-1),GO:0031644(L=-1),GO:0032501(L=-1),GO:0034220(L=-1),GO:0035235(L=-1),GO:0035637(L=-1),GO:0044057(L=-1),GO:0050789(L=-1),GO:0050794(L=-1),GO:00508…	GO:0005575(L=-1),GO:0005623(L=-1),GO:0005886(L=-1),GO:0016020(L=-1),GO:0030054(L=-1),GO:0030288(L=-1),GO:0030312(L=-1),GO:0030313(L=-1),GO:0031224(L=-1),GO:0031975(L=-1),GO:0042597(L=-1),GO:0044425(L=-1),GO:0044456(L=-1),GO:0044462(L=-1),GO:0044464(L=-1),GO:0045202(L=-1),GO:0045211(L=-1),GO:0071944(L=-1),GO:0097060(L=-1),	GO:0003674(L=-1),GO:0004871(L=-1),GO:0004888(L=-1),GO:0004970(L=-1),GO:0005215(L=-1),GO:0005216(L=-1),GO:0005230(L=-1),GO:0005231(L=-1),GO:0005234(L=-1),GO:0008066(L=-1),GO:0015075(L=-1),GO:0015267(L=-1),GO:0015276(L=-1),GO:0015277(L=-1),GO:0022803(L=-1),GO:0022834(L=-1),GO:0022836(L=-1),GO:0022839(L=-1),GO:0022857(L=-1),GO:0038023(L=-1),GO:0060089(L=-1),	PFAM (Lig_chan, Lig_chan-Glu_bd, SBP_bac_3, ANF_receptor), SMART (TRANS, Lig_chan-Glu_bd, PBPe, SIGNAL)
Glutamate receptor ionotropic - NMDA (N-methyl-D-aspartate)
11806	g11806.t1		2544	848	sp|Q00959|NMDE1_RATXP_050731798.1	sp|Q00959|NMDE1_RAT	Glutamate receptor ionotropic, NMDA 2A	38.3	525	1.04e-105		XP_045113975.1	zinc finger and BTB domain-containing protein 24-like [Portunus trituberculatus]	83	704	1.47e-211	99.9	400682.PAC_15722487	0.00023	52	PGUG_03478	Opisthokonts	opiNOG[43]	13HHE@opiNOG,COG5048@NOG,KOG1721@euNOG	C2H2 transcription factor (Seb1)		GO:0000003(L=-1),GO:0000122(L=-1),GO:0000909(L=-1),GO:0003006(L=-1),GO:0006355(L=-1),GO:0006357(L=-1),GO:0007275(L=-1),GO:0008150(L=-1),GO:0009405(L=-1),GO:0009889(L=-1),GO:0009890(L=-1),GO:0009892(L=-1),GO:0010468(L=-1),GO:0010556(L=-1),GO:0010558(L=-1),GO:0010605(L=-1),GO:0010629(L=-1),GO:0019219(L=-1),GO:0019222(L=-1),GO:0019953(L=-1),GO:0022414(L=-1),GO:0030582(L=-1),GO:0030584(L=-1),GO:00313…	GO:0005575(L=-1),GO:0005622(L=-1),GO:0005623(L=-1),GO:0005634(L=-1),GO:0043226(L=-1),GO:0043227(L=-1),GO:0043229(L=-1),GO:0043231(L=-1),GO:0044424(L=-1),GO:0044464(L=-1),	GO:0003674(L=-1),GO:0003676(L=-1),GO:0003677(L=-1),GO:0003700(L=-1),GO:0005488(L=-1),GO:0008270(L=-1),GO:0043167(L=-1),GO:0043169(L=-1),GO:0043565(L=-1),GO:0046872(L=-1),GO:0046914(L=-1),GO:0097159(L=-1),GO:1901363(L=-1),	PFAM (zf-C2H2), SMART (ZnF_C2H2)
11807	g11807.t1		1530	510	sp|Q5IS45|NMDE1_PANTRXP_042232969.1	sp|Q5IS45|NMDE1_PANTR	Glutamate receptor ionotropic, NMDA 2A	37.9	420	1.53e-87		XP_045113943.1	60S ribosomal protein L37a-like [Portunus trituberculatus]	97.9	95	1.96e-61	99	54126.PPA22470	1.04e-45	147		Nematodes	nemNOG[3]	0A890@biNOG,0EKJ6@chrNOG,0VJ4R@meNOG,0XGAD@nemNOG,13UMX@opiNOG,COG1997@NOG,KOG0402@euNOG	Ribosomal L37ae protein family	3010	GO:0002119(L=-1),GO:0002164(L=-1),GO:0006412(L=-1),GO:0007275(L=-1),GO:0008150(L=-1),GO:0008152(L=-1),GO:0009058(L=-1),GO:0009059(L=-1),GO:0009790(L=-1),GO:0009791(L=-1),GO:0009792(L=-1),GO:0009987(L=-1),GO:0010467(L=-1),GO:0019538(L=-1),GO:0032501(L=-1),GO:0032502(L=-1),GO:0034645(L=-1),GO:0040007(L=-1),GO:0040008(L=-1),GO:0040009(L=-1),GO:0040010(L=-1),GO:0043170(L=-1),GO:0044237(L=-1),GO:00442…	GO:0005575(L=-1),GO:0005622(L=-1),GO:0005623(L=-1),GO:0005737(L=-1),GO:0005840(L=-1),GO:0032991(L=-1),GO:0043226(L=-1),GO:0043228(L=-1),GO:0043229(L=-1),GO:0043232(L=-1),GO:0044424(L=-1),GO:0044444(L=-1),GO:0044464(L=-1),	GO:0003674(L=-1),GO:0003735(L=-1),GO:0005198(L=-1),	PFAM (Ribosomal_L37ae)
11811	g11811.t1		2391	797	sp|Q14957|NMDE3_HUMANXP_045112855.1	sp|Q14957|NMDE3_HUMAN	Glutamate receptor ionotropic, NMDA 2C	35	603	3.47e-111
11812	g11812.t1		291	97	sp|Q8TCU5|NMD3A_HUMAN	sp|Q8TCU5|NMD3A_HUMAN	Glutamate receptor ionotropic, NMDA 3A	52.1	71	1.1e-15		XP_050705586.1	uncharacterized protein LOC126990984 [Eriocheir sinensis]	76	592	4.3e-304	83.1	7668.SPU_028185tr	1.27e-31	139		Animals	meNOG[21]	0B49M@biNOG,0IPXZ@euNOG,0WGSB@meNOG,11I63@NOG,13CU0@opiNOG	Pfam:RnaseH		GO:0006139(L=-1),GO:0006259(L=-1),GO:0006260(L=-1),GO:0006278(L=-1),GO:0006725(L=-1),GO:0006807(L=-1),GO:0008150(L=-1),GO:0008152(L=-1),GO:0009058(L=-1),GO:0009059(L=-1),GO:0009987(L=-1),GO:0034641(L=-1),GO:0034645(L=-1),GO:0043170(L=-1),GO:0044237(L=-1),GO:0044238(L=-1),GO:0044249(L=-1),GO:0044260(L=-1),GO:0046483(L=-1),GO:0071704(L=-1),GO:0090304(L=-1),GO:0090305(L=-1),GO:1901360(L=-1),GO:19015…		GO:0003674(L=-1),GO:0003676(L=-1),GO:0003723(L=-1),GO:0003824(L=-1),GO:0003964(L=-1),GO:0004518(L=-1),GO:0004519(L=-1),GO:0004521(L=-1),GO:0004523(L=-1),GO:0004540(L=-1),GO:0005488(L=-1),GO:0016740(L=-1),GO:0016772(L=-1),GO:0016779(L=-1),GO:0016787(L=-1),GO:0016788(L=-1),GO:0016891(L=-1),GO:0016893(L=-1),GO:0034061(L=-1),GO:0097159(L=-1),GO:1901363(L=-1),	PFAM (RnaseH, RVT_1, Exo_endo_phos)
11813	g11813.t1		1371	457	sp|Q8TCU5|NMD3A_HUMANXP_053639637.1	sp|Q8TCU5|NMD3A_HUMAN	Glutamate receptor ionotropic, NMDA 3A	22.1	417	4.73e-22		XP_045114073.1	sex peptide receptor-like [Portunus trituberculatus]	89.6	393	2.58e-239	73.2	7029.ACYPI003290-PA	1.69e-108	335	SPR	Arthropoda	artNOG[6]	033UM@artNOG,0A33H@biNOG,0IEWI@euNOG,0SQIA@inNOG,0VDYF@meNOG,11B3E@NOG,13BYU@opiNOG	Peptide receptor		GO:0000003(L=-1),GO:0006468(L=-1),GO:0006793(L=-1),GO:0006796(L=-1),GO:0007154(L=-1),GO:0007165(L=-1),GO:0007166(L=-1),GO:0007186(L=-1),GO:0007218(L=-1),GO:0007610(L=-1),GO:0007617(L=-1),GO:0007618(L=-1),GO:0007621(L=-1),GO:0008150(L=-1),GO:0008152(L=-1),GO:0009987(L=-1),GO:0016310(L=-1),GO:0019098(L=-1),GO:0019538(L=-1),GO:0022414(L=-1),GO:0023052(L=-1),GO:0032501(L=-1),GO:0032504(L=-1),GO:00362…	GO:0005575(L=-1),GO:0005623(L=-1),GO:0005886(L=-1),GO:0016020(L=-1),GO:0031224(L=-1),GO:0044425(L=-1),GO:0044464(L=-1),GO:0071944(L=-1),	GO:0001653(L=-1),GO:0003674(L=-1),GO:0003824(L=-1),GO:0004672(L=-1),GO:0004871(L=-1),GO:0004888(L=-1),GO:0004930(L=-1),GO:0008528(L=-1),GO:0016301(L=-1),GO:0016740(L=-1),GO:0016772(L=-1),GO:0016773(L=-1),GO:0038023(L=-1),GO:0050254(L=-1),GO:0060089(L=-1),	PFAM (7TM_GPCR_Srw, 7tm_1, 7TM_GPCR_Srsx), SMART (TRANS, SIGNAL)
11821	g11821.t1		1101	367	sp|O60391|NMD3B_HUMANXP_050712561.1	sp|O60391|NMD3B_HUMAN	Glutamate receptor ionotropic, NMDA 3B	25	192	1.25e-08
11437	g11437.t1		3336	1112	sp|B4LZB5|NMDA1_DROVIXP_045112782.1	sp|B4LZB5|NMDA1_DROVI	Glutamate [NMDA] receptor subunit 1	46.4	842	5.78e-244
11444	g11444.t1		1449	483	sp|B3P2E5|NMDA1_DROERXP_023312647.1	sp|B3P2E5|NMDA1_DROER	Glutamate [NMDA] receptor subunit 1	53.2	376	1.37e-123
11447	g11447.t1		2493	831	sp|Q296F7|NMDA1_DROPSXP_045101789.1	sp|Q296F7|NMDA1_DROPS	Glutamate [NMDA] receptor subunit 1	72.1	527	7.36e-254
11451	g11451.t1		1083	361	sp|B4MU83|NMDA1_DROWIXP_042234092.1	sp|B4MU83|NMDA1_DROWI	Glutamate [NMDA] receptor subunit 1	27	111	0.000895
11454	g11454.t1		1299	433	sp|B4MU83|NMDA1_DROWIXP_045122605.1	sp|B4MU83|NMDA1_DROWI	Glutamate [NMDA] receptor subunit 1	24.4	393	4.7e-18		XP_050702318.1	proteoglycan 4-like [Eriocheir sinensis]	52.2	1348	0	96
9787	g9787.t2		828	276	XP_045103595.1							XP_042232969.1	glutamate receptor ionotropic, NMDA 2A-like, partial [Homarus americanus]	80.7	560	0	99.4	7070.TC003802-PA	2.84e-217	633		Arthropoda	artNOG[6]	032P2@artNOG,09UF6@biNOG,0SPIU@inNOG,0V5EG@meNOG,0XNUR@NOG,12NQJ@opiNOG,KOG1053@euNOG	glutamate receptor, ionotropic, n-methyl d-aspartate epsilon	4.08047e+51	GO:0003008(L=-1),GO:0006810(L=-1),GO:0006811(L=-1),GO:0007154(L=-1),GO:0007165(L=-1),GO:0007166(L=-1),GO:0007215(L=-1),GO:0007600(L=-1),GO:0007610(L=-1),GO:0007611(L=-1),GO:0007613(L=-1),GO:0007616(L=-1),GO:0008150(L=-1),GO:0009987(L=-1),GO:0023052(L=-1),GO:0032501(L=-1),GO:0034220(L=-1),GO:0035235(L=-1),GO:0050789(L=-1),GO:0050794(L=-1),GO:0050877(L=-1),GO:0050890(L=-1),GO:0050896(L=-1),GO:00509…	GO:0005575(L=-1),GO:0005623(L=-1),GO:0005886(L=-1),GO:0008328(L=-1),GO:0016020(L=-1),GO:0030054(L=-1),GO:0030288(L=-1),GO:0030312(L=-1),GO:0030313(L=-1),GO:0031224(L=-1),GO:0031226(L=-1),GO:0031975(L=-1),GO:0032991(L=-1),GO:0034702(L=-1),GO:0042597(L=-1),GO:0043235(L=-1),GO:0044425(L=-1),GO:0044456(L=-1),GO:0044459(L=-1),GO:0044462(L=-1),GO:0044464(L=-1),GO:0045202(L=-1),GO:0045211(L=-1),GO:00719…	GO:0003674(L=-1),GO:0004871(L=-1),GO:0004888(L=-1),GO:0004970(L=-1),GO:0004972(L=-1),GO:0005215(L=-1),GO:0005216(L=-1),GO:0005230(L=-1),GO:0005231(L=-1),GO:0005234(L=-1),GO:0008066(L=-1),GO:0015075(L=-1),GO:0015267(L=-1),GO:0015276(L=-1),GO:0022803(L=-1),GO:0022834(L=-1),GO:0022836(L=-1),GO:0022839(L=-1),GO:0022857(L=-1),GO:0038023(L=-1),GO:0060089(L=-1),	PFAM (Lig_chan-Glu_bd, SBP_bac_3, ANF_receptor, Lig_chan), SMART (TRANS, Lig_chan-Glu_bd, PBPe, SIGNAL, COIL)
9790	g9790.t1		1926	642	sp|P09131|P3_HUMANXP_045103592.1	sp|P09131|P3_HUMAN	P3 protein	32.9	231	2.73e-25		XP_050731798.1	glutamate receptor ionotropic, NMDA 2B-like [Eriocheir sinensis]	90.3	673	0	79.4	7070.TC003802-PA	5.61e-284	817		Arthropoda	artNOG[6]	032P2@artNOG,09UF6@biNOG,0SPIU@inNOG,0V5EG@meNOG,0XNUR@NOG,12NQJ@opiNOG,KOG1053@euNOG	glutamate receptor, ionotropic, n-methyl d-aspartate epsilon	4.08047e+51	GO:0003008(L=-1),GO:0006810(L=-1),GO:0006811(L=-1),GO:0007154(L=-1),GO:0007165(L=-1),GO:0007166(L=-1),GO:0007215(L=-1),GO:0007600(L=-1),GO:0007610(L=-1),GO:0007611(L=-1),GO:0007613(L=-1),GO:0007616(L=-1),GO:0008150(L=-1),GO:0009987(L=-1),GO:0023052(L=-1),GO:0032501(L=-1),GO:0034220(L=-1),GO:0035235(L=-1),GO:0050789(L=-1),GO:0050794(L=-1),GO:0050877(L=-1),GO:0050890(L=-1),GO:0050896(L=-1),GO:00509…	GO:0005575(L=-1),GO:0005623(L=-1),GO:0005886(L=-1),GO:0008328(L=-1),GO:0016020(L=-1),GO:0030054(L=-1),GO:0030288(L=-1),GO:0030312(L=-1),GO:0030313(L=-1),GO:0031224(L=-1),GO:0031226(L=-1),GO:0031975(L=-1),GO:0032991(L=-1),GO:0034702(L=-1),GO:0042597(L=-1),GO:0043235(L=-1),GO:0044425(L=-1),GO:0044456(L=-1),GO:0044459(L=-1),GO:0044462(L=-1),GO:0044464(L=-1),GO:0045202(L=-1),GO:0045211(L=-1),GO:00719…	GO:0003674(L=-1),GO:0004871(L=-1),GO:0004888(L=-1),GO:0004970(L=-1),GO:0004972(L=-1),GO:0005215(L=-1),GO:0005216(L=-1),GO:0005230(L=-1),GO:0005231(L=-1),GO:0005234(L=-1),GO:0008066(L=-1),GO:0015075(L=-1),GO:0015267(L=-1),GO:0015276(L=-1),GO:0022803(L=-1),GO:0022834(L=-1),GO:0022836(L=-1),GO:0022839(L=-1),GO:0022857(L=-1),GO:0038023(L=-1),GO:0060089(L=-1),	PFAM (Lig_chan-Glu_bd, SBP_bac_3, ANF_receptor, Lig_chan), SMART (TRANS, Lig_chan-Glu_bd, PBPe, SIGNAL, COIL)
9795	g9795.t1		1599	533	sp|A5GFY8|SERA_PIGXP_045103586.1	sp|A5GFY8|SERA_PIG	D-3-phosphoglycerate dehydrogenase	49.3	531	1.95e-159		XP_045112855.1	glutamate receptor ionotropic, NMDA 2B-like isoform X1 [Portunus trituberculatus]	96.9	672	0	84.3	7070.TC003802-PA	3.49e-300	857		Arthropoda	artNOG[6]	032P2@artNOG,09UF6@biNOG,0SPIU@inNOG,0V5EG@meNOG,0XNUR@NOG,12NQJ@opiNOG,KOG1053@euNOG	glutamate receptor, ionotropic, n-methyl d-aspartate epsilon	4.08047e+51	GO:0003008(L=-1),GO:0006810(L=-1),GO:0006811(L=-1),GO:0007154(L=-1),GO:0007165(L=-1),GO:0007166(L=-1),GO:0007215(L=-1),GO:0007600(L=-1),GO:0007610(L=-1),GO:0007611(L=-1),GO:0007613(L=-1),GO:0007616(L=-1),GO:0008150(L=-1),GO:0009987(L=-1),GO:0023052(L=-1),GO:0032501(L=-1),GO:0034220(L=-1),GO:0035235(L=-1),GO:0050789(L=-1),GO:0050794(L=-1),GO:0050877(L=-1),GO:0050890(L=-1),GO:0050896(L=-1),GO:00509…	GO:0005575(L=-1),GO:0005623(L=-1),GO:0005886(L=-1),GO:0008328(L=-1),GO:0016020(L=-1),GO:0030054(L=-1),GO:0030288(L=-1),GO:0030312(L=-1),GO:0030313(L=-1),GO:0031224(L=-1),GO:0031226(L=-1),GO:0031975(L=-1),GO:0032991(L=-1),GO:0034702(L=-1),GO:0042597(L=-1),GO:0043235(L=-1),GO:0044425(L=-1),GO:0044456(L=-1),GO:0044459(L=-1),GO:0044462(L=-1),GO:0044464(L=-1),GO:0045202(L=-1),GO:0045211(L=-1),GO:00719…	GO:0003674(L=-1),GO:0004871(L=-1),GO:0004888(L=-1),GO:0004970(L=-1),GO:0004972(L=-1),GO:0005215(L=-1),GO:0005216(L=-1),GO:0005230(L=-1),GO:0005231(L=-1),GO:0005234(L=-1),GO:0008066(L=-1),GO:0015075(L=-1),GO:0015267(L=-1),GO:0015276(L=-1),GO:0022803(L=-1),GO:0022834(L=-1),GO:0022836(L=-1),GO:0022839(L=-1),GO:0022857(L=-1),GO:0038023(L=-1),GO:0060089(L=-1),	PFAM (Lig_chan-Glu_bd, SBP_bac_3, ANF_receptor, Lig_chan), SMART (TRANS, Lig_chan-Glu_bd, PBPe, SIGNAL, COIL)
9797	g9797.t1		1488	496	sp|A6QP84|SOAT_BOVINXP_045103590.1	sp|A6QP84|SOAT_BOVIN	Sodium-dependent organic anion transporter	33.6	262	1.78e-24		XP_053639637.1	glutamate receptor ionotropic, NMDA 3A-like [Cherax quadricarinatus]	88.2	414	3.49e-260	90.2	6945.ISCW009282-PA	2.88e-37	152		Arthropoda	artNOG[6]	034CT@artNOG,09XZW@biNOG,0VAMA@meNOG,0XNUR@NOG,12S7K@opiNOG,KOG1053@euNOG	Bacterial extracellular solute-binding proteins, family 3	4.08047e+23	GO:0006810(L=-1),GO:0006811(L=-1),GO:0007154(L=-1),GO:0007165(L=-1),GO:0007166(L=-1),GO:0007215(L=-1),GO:0008150(L=-1),GO:0009987(L=-1),GO:0023052(L=-1),GO:0034220(L=-1),GO:0035235(L=-1),GO:0050789(L=-1),GO:0050794(L=-1),GO:0050896(L=-1),GO:0051179(L=-1),GO:0051234(L=-1),GO:0051716(L=-1),GO:0055085(L=-1),GO:0065007(L=-1),	GO:0005575(L=-1),GO:0005623(L=-1),GO:0016020(L=-1),GO:0030288(L=-1),GO:0030312(L=-1),GO:0030313(L=-1),GO:0031224(L=-1),GO:0031975(L=-1),GO:0042597(L=-1),GO:0044425(L=-1),GO:0044462(L=-1),GO:0044464(L=-1),GO:0071944(L=-1),	GO:0003674(L=-1),GO:0004871(L=-1),GO:0004888(L=-1),GO:0004970(L=-1),GO:0005215(L=-1),GO:0005216(L=-1),GO:0005230(L=-1),GO:0005231(L=-1),GO:0005234(L=-1),GO:0008066(L=-1),GO:0015075(L=-1),GO:0015267(L=-1),GO:0015276(L=-1),GO:0022803(L=-1),GO:0022834(L=-1),GO:0022836(L=-1),GO:0022839(L=-1),GO:0022857(L=-1),GO:0038023(L=-1),GO:0060089(L=-1),	PFAM (SBP_bac_3, Lig_chan-Glu_bd, Lig_chan, ANF_receptor), SMART (TRANS, Lig_chan-Glu_bd, SIGNAL, COIL)
9590	g9590.t1		21873	7291								XP_053630900.1	glutamate [NMDA] receptor subunit 1-like [Cherax quadricarinatus]	33.6	125	1.15e-23	72.7	7719.ENSCINP00000030644	5.53e-11	66.2		Animals	meNOG[21]	0B5TF@biNOG,0E93Y@chorNOG,0ISQ3@euNOG,0WIG0@meNOG,0YPPT@NOG,13F9P@opiNOG	Ligated ion channel L-glutamate- and glycine-binding site	4080	GO:0006810(L=-1),GO:0006811(L=-1),GO:0007154(L=-1),GO:0007165(L=-1),GO:0007166(L=-1),GO:0007215(L=-1),GO:0008150(L=-1),GO:0009987(L=-1),GO:0023052(L=-1),GO:0034220(L=-1),GO:0035235(L=-1),GO:0050789(L=-1),GO:0050794(L=-1),GO:0050896(L=-1),GO:0051179(L=-1),GO:0051234(L=-1),GO:0051716(L=-1),GO:0055085(L=-1),GO:0065007(L=-1),	GO:0005575(L=-1),GO:0016020(L=-1),	GO:0003674(L=-1),GO:0004871(L=-1),GO:0004888(L=-1),GO:0004970(L=-1),GO:0005215(L=-1),GO:0005216(L=-1),GO:0005230(L=-1),GO:0005231(L=-1),GO:0005234(L=-1),GO:0008066(L=-1),GO:0015075(L=-1),GO:0015267(L=-1),GO:0015276(L=-1),GO:0022803(L=-1),GO:0022834(L=-1),GO:0022836(L=-1),GO:0022839(L=-1),GO:0022857(L=-1),GO:0038023(L=-1),GO:0060089(L=-1),	PFAM (Lig_chan-Glu_bd, SBP_bac_3, Lig_chan), SMART (TRANS, Lig_chan-Glu_bd)
9593	g9593.t1		663	221								XP_053630900.1	glutamate [NMDA] receptor subunit 1-like [Cherax quadricarinatus]	44.9	127	7.68e-37	55.2	7897.ENSLACP00000019586	6.9e-15	80.1	GRID2	Animals	meNOG[21]	0B5UA@biNOG,0E946@chorNOG,0ISR9@euNOG,0WIGW@meNOG,0YYDD@NOG,13FAI@opiNOG,1DG04@veNOG	Glutamate receptor, ionotropic, delta	408040804730	GO:0001964(L=-1),GO:0003008(L=-1),GO:0006810(L=-1),GO:0006811(L=-1),GO:0007154(L=-1),GO:0007165(L=-1),GO:0007166(L=-1),GO:0007215(L=-1),GO:0007267(L=-1),GO:0007268(L=-1),GO:0007270(L=-1),GO:0007275(L=-1),GO:0007399(L=-1),GO:0008104(L=-1),GO:0008150(L=-1),GO:0009605(L=-1),GO:0009987(L=-1),GO:0010941(L=-1),GO:0010975(L=-1),GO:0019226(L=-1),GO:0022008(L=-1),GO:0023052(L=-1),GO:0030154(L=-1),GO:00313…	GO:0005575(L=-1),GO:0005623(L=-1),GO:0005886(L=-1),GO:0008328(L=-1),GO:0016020(L=-1),GO:0030054(L=-1),GO:0030288(L=-1),GO:0030312(L=-1),GO:0030313(L=-1),GO:0030425(L=-1),GO:0031224(L=-1),GO:0031226(L=-1),GO:0031975(L=-1),GO:0032991(L=-1),GO:0034702(L=-1),GO:0042597(L=-1),GO:0042995(L=-1),GO:0043005(L=-1),GO:0043197(L=-1),GO:0043235(L=-1),GO:0044309(L=-1),GO:0044425(L=-1),GO:0044456(L=-1),GO:00444…	GO:0003674(L=-1),GO:0004871(L=-1),GO:0004888(L=-1),GO:0004970(L=-1),GO:0005215(L=-1),GO:0005216(L=-1),GO:0005230(L=-1),GO:0005231(L=-1),GO:0005234(L=-1),GO:0005488(L=-1),GO:0005515(L=-1),GO:0008066(L=-1),GO:0015075(L=-1),GO:0015267(L=-1),GO:0015276(L=-1),GO:0019904(L=-1),GO:0022803(L=-1),GO:0022834(L=-1),GO:0022836(L=-1),GO:0022839(L=-1),GO:0022857(L=-1),GO:0030165(L=-1),GO:0038023(L=-1),GO:00600…	PFAM (SBP_bac_3, Lig_chan, Lig_chan-Glu_bd, ANF_receptor), SMART (TRANS, Lig_chan-Glu_bd, PBPe, SIGNAL)
9596	g9596.t1		273	91								XP_053630900.1	glutamate [NMDA] receptor subunit 1-like [Cherax quadricarinatus]	43.4	106	5.14e-25	57.9	7739.JGI108853	1.13e-08	60.5		Eukaryotes	euNOG[57]	0ISR8@euNOG,120B7@NOG	Glutamate-gated receptor that probably acts as non- selective cation channel (By similarity)		GO:0003008(L=-1),GO:0006810(L=-1),GO:0006811(L=-1),GO:0007154(L=-1),GO:0007165(L=-1),GO:0007166(L=-1),GO:0007186(L=-1),GO:0007215(L=-1),GO:0007267(L=-1),GO:0007268(L=-1),GO:0008150(L=-1),GO:0009987(L=-1),GO:0010646(L=-1),GO:0019226(L=-1),GO:0023051(L=-1),GO:0023052(L=-1),GO:0031644(L=-1),GO:0032501(L=-1),GO:0034220(L=-1),GO:0035235(L=-1),GO:0035637(L=-1),GO:0044057(L=-1),GO:0050789(L=-1),GO:00507…	GO:0005575(L=-1),GO:0005623(L=-1),GO:0005886(L=-1),GO:0016020(L=-1),GO:0030054(L=-1),GO:0030288(L=-1),GO:0030312(L=-1),GO:0030313(L=-1),GO:0031224(L=-1),GO:0031975(L=-1),GO:0042597(L=-1),GO:0044425(L=-1),GO:0044456(L=-1),GO:0044462(L=-1),GO:0044464(L=-1),GO:0045202(L=-1),GO:0045211(L=-1),GO:0071944(L=-1),GO:0097060(L=-1),	GO:0003674(L=-1),GO:0004871(L=-1),GO:0004888(L=-1),GO:0004930(L=-1),GO:0004965(L=-1),GO:0004970(L=-1),GO:0005215(L=-1),GO:0005216(L=-1),GO:0005230(L=-1),GO:0005231(L=-1),GO:0005234(L=-1),GO:0008066(L=-1),GO:0015075(L=-1),GO:0015267(L=-1),GO:0015276(L=-1),GO:0015277(L=-1),GO:0016917(L=-1),GO:0022803(L=-1),GO:0022834(L=-1),GO:0022836(L=-1),GO:0022839(L=-1),GO:0022857(L=-1),GO:0038023(L=-1),GO:00600…	PFAM (SBP_bac_3, Lig_chan, ANF_receptor, Lig_chan-Glu_bd), SMART (TRANS, Lig_chan-Glu_bd, PBPe, SIGNAL)
9607	g9607.t1		546	182								XP_053630900.1	glutamate [NMDA] receptor subunit 1-like [Cherax quadricarinatus]	33.1	148	9.76e-22	97.3	10228.TriadP19383	1.54e-06	53.1		Animals	meNOG[21]	0V5CD@meNOG,0XPSH@NOG,12SMD@opiNOG,KOG1054@euNOG
9609	g9609.t1		2097	699								XP_053630900.1	glutamate [NMDA] receptor subunit 1-like [Cherax quadricarinatus]	32.9	146	2.21e-23	90.6	6945.ISCW015703-PA	5.81e-05	48.9		Eukaryotes	euNOG[57]	0XQQV@NOG,KOG1052@euNOG	glutamate receptor		GO:0006810(L=-1),GO:0006811(L=-1),GO:0007154(L=-1),GO:0007165(L=-1),GO:0007166(L=-1),GO:0007215(L=-1),GO:0008150(L=-1),GO:0009987(L=-1),GO:0023052(L=-1),GO:0034220(L=-1),GO:0035235(L=-1),GO:0050789(L=-1),GO:0050794(L=-1),GO:0050896(L=-1),GO:0051179(L=-1),GO:0051234(L=-1),GO:0051716(L=-1),GO:0055085(L=-1),GO:0065007(L=-1),	GO:0005575(L=-1),GO:0005623(L=-1),GO:0016020(L=-1),GO:0030288(L=-1),GO:0030312(L=-1),GO:0030313(L=-1),GO:0031224(L=-1),GO:0031975(L=-1),GO:0042597(L=-1),GO:0044425(L=-1),GO:0044462(L=-1),GO:0044464(L=-1),GO:0071944(L=-1),	GO:0003674(L=-1),GO:0004871(L=-1),GO:0004888(L=-1),GO:0004970(L=-1),GO:0005215(L=-1),GO:0005216(L=-1),GO:0005230(L=-1),GO:0005231(L=-1),GO:0005234(L=-1),GO:0008066(L=-1),GO:0015075(L=-1),GO:0015267(L=-1),GO:0015276(L=-1),GO:0022803(L=-1),GO:0022834(L=-1),GO:0022836(L=-1),GO:0022839(L=-1),GO:0022857(L=-1),GO:0038023(L=-1),GO:0060089(L=-1),	PFAM (Lig_chan, SBP_bac_3, ANF_receptor, Lig_chan-Glu_bd), SMART (TRANS, SIGNAL, PBPe, Lig_chan-Glu_bd)
9613	g9613.t1		507	169								XP_042233419.1	glutamate [NMDA] receptor subunit 1-like [Homarus americanus]	40.4	638	2.69e-150	96.2	7739.JGI134185	1.99e-16	89.4		Animals	meNOG[21]	0B5U7@biNOG,0ISR7@euNOG,0WIGT@meNOG,0Y9VH@NOG,13FAF@opiNOG	PBPe		GO:0006810(L=-1),GO:0006811(L=-1),GO:0007154(L=-1),GO:0007165(L=-1),GO:0007166(L=-1),GO:0007215(L=-1),GO:0008150(L=-1),GO:0009987(L=-1),GO:0023052(L=-1),GO:0034220(L=-1),GO:0035235(L=-1),GO:0050789(L=-1),GO:0050794(L=-1),GO:0050896(L=-1),GO:0051179(L=-1),GO:0051234(L=-1),GO:0051716(L=-1),GO:0055085(L=-1),GO:0065007(L=-1),	GO:0005575(L=-1),GO:0005623(L=-1),GO:0005886(L=-1),GO:0016020(L=-1),GO:0030054(L=-1),GO:0030288(L=-1),GO:0030312(L=-1),GO:0030313(L=-1),GO:0031224(L=-1),GO:0031975(L=-1),GO:0042597(L=-1),GO:0044425(L=-1),GO:0044456(L=-1),GO:0044462(L=-1),GO:0044464(L=-1),GO:0045202(L=-1),GO:0045211(L=-1),GO:0071944(L=-1),GO:0097060(L=-1),	GO:0003674(L=-1),GO:0004871(L=-1),GO:0004888(L=-1),GO:0004970(L=-1),GO:0005215(L=-1),GO:0005216(L=-1),GO:0005230(L=-1),GO:0005231(L=-1),GO:0005234(L=-1),GO:0008066(L=-1),GO:0015075(L=-1),GO:0015267(L=-1),GO:0015276(L=-1),GO:0022803(L=-1),GO:0022834(L=-1),GO:0022836(L=-1),GO:0022839(L=-1),GO:0022857(L=-1),GO:0038023(L=-1),GO:0060089(L=-1),	PFAM (Lig_chan-Glu_bd, SBP_bac_3, Lig_chan, ANF_receptor), SMART (TRANS, Lig_chan-Glu_bd, PBPe)
9615	g9615.t1		3525	1175	sp|P49869|HR38_DROMEXP_045104181.1	sp|P49869|HR38_DROME	Probable nuclear hormone receptor HR38	71.2	386	7.38e-157		XP_045123884.1	glutamate [NMDA] receptor subunit 1-like [Portunus trituberculatus]	50.1	583	4.05e-181	85	121225.PHUM513120-PA	3.01e-14	83.2		Arthropoda	artNOG[6]	03HVY@artNOG,0B5U1@biNOG,0ISQY@euNOG,0T492@inNOG,0WIGM@meNOG,10QDS@NOG,13FA8@opiNOG	Ligand-gated ion channel		GO:0003008(L=-1),GO:0006810(L=-1),GO:0006811(L=-1),GO:0007154(L=-1),GO:0007165(L=-1),GO:0007166(L=-1),GO:0007215(L=-1),GO:0007600(L=-1),GO:0007606(L=-1),GO:0008150(L=-1),GO:0009593(L=-1),GO:0009987(L=-1),GO:0023052(L=-1),GO:0032501(L=-1),GO:0034220(L=-1),GO:0035235(L=-1),GO:0042221(L=-1),GO:0050789(L=-1),GO:0050794(L=-1),GO:0050877(L=-1),GO:0050896(L=-1),GO:0050906(L=-1),GO:0050907(L=-1),GO:00511…	GO:0005575(L=-1),GO:0005623(L=-1),GO:0005886(L=-1),GO:0016020(L=-1),GO:0030288(L=-1),GO:0030312(L=-1),GO:0030313(L=-1),GO:0031224(L=-1),GO:0031975(L=-1),GO:0042597(L=-1),GO:0044425(L=-1),GO:0044462(L=-1),GO:0044464(L=-1),GO:0071944(L=-1),	GO:0003674(L=-1),GO:0004871(L=-1),GO:0004888(L=-1),GO:0004970(L=-1),GO:0005215(L=-1),GO:0005216(L=-1),GO:0005230(L=-1),GO:0005231(L=-1),GO:0005234(L=-1),GO:0008066(L=-1),GO:0015075(L=-1),GO:0015267(L=-1),GO:0015276(L=-1),GO:0022803(L=-1),GO:0022834(L=-1),GO:0022836(L=-1),GO:0022839(L=-1),GO:0022857(L=-1),GO:0038023(L=-1),GO:0060089(L=-1),	PFAM (Lig_chan, SBP_bac_3, Lig_chan-Glu_bd, Serpin), SMART (TRANS, SIGNAL, SERPIN)
9618	g9618.t1		651	217	sp|Q95RA8|MOB1_DROMEXP_045104191.1	sp|Q95RA8|MOB1_DROME	MOB kinase activator-like 1	91.2	215	6.29e-148		XP_045123884.1	glutamate [NMDA] receptor subunit 1-like [Portunus trituberculatus]	49.1	583	7.38e-176	74.1	7070.TC000374-PA	7.3e-14	82.4		Arthropoda	artNOG[6]	03HVY@artNOG,0B5U1@biNOG,0ISQY@euNOG,0T492@inNOG,0WIGM@meNOG,10QDS@NOG,13FA8@opiNOG	Ligand-gated ion channel		GO:0003008(L=-1),GO:0006810(L=-1),GO:0006811(L=-1),GO:0007154(L=-1),GO:0007165(L=-1),GO:0007166(L=-1),GO:0007215(L=-1),GO:0007600(L=-1),GO:0007606(L=-1),GO:0008150(L=-1),GO:0009593(L=-1),GO:0009987(L=-1),GO:0023052(L=-1),GO:0032501(L=-1),GO:0034220(L=-1),GO:0035235(L=-1),GO:0042221(L=-1),GO:0050789(L=-1),GO:0050794(L=-1),GO:0050877(L=-1),GO:0050896(L=-1),GO:0050906(L=-1),GO:0050907(L=-1),GO:00511…	GO:0005575(L=-1),GO:0005623(L=-1),GO:0005886(L=-1),GO:0016020(L=-1),GO:0030288(L=-1),GO:0030312(L=-1),GO:0030313(L=-1),GO:0031224(L=-1),GO:0031975(L=-1),GO:0042597(L=-1),GO:0044425(L=-1),GO:0044462(L=-1),GO:0044464(L=-1),GO:0071944(L=-1),	GO:0003674(L=-1),GO:0004871(L=-1),GO:0004888(L=-1),GO:0004970(L=-1),GO:0005215(L=-1),GO:0005216(L=-1),GO:0005230(L=-1),GO:0005231(L=-1),GO:0005234(L=-1),GO:0008066(L=-1),GO:0015075(L=-1),GO:0015267(L=-1),GO:0015276(L=-1),GO:0022803(L=-1),GO:0022834(L=-1),GO:0022836(L=-1),GO:0022839(L=-1),GO:0022857(L=-1),GO:0038023(L=-1),GO:0060089(L=-1),	PFAM (Lig_chan, SBP_bac_3, Lig_chan-Glu_bd, Serpin), SMART (TRANS, SIGNAL, SERPIN)
9619	g9619.t1		1614	538	sp|P31943|HNRH1_HUMANXP_050728600.1	sp|P31943|HNRH1_HUMAN	Heterogeneous nuclear ribonucleoprotein H	52.1	376	3.26e-115		XP_045123884.1	glutamate [NMDA] receptor subunit 1-like [Portunus trituberculatus]	66.7	583	5.18e-279	88.1	51511.ENSCSAVP00000015736	3.09e-23	109	GRID2	Animals	meNOG[21]	0B5UA@biNOG,0E946@chorNOG,0ISR9@euNOG,0WIGW@meNOG,0YYDD@NOG,13FAI@opiNOG	Glutamate receptor, ionotropic, delta	408040804730	GO:0001964(L=-1),GO:0003008(L=-1),GO:0006810(L=-1),GO:0006811(L=-1),GO:0007154(L=-1),GO:0007165(L=-1),GO:0007166(L=-1),GO:0007215(L=-1),GO:0007267(L=-1),GO:0007268(L=-1),GO:0007270(L=-1),GO:0007275(L=-1),GO:0007399(L=-1),GO:0008104(L=-1),GO:0008150(L=-1),GO:0009605(L=-1),GO:0009987(L=-1),GO:0010941(L=-1),GO:0010975(L=-1),GO:0019226(L=-1),GO:0022008(L=-1),GO:0023052(L=-1),GO:0030154(L=-1),GO:00313…	GO:0005575(L=-1),GO:0005623(L=-1),GO:0005886(L=-1),GO:0008328(L=-1),GO:0016020(L=-1),GO:0030054(L=-1),GO:0030288(L=-1),GO:0030312(L=-1),GO:0030313(L=-1),GO:0030425(L=-1),GO:0031224(L=-1),GO:0031226(L=-1),GO:0031975(L=-1),GO:0032991(L=-1),GO:0034702(L=-1),GO:0042597(L=-1),GO:0042995(L=-1),GO:0043005(L=-1),GO:0043197(L=-1),GO:0043235(L=-1),GO:0044309(L=-1),GO:0044425(L=-1),GO:0044456(L=-1),GO:00444…	GO:0003674(L=-1),GO:0004871(L=-1),GO:0004888(L=-1),GO:0004970(L=-1),GO:0005215(L=-1),GO:0005216(L=-1),GO:0005230(L=-1),GO:0005231(L=-1),GO:0005234(L=-1),GO:0005488(L=-1),GO:0005515(L=-1),GO:0008066(L=-1),GO:0015075(L=-1),GO:0015267(L=-1),GO:0015276(L=-1),GO:0019904(L=-1),GO:0022803(L=-1),GO:0022834(L=-1),GO:0022836(L=-1),GO:0022839(L=-1),GO:0022857(L=-1),GO:0030165(L=-1),GO:0038023(L=-1),GO:00600…	PFAM (SBP_bac_3, Lig_chan, Lig_chan-Glu_bd, ANF_receptor), SMART (TRANS, Lig_chan-Glu_bd, PBPe, SIGNAL)
9620	g9620.t1		4056	1352	sp|Q9JLQ2|GIT2_MOUSEXP_045104635.1	sp|Q9JLQ2|GIT2_MOUSE	ARF GTPase-activating protein GIT2	65	371	5.1e-154		XP_045123884.1	glutamate [NMDA] receptor subunit 1-like [Portunus trituberculatus]	67.2	583	6.35e-280	88.1	51511.ENSCSAVP00000015736	2.3e-23	110	GRID2	Animals	meNOG[21]	0B5UA@biNOG,0E946@chorNOG,0ISR9@euNOG,0WIGW@meNOG,0YYDD@NOG,13FAI@opiNOG	Glutamate receptor, ionotropic, delta	408040804730	GO:0001964(L=-1),GO:0003008(L=-1),GO:0006810(L=-1),GO:0006811(L=-1),GO:0007154(L=-1),GO:0007165(L=-1),GO:0007166(L=-1),GO:0007215(L=-1),GO:0007267(L=-1),GO:0007268(L=-1),GO:0007270(L=-1),GO:0007275(L=-1),GO:0007399(L=-1),GO:0008104(L=-1),GO:0008150(L=-1),GO:0009605(L=-1),GO:0009987(L=-1),GO:0010941(L=-1),GO:0010975(L=-1),GO:0019226(L=-1),GO:0022008(L=-1),GO:0023052(L=-1),GO:0030154(L=-1),GO:00313…	GO:0005575(L=-1),GO:0005623(L=-1),GO:0005886(L=-1),GO:0008328(L=-1),GO:0016020(L=-1),GO:0030054(L=-1),GO:0030288(L=-1),GO:0030312(L=-1),GO:0030313(L=-1),GO:0030425(L=-1),GO:0031224(L=-1),GO:0031226(L=-1),GO:0031975(L=-1),GO:0032991(L=-1),GO:0034702(L=-1),GO:0042597(L=-1),GO:0042995(L=-1),GO:0043005(L=-1),GO:0043197(L=-1),GO:0043235(L=-1),GO:0044309(L=-1),GO:0044425(L=-1),GO:0044456(L=-1),GO:00444…	GO:0003674(L=-1),GO:0004871(L=-1),GO:0004888(L=-1),GO:0004970(L=-1),GO:0005215(L=-1),GO:0005216(L=-1),GO:0005230(L=-1),GO:0005231(L=-1),GO:0005234(L=-1),GO:0005488(L=-1),GO:0005515(L=-1),GO:0008066(L=-1),GO:0015075(L=-1),GO:0015267(L=-1),GO:0015276(L=-1),GO:0019904(L=-1),GO:0022803(L=-1),GO:0022834(L=-1),GO:0022836(L=-1),GO:0022839(L=-1),GO:0022857(L=-1),GO:0030165(L=-1),GO:0038023(L=-1),GO:00600…	PFAM (SBP_bac_3, Lig_chan, Lig_chan-Glu_bd, ANF_receptor), SMART (TRANS, Lig_chan-Glu_bd, PBPe, SIGNAL)
9621	g9621.t1		723	241	sp|Q9SP08|RRP41_ARATHXP_045104640.1	sp|Q9SP08|RRP41_ARATH	Exosome complex component RRP41 homolog	43.8	242	2.46e-53		XP_045123990.1	glutamate [NMDA] receptor subunit 1-like [Portunus trituberculatus]	43.8	666	6.46e-163	92.7	45351.NEMVEDRAFT_v1g24412-PA	3.49e-06	56.2		Eukaryotes	euNOG[57]	0XPSH@NOG,KOG1054@euNOG
9622	g9622.t1		1632	544	sp|Q1JP63|SVOP_BOVINXP_045104642.1	sp|Q1JP63|SVOP_BOVIN	Synaptic vesicle 2-related protein	59	458	4.44e-188		XP_045123990.1	glutamate [NMDA] receptor subunit 1-like [Portunus trituberculatus]	47.5	713	1.15e-191	83.4	45351.NEMVEDRAFT_v1g24412-PA	0.000676	49.7		Eukaryotes	euNOG[57]	0XPSH@NOG,KOG1054@euNOG
9623	g9623.t1		1563	521	sp|Q9VPD3|PTSS_DROMEXP_045104643.1	sp|Q9VPD3|PTSS_DROME	Phosphatidylserine synthase	61.1	396	1.49e-185		XP_045123990.1	glutamate [NMDA] receptor subunit 1-like [Portunus trituberculatus]	46.9	685	1.93e-184	77.6	51511.ENSCSAVP00000002211	1.21e-07	62.8	GRIA3	Animals	meNOG[21]	09UD2@biNOG,0DFNU@chorNOG,0V5CD@meNOG,0XPSH@NOG,12SMD@opiNOG,KOG1054@euNOG	Glutamate receptor, ionotropic	4.08047e+147	GO:0001919(L=-1),GO:0001966(L=-1),GO:0002119(L=-1),GO:0002164(L=-1),GO:0003008(L=-1),GO:0006810(L=-1),GO:0006811(L=-1),GO:0006812(L=-1),GO:0006897(L=-1),GO:0006898(L=-1),GO:0006950(L=-1),GO:0006970(L=-1),GO:0006972(L=-1),GO:0007154(L=-1),GO:0007165(L=-1),GO:0007166(L=-1),GO:0007215(L=-1),GO:0007267(L=-1),GO:0007268(L=-1),GO:0007270(L=-1),GO:0007275(L=-1),GO:0007600(L=-1),GO:0007606(L=-1),GO:00076…	GO:0005575(L=-1),GO:0005622(L=-1),GO:0005623(L=-1),GO:0005737(L=-1),GO:0005783(L=-1),GO:0005789(L=-1),GO:0005856(L=-1),GO:0005886(L=-1),GO:0008021(L=-1),GO:0008328(L=-1),GO:0009986(L=-1),GO:0012505(L=-1),GO:0012506(L=-1),GO:0014069(L=-1),GO:0016020(L=-1),GO:0030054(L=-1),GO:0030135(L=-1),GO:0030136(L=-1),GO:0030139(L=-1),GO:0030288(L=-1),GO:0030312(L=-1),GO:0030313(L=-1),GO:0030424(L=-1),GO:00304…	GO:0003674(L=-1),GO:0004871(L=-1),GO:0004888(L=-1),GO:0004970(L=-1),GO:0004971(L=-1),GO:0005215(L=-1),GO:0005216(L=-1),GO:0005230(L=-1),GO:0005231(L=-1),GO:0005234(L=-1),GO:0005488(L=-1),GO:0005515(L=-1),GO:0008066(L=-1),GO:0015075(L=-1),GO:0015267(L=-1),GO:0015276(L=-1),GO:0015277(L=-1),GO:0016595(L=-1),GO:0016597(L=-1),GO:0019899(L=-1),GO:0019904(L=-1),GO:0022803(L=-1),GO:0022834(L=-1),GO:00228…	PFAM (ANF_receptor, Lig_chan, SBP_bac_3, Lig_chan-Glu_bd), SMART (TRANS, Lig_chan-Glu_bd, PBPe, SIGNAL)
9624	g9624.t1		1902	634	sp|O00400|ACATN_HUMANXP_045104647.1	sp|O00400|ACATN_HUMAN	Acetyl-coenzyme A transporter 1	56.6	459	3.43e-172		XP_045112782.1	glutamate [NMDA] receptor subunit 1-like isoform X1 [Portunus trituberculatus]	73.3	1160	0	99	7070.TC011848-PA	7.52e-252	743	NMDAR1	Arthropoda	artNOG[6]	0357C@artNOG,09UF6@biNOG,0SPYC@inNOG,0V5EG@meNOG,0XNUR@NOG,12NQJ@opiNOG,KOG1053@euNOG	NMDA receptor subtype of glutamate-gated ion channels with high calcium permeability and voltage-dependent sensitivity to magnesium. Mediated by glycine. This protein plays a key role in synaptic plasticity, synaptogenesis, excitotoxicity, memory acquisition and learning. It mediates neuronal functions in glutamate neurotransmission. Is involved in the cell surface targeting of NMDA receptors. Pl…	4.02041e+47	GO:0002165(L=-1),GO:0003008(L=-1),GO:0006810(L=-1),GO:0006811(L=-1),GO:0007154(L=-1),GO:0007165(L=-1),GO:0007166(L=-1),GO:0007215(L=-1),GO:0007267(L=-1),GO:0007268(L=-1),GO:0007275(L=-1),GO:0007444(L=-1),GO:0007472(L=-1),GO:0007476(L=-1),GO:0007552(L=-1),GO:0007560(L=-1),GO:0007600(L=-1),GO:0007610(L=-1),GO:0007611(L=-1),GO:0007612(L=-1),GO:0007613(L=-1),GO:0007616(L=-1),GO:0007635(L=-1),GO:00081…	GO:0005575(L=-1),GO:0005622(L=-1),GO:0005623(L=-1),GO:0005856(L=-1),GO:0005886(L=-1),GO:0008328(L=-1),GO:0014069(L=-1),GO:0016020(L=-1),GO:0017146(L=-1),GO:0030054(L=-1),GO:0030288(L=-1),GO:0030312(L=-1),GO:0030313(L=-1),GO:0031224(L=-1),GO:0031226(L=-1),GO:0031975(L=-1),GO:0032991(L=-1),GO:0034702(L=-1),GO:0042597(L=-1),GO:0042995(L=-1),GO:0043226(L=-1),GO:0043228(L=-1),GO:0043229(L=-1),GO:00432…	GO:0003674(L=-1),GO:0004871(L=-1),GO:0004888(L=-1),GO:0004970(L=-1),GO:0004972(L=-1),GO:0005215(L=-1),GO:0005216(L=-1),GO:0005230(L=-1),GO:0005231(L=-1),GO:0005234(L=-1),GO:0008066(L=-1),GO:0015075(L=-1),GO:0015267(L=-1),GO:0015276(L=-1),GO:0022803(L=-1),GO:0022834(L=-1),GO:0022836(L=-1),GO:0022839(L=-1),GO:0022857(L=-1),GO:0038023(L=-1),GO:0060089(L=-1),	PFAM (ANF_receptor, SBP_bac_3, Lig_chan, Lig_chan-Glu_bd, CaM_bdg_C0), SMART (TRANS, PBPe, Lig_chan-Glu_bd, SIGNAL)
9627	g9627.t1		603	201								XP_045101789.1	glutamate [NMDA] receptor subunit 1-like isoform X1 [Portunus trituberculatus]	95.8	664	0	79.9	7070.TC011848-PA	1.6e-270	780	NMDAR1	Arthropoda	artNOG[6]	0357C@artNOG,09UF6@biNOG,0SPYC@inNOG,0V5EG@meNOG,0XNUR@NOG,12NQJ@opiNOG,KOG1053@euNOG	NMDA receptor subtype of glutamate-gated ion channels with high calcium permeability and voltage-dependent sensitivity to magnesium. Mediated by glycine. This protein plays a key role in synaptic plasticity, synaptogenesis, excitotoxicity, memory acquisition and learning. It mediates neuronal functions in glutamate neurotransmission. Is involved in the cell surface targeting of NMDA receptors. Pl…	4.02041e+47	GO:0002165(L=-1),GO:0003008(L=-1),GO:0006810(L=-1),GO:0006811(L=-1),GO:0007154(L=-1),GO:0007165(L=-1),GO:0007166(L=-1),GO:0007215(L=-1),GO:0007267(L=-1),GO:0007268(L=-1),GO:0007275(L=-1),GO:0007444(L=-1),GO:0007472(L=-1),GO:0007476(L=-1),GO:0007552(L=-1),GO:0007560(L=-1),GO:0007600(L=-1),GO:0007610(L=-1),GO:0007611(L=-1),GO:0007612(L=-1),GO:0007613(L=-1),GO:0007616(L=-1),GO:0007635(L=-1),GO:00081…	GO:0005575(L=-1),GO:0005622(L=-1),GO:0005623(L=-1),GO:0005856(L=-1),GO:0005886(L=-1),GO:0008328(L=-1),GO:0014069(L=-1),GO:0016020(L=-1),GO:0017146(L=-1),GO:0030054(L=-1),GO:0030288(L=-1),GO:0030312(L=-1),GO:0030313(L=-1),GO:0031224(L=-1),GO:0031226(L=-1),GO:0031975(L=-1),GO:0032991(L=-1),GO:0034702(L=-1),GO:0042597(L=-1),GO:0042995(L=-1),GO:0043226(L=-1),GO:0043228(L=-1),GO:0043229(L=-1),GO:00432…	GO:0003674(L=-1),GO:0004871(L=-1),GO:0004888(L=-1),GO:0004970(L=-1),GO:0004972(L=-1),GO:0005215(L=-1),GO:0005216(L=-1),GO:0005230(L=-1),GO:0005231(L=-1),GO:0005234(L=-1),GO:0008066(L=-1),GO:0015075(L=-1),GO:0015267(L=-1),GO:0015276(L=-1),GO:0022803(L=-1),GO:0022834(L=-1),GO:0022836(L=-1),GO:0022839(L=-1),GO:0022857(L=-1),GO:0038023(L=-1),GO:0060089(L=-1),	PFAM (ANF_receptor, SBP_bac_3, Lig_chan, Lig_chan-Glu_bd, CaM_bdg_C0), SMART (TRANS, PBPe, Lig_chan-Glu_bd, SIGNAL)
9628	g9628.t1		1644	548	sp|A5D7C1|DDX52_BOVINXP_045104648.1	sp|A5D7C1|DDX52_BOVIN	Probable ATP-dependent RNA helicase DDX52	55.7	451	1.08e-170		XP_023312647.1	glutamate [NMDA] receptor subunit 1-like, partial [Anoplophora glabripennis]	60.7	382	5.55e-149	76.8	12957.ACEP_00007994-PA	1.02e-147	452	NMDAR1	Arthropoda	artNOG[6]	0357C@artNOG,09UF6@biNOG,0SPYC@inNOG,0V5EG@meNOG,0XNUR@NOG,12NQJ@opiNOG,KOG1053@euNOG	NMDA receptor subtype of glutamate-gated ion channels with high calcium permeability and voltage-dependent sensitivity to magnesium. Mediated by glycine. This protein plays a key role in synaptic plasticity, synaptogenesis, excitotoxicity, memory acquisition and learning. It mediates neuronal functions in glutamate neurotransmission. Is involved in the cell surface targeting of NMDA receptors. Pl…	4.02041e+47	GO:0002165(L=-1),GO:0003008(L=-1),GO:0006810(L=-1),GO:0006811(L=-1),GO:0007154(L=-1),GO:0007165(L=-1),GO:0007166(L=-1),GO:0007215(L=-1),GO:0007267(L=-1),GO:0007268(L=-1),GO:0007275(L=-1),GO:0007444(L=-1),GO:0007472(L=-1),GO:0007476(L=-1),GO:0007552(L=-1),GO:0007560(L=-1),GO:0007600(L=-1),GO:0007610(L=-1),GO:0007611(L=-1),GO:0007612(L=-1),GO:0007613(L=-1),GO:0007616(L=-1),GO:0007635(L=-1),GO:00081…	GO:0005575(L=-1),GO:0005622(L=-1),GO:0005623(L=-1),GO:0005856(L=-1),GO:0005886(L=-1),GO:0008328(L=-1),GO:0014069(L=-1),GO:0016020(L=-1),GO:0017146(L=-1),GO:0030054(L=-1),GO:0030288(L=-1),GO:0030312(L=-1),GO:0030313(L=-1),GO:0031224(L=-1),GO:0031226(L=-1),GO:0031975(L=-1),GO:0032991(L=-1),GO:0034702(L=-1),GO:0042597(L=-1),GO:0042995(L=-1),GO:0043226(L=-1),GO:0043228(L=-1),GO:0043229(L=-1),GO:00432…	GO:0003674(L=-1),GO:0004871(L=-1),GO:0004888(L=-1),GO:0004970(L=-1),GO:0004972(L=-1),GO:0005215(L=-1),GO:0005216(L=-1),GO:0005230(L=-1),GO:0005231(L=-1),GO:0005234(L=-1),GO:0008066(L=-1),GO:0015075(L=-1),GO:0015267(L=-1),GO:0015276(L=-1),GO:0022803(L=-1),GO:0022834(L=-1),GO:0022836(L=-1),GO:0022839(L=-1),GO:0022857(L=-1),GO:0038023(L=-1),GO:0060089(L=-1),	PFAM (ANF_receptor, SBP_bac_3, Lig_chan, Lig_chan-Glu_bd, CaM_bdg_C0), SMART (TRANS, PBPe, Lig_chan-Glu_bd, SIGNAL)
Glutamate receptor ionotropic, delta (GluD)
11584	g11584.t1		1242	414	sp|Q61627|GRID1_MOUSEXP_050724759.1	sp|Q61627|GRID1_MOUSE	Glutamate receptor ionotropic, delta-1	23.2	431	9.22e-16
11592	g11592.t1		1842	614	sp|Q9ULK0|GRID1_HUMANXP_045130008.1	sp|Q9ULK0|GRID1_HUMAN	Glutamate receptor ionotropic, delta-1	23.2	405	4.2e-15
11608	g11608.t1		2388	796	sp|Q62640|GRID1_RATXP_045118210.1	sp|Q62640|GRID1_RAT	Glutamate receptor ionotropic, delta-1	25.3	490	9.74e-13		XP_045113867.1	BTB/POZ domain-containing protein 6-like [Portunus trituberculatus]	82.4	425	1.53e-248	83.8	7460.GB17866-PA	5.07e-27	121		Arthropoda	artNOG[6]	036F8@artNOG,0A1DE@biNOG,0S4KC@hymNOG,0STUA@inNOG,0VC90@meNOG,0XQ3X@NOG,13IR0@opiNOG,KOG2075@euNOG	BTB And C-terminal Kelch		GO:0008150(L=-1),GO:0008152(L=-1),		GO:0003674(L=-1),GO:0003824(L=-1),GO:0016853(L=-1),	PFAM (BACK, BTB, PHR), SMART (BTB, BACK)
11614	g11614.t1		2331	777	sp|Q61627|GRID1_MOUSEXP_045118780.1	sp|Q61627|GRID1_MOUSE	Glutamate receptor ionotropic, delta-1	26.6	410	3.51e-22
11616	g11616.t1		798	266	sp|Q61625|GRID2_MOUSEXP_045109436.1	sp|Q61625|GRID2_MOUSE	Glutamate receptor ionotropic, delta-2	29.1	265	4.78e-23
11626	g11626.t1		2247	749	sp|Q61625|GRID2_MOUSEXP_050736975.1	sp|Q61625|GRID2_MOUSE	Glutamate receptor ionotropic, delta-2	25.1	478	4.5e-30
11629	g11629.t1		1446	482	sp|Q68Y21|GRID2_DANREXP_045131174.1	sp|Q68Y21|GRID2_DANRE	Glutamate receptor ionotropic, delta-2	23.5	400	7.7e-19								6669.DappuP305049	1.01e-07	62.4		Arthropoda	artNOG[6]	034ZB@artNOG,09VDK@biNOG,0V6CJ@meNOG,0XRJN@NOG,12QGB@opiNOG,KOG3515@euNOG	heterophilic cell-cell adhesion		GO:0000003(L=-1),GO:0000768(L=-1),GO:0001654(L=-1),GO:0001655(L=-1),GO:0001700(L=-1),GO:0001736(L=-1),GO:0001738(L=-1),GO:0001745(L=-1),GO:0001751(L=-1),GO:0001754(L=-1),GO:0002009(L=-1),GO:0002064(L=-1),GO:0002164(L=-1),GO:0003006(L=-1),GO:0003008(L=-1),GO:0003014(L=-1),GO:0006949(L=-1),GO:0006996(L=-1),GO:0007010(L=-1),GO:0007043(L=-1),GO:0007155(L=-1),GO:0007156(L=-1),GO:0007157(L=-1),GO:00071…	GO:0005575(L=-1),GO:0005623(L=-1),GO:0005886(L=-1),GO:0005911(L=-1),GO:0005912(L=-1),GO:0005917(L=-1),GO:0016020(L=-1),GO:0016324(L=-1),GO:0030054(L=-1),GO:0036056(L=-1),GO:0044425(L=-1),GO:0044459(L=-1),GO:0044464(L=-1),GO:0045177(L=-1),GO:0070161(L=-1),GO:0071944(L=-1),	GO:0003674(L=-1),GO:0005488(L=-1),GO:0005515(L=-1),	PFAM (I-set, C2-set_2, fn3, ig, V-set, C1-set), SMART (IG, IGc2, IG_like, TRANS, FN3, SIGNAL)
11633	g11633.t1		360	120	sp|Q68Y21|GRID2_DANRE	sp|Q68Y21|GRID2_DANRE	Glutamate receptor ionotropic, delta-2	30.4	79	3.26e-05								6945.ISCW014027-PA	1.23e-96	323		Arthropoda	artNOG[6]	034ZB@artNOG,09VDK@biNOG,0V6CJ@meNOG,0XRJN@NOG,12QGB@opiNOG,KOG3515@euNOG	heterophilic cell-cell adhesion		GO:0000003(L=-1),GO:0000768(L=-1),GO:0001654(L=-1),GO:0001655(L=-1),GO:0001700(L=-1),GO:0001736(L=-1),GO:0001738(L=-1),GO:0001745(L=-1),GO:0001751(L=-1),GO:0001754(L=-1),GO:0002009(L=-1),GO:0002064(L=-1),GO:0002164(L=-1),GO:0003006(L=-1),GO:0003008(L=-1),GO:0003014(L=-1),GO:0006949(L=-1),GO:0006996(L=-1),GO:0007010(L=-1),GO:0007043(L=-1),GO:0007155(L=-1),GO:0007156(L=-1),GO:0007157(L=-1),GO:00071…	GO:0005575(L=-1),GO:0005623(L=-1),GO:0005886(L=-1),GO:0005911(L=-1),GO:0005912(L=-1),GO:0005917(L=-1),GO:0016020(L=-1),GO:0016324(L=-1),GO:0030054(L=-1),GO:0036056(L=-1),GO:0044425(L=-1),GO:0044459(L=-1),GO:0044464(L=-1),GO:0045177(L=-1),GO:0070161(L=-1),GO:0071944(L=-1),	GO:0003674(L=-1),GO:0005488(L=-1),GO:0005515(L=-1),	PFAM (I-set, C2-set_2, fn3, ig, V-set, C1-set), SMART (IG, IGc2, IG_like, TRANS, FN3, SIGNAL)
9639	g9639.t1		1263	421	XP_045103903.1							XP_050734467.1	glutamate receptor ionotropic, delta-1-like [Eriocheir sinensis]	71.5	484	3.75e-239	63.9	7739.JGI134185	1.49e-34	144		Animals	meNOG[21]	0B5U7@biNOG,0ISR7@euNOG,0WIGT@meNOG,0Y9VH@NOG,13FAF@opiNOG	PBPe		GO:0006810(L=-1),GO:0006811(L=-1),GO:0007154(L=-1),GO:0007165(L=-1),GO:0007166(L=-1),GO:0007215(L=-1),GO:0008150(L=-1),GO:0009987(L=-1),GO:0023052(L=-1),GO:0034220(L=-1),GO:0035235(L=-1),GO:0050789(L=-1),GO:0050794(L=-1),GO:0050896(L=-1),GO:0051179(L=-1),GO:0051234(L=-1),GO:0051716(L=-1),GO:0055085(L=-1),GO:0065007(L=-1),	GO:0005575(L=-1),GO:0005623(L=-1),GO:0005886(L=-1),GO:0016020(L=-1),GO:0030054(L=-1),GO:0030288(L=-1),GO:0030312(L=-1),GO:0030313(L=-1),GO:0031224(L=-1),GO:0031975(L=-1),GO:0042597(L=-1),GO:0044425(L=-1),GO:0044456(L=-1),GO:0044462(L=-1),GO:0044464(L=-1),GO:0045202(L=-1),GO:0045211(L=-1),GO:0071944(L=-1),GO:0097060(L=-1),	GO:0003674(L=-1),GO:0004871(L=-1),GO:0004888(L=-1),GO:0004970(L=-1),GO:0005215(L=-1),GO:0005216(L=-1),GO:0005230(L=-1),GO:0005231(L=-1),GO:0005234(L=-1),GO:0008066(L=-1),GO:0015075(L=-1),GO:0015267(L=-1),GO:0015276(L=-1),GO:0022803(L=-1),GO:0022834(L=-1),GO:0022836(L=-1),GO:0022839(L=-1),GO:0022857(L=-1),GO:0038023(L=-1),GO:0060089(L=-1),	PFAM (Lig_chan-Glu_bd, SBP_bac_3, Lig_chan, ANF_receptor), SMART (TRANS, Lig_chan-Glu_bd, PBPe)
9640	g9640.t1		2211	737	sp|Q6NZQ2|DDX31_MOUSEXP_045103901.1	sp|Q6NZQ2|DDX31_MOUSE	Probable ATP-dependent RNA helicase DDX31	43.2	606	1.44e-151		XP_050690664.1	glutamate receptor ionotropic, delta-1-like [Eriocheir sinensis]	71.1	602	2.77e-307	89.6	7739.JGI134185	1.63e-39	157		Animals	meNOG[21]	0B5U7@biNOG,0ISR7@euNOG,0WIGT@meNOG,0Y9VH@NOG,13FAF@opiNOG	PBPe		GO:0006810(L=-1),GO:0006811(L=-1),GO:0007154(L=-1),GO:0007165(L=-1),GO:0007166(L=-1),GO:0007215(L=-1),GO:0008150(L=-1),GO:0009987(L=-1),GO:0023052(L=-1),GO:0034220(L=-1),GO:0035235(L=-1),GO:0050789(L=-1),GO:0050794(L=-1),GO:0050896(L=-1),GO:0051179(L=-1),GO:0051234(L=-1),GO:0051716(L=-1),GO:0055085(L=-1),GO:0065007(L=-1),	GO:0005575(L=-1),GO:0005623(L=-1),GO:0005886(L=-1),GO:0016020(L=-1),GO:0030054(L=-1),GO:0030288(L=-1),GO:0030312(L=-1),GO:0030313(L=-1),GO:0031224(L=-1),GO:0031975(L=-1),GO:0042597(L=-1),GO:0044425(L=-1),GO:0044456(L=-1),GO:0044462(L=-1),GO:0044464(L=-1),GO:0045202(L=-1),GO:0045211(L=-1),GO:0071944(L=-1),GO:0097060(L=-1),	GO:0003674(L=-1),GO:0004871(L=-1),GO:0004888(L=-1),GO:0004970(L=-1),GO:0005215(L=-1),GO:0005216(L=-1),GO:0005230(L=-1),GO:0005231(L=-1),GO:0005234(L=-1),GO:0008066(L=-1),GO:0015075(L=-1),GO:0015267(L=-1),GO:0015276(L=-1),GO:0022803(L=-1),GO:0022834(L=-1),GO:0022836(L=-1),GO:0022839(L=-1),GO:0022857(L=-1),GO:0038023(L=-1),GO:0060089(L=-1),	PFAM (Lig_chan-Glu_bd, SBP_bac_3, Lig_chan, ANF_receptor), SMART (TRANS, Lig_chan-Glu_bd, PBPe)
9641	g9641.t1		810	270	sp|Q09596|GST5_CAEELXP_045104117.1	sp|Q09596|GST5_CAEEL	Probable glutathione S-transferase 5	36.1	216	5.17e-28		XP_050690664.1	glutamate receptor ionotropic, delta-1-like [Eriocheir sinensis]	72.6	617	0	92.4	7739.JGI134185	7.95e-43	166		Animals	meNOG[21]	0B5U7@biNOG,0ISR7@euNOG,0WIGT@meNOG,0Y9VH@NOG,13FAF@opiNOG	PBPe		GO:0006810(L=-1),GO:0006811(L=-1),GO:0007154(L=-1),GO:0007165(L=-1),GO:0007166(L=-1),GO:0007215(L=-1),GO:0008150(L=-1),GO:0009987(L=-1),GO:0023052(L=-1),GO:0034220(L=-1),GO:0035235(L=-1),GO:0050789(L=-1),GO:0050794(L=-1),GO:0050896(L=-1),GO:0051179(L=-1),GO:0051234(L=-1),GO:0051716(L=-1),GO:0055085(L=-1),GO:0065007(L=-1),	GO:0005575(L=-1),GO:0005623(L=-1),GO:0005886(L=-1),GO:0016020(L=-1),GO:0030054(L=-1),GO:0030288(L=-1),GO:0030312(L=-1),GO:0030313(L=-1),GO:0031224(L=-1),GO:0031975(L=-1),GO:0042597(L=-1),GO:0044425(L=-1),GO:0044456(L=-1),GO:0044462(L=-1),GO:0044464(L=-1),GO:0045202(L=-1),GO:0045211(L=-1),GO:0071944(L=-1),GO:0097060(L=-1),	GO:0003674(L=-1),GO:0004871(L=-1),GO:0004888(L=-1),GO:0004970(L=-1),GO:0005215(L=-1),GO:0005216(L=-1),GO:0005230(L=-1),GO:0005231(L=-1),GO:0005234(L=-1),GO:0008066(L=-1),GO:0015075(L=-1),GO:0015267(L=-1),GO:0015276(L=-1),GO:0022803(L=-1),GO:0022834(L=-1),GO:0022836(L=-1),GO:0022839(L=-1),GO:0022857(L=-1),GO:0038023(L=-1),GO:0060089(L=-1),	PFAM (Lig_chan-Glu_bd, SBP_bac_3, Lig_chan, ANF_receptor), SMART (TRANS, Lig_chan-Glu_bd, PBPe)
9644	g9644.t1		708	236								XP_042230992.1	glutamate receptor ionotropic, delta-1-like [Homarus americanus]	61.5	620	2.1e-263	94.6	6239.K10D3.1	1.34e-37	156		Nematodes	nemNOG[3]	09UD2@biNOG,0EHS5@chrNOG,0V5CD@meNOG,0XD0U@nemNOG,0XPSH@NOG,12SMD@opiNOG,18GUN@rhaNOG,KOG1054@euNOG	PBPe	40804724	GO:0006139(L=-1),GO:0006152(L=-1),GO:0006163(L=-1),GO:0006195(L=-1),GO:0006200(L=-1),GO:0006725(L=-1),GO:0006753(L=-1),GO:0006793(L=-1),GO:0006796(L=-1),GO:0006807(L=-1),GO:0006810(L=-1),GO:0006811(L=-1),GO:0007154(L=-1),GO:0007165(L=-1),GO:0007166(L=-1),GO:0007215(L=-1),GO:0008150(L=-1),GO:0008152(L=-1),GO:0009056(L=-1),GO:0009116(L=-1),GO:0009117(L=-1),GO:0009119(L=-1),GO:0009123(L=-1),GO:00091…	GO:0005575(L=-1),GO:0005623(L=-1),GO:0005886(L=-1),GO:0016020(L=-1),GO:0030054(L=-1),GO:0030288(L=-1),GO:0030312(L=-1),GO:0030313(L=-1),GO:0031224(L=-1),GO:0031975(L=-1),GO:0042597(L=-1),GO:0044425(L=-1),GO:0044456(L=-1),GO:0044462(L=-1),GO:0044464(L=-1),GO:0045202(L=-1),GO:0045211(L=-1),GO:0071944(L=-1),GO:0097060(L=-1),	GO:0000166(L=-1),GO:0001882(L=-1),GO:0001883(L=-1),GO:0003674(L=-1),GO:0003676(L=-1),GO:0003824(L=-1),GO:0004386(L=-1),GO:0004871(L=-1),GO:0004888(L=-1),GO:0004970(L=-1),GO:0005215(L=-1),GO:0005216(L=-1),GO:0005230(L=-1),GO:0005231(L=-1),GO:0005234(L=-1),GO:0005488(L=-1),GO:0005524(L=-1),GO:0008066(L=-1),GO:0015075(L=-1),GO:0015267(L=-1),GO:0015276(L=-1),GO:0016462(L=-1),GO:0016787(L=-1),GO:00168…	PFAM (Lig_chan-Glu_bd, SBP_bac_3, Lig_chan, ANF_receptor), SMART (TRANS, PBPe, Lig_chan-Glu_bd, SIGNAL)
9645	g9645.t1		792	264	XP_045103842.1							XP_045124596.1	glutamate receptor ionotropic, delta-1-like [Portunus trituberculatus]	47.3	659	3.25e-177	78.5	7668.SPU_028832tr	1.03e-31	135		Animals	meNOG[21]	0A64E@biNOG,0IEZW@euNOG,0VEWZ@meNOG,0ZQ61@NOG,13NQA@opiNOG	Pfam:DDE		GO:0007154(L=-1),GO:0007165(L=-1),GO:0008150(L=-1),GO:0009987(L=-1),GO:0023052(L=-1),GO:0035556(L=-1),GO:0050789(L=-1),GO:0050794(L=-1),GO:0050896(L=-1),GO:0051716(L=-1),GO:0065007(L=-1),		GO:0003674(L=-1),GO:0003676(L=-1),GO:0003677(L=-1),GO:0005488(L=-1),GO:0008270(L=-1),GO:0043167(L=-1),GO:0043169(L=-1),GO:0046872(L=-1),GO:0046914(L=-1),GO:0097159(L=-1),GO:1901363(L=-1),	PFAM (DDE, HTH_psq)
9647	g9647.t1		1092	364	sp|Q9V3D5|DYRK2_DROMEXP_023289267.1	sp|Q9V3D5|DYRK2_DROME	Dual specificity tyrosine-phosphorylation-regulated kinase 2	74.4	238	3.87e-125		XP_045122605.1	glutamate receptor ionotropic, delta-1-like [Portunus trituberculatus]	56.4	436	1.67e-171	92.1	10228.TriadP25025	1.35e-24	111	GRIA1	Eukaryotes	euNOG[57]	0XPSH@NOG,KOG1054@euNOG	Glutamate receptor, ionotropic	4.08047e+155	GO:0001101(L=-1),GO:0001508(L=-1),GO:0001662(L=-1),GO:0001919(L=-1),GO:0001966(L=-1),GO:0002119(L=-1),GO:0002164(L=-1),GO:0002209(L=-1),GO:0003008(L=-1),GO:0006139(L=-1),GO:0006152(L=-1),GO:0006163(L=-1),GO:0006195(L=-1),GO:0006200(L=-1),GO:0006725(L=-1),GO:0006753(L=-1),GO:0006793(L=-1),GO:0006796(L=-1),GO:0006807(L=-1),GO:0006810(L=-1),GO:0006811(L=-1),GO:0006812(L=-1),GO:0006873(L=-1),GO:00068…	GO:0005575(L=-1),GO:0005622(L=-1),GO:0005623(L=-1),GO:0005737(L=-1),GO:0005768(L=-1),GO:0005769(L=-1),GO:0005783(L=-1),GO:0005789(L=-1),GO:0005829(L=-1),GO:0005856(L=-1),GO:0005886(L=-1),GO:0008021(L=-1),GO:0008328(L=-1),GO:0009986(L=-1),GO:0012505(L=-1),GO:0012506(L=-1),GO:0014069(L=-1),GO:0016020(L=-1),GO:0030054(L=-1),GO:0030135(L=-1),GO:0030136(L=-1),GO:0030139(L=-1),GO:0030288(L=-1),GO:00303…	GO:0000166(L=-1),GO:0001640(L=-1),GO:0001882(L=-1),GO:0001883(L=-1),GO:0003674(L=-1),GO:0003676(L=-1),GO:0003824(L=-1),GO:0004386(L=-1),GO:0004871(L=-1),GO:0004888(L=-1),GO:0004930(L=-1),GO:0004970(L=-1),GO:0004971(L=-1),GO:0005215(L=-1),GO:0005216(L=-1),GO:0005230(L=-1),GO:0005231(L=-1),GO:0005234(L=-1),GO:0005244(L=-1),GO:0005261(L=-1),GO:0005488(L=-1),GO:0005515(L=-1),GO:0005524(L=-1),GO:00080…	PFAM (Lig_chan, ANF_receptor, SBP_bac_3, Lig_chan-Glu_bd), SMART (TRANS, Lig_chan-Glu_bd, PBPe, SIGNAL)
9649	g9649.t1		981	327	sp|Q6GM78|ASGL1_XENLAXP_045104229.1	sp|Q6GM78|ASGL1_XENLA	Isoaspartyl peptidase/L-asparaginase	51	306	3.01e-88		XP_045131174.1	glutamate receptor ionotropic, delta-1-like [Portunus trituberculatus]	80.5	451	1.47e-263	93.6	7739.JGI239807	4.77e-22	104		Eukaryotes	euNOG[57]	0ISR8@euNOG,120B7@NOG	Glutamate-gated receptor that probably acts as non- selective cation channel (By similarity)		GO:0003008(L=-1),GO:0006810(L=-1),GO:0006811(L=-1),GO:0007154(L=-1),GO:0007165(L=-1),GO:0007166(L=-1),GO:0007186(L=-1),GO:0007215(L=-1),GO:0007267(L=-1),GO:0007268(L=-1),GO:0008150(L=-1),GO:0009987(L=-1),GO:0010646(L=-1),GO:0019226(L=-1),GO:0023051(L=-1),GO:0023052(L=-1),GO:0031644(L=-1),GO:0032501(L=-1),GO:0034220(L=-1),GO:0035235(L=-1),GO:0035637(L=-1),GO:0044057(L=-1),GO:0050789(L=-1),GO:00507…	GO:0005575(L=-1),GO:0005623(L=-1),GO:0005886(L=-1),GO:0016020(L=-1),GO:0030054(L=-1),GO:0030288(L=-1),GO:0030312(L=-1),GO:0030313(L=-1),GO:0031224(L=-1),GO:0031975(L=-1),GO:0042597(L=-1),GO:0044425(L=-1),GO:0044456(L=-1),GO:0044462(L=-1),GO:0044464(L=-1),GO:0045202(L=-1),GO:0045211(L=-1),GO:0071944(L=-1),GO:0097060(L=-1),	GO:0003674(L=-1),GO:0004871(L=-1),GO:0004888(L=-1),GO:0004930(L=-1),GO:0004965(L=-1),GO:0004970(L=-1),GO:0005215(L=-1),GO:0005216(L=-1),GO:0005230(L=-1),GO:0005231(L=-1),GO:0005234(L=-1),GO:0008066(L=-1),GO:0015075(L=-1),GO:0015267(L=-1),GO:0015276(L=-1),GO:0015277(L=-1),GO:0016917(L=-1),GO:0022803(L=-1),GO:0022834(L=-1),GO:0022836(L=-1),GO:0022839(L=-1),GO:0022857(L=-1),GO:0038023(L=-1),GO:00600…	PFAM (SBP_bac_3, Lig_chan, ANF_receptor, Lig_chan-Glu_bd), SMART (TRANS, Lig_chan-Glu_bd, PBPe, SIGNAL)
9651	g9651.t1		2325	775	XP_045103642.1							XP_045131544.1	glutamate receptor ionotropic, delta-1-like isoform X1 [Portunus trituberculatus]	75.3	632	0	87.4	7091.BGIBMGA006657-TA	8.89e-42	169		Arthropoda	artNOG[6]	03HVX@artNOG,0B5U0@biNOG,0ISQX@euNOG,0T491@inNOG,0WIGK@meNOG,1155S@NOG,13FA7@opiNOG	Ligand-gated ion channel		GO:0006810(L=-1),GO:0006811(L=-1),GO:0007154(L=-1),GO:0007165(L=-1),GO:0007166(L=-1),GO:0007215(L=-1),GO:0008150(L=-1),GO:0009593(L=-1),GO:0009987(L=-1),GO:0023052(L=-1),GO:0034220(L=-1),GO:0035235(L=-1),GO:0042221(L=-1),GO:0050789(L=-1),GO:0050794(L=-1),GO:0050896(L=-1),GO:0051179(L=-1),GO:0051234(L=-1),GO:0051606(L=-1),GO:0051716(L=-1),GO:0055085(L=-1),GO:0065007(L=-1),	GO:0005575(L=-1),GO:0005623(L=-1),GO:0016020(L=-1),GO:0030288(L=-1),GO:0030312(L=-1),GO:0030313(L=-1),GO:0031224(L=-1),GO:0031975(L=-1),GO:0042597(L=-1),GO:0044425(L=-1),GO:0044462(L=-1),GO:0044464(L=-1),GO:0071944(L=-1),	GO:0003674(L=-1),GO:0004871(L=-1),GO:0004888(L=-1),GO:0004970(L=-1),GO:0005215(L=-1),GO:0005216(L=-1),GO:0005230(L=-1),GO:0005231(L=-1),GO:0005234(L=-1),GO:0008066(L=-1),GO:0015075(L=-1),GO:0015267(L=-1),GO:0015276(L=-1),GO:0022803(L=-1),GO:0022834(L=-1),GO:0022836(L=-1),GO:0022839(L=-1),GO:0022857(L=-1),GO:0038023(L=-1),GO:0060089(L=-1),	PFAM (Lig_chan, SBP_bac_3), SMART (TRANS, SIGNAL, Lig_chan-Glu_bd, COIL)
9653	g9653.t1		1956	652	sp|Q17N72|CALYP_AEDAEXP_045104231.1	sp|Q17N72|CALYP_AEDAE	Ubiquitin carboxyl-terminal hydrolase calypso	71.1	273	1.96e-128		XP_045121745.1	glutamate receptor ionotropic, delta-1-like isoform X2 [Portunus trituberculatus]	53	368	4.24e-121	89.1	6669.DappuP312020	3.98e-14	80.1		Animals	meNOG[21]	0A0WG@biNOG,0VBT0@meNOG,0XQQV@NOG,14WR7@opiNOG,KOG1052@euNOG	Ligand-gated ion channel		GO:0006810(L=-1),GO:0006811(L=-1),GO:0007154(L=-1),GO:0007165(L=-1),GO:0007166(L=-1),GO:0007215(L=-1),GO:0008150(L=-1),GO:0009987(L=-1),GO:0023052(L=-1),GO:0034220(L=-1),GO:0035235(L=-1),GO:0050789(L=-1),GO:0050794(L=-1),GO:0050896(L=-1),GO:0051179(L=-1),GO:0051234(L=-1),GO:0051716(L=-1),GO:0055085(L=-1),GO:0065007(L=-1),	GO:0005575(L=-1),GO:0016020(L=-1),	GO:0003674(L=-1),GO:0004871(L=-1),GO:0004888(L=-1),GO:0004970(L=-1),GO:0005215(L=-1),GO:0005216(L=-1),GO:0005230(L=-1),GO:0005231(L=-1),GO:0005234(L=-1),GO:0008066(L=-1),GO:0015075(L=-1),GO:0015267(L=-1),GO:0015276(L=-1),GO:0022803(L=-1),GO:0022834(L=-1),GO:0022836(L=-1),GO:0022839(L=-1),GO:0022857(L=-1),GO:0038023(L=-1),GO:0060089(L=-1),	PFAM (Lig_chan, Lig_chan-Glu_bd, SBP_bac_3), SMART (TRANS, Lig_chan-Glu_bd, SIGNAL)
9654	g9654.t1		2265	755	sp|Q5R8Q4|PATL1_PONABXP_045104006.1	sp|Q5R8Q4|PATL1_PONAB	Protein PAT1 homolog 1	32.4	324	1.03e-31		XP_045100956.1	glutamate receptor ionotropic, delta-1-like isoform X3 [Portunus trituberculatus]	70.1	669	0	87.7	6669.DappuP309629	7.08e-17	92.8		Arthropoda	artNOG[6]	03HVY@artNOG,0B5U1@biNOG,0ISQY@euNOG,0WIGM@meNOG,10QDS@NOG,13FA8@opiNOG	Ligand-gated ion channel		GO:0003008(L=-1),GO:0006810(L=-1),GO:0006811(L=-1),GO:0007154(L=-1),GO:0007165(L=-1),GO:0007166(L=-1),GO:0007215(L=-1),GO:0007600(L=-1),GO:0007606(L=-1),GO:0008150(L=-1),GO:0009593(L=-1),GO:0009987(L=-1),GO:0023052(L=-1),GO:0032501(L=-1),GO:0034220(L=-1),GO:0035235(L=-1),GO:0042221(L=-1),GO:0050789(L=-1),GO:0050794(L=-1),GO:0050877(L=-1),GO:0050896(L=-1),GO:0050906(L=-1),GO:0050907(L=-1),GO:00511…	GO:0005575(L=-1),GO:0005623(L=-1),GO:0005886(L=-1),GO:0016020(L=-1),GO:0030288(L=-1),GO:0030312(L=-1),GO:0030313(L=-1),GO:0031224(L=-1),GO:0031975(L=-1),GO:0042597(L=-1),GO:0044425(L=-1),GO:0044462(L=-1),GO:0044464(L=-1),GO:0071944(L=-1),	GO:0003674(L=-1),GO:0004871(L=-1),GO:0004888(L=-1),GO:0004970(L=-1),GO:0005215(L=-1),GO:0005216(L=-1),GO:0005230(L=-1),GO:0005231(L=-1),GO:0005234(L=-1),GO:0008066(L=-1),GO:0015075(L=-1),GO:0015267(L=-1),GO:0015276(L=-1),GO:0022803(L=-1),GO:0022834(L=-1),GO:0022836(L=-1),GO:0022839(L=-1),GO:0022857(L=-1),GO:0038023(L=-1),GO:0060089(L=-1),	PFAM (Lig_chan, SBP_bac_3, Lig_chan-Glu_bd, Serpin), SMART (TRANS, SIGNAL, SERPIN)
9655	g9655.t2		2241	747	XP_045104046.1							XP_045100956.1	glutamate receptor ionotropic, delta-1-like isoform X3 [Portunus trituberculatus]	66.4	669	2.4e-306	80.2	6669.DappuP309629	1.41e-19	101		Arthropoda	artNOG[6]	03HVY@artNOG,0B5U1@biNOG,0ISQY@euNOG,0WIGM@meNOG,10QDS@NOG,13FA8@opiNOG	Ligand-gated ion channel		GO:0003008(L=-1),GO:0006810(L=-1),GO:0006811(L=-1),GO:0007154(L=-1),GO:0007165(L=-1),GO:0007166(L=-1),GO:0007215(L=-1),GO:0007600(L=-1),GO:0007606(L=-1),GO:0008150(L=-1),GO:0009593(L=-1),GO:0009987(L=-1),GO:0023052(L=-1),GO:0032501(L=-1),GO:0034220(L=-1),GO:0035235(L=-1),GO:0042221(L=-1),GO:0050789(L=-1),GO:0050794(L=-1),GO:0050877(L=-1),GO:0050896(L=-1),GO:0050906(L=-1),GO:0050907(L=-1),GO:00511…	GO:0005575(L=-1),GO:0005623(L=-1),GO:0005886(L=-1),GO:0016020(L=-1),GO:0030288(L=-1),GO:0030312(L=-1),GO:0030313(L=-1),GO:0031224(L=-1),GO:0031975(L=-1),GO:0042597(L=-1),GO:0044425(L=-1),GO:0044462(L=-1),GO:0044464(L=-1),GO:0071944(L=-1),	GO:0003674(L=-1),GO:0004871(L=-1),GO:0004888(L=-1),GO:0004970(L=-1),GO:0005215(L=-1),GO:0005216(L=-1),GO:0005230(L=-1),GO:0005231(L=-1),GO:0005234(L=-1),GO:0008066(L=-1),GO:0015075(L=-1),GO:0015267(L=-1),GO:0015276(L=-1),GO:0022803(L=-1),GO:0022834(L=-1),GO:0022836(L=-1),GO:0022839(L=-1),GO:0022857(L=-1),GO:0038023(L=-1),GO:0060089(L=-1),	PFAM (Lig_chan, SBP_bac_3, Lig_chan-Glu_bd, Serpin), SMART (TRANS, SIGNAL, SERPIN)
9656	g9656.t1		645	215	sp|Q86IW8|COMD5_DICDIXP_045104047.1	sp|Q86IW8|COMD5_DICDI	COMM domain-containing protein 5	31.2	157	4.67e-14		XP_045100956.1	glutamate receptor ionotropic, delta-1-like isoform X3 [Portunus trituberculatus]	69.9	668	4.42e-312	77.8	6669.DappuP309629	6.13e-16	90.1		Arthropoda	artNOG[6]	03HVY@artNOG,0B5U1@biNOG,0ISQY@euNOG,0WIGM@meNOG,10QDS@NOG,13FA8@opiNOG	Ligand-gated ion channel		GO:0003008(L=-1),GO:0006810(L=-1),GO:0006811(L=-1),GO:0007154(L=-1),GO:0007165(L=-1),GO:0007166(L=-1),GO:0007215(L=-1),GO:0007600(L=-1),GO:0007606(L=-1),GO:0008150(L=-1),GO:0009593(L=-1),GO:0009987(L=-1),GO:0023052(L=-1),GO:0032501(L=-1),GO:0034220(L=-1),GO:0035235(L=-1),GO:0042221(L=-1),GO:0050789(L=-1),GO:0050794(L=-1),GO:0050877(L=-1),GO:0050896(L=-1),GO:0050906(L=-1),GO:0050907(L=-1),GO:00511…	GO:0005575(L=-1),GO:0005623(L=-1),GO:0005886(L=-1),GO:0016020(L=-1),GO:0030288(L=-1),GO:0030312(L=-1),GO:0030313(L=-1),GO:0031224(L=-1),GO:0031975(L=-1),GO:0042597(L=-1),GO:0044425(L=-1),GO:0044462(L=-1),GO:0044464(L=-1),GO:0071944(L=-1),	GO:0003674(L=-1),GO:0004871(L=-1),GO:0004888(L=-1),GO:0004970(L=-1),GO:0005215(L=-1),GO:0005216(L=-1),GO:0005230(L=-1),GO:0005231(L=-1),GO:0005234(L=-1),GO:0008066(L=-1),GO:0015075(L=-1),GO:0015267(L=-1),GO:0015276(L=-1),GO:0022803(L=-1),GO:0022834(L=-1),GO:0022836(L=-1),GO:0022839(L=-1),GO:0022857(L=-1),GO:0038023(L=-1),GO:0060089(L=-1),	PFAM (Lig_chan, SBP_bac_3, Lig_chan-Glu_bd, Serpin), SMART (TRANS, SIGNAL, SERPIN)
9657	g9657.t1		3792	1264	XP_045104621.1							XP_045100956.1	glutamate receptor ionotropic, delta-1-like isoform X3 [Portunus trituberculatus]	69.8	669	2.95e-313	80.5	6669.DappuP309629	5.66e-16	90.1		Arthropoda	artNOG[6]	03HVY@artNOG,0B5U1@biNOG,0ISQY@euNOG,0WIGM@meNOG,10QDS@NOG,13FA8@opiNOG	Ligand-gated ion channel		GO:0003008(L=-1),GO:0006810(L=-1),GO:0006811(L=-1),GO:0007154(L=-1),GO:0007165(L=-1),GO:0007166(L=-1),GO:0007215(L=-1),GO:0007600(L=-1),GO:0007606(L=-1),GO:0008150(L=-1),GO:0009593(L=-1),GO:0009987(L=-1),GO:0023052(L=-1),GO:0032501(L=-1),GO:0034220(L=-1),GO:0035235(L=-1),GO:0042221(L=-1),GO:0050789(L=-1),GO:0050794(L=-1),GO:0050877(L=-1),GO:0050896(L=-1),GO:0050906(L=-1),GO:0050907(L=-1),GO:00511…	GO:0005575(L=-1),GO:0005623(L=-1),GO:0005886(L=-1),GO:0016020(L=-1),GO:0030288(L=-1),GO:0030312(L=-1),GO:0030313(L=-1),GO:0031224(L=-1),GO:0031975(L=-1),GO:0042597(L=-1),GO:0044425(L=-1),GO:0044462(L=-1),GO:0044464(L=-1),GO:0071944(L=-1),	GO:0003674(L=-1),GO:0004871(L=-1),GO:0004888(L=-1),GO:0004970(L=-1),GO:0005215(L=-1),GO:0005216(L=-1),GO:0005230(L=-1),GO:0005231(L=-1),GO:0005234(L=-1),GO:0008066(L=-1),GO:0015075(L=-1),GO:0015267(L=-1),GO:0015276(L=-1),GO:0022803(L=-1),GO:0022834(L=-1),GO:0022836(L=-1),GO:0022839(L=-1),GO:0022857(L=-1),GO:0038023(L=-1),GO:0060089(L=-1),	PFAM (Lig_chan, SBP_bac_3, Lig_chan-Glu_bd, Serpin), SMART (TRANS, SIGNAL, SERPIN)
9658	g9658.t1		309	103	sp|Q6X4M3|LIN52_ONCMYXP_045104627.1	sp|Q6X4M3|LIN52_ONCMY	Protein lin-52 homolog	54.5	101	8.93e-28		XP_045100956.1	glutamate receptor ionotropic, delta-1-like isoform X3 [Portunus trituberculatus]	69.2	649	6.9e-308	80.3	7739.JGI134185	2.74e-16	89.4		Animals	meNOG[21]	0B5U7@biNOG,0ISR7@euNOG,0WIGT@meNOG,0Y9VH@NOG,13FAF@opiNOG	PBPe		GO:0006810(L=-1),GO:0006811(L=-1),GO:0007154(L=-1),GO:0007165(L=-1),GO:0007166(L=-1),GO:0007215(L=-1),GO:0008150(L=-1),GO:0009987(L=-1),GO:0023052(L=-1),GO:0034220(L=-1),GO:0035235(L=-1),GO:0050789(L=-1),GO:0050794(L=-1),GO:0050896(L=-1),GO:0051179(L=-1),GO:0051234(L=-1),GO:0051716(L=-1),GO:0055085(L=-1),GO:0065007(L=-1),	GO:0005575(L=-1),GO:0005623(L=-1),GO:0005886(L=-1),GO:0016020(L=-1),GO:0030054(L=-1),GO:0030288(L=-1),GO:0030312(L=-1),GO:0030313(L=-1),GO:0031224(L=-1),GO:0031975(L=-1),GO:0042597(L=-1),GO:0044425(L=-1),GO:0044456(L=-1),GO:0044462(L=-1),GO:0044464(L=-1),GO:0045202(L=-1),GO:0045211(L=-1),GO:0071944(L=-1),GO:0097060(L=-1),	GO:0003674(L=-1),GO:0004871(L=-1),GO:0004888(L=-1),GO:0004970(L=-1),GO:0005215(L=-1),GO:0005216(L=-1),GO:0005230(L=-1),GO:0005231(L=-1),GO:0005234(L=-1),GO:0008066(L=-1),GO:0015075(L=-1),GO:0015267(L=-1),GO:0015276(L=-1),GO:0022803(L=-1),GO:0022834(L=-1),GO:0022836(L=-1),GO:0022839(L=-1),GO:0022857(L=-1),GO:0038023(L=-1),GO:0060089(L=-1),	PFAM (Lig_chan-Glu_bd, SBP_bac_3, Lig_chan, ANF_receptor), SMART (TRANS, Lig_chan-Glu_bd, PBPe)
9659	g9659.t1		1275	425	sp|Q9QZR8|PDZD2_RAT	sp|Q9QZR8|PDZD2_RAT	PDZ domain-containing protein 2	63	81	7.34e-18		XP_050734683.1	glutamate receptor ionotropic, delta-1-like, partial [Eriocheir sinensis]	73.2	512	3.1e-264	78.4	7029.ACYPI009965-PA	5.45e-27	123		Arthropoda	artNOG[6]	03HVX@artNOG,0B5U0@biNOG,0ISQX@euNOG,0T491@inNOG,0WIGK@meNOG,1155S@NOG,13FA7@opiNOG	Ligand-gated ion channel		GO:0006810(L=-1),GO:0006811(L=-1),GO:0007154(L=-1),GO:0007165(L=-1),GO:0007166(L=-1),GO:0007215(L=-1),GO:0008150(L=-1),GO:0009593(L=-1),GO:0009987(L=-1),GO:0023052(L=-1),GO:0034220(L=-1),GO:0035235(L=-1),GO:0042221(L=-1),GO:0050789(L=-1),GO:0050794(L=-1),GO:0050896(L=-1),GO:0051179(L=-1),GO:0051234(L=-1),GO:0051606(L=-1),GO:0051716(L=-1),GO:0055085(L=-1),GO:0065007(L=-1),	GO:0005575(L=-1),GO:0005623(L=-1),GO:0016020(L=-1),GO:0030288(L=-1),GO:0030312(L=-1),GO:0030313(L=-1),GO:0031224(L=-1),GO:0031975(L=-1),GO:0042597(L=-1),GO:0044425(L=-1),GO:0044462(L=-1),GO:0044464(L=-1),GO:0071944(L=-1),	GO:0003674(L=-1),GO:0004871(L=-1),GO:0004888(L=-1),GO:0004970(L=-1),GO:0005215(L=-1),GO:0005216(L=-1),GO:0005230(L=-1),GO:0005231(L=-1),GO:0005234(L=-1),GO:0008066(L=-1),GO:0015075(L=-1),GO:0015267(L=-1),GO:0015276(L=-1),GO:0022803(L=-1),GO:0022834(L=-1),GO:0022836(L=-1),GO:0022839(L=-1),GO:0022857(L=-1),GO:0038023(L=-1),GO:0060089(L=-1),	PFAM (Lig_chan, SBP_bac_3), SMART (TRANS, SIGNAL, Lig_chan-Glu_bd, COIL)
9663	g9663.t1		1800	600	XP_045104625.1							XP_050706325.1	glutamate receptor ionotropic, delta-2-like [Eriocheir sinensis]	39.4	465	1.44e-94	99.3	7222.FBpp0149660	6.21e-14	81.6		Arthropoda	artNOG[6]	03C3I@artNOG,09W05@biNOG,0H1XG@dipNOG,0HXNM@droNOG,0SYIX@inNOG,0V6YJ@meNOG,0XQQV@NOG,13WTD@opiNOG,KOG1052@euNOG	Inherit from biNOG: ligand-gated channel activity		GO:0006810(L=-1),GO:0006811(L=-1),GO:0007154(L=-1),GO:0007165(L=-1),GO:0007166(L=-1),GO:0007215(L=-1),GO:0008150(L=-1),GO:0009593(L=-1),GO:0009987(L=-1),GO:0023052(L=-1),GO:0034220(L=-1),GO:0035235(L=-1),GO:0042221(L=-1),GO:0050789(L=-1),GO:0050794(L=-1),GO:0050896(L=-1),GO:0051179(L=-1),GO:0051234(L=-1),GO:0051606(L=-1),GO:0051716(L=-1),GO:0055085(L=-1),GO:0065007(L=-1),	GO:0005575(L=-1),GO:0016020(L=-1),GO:0031224(L=-1),GO:0044425(L=-1),	GO:0003674(L=-1),GO:0004871(L=-1),GO:0004888(L=-1),GO:0004970(L=-1),GO:0005215(L=-1),GO:0005216(L=-1),GO:0005230(L=-1),GO:0005231(L=-1),GO:0005234(L=-1),GO:0008066(L=-1),GO:0015075(L=-1),GO:0015267(L=-1),GO:0015276(L=-1),GO:0022803(L=-1),GO:0022834(L=-1),GO:0022836(L=-1),GO:0022839(L=-1),GO:0022857(L=-1),GO:0038023(L=-1),GO:0060089(L=-1),	PFAM (Lig_chan), SMART (TRANS, SIGNAL)
9667	g9667.t1		2022	674	XP_045104233.1							XP_050715421.1	glutamate receptor ionotropic, delta-2-like [Eriocheir sinensis]	70.5	617	4.28e-304	72	7739.JGI134185	4.21e-29	128		Animals	meNOG[21]	0B5U7@biNOG,0ISR7@euNOG,0WIGT@meNOG,0Y9VH@NOG,13FAF@opiNOG	PBPe		GO:0006810(L=-1),GO:0006811(L=-1),GO:0007154(L=-1),GO:0007165(L=-1),GO:0007166(L=-1),GO:0007215(L=-1),GO:0008150(L=-1),GO:0009987(L=-1),GO:0023052(L=-1),GO:0034220(L=-1),GO:0035235(L=-1),GO:0050789(L=-1),GO:0050794(L=-1),GO:0050896(L=-1),GO:0051179(L=-1),GO:0051234(L=-1),GO:0051716(L=-1),GO:0055085(L=-1),GO:0065007(L=-1),	GO:0005575(L=-1),GO:0005623(L=-1),GO:0005886(L=-1),GO:0016020(L=-1),GO:0030054(L=-1),GO:0030288(L=-1),GO:0030312(L=-1),GO:0030313(L=-1),GO:0031224(L=-1),GO:0031975(L=-1),GO:0042597(L=-1),GO:0044425(L=-1),GO:0044456(L=-1),GO:0044462(L=-1),GO:0044464(L=-1),GO:0045202(L=-1),GO:0045211(L=-1),GO:0071944(L=-1),GO:0097060(L=-1),	GO:0003674(L=-1),GO:0004871(L=-1),GO:0004888(L=-1),GO:0004970(L=-1),GO:0005215(L=-1),GO:0005216(L=-1),GO:0005230(L=-1),GO:0005231(L=-1),GO:0005234(L=-1),GO:0008066(L=-1),GO:0015075(L=-1),GO:0015267(L=-1),GO:0015276(L=-1),GO:0022803(L=-1),GO:0022834(L=-1),GO:0022836(L=-1),GO:0022839(L=-1),GO:0022857(L=-1),GO:0038023(L=-1),GO:0060089(L=-1),	PFAM (Lig_chan-Glu_bd, SBP_bac_3, Lig_chan, ANF_receptor), SMART (TRANS, Lig_chan-Glu_bd, PBPe)
9668	g9668.t2		1023	341	sp|Q8CAK1|CAF17_MOUSEXP_045104667.1	sp|Q8CAK1|CAF17_MOUSE	Putative transferase CAF17 homolog, mitochondrial	40.9	328	1.86e-54		XP_042227305.1	glutamate receptor ionotropic, delta-2-like [Homarus americanus]	52.8	562	2.32e-198	76.1	7029.ACYPI009965-PA	8.47e-19	97.8		Arthropoda	artNOG[6]	03HVX@artNOG,0B5U0@biNOG,0ISQX@euNOG,0T491@inNOG,0WIGK@meNOG,1155S@NOG,13FA7@opiNOG	Ligand-gated ion channel		GO:0006810(L=-1),GO:0006811(L=-1),GO:0007154(L=-1),GO:0007165(L=-1),GO:0007166(L=-1),GO:0007215(L=-1),GO:0008150(L=-1),GO:0009593(L=-1),GO:0009987(L=-1),GO:0023052(L=-1),GO:0034220(L=-1),GO:0035235(L=-1),GO:0042221(L=-1),GO:0050789(L=-1),GO:0050794(L=-1),GO:0050896(L=-1),GO:0051179(L=-1),GO:0051234(L=-1),GO:0051606(L=-1),GO:0051716(L=-1),GO:0055085(L=-1),GO:0065007(L=-1),	GO:0005575(L=-1),GO:0005623(L=-1),GO:0016020(L=-1),GO:0030288(L=-1),GO:0030312(L=-1),GO:0030313(L=-1),GO:0031224(L=-1),GO:0031975(L=-1),GO:0042597(L=-1),GO:0044425(L=-1),GO:0044462(L=-1),GO:0044464(L=-1),GO:0071944(L=-1),	GO:0003674(L=-1),GO:0004871(L=-1),GO:0004888(L=-1),GO:0004970(L=-1),GO:0005215(L=-1),GO:0005216(L=-1),GO:0005230(L=-1),GO:0005231(L=-1),GO:0005234(L=-1),GO:0008066(L=-1),GO:0015075(L=-1),GO:0015267(L=-1),GO:0015276(L=-1),GO:0022803(L=-1),GO:0022834(L=-1),GO:0022836(L=-1),GO:0022839(L=-1),GO:0022857(L=-1),GO:0038023(L=-1),GO:0060089(L=-1),	PFAM (Lig_chan, SBP_bac_3), SMART (TRANS, SIGNAL, Lig_chan-Glu_bd, COIL)
9669	g9669.t1		351	117	sp|Q9VHN3|CDPF1_DROMEXP_050728760.1	sp|Q9VHN3|CDPF1_DROME	Cysteine-rich DPF motif domain-containing protein 1	44.1	102	3.11e-25		XP_045109436.1	glutamate receptor ionotropic, delta-2-like [Portunus trituberculatus]	77.3	255	1.02e-143	95.9	6669.DappuP312020	3.67e-27	115		Animals	meNOG[21]	0A0WG@biNOG,0VBT0@meNOG,0XQQV@NOG,14WR7@opiNOG,KOG1052@euNOG	Ligand-gated ion channel		GO:0006810(L=-1),GO:0006811(L=-1),GO:0007154(L=-1),GO:0007165(L=-1),GO:0007166(L=-1),GO:0007215(L=-1),GO:0008150(L=-1),GO:0009987(L=-1),GO:0023052(L=-1),GO:0034220(L=-1),GO:0035235(L=-1),GO:0050789(L=-1),GO:0050794(L=-1),GO:0050896(L=-1),GO:0051179(L=-1),GO:0051234(L=-1),GO:0051716(L=-1),GO:0055085(L=-1),GO:0065007(L=-1),	GO:0005575(L=-1),GO:0016020(L=-1),	GO:0003674(L=-1),GO:0004871(L=-1),GO:0004888(L=-1),GO:0004970(L=-1),GO:0005215(L=-1),GO:0005216(L=-1),GO:0005230(L=-1),GO:0005231(L=-1),GO:0005234(L=-1),GO:0008066(L=-1),GO:0015075(L=-1),GO:0015267(L=-1),GO:0015276(L=-1),GO:0022803(L=-1),GO:0022834(L=-1),GO:0022836(L=-1),GO:0022839(L=-1),GO:0022857(L=-1),GO:0038023(L=-1),GO:0060089(L=-1),	PFAM (Lig_chan, Lig_chan-Glu_bd, SBP_bac_3), SMART (TRANS, Lig_chan-Glu_bd, SIGNAL)
9670	g9670.t1		1878	626	sp|Q9D6Z1|NOP56_MOUSEXP_045104664.1	sp|Q9D6Z1|NOP56_MOUSE	Nucleolar protein 56	65.1	424	4.76e-186		XP_045113479.1	glutamate receptor ionotropic, delta-2-like [Portunus trituberculatus]	70.3	721	0	94.5	7029.ACYPI009965-PA	5.71e-40	163		Arthropoda	artNOG[6]	03HVX@artNOG,0B5U0@biNOG,0ISQX@euNOG,0T491@inNOG,0WIGK@meNOG,1155S@NOG,13FA7@opiNOG	Ligand-gated ion channel		GO:0006810(L=-1),GO:0006811(L=-1),GO:0007154(L=-1),GO:0007165(L=-1),GO:0007166(L=-1),GO:0007215(L=-1),GO:0008150(L=-1),GO:0009593(L=-1),GO:0009987(L=-1),GO:0023052(L=-1),GO:0034220(L=-1),GO:0035235(L=-1),GO:0042221(L=-1),GO:0050789(L=-1),GO:0050794(L=-1),GO:0050896(L=-1),GO:0051179(L=-1),GO:0051234(L=-1),GO:0051606(L=-1),GO:0051716(L=-1),GO:0055085(L=-1),GO:0065007(L=-1),	GO:0005575(L=-1),GO:0005623(L=-1),GO:0016020(L=-1),GO:0030288(L=-1),GO:0030312(L=-1),GO:0030313(L=-1),GO:0031224(L=-1),GO:0031975(L=-1),GO:0042597(L=-1),GO:0044425(L=-1),GO:0044462(L=-1),GO:0044464(L=-1),GO:0071944(L=-1),	GO:0003674(L=-1),GO:0004871(L=-1),GO:0004888(L=-1),GO:0004970(L=-1),GO:0005215(L=-1),GO:0005216(L=-1),GO:0005230(L=-1),GO:0005231(L=-1),GO:0005234(L=-1),GO:0008066(L=-1),GO:0015075(L=-1),GO:0015267(L=-1),GO:0015276(L=-1),GO:0022803(L=-1),GO:0022834(L=-1),GO:0022836(L=-1),GO:0022839(L=-1),GO:0022857(L=-1),GO:0038023(L=-1),GO:0060089(L=-1),	PFAM (Lig_chan, SBP_bac_3), SMART (TRANS, SIGNAL, Lig_chan-Glu_bd, COIL)
9671	g9671.t1		669	223	sp|Q2KJ29|PCGF3_BOVINXP_050728655.1	sp|Q2KJ29|PCGF3_BOVIN	Polycomb group RING finger protein 3	58.3	242	4.26e-95		XP_045111259.1	glutamate receptor ionotropic, delta-2-like [Portunus trituberculatus]	52	485	2.44e-156	82.3	7897.ENSLACP00000018422	2.37e-19	97.8		Animals	meNOG[21]	0B5TW@biNOG,0E942@chorNOG,0ISQU@euNOG,0WIGG@meNOG,0XQTZ@NOG,13FA4@opiNOG,1DG00@veNOG	Glutamate		GO:0006810(L=-1),GO:0006811(L=-1),GO:0007154(L=-1),GO:0007165(L=-1),GO:0007166(L=-1),GO:0007215(L=-1),GO:0008150(L=-1),GO:0009987(L=-1),GO:0023052(L=-1),GO:0034220(L=-1),GO:0035235(L=-1),GO:0050789(L=-1),GO:0050794(L=-1),GO:0050896(L=-1),GO:0051179(L=-1),GO:0051234(L=-1),GO:0051716(L=-1),GO:0055085(L=-1),GO:0065007(L=-1),	GO:0005575(L=-1),GO:0005623(L=-1),GO:0005886(L=-1),GO:0016020(L=-1),GO:0030054(L=-1),GO:0030288(L=-1),GO:0030312(L=-1),GO:0030313(L=-1),GO:0031224(L=-1),GO:0031975(L=-1),GO:0042597(L=-1),GO:0044425(L=-1),GO:0044456(L=-1),GO:0044462(L=-1),GO:0044464(L=-1),GO:0045202(L=-1),GO:0045211(L=-1),GO:0071944(L=-1),GO:0097060(L=-1),	GO:0003674(L=-1),GO:0004871(L=-1),GO:0004888(L=-1),GO:0004970(L=-1),GO:0005215(L=-1),GO:0005216(L=-1),GO:0005230(L=-1),GO:0005231(L=-1),GO:0005234(L=-1),GO:0008066(L=-1),GO:0015075(L=-1),GO:0015267(L=-1),GO:0015276(L=-1),GO:0022803(L=-1),GO:0022834(L=-1),GO:0022836(L=-1),GO:0022839(L=-1),GO:0022857(L=-1),GO:0038023(L=-1),GO:0060089(L=-1),	PFAM (Lig_chan-Glu_bd, SBP_bac_3, Lig_chan), SMART (TRANS, Lig_chan-Glu_bd, PBPe, SIGNAL)
9672	g9672.t1		1164	388	XP_045104661.1							XP_045117655.1	glutamate receptor ionotropic, delta-2-like [Portunus trituberculatus]	75.2	133	8.97e-63	97.1	10228.TriadP25025	8.5e-12	67.8	GRIA1	Eukaryotes	euNOG[57]	0XPSH@NOG,KOG1054@euNOG	Glutamate receptor, ionotropic	4.08047e+155	GO:0001101(L=-1),GO:0001508(L=-1),GO:0001662(L=-1),GO:0001919(L=-1),GO:0001966(L=-1),GO:0002119(L=-1),GO:0002164(L=-1),GO:0002209(L=-1),GO:0003008(L=-1),GO:0006139(L=-1),GO:0006152(L=-1),GO:0006163(L=-1),GO:0006195(L=-1),GO:0006200(L=-1),GO:0006725(L=-1),GO:0006753(L=-1),GO:0006793(L=-1),GO:0006796(L=-1),GO:0006807(L=-1),GO:0006810(L=-1),GO:0006811(L=-1),GO:0006812(L=-1),GO:0006873(L=-1),GO:00068…	GO:0005575(L=-1),GO:0005622(L=-1),GO:0005623(L=-1),GO:0005737(L=-1),GO:0005768(L=-1),GO:0005769(L=-1),GO:0005783(L=-1),GO:0005789(L=-1),GO:0005829(L=-1),GO:0005856(L=-1),GO:0005886(L=-1),GO:0008021(L=-1),GO:0008328(L=-1),GO:0009986(L=-1),GO:0012505(L=-1),GO:0012506(L=-1),GO:0014069(L=-1),GO:0016020(L=-1),GO:0030054(L=-1),GO:0030135(L=-1),GO:0030136(L=-1),GO:0030139(L=-1),GO:0030288(L=-1),GO:00303…	GO:0000166(L=-1),GO:0001640(L=-1),GO:0001882(L=-1),GO:0001883(L=-1),GO:0003674(L=-1),GO:0003676(L=-1),GO:0003824(L=-1),GO:0004386(L=-1),GO:0004871(L=-1),GO:0004888(L=-1),GO:0004930(L=-1),GO:0004970(L=-1),GO:0004971(L=-1),GO:0005215(L=-1),GO:0005216(L=-1),GO:0005230(L=-1),GO:0005231(L=-1),GO:0005234(L=-1),GO:0005244(L=-1),GO:0005261(L=-1),GO:0005488(L=-1),GO:0005515(L=-1),GO:0005524(L=-1),GO:00080…	PFAM (Lig_chan, ANF_receptor, SBP_bac_3, Lig_chan-Glu_bd), SMART (TRANS, Lig_chan-Glu_bd, PBPe, SIGNAL)
9673	g9673.t1		756	252	sp|Q5XGC5|PSMG2_XENTRXP_045104657.1	sp|Q5XGC5|PSMG2_XENTR	Proteasome assembly chaperone 2	37.8	249	1.25e-46		XP_045130008.1	glutamate receptor ionotropic, delta-2-like [Portunus trituberculatus]	66	583	9.89e-285	95	6669.DappuP256761	3.26e-19	99		Arthropoda	artNOG[6]	032VF@artNOG,0A13I@biNOG,0VCHT@meNOG,0XQQV@NOG,13P91@opiNOG,KOG1052@euNOG	Ligand-gated ion channel		GO:0006810(L=-1),GO:0006811(L=-1),GO:0007154(L=-1),GO:0007165(L=-1),GO:0007166(L=-1),GO:0007215(L=-1),GO:0008150(L=-1),GO:0009987(L=-1),GO:0023052(L=-1),GO:0034220(L=-1),GO:0035235(L=-1),GO:0050789(L=-1),GO:0050794(L=-1),GO:0050896(L=-1),GO:0051179(L=-1),GO:0051234(L=-1),GO:0051716(L=-1),GO:0055085(L=-1),GO:0065007(L=-1),	GO:0005575(L=-1),GO:0005623(L=-1),GO:0016020(L=-1),GO:0030288(L=-1),GO:0030312(L=-1),GO:0030313(L=-1),GO:0031224(L=-1),GO:0031975(L=-1),GO:0042597(L=-1),GO:0044425(L=-1),GO:0044462(L=-1),GO:0044464(L=-1),GO:0071944(L=-1),	GO:0003674(L=-1),GO:0004871(L=-1),GO:0004888(L=-1),GO:0004970(L=-1),GO:0005215(L=-1),GO:0005216(L=-1),GO:0005230(L=-1),GO:0005231(L=-1),GO:0005234(L=-1),GO:0008066(L=-1),GO:0015075(L=-1),GO:0015267(L=-1),GO:0015276(L=-1),GO:0022803(L=-1),GO:0022834(L=-1),GO:0022836(L=-1),GO:0022839(L=-1),GO:0022857(L=-1),GO:0038023(L=-1),GO:0060089(L=-1),	PFAM (Lig_chan, SBP_bac_3), SMART (TRANS, SIGNAL, Lig_chan-Glu_bd)
9674	g9674.t1		861	287	XP_045104561.1							XP_045123994.1	glutamate receptor ionotropic, delta-2-like [Portunus trituberculatus]	74.8	365	1.52e-199	98.1	7955.ENSDARP00000116997	4.28e-23	108	GRID2	Fishes	fiNOG[1]	0B5UA@biNOG,0E946@chorNOG,0ISR9@euNOG,0NCS0@fiNOG,0WIGW@meNOG,0YYDD@NOG,13FAI@opiNOG,1DG04@veNOG	Glutamate receptor, ionotropic, delta 2	40804730	GO:0006810(L=-1),GO:0006811(L=-1),GO:0007154(L=-1),GO:0007165(L=-1),GO:0007166(L=-1),GO:0007215(L=-1),GO:0008150(L=-1),GO:0009987(L=-1),GO:0023052(L=-1),GO:0034220(L=-1),GO:0035235(L=-1),GO:0050789(L=-1),GO:0050794(L=-1),GO:0050896(L=-1),GO:0051179(L=-1),GO:0051234(L=-1),GO:0051716(L=-1),GO:0055085(L=-1),GO:0065007(L=-1),	GO:0005575(L=-1),GO:0005623(L=-1),GO:0005886(L=-1),GO:0016020(L=-1),GO:0030054(L=-1),GO:0030288(L=-1),GO:0030312(L=-1),GO:0030313(L=-1),GO:0031224(L=-1),GO:0031975(L=-1),GO:0042597(L=-1),GO:0044425(L=-1),GO:0044456(L=-1),GO:0044462(L=-1),GO:0044464(L=-1),GO:0045202(L=-1),GO:0045211(L=-1),GO:0071944(L=-1),GO:0097060(L=-1),	GO:0003674(L=-1),GO:0004871(L=-1),GO:0004888(L=-1),GO:0004970(L=-1),GO:0005215(L=-1),GO:0005216(L=-1),GO:0005230(L=-1),GO:0005231(L=-1),GO:0005234(L=-1),GO:0008066(L=-1),GO:0015075(L=-1),GO:0015267(L=-1),GO:0015276(L=-1),GO:0022803(L=-1),GO:0022834(L=-1),GO:0022836(L=-1),GO:0022839(L=-1),GO:0022857(L=-1),GO:0038023(L=-1),GO:0060089(L=-1),	PFAM (Lig_chan-Glu_bd, SBP_bac_3, Lig_chan, ANF_receptor), SMART (TRANS, Lig_chan-Glu_bd, PBPe, SIGNAL)
9675	g9675.t1		1278	426	XP_036369725.1							XP_045135701.1	glutamate receptor ionotropic, delta-2-like [Portunus trituberculatus]	72.7	359	1.54e-175	64.3	6669.DappuP99799	2.94e-21	104		Arthropoda	artNOG[6]	03HVX@artNOG,0B5U0@biNOG,0ISQX@euNOG,0WIGK@meNOG,1155S@NOG,13FA7@opiNOG	Ligand-gated ion channel		GO:0006810(L=-1),GO:0006811(L=-1),GO:0007154(L=-1),GO:0007165(L=-1),GO:0007166(L=-1),GO:0007215(L=-1),GO:0008150(L=-1),GO:0009593(L=-1),GO:0009987(L=-1),GO:0023052(L=-1),GO:0034220(L=-1),GO:0035235(L=-1),GO:0042221(L=-1),GO:0050789(L=-1),GO:0050794(L=-1),GO:0050896(L=-1),GO:0051179(L=-1),GO:0051234(L=-1),GO:0051606(L=-1),GO:0051716(L=-1),GO:0055085(L=-1),GO:0065007(L=-1),	GO:0005575(L=-1),GO:0005623(L=-1),GO:0016020(L=-1),GO:0030288(L=-1),GO:0030312(L=-1),GO:0030313(L=-1),GO:0031224(L=-1),GO:0031975(L=-1),GO:0042597(L=-1),GO:0044425(L=-1),GO:0044462(L=-1),GO:0044464(L=-1),GO:0071944(L=-1),	GO:0003674(L=-1),GO:0004871(L=-1),GO:0004888(L=-1),GO:0004970(L=-1),GO:0005215(L=-1),GO:0005216(L=-1),GO:0005230(L=-1),GO:0005231(L=-1),GO:0005234(L=-1),GO:0008066(L=-1),GO:0015075(L=-1),GO:0015267(L=-1),GO:0015276(L=-1),GO:0022803(L=-1),GO:0022834(L=-1),GO:0022836(L=-1),GO:0022839(L=-1),GO:0022857(L=-1),GO:0038023(L=-1),GO:0060089(L=-1),	PFAM (Lig_chan, SBP_bac_3), SMART (TRANS, SIGNAL, Lig_chan-Glu_bd, COIL)
9676	g9676.t1		3681	1227	sp|A6QR20|SLF1_BOVINXP_045104546.1	sp|A6QR20|SLF1_BOVIN	SMC5-SMC6 complex localization factor protein 1	24	530	7.91e-19		XP_045128468.1	glutamate receptor ionotropic, delta-2-like [Portunus trituberculatus]	81.4	156	7.87e-81	72.2
9677	g9677.t1		531	177								XP_045131117.1	glutamate receptor ionotropic, delta-2-like [Portunus trituberculatus]	69.6	451	4.54e-228	98.3	6669.DappuP309629	2.66e-23	110		Arthropoda	artNOG[6]	03HVY@artNOG,0B5U1@biNOG,0ISQY@euNOG,0WIGM@meNOG,10QDS@NOG,13FA8@opiNOG	Ligand-gated ion channel		GO:0003008(L=-1),GO:0006810(L=-1),GO:0006811(L=-1),GO:0007154(L=-1),GO:0007165(L=-1),GO:0007166(L=-1),GO:0007215(L=-1),GO:0007600(L=-1),GO:0007606(L=-1),GO:0008150(L=-1),GO:0009593(L=-1),GO:0009987(L=-1),GO:0023052(L=-1),GO:0032501(L=-1),GO:0034220(L=-1),GO:0035235(L=-1),GO:0042221(L=-1),GO:0050789(L=-1),GO:0050794(L=-1),GO:0050877(L=-1),GO:0050896(L=-1),GO:0050906(L=-1),GO:0050907(L=-1),GO:00511…	GO:0005575(L=-1),GO:0005623(L=-1),GO:0005886(L=-1),GO:0016020(L=-1),GO:0030288(L=-1),GO:0030312(L=-1),GO:0030313(L=-1),GO:0031224(L=-1),GO:0031975(L=-1),GO:0042597(L=-1),GO:0044425(L=-1),GO:0044462(L=-1),GO:0044464(L=-1),GO:0071944(L=-1),	GO:0003674(L=-1),GO:0004871(L=-1),GO:0004888(L=-1),GO:0004970(L=-1),GO:0005215(L=-1),GO:0005216(L=-1),GO:0005230(L=-1),GO:0005231(L=-1),GO:0005234(L=-1),GO:0008066(L=-1),GO:0015075(L=-1),GO:0015267(L=-1),GO:0015276(L=-1),GO:0022803(L=-1),GO:0022834(L=-1),GO:0022836(L=-1),GO:0022839(L=-1),GO:0022857(L=-1),GO:0038023(L=-1),GO:0060089(L=-1),	PFAM (Lig_chan, SBP_bac_3, Lig_chan-Glu_bd, Serpin), SMART (TRANS, SIGNAL, SERPIN)
9681	g9681.t1		2580	860								XP_045131117.1	glutamate receptor ionotropic, delta-2-like [Portunus trituberculatus]	67.4	442	2.27e-212	97.8	6669.DappuP327312	1.15e-22	107		Animals	meNOG[21]	0A0WG@biNOG,0VBT0@meNOG,0XQQV@NOG,14WR7@opiNOG,KOG1052@euNOG	Ligand-gated ion channel		GO:0006810(L=-1),GO:0006811(L=-1),GO:0007154(L=-1),GO:0007165(L=-1),GO:0007166(L=-1),GO:0007215(L=-1),GO:0008150(L=-1),GO:0009987(L=-1),GO:0023052(L=-1),GO:0034220(L=-1),GO:0035235(L=-1),GO:0050789(L=-1),GO:0050794(L=-1),GO:0050896(L=-1),GO:0051179(L=-1),GO:0051234(L=-1),GO:0051716(L=-1),GO:0055085(L=-1),GO:0065007(L=-1),	GO:0005575(L=-1),GO:0016020(L=-1),	GO:0003674(L=-1),GO:0004871(L=-1),GO:0004888(L=-1),GO:0004970(L=-1),GO:0005215(L=-1),GO:0005216(L=-1),GO:0005230(L=-1),GO:0005231(L=-1),GO:0005234(L=-1),GO:0008066(L=-1),GO:0015075(L=-1),GO:0015267(L=-1),GO:0015276(L=-1),GO:0022803(L=-1),GO:0022834(L=-1),GO:0022836(L=-1),GO:0022839(L=-1),GO:0022857(L=-1),GO:0038023(L=-1),GO:0060089(L=-1),	PFAM (Lig_chan, Lig_chan-Glu_bd, SBP_bac_3), SMART (TRANS, Lig_chan-Glu_bd, SIGNAL)
9683	g9683.t1		3987	1329	XP_045103936.1							XP_045131117.1	glutamate receptor ionotropic, delta-2-like [Portunus trituberculatus]	60.7	463	5.86e-192	98.7	6669.DappuP327312	5.73e-24	110		Animals	meNOG[21]	0A0WG@biNOG,0VBT0@meNOG,0XQQV@NOG,14WR7@opiNOG,KOG1052@euNOG	Ligand-gated ion channel		GO:0006810(L=-1),GO:0006811(L=-1),GO:0007154(L=-1),GO:0007165(L=-1),GO:0007166(L=-1),GO:0007215(L=-1),GO:0008150(L=-1),GO:0009987(L=-1),GO:0023052(L=-1),GO:0034220(L=-1),GO:0035235(L=-1),GO:0050789(L=-1),GO:0050794(L=-1),GO:0050896(L=-1),GO:0051179(L=-1),GO:0051234(L=-1),GO:0051716(L=-1),GO:0055085(L=-1),GO:0065007(L=-1),	GO:0005575(L=-1),GO:0016020(L=-1),	GO:0003674(L=-1),GO:0004871(L=-1),GO:0004888(L=-1),GO:0004970(L=-1),GO:0005215(L=-1),GO:0005216(L=-1),GO:0005230(L=-1),GO:0005231(L=-1),GO:0005234(L=-1),GO:0008066(L=-1),GO:0015075(L=-1),GO:0015267(L=-1),GO:0015276(L=-1),GO:0022803(L=-1),GO:0022834(L=-1),GO:0022836(L=-1),GO:0022839(L=-1),GO:0022857(L=-1),GO:0038023(L=-1),GO:0060089(L=-1),	PFAM (Lig_chan, Lig_chan-Glu_bd, SBP_bac_3), SMART (TRANS, Lig_chan-Glu_bd, SIGNAL)
9684	g9684.t1		1389	463	sp|O75936|BODG_HUMANXP_045103370.1	sp|O75936|BODG_HUMAN	Gamma-butyrobetaine dioxygenase	29.7	397	3.6e-52		XP_045131117.1	glutamate receptor ionotropic, delta-2-like [Portunus trituberculatus]	65.2	462	3.28e-216	98.7	6669.DappuP309629	6.94e-24	112		Arthropoda	artNOG[6]	03HVY@artNOG,0B5U1@biNOG,0ISQY@euNOG,0WIGM@meNOG,10QDS@NOG,13FA8@opiNOG	Ligand-gated ion channel		GO:0003008(L=-1),GO:0006810(L=-1),GO:0006811(L=-1),GO:0007154(L=-1),GO:0007165(L=-1),GO:0007166(L=-1),GO:0007215(L=-1),GO:0007600(L=-1),GO:0007606(L=-1),GO:0008150(L=-1),GO:0009593(L=-1),GO:0009987(L=-1),GO:0023052(L=-1),GO:0032501(L=-1),GO:0034220(L=-1),GO:0035235(L=-1),GO:0042221(L=-1),GO:0050789(L=-1),GO:0050794(L=-1),GO:0050877(L=-1),GO:0050896(L=-1),GO:0050906(L=-1),GO:0050907(L=-1),GO:00511…	GO:0005575(L=-1),GO:0005623(L=-1),GO:0005886(L=-1),GO:0016020(L=-1),GO:0030288(L=-1),GO:0030312(L=-1),GO:0030313(L=-1),GO:0031224(L=-1),GO:0031975(L=-1),GO:0042597(L=-1),GO:0044425(L=-1),GO:0044462(L=-1),GO:0044464(L=-1),GO:0071944(L=-1),	GO:0003674(L=-1),GO:0004871(L=-1),GO:0004888(L=-1),GO:0004970(L=-1),GO:0005215(L=-1),GO:0005216(L=-1),GO:0005230(L=-1),GO:0005231(L=-1),GO:0005234(L=-1),GO:0008066(L=-1),GO:0015075(L=-1),GO:0015267(L=-1),GO:0015276(L=-1),GO:0022803(L=-1),GO:0022834(L=-1),GO:0022836(L=-1),GO:0022839(L=-1),GO:0022857(L=-1),GO:0038023(L=-1),GO:0060089(L=-1),	PFAM (Lig_chan, SBP_bac_3, Lig_chan-Glu_bd, Serpin), SMART (TRANS, SIGNAL, SERPIN)
9685	g9685.t2		564	188	XP_050706581.1							XP_045131117.1	glutamate receptor ionotropic, delta-2-like [Portunus trituberculatus]	62.1	422	1.47e-182	81.9	6669.DappuP309629	5.21e-19	97.8		Arthropoda	artNOG[6]	03HVY@artNOG,0B5U1@biNOG,0ISQY@euNOG,0WIGM@meNOG,10QDS@NOG,13FA8@opiNOG	Ligand-gated ion channel		GO:0003008(L=-1),GO:0006810(L=-1),GO:0006811(L=-1),GO:0007154(L=-1),GO:0007165(L=-1),GO:0007166(L=-1),GO:0007215(L=-1),GO:0007600(L=-1),GO:0007606(L=-1),GO:0008150(L=-1),GO:0009593(L=-1),GO:0009987(L=-1),GO:0023052(L=-1),GO:0032501(L=-1),GO:0034220(L=-1),GO:0035235(L=-1),GO:0042221(L=-1),GO:0050789(L=-1),GO:0050794(L=-1),GO:0050877(L=-1),GO:0050896(L=-1),GO:0050906(L=-1),GO:0050907(L=-1),GO:00511…	GO:0005575(L=-1),GO:0005623(L=-1),GO:0005886(L=-1),GO:0016020(L=-1),GO:0030288(L=-1),GO:0030312(L=-1),GO:0030313(L=-1),GO:0031224(L=-1),GO:0031975(L=-1),GO:0042597(L=-1),GO:0044425(L=-1),GO:0044462(L=-1),GO:0044464(L=-1),GO:0071944(L=-1),	GO:0003674(L=-1),GO:0004871(L=-1),GO:0004888(L=-1),GO:0004970(L=-1),GO:0005215(L=-1),GO:0005216(L=-1),GO:0005230(L=-1),GO:0005231(L=-1),GO:0005234(L=-1),GO:0008066(L=-1),GO:0015075(L=-1),GO:0015267(L=-1),GO:0015276(L=-1),GO:0022803(L=-1),GO:0022834(L=-1),GO:0022836(L=-1),GO:0022839(L=-1),GO:0022857(L=-1),GO:0038023(L=-1),GO:0060089(L=-1),	PFAM (Lig_chan, SBP_bac_3, Lig_chan-Glu_bd, Serpin), SMART (TRANS, SIGNAL, SERPIN)
9687	g9687.t1		1152	384	sp|Q0MVN8|QOR_PIGXP_045104234.1	sp|Q0MVN8|QOR_PIG	Quinone oxidoreductase	51.2	322	1.08e-105		XP_045131117.1	glutamate receptor ionotropic, delta-2-like [Portunus trituberculatus]	75.8	413	1.74e-218	86.2	31033.ENSTRUP00000021023	4.75e-18	94.4		Fishes	fiNOG[1]	09YYY@biNOG,0DKDS@chorNOG,0MZPI@fiNOG,0V9WM@meNOG,0XQQV@NOG,13EVZ@opiNOG,1CV7U@veNOG,KOG1052@euNOG	glutamate receptor, ionotropic, delta 1	4080	GO:0006810(L=-1),GO:0006811(L=-1),GO:0007154(L=-1),GO:0007165(L=-1),GO:0007166(L=-1),GO:0007215(L=-1),GO:0008150(L=-1),GO:0009987(L=-1),GO:0023052(L=-1),GO:0034220(L=-1),GO:0035235(L=-1),GO:0050789(L=-1),GO:0050794(L=-1),GO:0050896(L=-1),GO:0051179(L=-1),GO:0051234(L=-1),GO:0051716(L=-1),GO:0055085(L=-1),GO:0065007(L=-1),	GO:0005575(L=-1),GO:0005623(L=-1),GO:0005886(L=-1),GO:0016020(L=-1),GO:0030054(L=-1),GO:0030288(L=-1),GO:0030312(L=-1),GO:0030313(L=-1),GO:0031224(L=-1),GO:0031975(L=-1),GO:0042597(L=-1),GO:0044425(L=-1),GO:0044456(L=-1),GO:0044462(L=-1),GO:0044464(L=-1),GO:0045202(L=-1),GO:0045211(L=-1),GO:0071944(L=-1),GO:0097060(L=-1),	GO:0003674(L=-1),GO:0004871(L=-1),GO:0004888(L=-1),GO:0004970(L=-1),GO:0005215(L=-1),GO:0005216(L=-1),GO:0005230(L=-1),GO:0005231(L=-1),GO:0005234(L=-1),GO:0008066(L=-1),GO:0015075(L=-1),GO:0015267(L=-1),GO:0015276(L=-1),GO:0022803(L=-1),GO:0022834(L=-1),GO:0022836(L=-1),GO:0022839(L=-1),GO:0022857(L=-1),GO:0038023(L=-1),GO:0060089(L=-1),	PFAM (Lig_chan-Glu_bd, SBP_bac_3, Lig_chan, ANF_receptor), SMART (TRANS, Lig_chan-Glu_bd, PBPe, SIGNAL)
9689	g9689.t1		1773	591	sp|Q9VCA2|ORCT_DROMEXP_045103578.1	sp|Q9VCA2|ORCT_DROME	Organic cation transporter protein	37.8	542	3.76e-112		XP_045131117.1	glutamate receptor ionotropic, delta-2-like [Portunus trituberculatus]	58.3	434	3.28e-170	98.8	7739.JGI85343	8.81e-23	103	GRID2	Eukaryotes	euNOG[57]	0ISR9@euNOG,0YYDD@NOG	Glutamate receptor, ionotropic, delta	408040804730	GO:0001101(L=-1),GO:0001964(L=-1),GO:0003008(L=-1),GO:0006810(L=-1),GO:0006811(L=-1),GO:0006812(L=-1),GO:0006816(L=-1),GO:0007154(L=-1),GO:0007165(L=-1),GO:0007166(L=-1),GO:0007186(L=-1),GO:0007215(L=-1),GO:0007267(L=-1),GO:0007268(L=-1),GO:0007270(L=-1),GO:0007275(L=-1),GO:0007399(L=-1),GO:0008104(L=-1),GO:0008150(L=-1),GO:0009605(L=-1),GO:0009606(L=-1),GO:0009628(L=-1),GO:0009629(L=-1),GO:00096…	GO:0005575(L=-1),GO:0005623(L=-1),GO:0005886(L=-1),GO:0008328(L=-1),GO:0016020(L=-1),GO:0030054(L=-1),GO:0030288(L=-1),GO:0030312(L=-1),GO:0030313(L=-1),GO:0030425(L=-1),GO:0031224(L=-1),GO:0031226(L=-1),GO:0031975(L=-1),GO:0032991(L=-1),GO:0034702(L=-1),GO:0042597(L=-1),GO:0042995(L=-1),GO:0043005(L=-1),GO:0043197(L=-1),GO:0043235(L=-1),GO:0044309(L=-1),GO:0044425(L=-1),GO:0044456(L=-1),GO:00444…	GO:0003674(L=-1),GO:0004871(L=-1),GO:0004888(L=-1),GO:0004930(L=-1),GO:0004965(L=-1),GO:0004970(L=-1),GO:0005215(L=-1),GO:0005216(L=-1),GO:0005230(L=-1),GO:0005231(L=-1),GO:0005234(L=-1),GO:0005261(L=-1),GO:0005262(L=-1),GO:0005488(L=-1),GO:0005515(L=-1),GO:0008066(L=-1),GO:0008324(L=-1),GO:0015075(L=-1),GO:0015085(L=-1),GO:0015267(L=-1),GO:0015276(L=-1),GO:0016917(L=-1),GO:0019904(L=-1),GO:00228…	PFAM (SBP_bac_3, Lig_chan, Lig_chan-Glu_bd, ANF_receptor), SMART (TRANS, Lig_chan-Glu_bd, PBPe, SIGNAL)
9691	g9691.t1		936	312	sp|P26262|KLKB1_MOUSEXP_050728130.1	sp|P26262|KLKB1_MOUSE	Plasma kallikrein	39.3	244	4.96e-50		XP_045131117.1	glutamate receptor ionotropic, delta-2-like [Portunus trituberculatus]	77.9	416	2.32e-232	92.9	6669.DappuP327312	1.56e-24	112		Animals	meNOG[21]	0A0WG@biNOG,0VBT0@meNOG,0XQQV@NOG,14WR7@opiNOG,KOG1052@euNOG	Ligand-gated ion channel		GO:0006810(L=-1),GO:0006811(L=-1),GO:0007154(L=-1),GO:0007165(L=-1),GO:0007166(L=-1),GO:0007215(L=-1),GO:0008150(L=-1),GO:0009987(L=-1),GO:0023052(L=-1),GO:0034220(L=-1),GO:0035235(L=-1),GO:0050789(L=-1),GO:0050794(L=-1),GO:0050896(L=-1),GO:0051179(L=-1),GO:0051234(L=-1),GO:0051716(L=-1),GO:0055085(L=-1),GO:0065007(L=-1),	GO:0005575(L=-1),GO:0016020(L=-1),	GO:0003674(L=-1),GO:0004871(L=-1),GO:0004888(L=-1),GO:0004970(L=-1),GO:0005215(L=-1),GO:0005216(L=-1),GO:0005230(L=-1),GO:0005231(L=-1),GO:0005234(L=-1),GO:0008066(L=-1),GO:0015075(L=-1),GO:0015267(L=-1),GO:0015276(L=-1),GO:0022803(L=-1),GO:0022834(L=-1),GO:0022836(L=-1),GO:0022839(L=-1),GO:0022857(L=-1),GO:0038023(L=-1),GO:0060089(L=-1),	PFAM (Lig_chan, Lig_chan-Glu_bd, SBP_bac_3), SMART (TRANS, Lig_chan-Glu_bd, SIGNAL)
9692	g9692.t1		3606	1202	sp|O46072|KZ_DROMEXP_045103577.1	sp|O46072|KZ_DROME	Probable ATP-dependent RNA helicase kurz	46.9	1244	1.43e-297		XP_045131117.1	glutamate receptor ionotropic, delta-2-like [Portunus trituberculatus]	59.8	435	1.68e-175	97.5	7739.JGI108853	3.57e-23	108		Eukaryotes	euNOG[57]	0ISR8@euNOG,120B7@NOG	Glutamate-gated receptor that probably acts as non- selective cation channel (By similarity)		GO:0003008(L=-1),GO:0006810(L=-1),GO:0006811(L=-1),GO:0007154(L=-1),GO:0007165(L=-1),GO:0007166(L=-1),GO:0007186(L=-1),GO:0007215(L=-1),GO:0007267(L=-1),GO:0007268(L=-1),GO:0008150(L=-1),GO:0009987(L=-1),GO:0010646(L=-1),GO:0019226(L=-1),GO:0023051(L=-1),GO:0023052(L=-1),GO:0031644(L=-1),GO:0032501(L=-1),GO:0034220(L=-1),GO:0035235(L=-1),GO:0035637(L=-1),GO:0044057(L=-1),GO:0050789(L=-1),GO:00507…	GO:0005575(L=-1),GO:0005623(L=-1),GO:0005886(L=-1),GO:0016020(L=-1),GO:0030054(L=-1),GO:0030288(L=-1),GO:0030312(L=-1),GO:0030313(L=-1),GO:0031224(L=-1),GO:0031975(L=-1),GO:0042597(L=-1),GO:0044425(L=-1),GO:0044456(L=-1),GO:0044462(L=-1),GO:0044464(L=-1),GO:0045202(L=-1),GO:0045211(L=-1),GO:0071944(L=-1),GO:0097060(L=-1),	GO:0003674(L=-1),GO:0004871(L=-1),GO:0004888(L=-1),GO:0004930(L=-1),GO:0004965(L=-1),GO:0004970(L=-1),GO:0005215(L=-1),GO:0005216(L=-1),GO:0005230(L=-1),GO:0005231(L=-1),GO:0005234(L=-1),GO:0008066(L=-1),GO:0015075(L=-1),GO:0015267(L=-1),GO:0015276(L=-1),GO:0015277(L=-1),GO:0016917(L=-1),GO:0022803(L=-1),GO:0022834(L=-1),GO:0022836(L=-1),GO:0022839(L=-1),GO:0022857(L=-1),GO:0038023(L=-1),GO:00600…	PFAM (SBP_bac_3, Lig_chan, ANF_receptor, Lig_chan-Glu_bd), SMART (TRANS, Lig_chan-Glu_bd, PBPe, SIGNAL)
9695	g9695.t1		2094	698	XP_045104310.1							XP_045131117.1	glutamate receptor ionotropic, delta-2-like [Portunus trituberculatus]	78.4	416	7.09e-237	94.1	6669.DappuP309629	2.02e-24	113		Arthropoda	artNOG[6]	03HVY@artNOG,0B5U1@biNOG,0ISQY@euNOG,0WIGM@meNOG,10QDS@NOG,13FA8@opiNOG	Ligand-gated ion channel		GO:0003008(L=-1),GO:0006810(L=-1),GO:0006811(L=-1),GO:0007154(L=-1),GO:0007165(L=-1),GO:0007166(L=-1),GO:0007215(L=-1),GO:0007600(L=-1),GO:0007606(L=-1),GO:0008150(L=-1),GO:0009593(L=-1),GO:0009987(L=-1),GO:0023052(L=-1),GO:0032501(L=-1),GO:0034220(L=-1),GO:0035235(L=-1),GO:0042221(L=-1),GO:0050789(L=-1),GO:0050794(L=-1),GO:0050877(L=-1),GO:0050896(L=-1),GO:0050906(L=-1),GO:0050907(L=-1),GO:00511…	GO:0005575(L=-1),GO:0005623(L=-1),GO:0005886(L=-1),GO:0016020(L=-1),GO:0030288(L=-1),GO:0030312(L=-1),GO:0030313(L=-1),GO:0031224(L=-1),GO:0031975(L=-1),GO:0042597(L=-1),GO:0044425(L=-1),GO:0044462(L=-1),GO:0044464(L=-1),GO:0071944(L=-1),	GO:0003674(L=-1),GO:0004871(L=-1),GO:0004888(L=-1),GO:0004970(L=-1),GO:0005215(L=-1),GO:0005216(L=-1),GO:0005230(L=-1),GO:0005231(L=-1),GO:0005234(L=-1),GO:0008066(L=-1),GO:0015075(L=-1),GO:0015267(L=-1),GO:0015276(L=-1),GO:0022803(L=-1),GO:0022834(L=-1),GO:0022836(L=-1),GO:0022839(L=-1),GO:0022857(L=-1),GO:0038023(L=-1),GO:0060089(L=-1),	PFAM (Lig_chan, SBP_bac_3, Lig_chan-Glu_bd, Serpin), SMART (TRANS, SIGNAL, SERPIN)
9696	g9696.t1		774	258								XP_045101257.1	glutamate receptor ionotropic, delta-2-like [Portunus trituberculatus]	81.5	593	0	91.8	6669.DappuP256141	1.32e-21	106		Arthropoda	artNOG[6]	032VF@artNOG,0A13I@biNOG,0VCHT@meNOG,0XQQV@NOG,13P91@opiNOG,KOG1052@euNOG	Ligand-gated ion channel		GO:0006810(L=-1),GO:0006811(L=-1),GO:0007154(L=-1),GO:0007165(L=-1),GO:0007166(L=-1),GO:0007215(L=-1),GO:0008150(L=-1),GO:0009987(L=-1),GO:0023052(L=-1),GO:0034220(L=-1),GO:0035235(L=-1),GO:0050789(L=-1),GO:0050794(L=-1),GO:0050896(L=-1),GO:0051179(L=-1),GO:0051234(L=-1),GO:0051716(L=-1),GO:0055085(L=-1),GO:0065007(L=-1),	GO:0005575(L=-1),GO:0005623(L=-1),GO:0016020(L=-1),GO:0030288(L=-1),GO:0030312(L=-1),GO:0030313(L=-1),GO:0031224(L=-1),GO:0031975(L=-1),GO:0042597(L=-1),GO:0044425(L=-1),GO:0044462(L=-1),GO:0044464(L=-1),GO:0071944(L=-1),	GO:0003674(L=-1),GO:0004871(L=-1),GO:0004888(L=-1),GO:0004970(L=-1),GO:0005215(L=-1),GO:0005216(L=-1),GO:0005230(L=-1),GO:0005231(L=-1),GO:0005234(L=-1),GO:0008066(L=-1),GO:0015075(L=-1),GO:0015267(L=-1),GO:0015276(L=-1),GO:0022803(L=-1),GO:0022834(L=-1),GO:0022836(L=-1),GO:0022839(L=-1),GO:0022857(L=-1),GO:0038023(L=-1),GO:0060089(L=-1),	PFAM (Lig_chan, SBP_bac_3), SMART (TRANS, SIGNAL, Lig_chan-Glu_bd)
9697	g9697.t1		966	322	sp|Q99PT3|IN80B_MOUSEXP_045104054.1	sp|Q99PT3|IN80B_MOUSE	INO80 complex subunit B	36.8	204	1.88e-23		XP_045132353.1	glutamate receptor ionotropic, delta-2-like [Portunus trituberculatus]	82.7	444	1.49e-270	72.4	6669.DappuP256761	4.2e-30	132		Arthropoda	artNOG[6]	032VF@artNOG,0A13I@biNOG,0VCHT@meNOG,0XQQV@NOG,13P91@opiNOG,KOG1052@euNOG	Ligand-gated ion channel		GO:0006810(L=-1),GO:0006811(L=-1),GO:0007154(L=-1),GO:0007165(L=-1),GO:0007166(L=-1),GO:0007215(L=-1),GO:0008150(L=-1),GO:0009987(L=-1),GO:0023052(L=-1),GO:0034220(L=-1),GO:0035235(L=-1),GO:0050789(L=-1),GO:0050794(L=-1),GO:0050896(L=-1),GO:0051179(L=-1),GO:0051234(L=-1),GO:0051716(L=-1),GO:0055085(L=-1),GO:0065007(L=-1),	GO:0005575(L=-1),GO:0005623(L=-1),GO:0016020(L=-1),GO:0030288(L=-1),GO:0030312(L=-1),GO:0030313(L=-1),GO:0031224(L=-1),GO:0031975(L=-1),GO:0042597(L=-1),GO:0044425(L=-1),GO:0044462(L=-1),GO:0044464(L=-1),GO:0071944(L=-1),	GO:0003674(L=-1),GO:0004871(L=-1),GO:0004888(L=-1),GO:0004970(L=-1),GO:0005215(L=-1),GO:0005216(L=-1),GO:0005230(L=-1),GO:0005231(L=-1),GO:0005234(L=-1),GO:0008066(L=-1),GO:0015075(L=-1),GO:0015267(L=-1),GO:0015276(L=-1),GO:0022803(L=-1),GO:0022834(L=-1),GO:0022836(L=-1),GO:0022839(L=-1),GO:0022857(L=-1),GO:0038023(L=-1),GO:0060089(L=-1),	PFAM (Lig_chan, SBP_bac_3), SMART (TRANS, SIGNAL, Lig_chan-Glu_bd)
9698	g9698.t1		2193	731	sp|P70627|FOLH1_RATXP_045104053.1	sp|P70627|FOLH1_RAT	Glutamate carboxypeptidase 2	36.3	711	5.74e-133		XP_050714183.1	glutamate receptor ionotropic, delta-2-like isoform X1 [Eriocheir sinensis]	56.2	571	3.3e-218	91.9	13735.ENSPSIP00000004252	8.11e-16	87.4		Animals	meNOG[21]	0B5TW@biNOG,0E942@chorNOG,0ISQU@euNOG,0WIGG@meNOG,0XQTZ@NOG,13FA4@opiNOG,1DG00@veNOG	Glutamate		GO:0006810(L=-1),GO:0006811(L=-1),GO:0007154(L=-1),GO:0007165(L=-1),GO:0007166(L=-1),GO:0007215(L=-1),GO:0008150(L=-1),GO:0009987(L=-1),GO:0023052(L=-1),GO:0034220(L=-1),GO:0035235(L=-1),GO:0050789(L=-1),GO:0050794(L=-1),GO:0050896(L=-1),GO:0051179(L=-1),GO:0051234(L=-1),GO:0051716(L=-1),GO:0055085(L=-1),GO:0065007(L=-1),	GO:0005575(L=-1),GO:0005623(L=-1),GO:0005886(L=-1),GO:0016020(L=-1),GO:0030054(L=-1),GO:0030288(L=-1),GO:0030312(L=-1),GO:0030313(L=-1),GO:0031224(L=-1),GO:0031975(L=-1),GO:0042597(L=-1),GO:0044425(L=-1),GO:0044456(L=-1),GO:0044462(L=-1),GO:0044464(L=-1),GO:0045202(L=-1),GO:0045211(L=-1),GO:0071944(L=-1),GO:0097060(L=-1),	GO:0003674(L=-1),GO:0004871(L=-1),GO:0004888(L=-1),GO:0004970(L=-1),GO:0005215(L=-1),GO:0005216(L=-1),GO:0005230(L=-1),GO:0005231(L=-1),GO:0005234(L=-1),GO:0008066(L=-1),GO:0015075(L=-1),GO:0015267(L=-1),GO:0015276(L=-1),GO:0022803(L=-1),GO:0022834(L=-1),GO:0022836(L=-1),GO:0022839(L=-1),GO:0022857(L=-1),GO:0038023(L=-1),GO:0060089(L=-1),	PFAM (Lig_chan-Glu_bd, SBP_bac_3, Lig_chan), SMART (TRANS, Lig_chan-Glu_bd, PBPe, SIGNAL)
9701	g9701.t1		585	195								XP_050693185.1	glutamate receptor ionotropic, delta-2-like isoform X1 [Eriocheir sinensis]	46.7	640	3.13e-185	95.6	6183.Smp_147430__mRNA	4.76e-24	114	GRIK1	Animals	meNOG[21]	09UD2@biNOG,0V5CD@meNOG,0XPSH@NOG,12SMD@opiNOG,KOG1054@euNOG	Glutamate receptor, ionotropic	40804724	GO:0000902(L=-1),GO:0001508(L=-1),GO:0001662(L=-1),GO:0002209(L=-1),GO:0003008(L=-1),GO:0006139(L=-1),GO:0006152(L=-1),GO:0006163(L=-1),GO:0006195(L=-1),GO:0006200(L=-1),GO:0006725(L=-1),GO:0006753(L=-1),GO:0006793(L=-1),GO:0006796(L=-1),GO:0006807(L=-1),GO:0006810(L=-1),GO:0006811(L=-1),GO:0006812(L=-1),GO:0006873(L=-1),GO:0006874(L=-1),GO:0006875(L=-1),GO:0006886(L=-1),GO:0006915(L=-1),GO:00069…	GO:0005575(L=-1),GO:0005622(L=-1),GO:0005623(L=-1),GO:0005737(L=-1),GO:0005886(L=-1),GO:0008328(L=-1),GO:0016020(L=-1),GO:0030054(L=-1),GO:0030288(L=-1),GO:0030312(L=-1),GO:0030313(L=-1),GO:0030424(L=-1),GO:0030425(L=-1),GO:0031224(L=-1),GO:0031226(L=-1),GO:0031594(L=-1),GO:0031975(L=-1),GO:0032838(L=-1),GO:0032839(L=-1),GO:0032983(L=-1),GO:0032991(L=-1),GO:0033267(L=-1),GO:0034702(L=-1),GO:00425…	GO:0000166(L=-1),GO:0001640(L=-1),GO:0001882(L=-1),GO:0001883(L=-1),GO:0003674(L=-1),GO:0003676(L=-1),GO:0003824(L=-1),GO:0004386(L=-1),GO:0004871(L=-1),GO:0004888(L=-1),GO:0004930(L=-1),GO:0004970(L=-1),GO:0005215(L=-1),GO:0005216(L=-1),GO:0005230(L=-1),GO:0005231(L=-1),GO:0005234(L=-1),GO:0005244(L=-1),GO:0005261(L=-1),GO:0005488(L=-1),GO:0005515(L=-1),GO:0005524(L=-1),GO:0008066(L=-1),GO:00081…	PFAM (ANF_receptor, Lig_chan, SBP_bac_3, Lig_chan-Glu_bd), SMART (TRANS, Lig_chan-Glu_bd, PBPe, SIGNAL)
9710	g9710.t1		369	123								XP_045118641.1	glutamate receptor ionotropic, delta-2-like isoform X2 [Portunus trituberculatus]	71.5	446	1.87e-243	99.6	6669.DappuP327312	3.07e-29	125		Animals	meNOG[21]	0A0WG@biNOG,0VBT0@meNOG,0XQQV@NOG,14WR7@opiNOG,KOG1052@euNOG	Ligand-gated ion channel		GO:0006810(L=-1),GO:0006811(L=-1),GO:0007154(L=-1),GO:0007165(L=-1),GO:0007166(L=-1),GO:0007215(L=-1),GO:0008150(L=-1),GO:0009987(L=-1),GO:0023052(L=-1),GO:0034220(L=-1),GO:0035235(L=-1),GO:0050789(L=-1),GO:0050794(L=-1),GO:0050896(L=-1),GO:0051179(L=-1),GO:0051234(L=-1),GO:0051716(L=-1),GO:0055085(L=-1),GO:0065007(L=-1),	GO:0005575(L=-1),GO:0016020(L=-1),	GO:0003674(L=-1),GO:0004871(L=-1),GO:0004888(L=-1),GO:0004970(L=-1),GO:0005215(L=-1),GO:0005216(L=-1),GO:0005230(L=-1),GO:0005231(L=-1),GO:0005234(L=-1),GO:0008066(L=-1),GO:0015075(L=-1),GO:0015267(L=-1),GO:0015276(L=-1),GO:0022803(L=-1),GO:0022834(L=-1),GO:0022836(L=-1),GO:0022839(L=-1),GO:0022857(L=-1),GO:0038023(L=-1),GO:0060089(L=-1),	PFAM (Lig_chan, Lig_chan-Glu_bd, SBP_bac_3), SMART (TRANS, Lig_chan-Glu_bd, SIGNAL)
9716	g9716.t1		471	157								XP_050714453.1	glutamate receptor ionotropic, delta-2-like isoform X4 [Eriocheir sinensis]	74.1	413	5.68e-219	87.3	7739.JGI75112	5.49e-29	127	GRID2	Animals	meNOG[21]	0B5UA@biNOG,0E946@chorNOG,0WIGW@meNOG,0YYDD@NOG,13FAI@opiNOG,KOG1052@euNOG	Glutamate receptor, ionotropic, delta	408040804730	GO:0001964(L=-1),GO:0003008(L=-1),GO:0006810(L=-1),GO:0006811(L=-1),GO:0007154(L=-1),GO:0007165(L=-1),GO:0007166(L=-1),GO:0007215(L=-1),GO:0007267(L=-1),GO:0007268(L=-1),GO:0007270(L=-1),GO:0007275(L=-1),GO:0007399(L=-1),GO:0008104(L=-1),GO:0008150(L=-1),GO:0009605(L=-1),GO:0009987(L=-1),GO:0010941(L=-1),GO:0010975(L=-1),GO:0019226(L=-1),GO:0022008(L=-1),GO:0023052(L=-1),GO:0030154(L=-1),GO:00313…	GO:0005575(L=-1),GO:0005623(L=-1),GO:0005886(L=-1),GO:0008328(L=-1),GO:0016020(L=-1),GO:0030054(L=-1),GO:0030288(L=-1),GO:0030312(L=-1),GO:0030313(L=-1),GO:0030425(L=-1),GO:0031224(L=-1),GO:0031226(L=-1),GO:0031975(L=-1),GO:0032991(L=-1),GO:0034702(L=-1),GO:0042597(L=-1),GO:0042995(L=-1),GO:0043005(L=-1),GO:0043197(L=-1),GO:0043235(L=-1),GO:0044309(L=-1),GO:0044425(L=-1),GO:0044456(L=-1),GO:00444…	GO:0003674(L=-1),GO:0004871(L=-1),GO:0004888(L=-1),GO:0004970(L=-1),GO:0005215(L=-1),GO:0005216(L=-1),GO:0005230(L=-1),GO:0005231(L=-1),GO:0005234(L=-1),GO:0005488(L=-1),GO:0005515(L=-1),GO:0008066(L=-1),GO:0015075(L=-1),GO:0015267(L=-1),GO:0015276(L=-1),GO:0019904(L=-1),GO:0022803(L=-1),GO:0022834(L=-1),GO:0022836(L=-1),GO:0022839(L=-1),GO:0022857(L=-1),GO:0030165(L=-1),GO:0038023(L=-1),GO:00600…	PFAM (SBP_bac_3, Lig_chan, Lig_chan-Glu_bd, ANF_receptor), SMART (TRANS, Lig_chan-Glu_bd, PBPe, SIGNAL)
Glutamate receptor ionotropic - Kainate
11462	g11462.t1		1977	659	sp|P26591|GLRK_LYMSTXP_045138452.1	sp|P26591|GLRK_LYMST	Glutamate receptor	24.8	218	1.4e-17		XP_027212878.1	phenoloxidase-activating factor 2-like [Penaeus vannamei]	50.2	201	4.85e-64	85.9	7159.AAEL002595-PA	1.14e-59	199		Arthropoda	artNOG[6]	033CG@artNOG,09YJC@biNOG,0GUAV@dipNOG,0SPID@inNOG,0VAW2@meNOG,12SWA@opiNOG,COG5640@NOG,KOG3627@euNOG	serine protease		GO:0006508(L=-1),GO:0008150(L=-1),GO:0008152(L=-1),GO:0019538(L=-1),GO:0043170(L=-1),GO:0044238(L=-1),GO:0071704(L=-1),	GO:0005575(L=-1),GO:0005576(L=-1),	GO:0003674(L=-1),GO:0003824(L=-1),GO:0004175(L=-1),GO:0004252(L=-1),GO:0008233(L=-1),GO:0008236(L=-1),GO:0016787(L=-1),GO:0017171(L=-1),	PFAM (Trypsin), SMART (Tryp_SPc, SIGNAL)
11463	g11463.t1		1932	644	sp|P26591|GLRK_LYMSTXP_045127293.1	sp|P26591|GLRK_LYMST	Glutamate receptor	21	381	3.33e-12		XP_027212878.1	phenoloxidase-activating factor 2-like [Penaeus vannamei]	50.2	201	4.85e-64	85.9	7159.AAEL002595-PA	1.14e-59	199		Arthropoda	artNOG[6]	033CG@artNOG,09YJC@biNOG,0GUAV@dipNOG,0SPID@inNOG,0VAW2@meNOG,12SWA@opiNOG,COG5640@NOG,KOG3627@euNOG	serine protease		GO:0006508(L=-1),GO:0008150(L=-1),GO:0008152(L=-1),GO:0019538(L=-1),GO:0043170(L=-1),GO:0044238(L=-1),GO:0071704(L=-1),	GO:0005575(L=-1),GO:0005576(L=-1),	GO:0003674(L=-1),GO:0003824(L=-1),GO:0004175(L=-1),GO:0004252(L=-1),GO:0008233(L=-1),GO:0008236(L=-1),GO:0016787(L=-1),GO:0017171(L=-1),	PFAM (Trypsin), SMART (Tryp_SPc, SIGNAL)
11468	g11468.t1		1518	506	sp|P26591|GLRK_LYMSTXP_045101487.1	sp|P26591|GLRK_LYMST	Glutamate receptor	30.3	122	9.02e-10		XP_045114036.1	lachesin-like [Portunus trituberculatus]	87.3	441	2.1e-269	95.8	7070.TC004659-PA	7.68e-109	340		Arthropoda	artNOG[6]	03HIK@artNOG,0B4MZ@biNOG,0IQIM@euNOG,0T3ZA@inNOG,0WH69@meNOG,107XD@NOG,13DD9@opiNOG	Immunoglobulin V-set domain				GO:0003674(L=-1),GO:0003676(L=-1),GO:0005488(L=-1),GO:0008270(L=-1),GO:0043167(L=-1),GO:0043169(L=-1),GO:0046872(L=-1),GO:0046914(L=-1),GO:0097159(L=-1),GO:1901363(L=-1),	PFAM (I-set, V-set, ig), SMART (IGc2, IG, SIGNAL, ZnF_C2HC)
11469	g11469.t1		1002	334	sp|P26591|GLRK_LYMST	sp|P26591|GLRK_LYMST	Glutamate receptor	29	210	1.49e-14
11471	g11471.t1		1650	550	sp|P26591|GLRK_LYMSTXP_045124015.1	sp|P26591|GLRK_LYMST	Glutamate receptor	27.1	218	1.54e-10								7460.GB18746-PA	2.35e-113	351		Arthropoda	artNOG[6]	035RY@artNOG,09XCV@biNOG,0S7HU@hymNOG,0SSMU@inNOG,0V8AX@meNOG,0XPFD@NOG,12QGC@opiNOG,KOG3038@euNOG	SGF29 tudor-like domain		GO:0006325(L=-1),GO:0006338(L=-1),GO:0006473(L=-1),GO:0006475(L=-1),GO:0006996(L=-1),GO:0008150(L=-1),GO:0008152(L=-1),GO:0009987(L=-1),GO:0016043(L=-1),GO:0016569(L=-1),GO:0016570(L=-1),GO:0016573(L=-1),GO:0018193(L=-1),GO:0018205(L=-1),GO:0018393(L=-1),GO:0018394(L=-1),GO:0019538(L=-1),GO:0036211(L=-1),GO:0043170(L=-1),GO:0043412(L=-1),GO:0043543(L=-1),GO:0044237(L=-1),GO:0044238(L=-1),GO:00442…	GO:0000123(L=-1),GO:0000124(L=-1),GO:0005575(L=-1),GO:0005622(L=-1),GO:0005623(L=-1),GO:0005634(L=-1),GO:0005654(L=-1),GO:0005671(L=-1),GO:0031974(L=-1),GO:0031981(L=-1),GO:0032991(L=-1),GO:0043226(L=-1),GO:0043227(L=-1),GO:0043229(L=-1),GO:0043231(L=-1),GO:0043233(L=-1),GO:0044422(L=-1),GO:0044424(L=-1),GO:0044428(L=-1),GO:0044446(L=-1),GO:0044451(L=-1),GO:0044464(L=-1),GO:0070013(L=-1),GO:00704…	GO:0003674(L=-1),GO:0003824(L=-1),GO:0005488(L=-1),GO:0005515(L=-1),GO:0016740(L=-1),GO:0035064(L=-1),GO:0042393(L=-1),	PFAM (DUF1325), SMART (COIL)
11472	g11472.t1		1917	639	sp|P26591|GLRK_LYMSTXP_045124015.1	sp|P26591|GLRK_LYMST	Glutamate receptor	23.4	252	4.65e-10		XP_045113810.1	beta-arrestin-1-like isoform X1 [Portunus trituberculatus]	96.5	486	0	86.2	6669.DappuP329620	6.94e-226	636		Arthropoda	artNOG[6]	0365C@artNOG,09WSH@biNOG,0V7QR@meNOG,0XR0F@NOG,134FY@opiNOG,KOG3865@euNOG	Arrestin_C	4.01041e+19	GO:0001932(L=-1),GO:0001933(L=-1),GO:0002164(L=-1),GO:0002165(L=-1),GO:0002168(L=-1),GO:0006469(L=-1),GO:0007154(L=-1),GO:0007165(L=-1),GO:0007275(L=-1),GO:0007369(L=-1),GO:0007610(L=-1),GO:0007626(L=-1),GO:0008150(L=-1),GO:0008593(L=-1),GO:0009653(L=-1),GO:0009790(L=-1),GO:0009791(L=-1),GO:0009892(L=-1),GO:0009966(L=-1),GO:0009968(L=-1),GO:0009987(L=-1),GO:0010468(L=-1),GO:0010563(L=-1),GO:00106…	GO:0005575(L=-1),GO:0005622(L=-1),GO:0005623(L=-1),GO:0005737(L=-1),GO:0044424(L=-1),GO:0044464(L=-1),		PFAM (Arrestin_C, Arrestin_N), SMART (Arrestin_C)
11476	g11476.t1		1206	402	sp|P26591|GLRK_LYMSTXP_045124015.1	sp|P26591|GLRK_LYMST	Glutamate receptor	23.3	283	4.38e-14		XP_050702273.1	importin subunit alpha-1-like [Eriocheir sinensis]	91.8	524	8.27e-215	87.9	6669.DappuP301494	2.32e-117	364		Arthropoda	artNOG[6]	033TH@artNOG,0A0RE@biNOG,0V809@meNOG,12RBS@opiNOG,COG5064@NOG,KOG0166@euNOG	Importin subunit alpha	5164	GO:0000003(L=-1),GO:0000059(L=-1),GO:0000226(L=-1),GO:0002064(L=-1),GO:0002376(L=-1),GO:0002520(L=-1),GO:0003006(L=-1),GO:0006605(L=-1),GO:0006606(L=-1),GO:0006607(L=-1),GO:0006810(L=-1),GO:0006886(L=-1),GO:0006913(L=-1),GO:0006996(L=-1),GO:0007010(L=-1),GO:0007017(L=-1),GO:0007049(L=-1),GO:0007098(L=-1),GO:0007275(L=-1),GO:0007276(L=-1),GO:0007281(L=-1),GO:0007283(L=-1),GO:0007286(L=-1),GO:00072…	GO:0005575(L=-1),GO:0005622(L=-1),GO:0005623(L=-1),GO:0005634(L=-1),GO:0005635(L=-1),GO:0005643(L=-1),GO:0005737(L=-1),GO:0005811(L=-1),GO:0005856(L=-1),GO:0005875(L=-1),GO:0012505(L=-1),GO:0015629(L=-1),GO:0015630(L=-1),GO:0016020(L=-1),GO:0031224(L=-1),GO:0031967(L=-1),GO:0031975(L=-1),GO:0032991(L=-1),GO:0043226(L=-1),GO:0043227(L=-1),GO:0043228(L=-1),GO:0043229(L=-1),GO:0043231(L=-1),GO:00432…	GO:0003674(L=-1),GO:0005215(L=-1),GO:0008320(L=-1),GO:0008565(L=-1),GO:0022857(L=-1),GO:0022884(L=-1),	PFAM (Arm, IBB, HEAT, KAP), SMART (ARM)
11485	g11485.t1		1866	622	sp|P26591|GLRK_LYMSTXP_045124015.1	sp|P26591|GLRK_LYMST	Glutamate receptor	22.9	275	1.33e-09								7227.FBpp0073730	2.88e-13	77.4		Arthropoda	artNOG[6]	03HIX@artNOG,0B4NC@biNOG,0H2X1@dipNOG,0I27X@droNOG,0IQJ0@euNOG,0T3ZM@inNOG,0WH6N@meNOG,0YBMQ@NOG,13DDN@opiNOG	Immunoglobulin V-set domain		GO:0003008(L=-1),GO:0007600(L=-1),GO:0007606(L=-1),GO:0008150(L=-1),GO:0032501(L=-1),GO:0050877(L=-1),	GO:0005575(L=-1),	GO:0003674(L=-1),	PFAM (I-set, V-set, ig), SMART (IGc2, TRANS, SIGNAL, IG)
11488	g11488.t1		2499	833	sp|P26591|GLRK_LYMSTXP_050715421.1	sp|P26591|GLRK_LYMST	Glutamate receptor	24.2	314	9.01e-17								7668.SPU_025383tr	1.22e-102	340		Animals	meNOG[21]	0ADAX@biNOG,0III9@euNOG,0VM39@meNOG,13V5Z@opiNOG,COG2801@NOG,KOG0017@euNOG	Inherit from euNOG: Retrotransposon protein		GO:0006139(L=-1),GO:0006259(L=-1),GO:0006260(L=-1),GO:0006278(L=-1),GO:0006508(L=-1),GO:0006725(L=-1),GO:0006807(L=-1),GO:0008150(L=-1),GO:0008152(L=-1),GO:0009058(L=-1),GO:0009059(L=-1),GO:0009987(L=-1),GO:0015074(L=-1),GO:0016032(L=-1),GO:0019538(L=-1),GO:0034641(L=-1),GO:0034645(L=-1),GO:0043170(L=-1),GO:0044237(L=-1),GO:0044238(L=-1),GO:0044249(L=-1),GO:0044260(L=-1),GO:0044403(L=-1),GO:00444…		GO:0003674(L=-1),GO:0003676(L=-1),GO:0003723(L=-1),GO:0003824(L=-1),GO:0003964(L=-1),GO:0004175(L=-1),GO:0004190(L=-1),GO:0004518(L=-1),GO:0004519(L=-1),GO:0004521(L=-1),GO:0004523(L=-1),GO:0004540(L=-1),GO:0005488(L=-1),GO:0008233(L=-1),GO:0008270(L=-1),GO:0016740(L=-1),GO:0016772(L=-1),GO:0016779(L=-1),GO:0016787(L=-1),GO:0016788(L=-1),GO:0016891(L=-1),GO:0016893(L=-1),GO:0034061(L=-1),GO:00431…	PFAM (RVT_1, rve, RVP, RVT_thumb, RnaseH, Integrase_Zn), SMART (COIL, ZnF_C2HC)
11489	g11489.t1		7044	2348	sp|P26591|GLRK_LYMST	sp|P26591|GLRK_LYMST	Glutamate receptor	25.4	327	8.5e-20
11491	g11491.t1		3672	1224	sp|P26591|GLRK_LYMST	sp|P26591|GLRK_LYMST	Glutamate receptor	23.9	436	3.76e-28
11493	g11493.t1		1260	420	sp|P26591|GLRK_LYMSTXP_045131117.1	sp|P26591|GLRK_LYMST	Glutamate receptor	24.3	366	1.49e-22
11494	g11494.t2		1320	440	sp|P26591|GLRK_LYMSTXP_045131117.1	sp|P26591|GLRK_LYMST	Glutamate receptor	24.7	421	1.02e-24		XP_045113879.1	ubiquitin-40S ribosomal protein S27a [Portunus trituberculatus]	100	154	1.55e-107	99.4	45351.NEMVEDRAFT_v1g159364-PA	1.47e-97	283	RPS27A	Animals	meNOG[21]	0VHHR@meNOG,13PT2@opiNOG,COG5272@NOG,KOG0004@euNOG	ribosomal protein S27A	3010	GO:0000003(L=-1),GO:0000075(L=-1),GO:0000077(L=-1),GO:0000080(L=-1),GO:0000082(L=-1),GO:0000084(L=-1),GO:0000122(L=-1),GO:0000165(L=-1),GO:0000184(L=-1),GO:0000187(L=-1),GO:0000209(L=-1),GO:0000278(L=-1),GO:0000956(L=-1),GO:0001666(L=-1),GO:0001817(L=-1),GO:0001818(L=-1),GO:0001932(L=-1),GO:0001934(L=-1),GO:0002119(L=-1),GO:0002164(L=-1),GO:0002218(L=-1),GO:0002221(L=-1),GO:0002224(L=-1),GO:00022…	GO:0005575(L=-1),GO:0005622(L=-1),GO:0005623(L=-1),GO:0005634(L=-1),GO:0005654(L=-1),GO:0005737(L=-1),GO:0005768(L=-1),GO:0005829(L=-1),GO:0005840(L=-1),GO:0005856(L=-1),GO:0005875(L=-1),GO:0005886(L=-1),GO:0010008(L=-1),GO:0012506(L=-1),GO:0015630(L=-1),GO:0015935(L=-1),GO:0016020(L=-1),GO:0022626(L=-1),GO:0022627(L=-1),GO:0030139(L=-1),GO:0030659(L=-1),GO:0030666(L=-1),GO:0031090(L=-1),GO:00314…	GO:0003674(L=-1),GO:0003735(L=-1),GO:0005198(L=-1),GO:0005488(L=-1),GO:0043167(L=-1),GO:0043169(L=-1),GO:0046872(L=-1),	PFAM (ubiquitin, Ribosomal_S27, Rad60-SLD), SMART (UBQ)
11637	g11637.t1		684	228	sp|P22756|GRIK1_RAT	sp|P22756|GRIK1_RAT	Glutamate receptor ionotropic, kainate 1	42.8	201	8.17e-44								7070.TC003361-PA	5.3e-122	415		Arthropoda	artNOG[6]	034ZB@artNOG,09VDK@biNOG,0SRNU@inNOG,0V6CJ@meNOG,0XRJN@NOG,12QGB@opiNOG,KOG3515@euNOG	heterophilic cell-cell adhesion		GO:0000003(L=-1),GO:0000768(L=-1),GO:0001654(L=-1),GO:0001655(L=-1),GO:0001700(L=-1),GO:0001736(L=-1),GO:0001738(L=-1),GO:0001745(L=-1),GO:0001751(L=-1),GO:0001754(L=-1),GO:0002009(L=-1),GO:0002064(L=-1),GO:0002164(L=-1),GO:0003006(L=-1),GO:0003008(L=-1),GO:0003014(L=-1),GO:0006949(L=-1),GO:0006996(L=-1),GO:0007010(L=-1),GO:0007043(L=-1),GO:0007155(L=-1),GO:0007156(L=-1),GO:0007157(L=-1),GO:00071…	GO:0005575(L=-1),GO:0005623(L=-1),GO:0005886(L=-1),GO:0005911(L=-1),GO:0005912(L=-1),GO:0005917(L=-1),GO:0016020(L=-1),GO:0016324(L=-1),GO:0030054(L=-1),GO:0036056(L=-1),GO:0044425(L=-1),GO:0044459(L=-1),GO:0044464(L=-1),GO:0045177(L=-1),GO:0070161(L=-1),GO:0071944(L=-1),	GO:0003674(L=-1),GO:0005488(L=-1),GO:0005515(L=-1),	PFAM (I-set, C2-set_2, fn3, ig, V-set, C1-set), SMART (IG, IGc2, IG_like, TRANS, FN3, SIGNAL)
11643	g11643.t1		2430	810	sp|P42260|GRIK2_RATXP_045120008.1	sp|P42260|GRIK2_RAT	Glutamate receptor ionotropic, kainate 2	44.7	664	8.23e-189								6945.ISCW014027-PA	1.05e-20	91.3		Arthropoda	artNOG[6]	034ZB@artNOG,09VDK@biNOG,0V6CJ@meNOG,0XRJN@NOG,12QGB@opiNOG,KOG3515@euNOG	heterophilic cell-cell adhesion		GO:0000003(L=-1),GO:0000768(L=-1),GO:0001654(L=-1),GO:0001655(L=-1),GO:0001700(L=-1),GO:0001736(L=-1),GO:0001738(L=-1),GO:0001745(L=-1),GO:0001751(L=-1),GO:0001754(L=-1),GO:0002009(L=-1),GO:0002064(L=-1),GO:0002164(L=-1),GO:0003006(L=-1),GO:0003008(L=-1),GO:0003014(L=-1),GO:0006949(L=-1),GO:0006996(L=-1),GO:0007010(L=-1),GO:0007043(L=-1),GO:0007155(L=-1),GO:0007156(L=-1),GO:0007157(L=-1),GO:00071…	GO:0005575(L=-1),GO:0005623(L=-1),GO:0005886(L=-1),GO:0005911(L=-1),GO:0005912(L=-1),GO:0005917(L=-1),GO:0016020(L=-1),GO:0016324(L=-1),GO:0030054(L=-1),GO:0036056(L=-1),GO:0044425(L=-1),GO:0044459(L=-1),GO:0044464(L=-1),GO:0045177(L=-1),GO:0070161(L=-1),GO:0071944(L=-1),	GO:0003674(L=-1),GO:0005488(L=-1),GO:0005515(L=-1),	PFAM (I-set, C2-set_2, fn3, ig, V-set, C1-set), SMART (IG, IGc2, IG_like, TRANS, FN3, SIGNAL)
11649	g11649.t1		546	182	sp|A0A2R8QF68|GRIK2_DANRE	sp|A0A2R8QF68|GRIK2_DANRE	Glutamate receptor ionotropic, kainate 2	57.4	129	3.12e-42								7217.FBpp0115575	1.73e-08	63.9		Arthropoda	artNOG[6]	034ZB@artNOG,09VDK@biNOG,0GVKN@dipNOG,0HW6U@droNOG,0SRNU@inNOG,0V6CJ@meNOG,0XRJN@NOG,12QGB@opiNOG,KOG3515@euNOG	heterophilic cell-cell adhesion		GO:0000003(L=-1),GO:0000768(L=-1),GO:0001654(L=-1),GO:0001655(L=-1),GO:0001700(L=-1),GO:0001736(L=-1),GO:0001738(L=-1),GO:0001745(L=-1),GO:0001751(L=-1),GO:0001754(L=-1),GO:0002009(L=-1),GO:0002064(L=-1),GO:0002164(L=-1),GO:0003006(L=-1),GO:0003008(L=-1),GO:0003014(L=-1),GO:0006949(L=-1),GO:0006996(L=-1),GO:0007010(L=-1),GO:0007043(L=-1),GO:0007155(L=-1),GO:0007156(L=-1),GO:0007157(L=-1),GO:00071…	GO:0005575(L=-1),GO:0005623(L=-1),GO:0005886(L=-1),GO:0005911(L=-1),GO:0005912(L=-1),GO:0005917(L=-1),GO:0016020(L=-1),GO:0016324(L=-1),GO:0030054(L=-1),GO:0036056(L=-1),GO:0044425(L=-1),GO:0044459(L=-1),GO:0044464(L=-1),GO:0045177(L=-1),GO:0070161(L=-1),GO:0071944(L=-1),	GO:0003674(L=-1),GO:0005488(L=-1),GO:0005515(L=-1),	PFAM (I-set, C2-set_2, fn3, ig, V-set, C1-set), SMART (IG, IGc2, IG_like, TRANS, FN3, SIGNAL)
11669	g11669.t1		1110	370	sp|Q13002|GRIK2_HUMAN	sp|Q13002|GRIK2_HUMAN	Glutamate receptor ionotropic, kainate 2	43.5	255	1.04e-57
11680	g11680.t1		1620	540	sp|A0A2R8QF68|GRIK2_DANRE	sp|A0A2R8QF68|GRIK2_DANRE	Glutamate receptor ionotropic, kainate 2	44.3	79	1.61e-11
11685	g11685.t1		1245	415	sp|Q91755|GRIK2_XENLAXP_045118653.1	sp|Q91755|GRIK2_XENLA	Glutamate receptor ionotropic, kainate 2	26.6	428	5.35e-29
11701	g11701.t1		3048	1016	sp|A0A2R8QF68|GRIK2_DANREXP_045122120.1	sp|A0A2R8QF68|GRIK2_DANRE	Glutamate receptor ionotropic, kainate 2	45.3	864	7.06e-263
11705	g11705.t1		2826	942	sp|A0A2R8QF68|GRIK2_DANREXP_045125480.1	sp|A0A2R8QF68|GRIK2_DANRE	Glutamate receptor ionotropic, kainate 2	41.8	922	3.07e-247
11717	g11717.t1		2415	805	sp|A0A2R8QF68|GRIK2_DANREXP_045135923.1	sp|A0A2R8QF68|GRIK2_DANRE	Glutamate receptor ionotropic, kainate 2	46.1	757	2.27e-240		XP_042240097.1	alpha-1,6-mannosyl-glycoprotein 2-beta-N-acetylglucosaminyltransferase-like [Homarus americanus]	45.2	334	8.18e-100	72	7425.NV13086-PA	6.41e-86	276	MGAT2	Arthropoda	artNOG[6]	0355I@artNOG,09Z41@biNOG,0S7RM@hymNOG,0SRSJ@inNOG,0VA1C@meNOG,0XPYF@NOG,12RNZ@opiNOG,KOG2791@euNOG	beta-1,2-N-acetylglucosaminyltransferase	5105131100	GO:0005975(L=-1),GO:0006486(L=-1),GO:0006487(L=-1),GO:0008150(L=-1),GO:0008152(L=-1),GO:0009058(L=-1),GO:0009059(L=-1),GO:0009100(L=-1),GO:0009101(L=-1),GO:0009311(L=-1),GO:0009312(L=-1),GO:0009987(L=-1),GO:0016051(L=-1),GO:0019538(L=-1),GO:0034645(L=-1),GO:0036211(L=-1),GO:0043170(L=-1),GO:0043412(L=-1),GO:0043413(L=-1),GO:0044237(L=-1),GO:0044238(L=-1),GO:0044249(L=-1),GO:0044260(L=-1),GO:00700…	GO:0005575(L=-1),GO:0005622(L=-1),GO:0005623(L=-1),GO:0005737(L=-1),GO:0005794(L=-1),GO:0005795(L=-1),GO:0005797(L=-1),GO:0016020(L=-1),GO:0031224(L=-1),GO:0031984(L=-1),GO:0031985(L=-1),GO:0043226(L=-1),GO:0043227(L=-1),GO:0043229(L=-1),GO:0043231(L=-1),GO:0044422(L=-1),GO:0044424(L=-1),GO:0044425(L=-1),GO:0044431(L=-1),GO:0044444(L=-1),GO:0044446(L=-1),GO:0044464(L=-1),	GO:0003674(L=-1),GO:0003824(L=-1),GO:0008194(L=-1),GO:0008375(L=-1),GO:0008455(L=-1),GO:0016740(L=-1),GO:0016757(L=-1),GO:0016758(L=-1),	PFAM (MGAT2), SMART (TRANS, COIL)
11718	g11718.t1		441	147	sp|Q91755|GRIK2_XENLA	sp|Q91755|GRIK2_XENLA	Glutamate receptor ionotropic, kainate 2	57.5	127	1.81e-43		XP_045113859.1	uncharacterized protein LOC123506071 isoform X1 [Portunus trituberculatus]	82.9	105	2.13e-60	61	7159.AAEL005183-PA	3.07e-28	107		Arthropoda	artNOG[6]	03915@artNOG,0AA02@biNOG,0GZ5U@dipNOG,0J3GA@euNOG,0SVIQ@inNOG,0VMFB@meNOG,1287F@NOG,13XI6@opiNOG	NA					SMART (SIGNAL, TRANS)
11719	g11719.t1		2454	818	sp|A0A2R8QF68|GRIK2_DANREXP_045135919.1	sp|A0A2R8QF68|GRIK2_DANRE	Glutamate receptor ionotropic, kainate 2	41.7	566	1.29e-141		XP_045114140.1	origin recognition complex subunit 1-like isoform X3 [Portunus trituberculatus]	66.5	947	0	99.5	7955.ENSDARP00000110729	6.04e-159	491	ORC1	Fishes	fiNOG[1]	09Y70@biNOG,0DJKF@chorNOG,0MZ7D@fiNOG,0V94H@meNOG,12N89@opiNOG,1CUD6@veNOG,COG1474@NOG,KOG1514@euNOG	origin recognition complex, subunit 1	411041114113	GO:0006139(L=-1),GO:0006259(L=-1),GO:0006260(L=-1),GO:0006725(L=-1),GO:0006807(L=-1),GO:0007275(L=-1),GO:0008150(L=-1),GO:0008152(L=-1),GO:0009058(L=-1),GO:0009059(L=-1),GO:0009790(L=-1),GO:0009987(L=-1),GO:0032501(L=-1),GO:0032502(L=-1),GO:0034641(L=-1),GO:0034645(L=-1),GO:0040008(L=-1),GO:0040014(L=-1),GO:0043170(L=-1),GO:0044237(L=-1),GO:0044238(L=-1),GO:0044249(L=-1),GO:0044260(L=-1),GO:00464…	GO:0000808(L=-1),GO:0005575(L=-1),GO:0005622(L=-1),GO:0005623(L=-1),GO:0005634(L=-1),GO:0005694(L=-1),GO:0032991(L=-1),GO:0043226(L=-1),GO:0043227(L=-1),GO:0043228(L=-1),GO:0043229(L=-1),GO:0043231(L=-1),GO:0043232(L=-1),GO:0044422(L=-1),GO:0044424(L=-1),GO:0044427(L=-1),GO:0044446(L=-1),GO:0044464(L=-1),	GO:0000166(L=-1),GO:0001882(L=-1),GO:0001883(L=-1),GO:0003674(L=-1),GO:0003676(L=-1),GO:0003677(L=-1),GO:0003824(L=-1),GO:0005488(L=-1),GO:0005524(L=-1),GO:0016462(L=-1),GO:0016787(L=-1),GO:0016817(L=-1),GO:0016818(L=-1),GO:0017076(L=-1),GO:0017111(L=-1),GO:0030554(L=-1),GO:0032549(L=-1),GO:0032550(L=-1),GO:0032553(L=-1),GO:0032555(L=-1),GO:0032559(L=-1),GO:0035639(L=-1),GO:0036094(L=-1),GO:00431…	PFAM (AAA, Cdc6_C, DUF2075, BAH), SMART (BAH, AAA, Cdc6_C)
11727	g11727.t1		2397	799	sp|B1AS29|GRIK3_MOUSEXP_045104100.1	sp|B1AS29|GRIK3_MOUSE	Glutamate receptor ionotropic, kainate 3	28.4	423	2.61e-40								7029.ACYPI001415-PA	6.34e-53	189		Arthropoda	artNOG[6]	033UC@artNOG,09XIC@biNOG,0SSBZ@inNOG,0V8GH@meNOG,0XPZ3@NOG,12UAN@opiNOG,KOG2408@euNOG	Animal haem peroxidase		GO:0006950(L=-1),GO:0006979(L=-1),GO:0008150(L=-1),GO:0008152(L=-1),GO:0050896(L=-1),GO:0055114(L=-1),		GO:0003674(L=-1),GO:0003824(L=-1),GO:0004601(L=-1),GO:0005488(L=-1),GO:0016209(L=-1),GO:0016491(L=-1),GO:0016684(L=-1),GO:0020037(L=-1),GO:0046906(L=-1),GO:0097159(L=-1),GO:1901363(L=-1),	PFAM (An_peroxidase), SMART (SIGNAL, COIL, TRANS)
11728	g11728.t1		918	306	sp|Q01812|GRIK4_RAT	sp|Q01812|GRIK4_RAT	Glutamate receptor ionotropic, kainate 4	29	145	3.84e-06		XP_045114200.1	chorion peroxidase-like [Portunus trituberculatus]	53.9	544	4.26e-187	87.5	6669.DappuP196036	2.7e-79	271		Arthropoda	artNOG[6]	033UC@artNOG,09XIC@biNOG,0V8GH@meNOG,0XPZ3@NOG,12UAN@opiNOG,KOG2408@euNOG	Animal haem peroxidase		GO:0006950(L=-1),GO:0006979(L=-1),GO:0008150(L=-1),GO:0008152(L=-1),GO:0050896(L=-1),GO:0055114(L=-1),		GO:0003674(L=-1),GO:0003824(L=-1),GO:0004601(L=-1),GO:0005488(L=-1),GO:0016209(L=-1),GO:0016491(L=-1),GO:0016684(L=-1),GO:0020037(L=-1),GO:0046906(L=-1),GO:0097159(L=-1),GO:1901363(L=-1),	PFAM (An_peroxidase), SMART (SIGNAL, COIL, TRANS)
11731	g11731.t1		1344	448	sp|Q5IS46|GRIK4_PANTRXP_045118641.1	sp|Q5IS46|GRIK4_PANTR	Glutamate receptor ionotropic, kainate 4	22.6	425	1.64e-15								7244.FBpp0228855	8.97e-21	97.8	SIFR	Arthropoda	artNOG[6]	0325H@artNOG,09XKP@biNOG,0GTP5@dipNOG,0HSRH@droNOG,0SRA7@inNOG,0V8II@meNOG,0XRW9@NOG,12R5Z@opiNOG,KOG3656@euNOG	receptor		GO:0003008(L=-1),GO:0006468(L=-1),GO:0006793(L=-1),GO:0006796(L=-1),GO:0007154(L=-1),GO:0007165(L=-1),GO:0007166(L=-1),GO:0007186(L=-1),GO:0007218(L=-1),GO:0007267(L=-1),GO:0007268(L=-1),GO:0007275(L=-1),GO:0007568(L=-1),GO:0007600(L=-1),GO:0007606(L=-1),GO:0007608(L=-1),GO:0008150(L=-1),GO:0008152(L=-1),GO:0008340(L=-1),GO:0009593(L=-1),GO:0009987(L=-1),GO:0010259(L=-1),GO:0016310(L=-1),GO:00192…	GO:0005575(L=-1),GO:0005623(L=-1),GO:0005886(L=-1),GO:0016020(L=-1),GO:0031224(L=-1),GO:0031226(L=-1),GO:0044425(L=-1),GO:0044459(L=-1),GO:0044464(L=-1),GO:0071944(L=-1),	GO:0001653(L=-1),GO:0003674(L=-1),GO:0003824(L=-1),GO:0004672(L=-1),GO:0004871(L=-1),GO:0004888(L=-1),GO:0004930(L=-1),GO:0004983(L=-1),GO:0004984(L=-1),GO:0008188(L=-1),GO:0008528(L=-1),GO:0016301(L=-1),GO:0016740(L=-1),GO:0016772(L=-1),GO:0016773(L=-1),GO:0030594(L=-1),GO:0038023(L=-1),GO:0050254(L=-1),GO:0060089(L=-1),	PFAM (7tm_1, 7TM_GPCR_Srsx, 7TM_GPCR_Srx), SMART (TRANS)
11732	g11732.t1		2646	882	sp|Q8BMF5|GRIK4_MOUSE	sp|Q8BMF5|GRIK4_MOUSE	Glutamate receptor ionotropic, kainate 4	28.1	253	2.6e-17								7227.FBpp0291029	3.76e-16	80.5	SIFR	Arthropoda	artNOG[6]	0325H@artNOG,09XKP@biNOG,0GTP5@dipNOG,0HSRH@droNOG,0SRA7@inNOG,0V8II@meNOG,0XRW9@NOG,12R5Z@opiNOG,KOG3656@euNOG	receptor		GO:0003008(L=-1),GO:0006468(L=-1),GO:0006793(L=-1),GO:0006796(L=-1),GO:0007154(L=-1),GO:0007165(L=-1),GO:0007166(L=-1),GO:0007186(L=-1),GO:0007218(L=-1),GO:0007267(L=-1),GO:0007268(L=-1),GO:0007275(L=-1),GO:0007568(L=-1),GO:0007600(L=-1),GO:0007606(L=-1),GO:0007608(L=-1),GO:0008150(L=-1),GO:0008152(L=-1),GO:0008340(L=-1),GO:0009593(L=-1),GO:0009987(L=-1),GO:0010259(L=-1),GO:0016310(L=-1),GO:00192…	GO:0005575(L=-1),GO:0005623(L=-1),GO:0005886(L=-1),GO:0016020(L=-1),GO:0031224(L=-1),GO:0031226(L=-1),GO:0044425(L=-1),GO:0044459(L=-1),GO:0044464(L=-1),GO:0071944(L=-1),	GO:0001653(L=-1),GO:0003674(L=-1),GO:0003824(L=-1),GO:0004672(L=-1),GO:0004871(L=-1),GO:0004888(L=-1),GO:0004930(L=-1),GO:0004983(L=-1),GO:0004984(L=-1),GO:0008188(L=-1),GO:0008528(L=-1),GO:0016301(L=-1),GO:0016740(L=-1),GO:0016772(L=-1),GO:0016773(L=-1),GO:0030594(L=-1),GO:0038023(L=-1),GO:0050254(L=-1),GO:0060089(L=-1),	PFAM (7tm_1, 7TM_GPCR_Srsx, 7TM_GPCR_Srx), SMART (TRANS)
11735	g11735.t1		2556	852	sp|Q8BMF5|GRIK4_MOUSEXP_042885307.1	sp|Q8BMF5|GRIK4_MOUSE	Glutamate receptor ionotropic, kainate 4	25.8	353	8.75e-24		XP_045114174.1	neuropeptide SIFamide receptor-like isoform X1 [Portunus trituberculatus]	76	358	2.99e-170	64.2	6945.ISCW017839-PA	8.83e-84	266	SIFR	Arthropoda	artNOG[6]	0325H@artNOG,09XKP@biNOG,0V8II@meNOG,0XRW9@NOG,12R5Z@opiNOG,KOG3656@euNOG	receptor		GO:0003008(L=-1),GO:0006468(L=-1),GO:0006793(L=-1),GO:0006796(L=-1),GO:0007154(L=-1),GO:0007165(L=-1),GO:0007166(L=-1),GO:0007186(L=-1),GO:0007218(L=-1),GO:0007267(L=-1),GO:0007268(L=-1),GO:0007275(L=-1),GO:0007568(L=-1),GO:0007600(L=-1),GO:0007606(L=-1),GO:0007608(L=-1),GO:0008150(L=-1),GO:0008152(L=-1),GO:0008340(L=-1),GO:0009593(L=-1),GO:0009987(L=-1),GO:0010259(L=-1),GO:0016310(L=-1),GO:00192…	GO:0005575(L=-1),GO:0005623(L=-1),GO:0005886(L=-1),GO:0016020(L=-1),GO:0031224(L=-1),GO:0031226(L=-1),GO:0044425(L=-1),GO:0044459(L=-1),GO:0044464(L=-1),GO:0071944(L=-1),	GO:0001653(L=-1),GO:0003674(L=-1),GO:0003824(L=-1),GO:0004672(L=-1),GO:0004871(L=-1),GO:0004888(L=-1),GO:0004930(L=-1),GO:0004983(L=-1),GO:0004984(L=-1),GO:0008188(L=-1),GO:0008528(L=-1),GO:0016301(L=-1),GO:0016740(L=-1),GO:0016772(L=-1),GO:0016773(L=-1),GO:0030594(L=-1),GO:0038023(L=-1),GO:0050254(L=-1),GO:0060089(L=-1),	PFAM (7tm_1, 7TM_GPCR_Srsx, 7TM_GPCR_Srx), SMART (TRANS)
11739	g11739.t1		2502	834	sp|Q16099|GRIK4_HUMANXP_045138913.1	sp|Q16099|GRIK4_HUMAN	Glutamate receptor ionotropic, kainate 4	30.6	196	1.51e-13		XP_045113843.1	uncharacterized protein LOC123506060 [Portunus trituberculatus]	55	258	3.42e-77	74.8
11740	g11740.t1		1278	426	sp|Q63273|GRIK5_RATXP_045123499.1	sp|Q63273|GRIK5_RAT	Glutamate receptor ionotropic, kainate 5	22.1	426	1.83e-16		XP_053656336.1	LOW QUALITY PROTEIN: uncharacterized protein LOC128705151 [Cherax quadricarinatus]	22.8	399	2.32e-11	96.5
11741	g11741.t1		1686	562	sp|Q61626|GRIK5_MOUSEXP_045117191.1	sp|Q61626|GRIK5_MOUSE	Glutamate receptor ionotropic, kainate 5	25.2	302	1.17e-21		XP_045113755.1	putative gustatory receptor 28a [Portunus trituberculatus]	49	453	1.07e-140	92.6
11742	g11742.t1		2310	770	sp|Q63273|GRIK5_RATXP_042204243.1	sp|Q63273|GRIK5_RAT	Glutamate receptor ionotropic, kainate 5	30.6	288	2.41e-28		XP_045113754.1	uncharacterized protein LOC123506010 [Portunus trituberculatus]	64.5	394	4.42e-159	82.7
11745	g11745.t1		924	308	sp|Q61626|GRIK5_MOUSE	sp|Q61626|GRIK5_MOUSE	Glutamate receptor ionotropic, kainate 5	29.2	171	1.25e-06
11751	g11751.t1		312	104	sp|Q63273|GRIK5_RAT	sp|Q63273|GRIK5_RAT	Glutamate receptor ionotropic, kainate 5	40.8	76	8.15e-14		XP_045113836.1	protein O-mannosyl-transferase TMTC1-like [Portunus trituberculatus]	87.2	797	0	82.5	8090.ENSORLP00000016238	1.92e-100	342	TMTC1	Fishes	fiNOG[1]	09TM1@biNOG,0DEXH@chorNOG,0N594@fiNOG,0V4K0@meNOG,12PQJ@opiNOG,1CPM7@veNOG,COG0457@NOG,KOG1124@euNOG	transmembrane and tetratricopeptide repeat containing 1		GO:0006139(L=-1),GO:0006396(L=-1),GO:0006725(L=-1),GO:0006807(L=-1),GO:0008150(L=-1),GO:0008152(L=-1),GO:0009987(L=-1),GO:0010467(L=-1),GO:0016070(L=-1),GO:0034641(L=-1),GO:0043170(L=-1),GO:0044237(L=-1),GO:0044238(L=-1),GO:0044260(L=-1),GO:0046483(L=-1),GO:0071704(L=-1),GO:0090304(L=-1),GO:1901360(L=-1),	GO:0005575(L=-1),GO:0005622(L=-1),GO:0005623(L=-1),GO:0044464(L=-1),		PFAM (TPR_1, TPR_3, TPR_2, DUF1736, Sel1, TPR_4), SMART (TPR, TRANS, HAT, SIGNAL)
11754	g11754.t1		1992	664	sp|Q16478|GRIK5_HUMANXP_050690664.1	sp|Q16478|GRIK5_HUMAN	Glutamate receptor ionotropic, kainate 5	24.7	413	1.81e-23								34740.HMEL002937-PA	6.94e-23	95.1		Arthropoda	artNOG[6]	03HKG@artNOG,0B4RQ@biNOG,0IQR7@euNOG,0T410@inNOG,0TIBX@lepNOG,0WHA6@meNOG,127BR@NOG,13DID@opiNOG	Inherit from opiNOG: smile protein
11757	g11757.t1		1980	660	sp|Q61626|GRIK5_MOUSEXP_050690664.1	sp|Q61626|GRIK5_MOUSE	Glutamate receptor ionotropic, kainate 5	24	413	1.89e-24
11763	g11763.t1		936	312	sp|Q61626|GRIK5_MOUSE	sp|Q61626|GRIK5_MOUSE	Glutamate receptor ionotropic, kainate 5	40.3	62	1.69e-05
11770	g11770.t1		711	237	sp|Q63273|GRIK5_RAT	sp|Q63273|GRIK5_RAT	Glutamate receptor ionotropic, kainate 5	45	80	3.57e-12								13037.EHJ68120	3.16e-06	56.6		Arthropoda	artNOG[6]	034U2@artNOG,09VZ7@biNOG,0SQN5@inNOG,0V6XM@meNOG,0XQFV@NOG,12P80@opiNOG,KOG2208@euNOG	KH domain		GO:0006139(L=-1),GO:0006259(L=-1),GO:0006325(L=-1),GO:0006338(L=-1),GO:0006417(L=-1),GO:0006725(L=-1),GO:0006807(L=-1),GO:0006996(L=-1),GO:0007059(L=-1),GO:0008150(L=-1),GO:0008152(L=-1),GO:0009889(L=-1),GO:0009891(L=-1),GO:0009893(L=-1),GO:0009987(L=-1),GO:0010468(L=-1),GO:0010556(L=-1),GO:0010557(L=-1),GO:0010604(L=-1),GO:0010608(L=-1),GO:0016043(L=-1),GO:0019222(L=-1),GO:0022607(L=-1),GO:00302…	GO:0000785(L=-1),GO:0000792(L=-1),GO:0005575(L=-1),GO:0005622(L=-1),GO:0005623(L=-1),GO:0005634(L=-1),GO:0005694(L=-1),GO:0005700(L=-1),GO:0005701(L=-1),GO:0005737(L=-1),GO:0005811(L=-1),GO:0010369(L=-1),GO:0032991(L=-1),GO:0043226(L=-1),GO:0043227(L=-1),GO:0043228(L=-1),GO:0043229(L=-1),GO:0043231(L=-1),GO:0043232(L=-1),GO:0044422(L=-1),GO:0044424(L=-1),GO:0044427(L=-1),GO:0044444(L=-1),GO:00444…	GO:0003674(L=-1),GO:0003676(L=-1),GO:0003677(L=-1),GO:0003696(L=-1),GO:0003697(L=-1),GO:0003723(L=-1),GO:0003729(L=-1),GO:0003730(L=-1),GO:0003824(L=-1),GO:0004221(L=-1),GO:0005488(L=-1),GO:0016787(L=-1),GO:0016788(L=-1),GO:0016790(L=-1),GO:0043565(L=-1),GO:0097159(L=-1),GO:1901363(L=-1),	PFAM (KH_1), SMART (KH, COIL)
11771	g11771.t1		1185	395	sp|Q63273|GRIK5_RAT	sp|Q63273|GRIK5_RAT	Glutamate receptor ionotropic, kainate 5	31.4	169	3.15e-15
11783	g11783.t1		438	146	sp|Q63273|GRIK5_RAT	sp|Q63273|GRIK5_RAT	Glutamate receptor ionotropic, kainate 5	31.1	90	8.98e-05		XP_045113838.1	protein amalgam-like isoform X1 [Portunus trituberculatus]	86.2	472	1.37e-302	89.9	121225.PHUM440260-PA	2.13e-73	247		Arthropoda	artNOG[6]	03HIF@artNOG,0B4MQ@biNOG,0IQID@euNOG,0T3Z5@inNOG,0WH60@meNOG,0YESY@NOG,13DD0@opiNOG	Immunoglobulin domain		GO:0008150(L=-1),GO:0009605(L=-1),GO:0009628(L=-1),GO:0009629(L=-1),GO:0040011(L=-1),GO:0042330(L=-1),GO:0042332(L=-1),GO:0050896(L=-1),			PFAM (I-set, ig, V-set, fn3), SMART (IGc2, IG, FN3)
11785	g11785.t1		507	169	sp|Q63273|GRIK5_RAT	sp|Q63273|GRIK5_RAT	Glutamate receptor ionotropic, kainate 5	28	118	4.52e-05		XP_045114186.1	TRAF3-interacting protein 1-like isoform X2 [Portunus trituberculatus]	72.3	805	4.96e-292	88.8	8364.ENSXETP00000030763	4.48e-47	185	TRAF3IP1	Animals	meNOG[21]	09ZAR@biNOG,0DKT3@chorNOG,0VA83@meNOG,0ZHUT@NOG,13KR8@opiNOG,1CVMX@veNOG,KOG3809@euNOG	TNF receptor-associated factor 3 interacting protein 1		GO:0000902(L=-1),GO:0001655(L=-1),GO:0001822(L=-1),GO:0006996(L=-1),GO:0007275(L=-1),GO:0008150(L=-1),GO:0009653(L=-1),GO:0009987(L=-1),GO:0010927(L=-1),GO:0016043(L=-1),GO:0022607(L=-1),GO:0030030(L=-1),GO:0030031(L=-1),GO:0032501(L=-1),GO:0032502(L=-1),GO:0032989(L=-1),GO:0032990(L=-1),GO:0044085(L=-1),GO:0044782(L=-1),GO:0048513(L=-1),GO:0048646(L=-1),GO:0048731(L=-1),GO:0048793(L=-1),GO:00488…	GO:0005575(L=-1),GO:0005622(L=-1),GO:0005623(L=-1),GO:0005737(L=-1),GO:0005856(L=-1),GO:0043226(L=-1),GO:0043228(L=-1),GO:0043229(L=-1),GO:0043232(L=-1),GO:0044424(L=-1),GO:0044464(L=-1),	GO:0003674(L=-1),GO:0005488(L=-1),GO:0005515(L=-1),GO:0008017(L=-1),GO:0008092(L=-1),GO:0015631(L=-1),	PFAM (MIP-T3), SMART (COIL)
11786	g11786.t1		507	169	sp|Q16478|GRIK5_HUMAN	sp|Q16478|GRIK5_HUMAN	Glutamate receptor ionotropic, kainate 5	30	90	0.000205
11787	g11787.t2		1716	572	sp|Q21415|GLR3_CAEELXP_050728658.1	sp|Q21415|GLR3_CAEEL	Glutamate receptor ionotropic, kainate glr-3	23.5	319	5.18e-18
11788	g11788.t1		2190	730	sp|Q21415|GLR3_CAEELXP_050735873.1	sp|Q21415|GLR3_CAEEL	Glutamate receptor ionotropic, kainate glr-3	23.8	366	1.57e-23		XP_045113774.1	neuronal acetylcholine receptor subunit alpha-7-like [Portunus trituberculatus]	73.3	423	8.08e-224	99.8	7070.TC007155-PA	8.11e-55	194		Arthropoda	artNOG[6]	0371U@artNOG,0A7WC@biNOG,0STZ7@inNOG,0VIW9@meNOG,0XQGR@NOG,13RVU@opiNOG,KOG3645@euNOG	acetylcholine receptor subunit		GO:0006810(L=-1),GO:0006811(L=-1),GO:0006812(L=-1),GO:0008150(L=-1),GO:0009987(L=-1),GO:0034220(L=-1),GO:0051179(L=-1),GO:0051234(L=-1),GO:0055085(L=-1),	GO:0005575(L=-1),GO:0005623(L=-1),GO:0005886(L=-1),GO:0005892(L=-1),GO:0016020(L=-1),GO:0030054(L=-1),GO:0031224(L=-1),GO:0031226(L=-1),GO:0032991(L=-1),GO:0034702(L=-1),GO:0043235(L=-1),GO:0044425(L=-1),GO:0044456(L=-1),GO:0044459(L=-1),GO:0044464(L=-1),GO:0045202(L=-1),GO:0045211(L=-1),GO:0071944(L=-1),GO:0097060(L=-1),	GO:0003674(L=-1),GO:0005215(L=-1),GO:0005216(L=-1),GO:0005230(L=-1),GO:0005231(L=-1),GO:0005261(L=-1),GO:0008324(L=-1),GO:0015075(L=-1),GO:0015267(L=-1),GO:0015276(L=-1),GO:0022803(L=-1),GO:0022834(L=-1),GO:0022836(L=-1),GO:0022839(L=-1),GO:0022857(L=-1),	PFAM (Neur_chan_LBD, Neur_chan_memb), SMART (TRANS, SIGNAL)
11789	g11789.t1		2169	723	sp|Q21415|GLR3_CAEELXP_045135079.1	sp|Q21415|GLR3_CAEEL	Glutamate receptor ionotropic, kainate glr-3	26.2	286	6.42e-17		XP_050689693.1	probable enoyl-CoA hydratase isoform X2 [Eriocheir sinensis]	77.7	309	7.4e-170	98.7	6669.DappuP304905	2e-113	335		Arthropoda	artNOG[6]	03GZ6@artNOG,0B0S5@biNOG,0KDS3@euNOG,0WD9G@meNOG,14TZ8@opiNOG,COG1024@NOG	Enoyl-CoA hydratase/isomerase family		GO:0001666(L=-1),GO:0006810(L=-1),GO:0006897(L=-1),GO:0006909(L=-1),GO:0006950(L=-1),GO:0008150(L=-1),GO:0008152(L=-1),GO:0009628(L=-1),GO:0009987(L=-1),GO:0016192(L=-1),GO:0033554(L=-1),GO:0036293(L=-1),GO:0036294(L=-1),GO:0042221(L=-1),GO:0050896(L=-1),GO:0051179(L=-1),GO:0051234(L=-1),GO:0051716(L=-1),GO:0070482(L=-1),GO:0070887(L=-1),GO:0071453(L=-1),GO:0071456(L=-1),		GO:0003674(L=-1),GO:0003824(L=-1),GO:0004165(L=-1),GO:0016853(L=-1),GO:0016860(L=-1),GO:0016863(L=-1),	PFAM (ECH), SMART (COIL)
11790	g11790.t1		1836	612	sp|Q21415|GLR3_CAEELXP_042230992.1	sp|Q21415|GLR3_CAEEL	Glutamate receptor ionotropic, kainate glr-3	24.5	474	8.78e-39		XP_045114418.1	zinc finger protein 501-like [Portunus trituberculatus]	70.5	264	1.27e-133	72.1	6945.ISCW007709-PA	1.27e-07	60.8		Arthropoda	artNOG[6]	0369I@artNOG,09TES@biNOG,0V4DW@meNOG,12PGP@opiNOG,COG5048@NOG,KOG1721@euNOG	Zinc finger protein		GO:0006139(L=-1),GO:0006259(L=-1),GO:0006260(L=-1),GO:0006278(L=-1),GO:0006725(L=-1),GO:0006807(L=-1),GO:0008150(L=-1),GO:0008152(L=-1),GO:0009058(L=-1),GO:0009059(L=-1),GO:0009987(L=-1),GO:0034641(L=-1),GO:0034645(L=-1),GO:0043170(L=-1),GO:0044237(L=-1),GO:0044238(L=-1),GO:0044249(L=-1),GO:0044260(L=-1),GO:0046483(L=-1),GO:0071704(L=-1),GO:0090304(L=-1),GO:1901360(L=-1),GO:1901576(L=-1),	GO:0005575(L=-1),GO:0005622(L=-1),GO:0005623(L=-1),GO:0005634(L=-1),GO:0043226(L=-1),GO:0043227(L=-1),GO:0043229(L=-1),GO:0043231(L=-1),GO:0044424(L=-1),GO:0044464(L=-1),	GO:0003674(L=-1),GO:0003676(L=-1),GO:0003677(L=-1),GO:0003723(L=-1),GO:0003824(L=-1),GO:0003964(L=-1),GO:0005488(L=-1),GO:0008270(L=-1),GO:0016740(L=-1),GO:0016772(L=-1),GO:0016779(L=-1),GO:0034061(L=-1),GO:0043167(L=-1),GO:0043169(L=-1),GO:0046872(L=-1),GO:0046914(L=-1),GO:0097159(L=-1),GO:1901363(L=-1),	PFAM (zf-C2H2, zf-AD, zf-C2H2_jaz), SMART (ZnF_C2H2, PHD, ZnF_U1, zf-AD, COIL)
11791	g11791.t1		2076	692	sp|Q21415|GLR3_CAEELXP_045605359.1	sp|Q21415|GLR3_CAEEL	Glutamate receptor ionotropic, kainate glr-3	22.6	412	3.56e-21		XP_050688380.1	uncharacterized protein LOC126981373 isoform X1 [Eriocheir sinensis]	52.2	368	4.48e-112	87.9	59689.fgenesh2_kg.7__337__AT4G36960.1	0.000231	50.4		Viridiplantae	virNOG[6]	0C89B@braNOG,0IQV3@euNOG,0ZYQJ@NOG,1C73U@strNOG,1EM11@virNOG	RNA recognition	3015			GO:0000166(L=-1),GO:0003674(L=-1),GO:0003676(L=-1),GO:0005488(L=-1),GO:0036094(L=-1),GO:0097159(L=-1),GO:1901265(L=-1),GO:1901363(L=-1),	PFAM (RRM_1), SMART (RRM)
11792	g11792.t1		1080	360	sp|Q21415|GLR3_CAEELXP_050713758.1	sp|Q21415|GLR3_CAEEL	Glutamate receptor ionotropic, kainate glr-3	36.6	112	1.16e-10		XP_045114420.1	mitochondrial 2-oxodicarboxylate carrier-like isoform X1 [Portunus trituberculatus]	93.1	304	3.12e-208	99.7	7159.AAEL009100-PA	8.91e-130	377		Arthropoda	artNOG[6]	034MN@artNOG,09YRD@biNOG,0SR9H@inNOG,0V9P9@meNOG,0XRZG@NOG,134R7@opiNOG,KOG0754@euNOG	Mitochondrial carrier protein		GO:0002165(L=-1),GO:0006810(L=-1),GO:0006811(L=-1),GO:0006820(L=-1),GO:0006842(L=-1),GO:0007275(L=-1),GO:0007431(L=-1),GO:0007435(L=-1),GO:0007552(L=-1),GO:0007559(L=-1),GO:0008150(L=-1),GO:0008219(L=-1),GO:0009653(L=-1),GO:0009791(L=-1),GO:0009886(L=-1),GO:0009888(L=-1),GO:0009987(L=-1),GO:0012501(L=-1),GO:0015711(L=-1),GO:0015849(L=-1),GO:0016265(L=-1),GO:0016271(L=-1),GO:0022612(L=-1),GO:00325…	GO:0005575(L=-1),GO:0005622(L=-1),GO:0005623(L=-1),GO:0005737(L=-1),GO:0005739(L=-1),GO:0005740(L=-1),GO:0016020(L=-1),GO:0031224(L=-1),GO:0031967(L=-1),GO:0031975(L=-1),GO:0043226(L=-1),GO:0043227(L=-1),GO:0043229(L=-1),GO:0043231(L=-1),GO:0044422(L=-1),GO:0044424(L=-1),GO:0044425(L=-1),GO:0044429(L=-1),GO:0044444(L=-1),GO:0044446(L=-1),GO:0044464(L=-1),	GO:0003674(L=-1),GO:0005215(L=-1),GO:0005342(L=-1),GO:0005371(L=-1),GO:0008509(L=-1),GO:0008514(L=-1),GO:0015075(L=-1),GO:0015142(L=-1),GO:0015291(L=-1),GO:0022804(L=-1),GO:0022857(L=-1),GO:0046943(L=-1),	PFAM (Mito_carr), SMART (TRANS)
11793	g11793.t1		1551	517	sp|Q21415|GLR3_CAEELXP_045124011.1	sp|Q21415|GLR3_CAEEL	Glutamate receptor ionotropic, kainate glr-3	24.3	222	1.74e-14		XP_045114409.1	poly(A)-specific ribonuclease PARN-like isoform X1 [Portunus trituberculatus]	88.5	576	0	99.8	7955.ENSDARP00000028687	3.22e-80	271	PARN	Fishes	fiNOG[1]	0A0H4@biNOG,0DN48@chorNOG,0MZUH@fiNOG,0VBD8@meNOG,0XS9D@NOG,13H82@opiNOG,1CX0K@veNOG,KOG1990@euNOG	poly(A)-specific ribonuclease	3018	GO:0006139(L=-1),GO:0006401(L=-1),GO:0006402(L=-1),GO:0006725(L=-1),GO:0006807(L=-1),GO:0008150(L=-1),GO:0008152(L=-1),GO:0009056(L=-1),GO:0009057(L=-1),GO:0009987(L=-1),GO:0016070(L=-1),GO:0016071(L=-1),GO:0019439(L=-1),GO:0034641(L=-1),GO:0034655(L=-1),GO:0043170(L=-1),GO:0044237(L=-1),GO:0044238(L=-1),GO:0044248(L=-1),GO:0044260(L=-1),GO:0044265(L=-1),GO:0044270(L=-1),GO:0046483(L=-1),GO:00467…	GO:0005575(L=-1),GO:0005622(L=-1),GO:0005623(L=-1),GO:0005634(L=-1),GO:0005737(L=-1),GO:0043226(L=-1),GO:0043227(L=-1),GO:0043229(L=-1),GO:0043231(L=-1),GO:0044424(L=-1),GO:0044464(L=-1),	GO:0000166(L=-1),GO:0000175(L=-1),GO:0003674(L=-1),GO:0003676(L=-1),GO:0003723(L=-1),GO:0003824(L=-1),GO:0004518(L=-1),GO:0004527(L=-1),GO:0004532(L=-1),GO:0004535(L=-1),GO:0004540(L=-1),GO:0005488(L=-1),GO:0008408(L=-1),GO:0016787(L=-1),GO:0016788(L=-1),GO:0016796(L=-1),GO:0016896(L=-1),GO:0036094(L=-1),GO:0043167(L=-1),GO:0043169(L=-1),GO:0046872(L=-1),GO:0097159(L=-1),GO:1901265(L=-1),GO:19013…	PFAM (RNA_bind, CAF1, R3H), SMART (COIL)
11794	g11794.t2		1986	662	sp|Q21415|GLR3_CAEELXP_050693185.1	sp|Q21415|GLR3_CAEEL	Glutamate receptor ionotropic, kainate glr-3	24.2	330	7.8e-22		XP_045113774.1	neuronal acetylcholine receptor subunit alpha-7-like [Portunus trituberculatus]	73.8	423	2.43e-225	99.8	7070.TC007155-PA	3.91e-56	197		Arthropoda	artNOG[6]	0371U@artNOG,0A7WC@biNOG,0STZ7@inNOG,0VIW9@meNOG,0XQGR@NOG,13RVU@opiNOG,KOG3645@euNOG	acetylcholine receptor subunit		GO:0006810(L=-1),GO:0006811(L=-1),GO:0006812(L=-1),GO:0008150(L=-1),GO:0009987(L=-1),GO:0034220(L=-1),GO:0051179(L=-1),GO:0051234(L=-1),GO:0055085(L=-1),	GO:0005575(L=-1),GO:0005623(L=-1),GO:0005886(L=-1),GO:0005892(L=-1),GO:0016020(L=-1),GO:0030054(L=-1),GO:0031224(L=-1),GO:0031226(L=-1),GO:0032991(L=-1),GO:0034702(L=-1),GO:0043235(L=-1),GO:0044425(L=-1),GO:0044456(L=-1),GO:0044459(L=-1),GO:0044464(L=-1),GO:0045202(L=-1),GO:0045211(L=-1),GO:0071944(L=-1),GO:0097060(L=-1),	GO:0003674(L=-1),GO:0005215(L=-1),GO:0005216(L=-1),GO:0005230(L=-1),GO:0005231(L=-1),GO:0005261(L=-1),GO:0008324(L=-1),GO:0015075(L=-1),GO:0015267(L=-1),GO:0015276(L=-1),GO:0022803(L=-1),GO:0022834(L=-1),GO:0022836(L=-1),GO:0022839(L=-1),GO:0022857(L=-1),	PFAM (Neur_chan_LBD, Neur_chan_memb), SMART (TRANS, SIGNAL)
11796	g11796.t1		2256	752	sp|Q21415|GLR3_CAEELXP_045118928.1	sp|Q21415|GLR3_CAEEL	Glutamate receptor ionotropic, kainate glr-3	23.5	238	1.19e-08		XP_045114149.1	monocarboxylate transporter 9-like isoform X1 [Portunus trituberculatus]	73.9	574	5.63e-295	94.4	7159.AAEL008347-PA	9.07e-35	145		Arthropoda	artNOG[6]	03H57@artNOG,0B389@biNOG,0H2SZ@dipNOG,0IMVV@euNOG,0T3NH@inNOG,0WFKB@meNOG,116NW@NOG,13B4G@opiNOG	Major Facilitator Superfamily		GO:0006810(L=-1),GO:0008150(L=-1),GO:0009987(L=-1),GO:0051179(L=-1),GO:0051234(L=-1),GO:0055085(L=-1),	GO:0005575(L=-1),GO:0016020(L=-1),GO:0031224(L=-1),GO:0044425(L=-1),		PFAM (MFS_1), SMART (TRANS)
11798	g11798.t1		1959	653	sp|Q21415|GLR3_CAEELXP_045121778.1	sp|Q21415|GLR3_CAEEL	Glutamate receptor ionotropic, kainate glr-3	24.2	429	1.12e-23								7955.ENSDARP00000105352	8.08e-05	52.4		Eukaryotes	euNOG[57]	COG5048@NOG,KOG1721@euNOG
11800	g11800.t1		789	263	sp|Q21415|GLR3_CAEEL	sp|Q21415|GLR3_CAEEL	Glutamate receptor ionotropic, kainate glr-3	25.9	197	5.57e-07		XP_050686134.1	zinc finger protein 184-like isoform X3 [Eriocheir sinensis]	79.2	428	4.41e-77	99.8	7955.ENSDARP00000105352	2.5e-05	53.1		Eukaryotes	euNOG[57]	COG5048@NOG,KOG1721@euNOG
11801	g11801.t2		2253	751	sp|Q21415|GLR3_CAEELXP_045100956.1	sp|Q21415|GLR3_CAEEL	Glutamate receptor ionotropic, kainate glr-3	25.2	210	1.39e-12								7955.ENSDARP00000105352	2.92e-05	51.6		Eukaryotes	euNOG[57]	COG5048@NOG,KOG1721@euNOG
11803	g11803.t1		2391	797	sp|Q21415|GLR3_CAEELXP_045100956.1	sp|Q21415|GLR3_CAEEL	Glutamate receptor ionotropic, kainate glr-3	25.7	210	6.74e-13		XP_045114203.1	zinc finger protein 91-like [Portunus trituberculatus]	84.1	439	1.81e-136	99.8	7955.ENSDARP00000105352	5.11e-06	55.5		Eukaryotes	euNOG[57]	COG5048@NOG,KOG1721@euNOG
11804	g11804.t2		2541	847	sp|Q21415|GLR3_CAEELXP_045100956.1	sp|Q21415|GLR3_CAEEL	Glutamate receptor ionotropic, kainate glr-3	25.2	210	1.15e-11		XP_050686395.1	zinc finger and SCAN domain-containing protein 22-like isoform X1 [Eriocheir sinensis]	89	417	2.39e-77	91.6	8128.ENSONIP00000014406	0.000607	49.7	ZNF629	Fishes	fiNOG[1]	0A4XS@biNOG,0DSCV@chorNOG,0N6GW@fiNOG,0VFSN@meNOG,12XY6@opiNOG,1D1NE@veNOG,COG5048@NOG,KOG1721@euNOG	zinc finger protein 629				GO:0003674(L=-1),GO:0003676(L=-1),GO:0005488(L=-1),GO:0008270(L=-1),GO:0043167(L=-1),GO:0043169(L=-1),GO:0046872(L=-1),GO:0046914(L=-1),GO:0097159(L=-1),GO:1901363(L=-1),	PFAM (zf-C2H2), SMART (ZnF_C2H2)
11805	g11805.t1		2433	811	sp|Q21415|GLR3_CAEELXP_045100956.1	sp|Q21415|GLR3_CAEEL	Glutamate receptor ionotropic, kainate glr-3	25.4	248	3.04e-13		XP_045113978.1	endothelial zinc finger protein induced by tumor necrosis factor alpha-like [Portunus trituberculatus]	89.6	490	1.65e-151	88.4
11823	g11823.t2		1989	663	sp|Q91756|GLRK_XENLAXP_045110453.1	sp|Q91756|GLRK_XENLA	Glutamate receptor U1	25.8	295	4.42e-20		XP_045114384.1	telomere length and silencing protein 1 homolog isoform X1 [Portunus trituberculatus]	92.2	306	1.66e-188	99.7	6669.DappuP305639	6.84e-88	271		Arthropoda	artNOG[6]	034CS@artNOG,0A3VI@biNOG,0VEQ5@meNOG,0XTBJ@NOG,13IRD@opiNOG,KOG3345@euNOG	Hepatocellular carcinoma-associated antigen 59					PFAM (Hep_59), SMART (COIL)
11824	g11824.t1		921	307	sp|Q91756|GLRK_XENLA	sp|Q91756|GLRK_XENLA	Glutamate receptor U1	31.1	180	1.73e-14		XP_045114383.1	NSFL1 cofactor p47-like [Portunus trituberculatus]	86.4	390	1.51e-237	99.7	6669.DappuP42769	3.54e-95	295		Arthropoda	artNOG[6]	0359M@artNOG,09XSZ@biNOG,0V8QJ@meNOG,0YGXU@NOG,12SZB@opiNOG,KOG2086@euNOG	SEP domain	4141	GO:0001654(L=-1),GO:0001745(L=-1),GO:0001751(L=-1),GO:0001754(L=-1),GO:0006996(L=-1),GO:0006997(L=-1),GO:0006998(L=-1),GO:0007275(L=-1),GO:0007399(L=-1),GO:0007423(L=-1),GO:0008150(L=-1),GO:0009653(L=-1),GO:0009887(L=-1),GO:0009987(L=-1),GO:0016043(L=-1),GO:0022008(L=-1),GO:0030154(L=-1),GO:0030182(L=-1),GO:0031468(L=-1),GO:0032501(L=-1),GO:0032502(L=-1),GO:0042051(L=-1),GO:0042052(L=-1),GO:00424…			PFAM (UBX, SEP), SMART (UBX, SEP, COIL)
11825	g11825.t1		1221	407	sp|Q91756|GLRK_XENLA	sp|Q91756|GLRK_XENLA	Glutamate receptor U1	43.3	104	8.61e-17		XP_045114390.1	thioredoxin-related transmembrane protein 2 homolog [Portunus trituberculatus]	87	270	6.86e-175	99.6	6669.DappuP300330	5.98e-94	283		Arthropoda	artNOG[6]	032SA@artNOG,09UAR@biNOG,0V59U@meNOG,0XVTA@NOG,12UBV@opiNOG,KOG0914@euNOG	Thioredoxin		GO:0006457(L=-1),GO:0008150(L=-1),GO:0008152(L=-1),GO:0009987(L=-1),GO:0019538(L=-1),GO:0019725(L=-1),GO:0042592(L=-1),GO:0043170(L=-1),GO:0044237(L=-1),GO:0044238(L=-1),GO:0044260(L=-1),GO:0045454(L=-1),GO:0050789(L=-1),GO:0050794(L=-1),GO:0065007(L=-1),GO:0065008(L=-1),GO:0071704(L=-1),	GO:0005575(L=-1),	GO:0003674(L=-1),GO:0003756(L=-1),GO:0003824(L=-1),GO:0016853(L=-1),GO:0016860(L=-1),GO:0016862(L=-1),GO:0016864(L=-1),	PFAM (Thioredoxin), SMART (TRANS)
11826	g11826.t1		1815	605	sp|Q91756|GLRK_XENLA	sp|Q91756|GLRK_XENLA	Glutamate receptor U1	36.9	122	9.7e-13		XP_045114379.1	probable aminopeptidase NPEPL1 [Portunus trituberculatus]	95.2	521	0	89.4	7070.TC015913-PA	2.67e-248	697		Arthropoda	artNOG[6]	034PH@artNOG,0A2ZJ@biNOG,0SRBC@inNOG,0VDUQ@meNOG,12TW4@opiNOG,COG0260@NOG,KOG2597@euNOG	Cytosol aminopeptidase family, catalytic domain		GO:0006508(L=-1),GO:0008150(L=-1),GO:0008152(L=-1),GO:0019538(L=-1),GO:0043170(L=-1),GO:0044238(L=-1),GO:0071704(L=-1),	GO:0005575(L=-1),GO:0005622(L=-1),GO:0005623(L=-1),GO:0005737(L=-1),GO:0044424(L=-1),GO:0044464(L=-1),	GO:0000166(L=-1),GO:0003674(L=-1),GO:0003824(L=-1),GO:0004177(L=-1),GO:0005488(L=-1),GO:0008233(L=-1),GO:0008235(L=-1),GO:0008237(L=-1),GO:0008238(L=-1),GO:0016787(L=-1),GO:0030145(L=-1),GO:0036094(L=-1),GO:0043167(L=-1),GO:0043169(L=-1),GO:0046872(L=-1),GO:0046914(L=-1),GO:0097159(L=-1),GO:1901265(L=-1),GO:1901363(L=-1),	PFAM (Peptidase_M17), SMART (SIGNAL)
11827	g11827.t1		1677	559	sp|Q91756|GLRK_XENLAXP_045124015.1	sp|Q91756|GLRK_XENLA	Glutamate receptor U1	21.7	235	0.000358		XP_050699088.1	uncharacterized protein LOC126986726 [Eriocheir sinensis]	48.5	134	3.07e-29	89
11829	g11829.t1		2421	807	sp|Q91756|GLRK_XENLAXP_045124015.1	sp|Q91756|GLRK_XENLA	Glutamate receptor U1	20.3	429	3.7e-05		XP_045114391.1	2-oxo-4-hydroxy-4-carboxy-5-ureidoimidazoline decarboxylase-like [Portunus trituberculatus]	75.3	178	2.21e-85	99.4	7739.JGI276474	6.38e-58	185	PRHOXNB	Animals	meNOG[21]	0A12N@biNOG,0DNQK@chorNOG,0IX4N@euNOG,0VBYY@meNOG,13QAS@opiNOG,COG3195@NOG	parahox cluster neighbor	2301100	GO:0000255(L=-1),GO:0006082(L=-1),GO:0006139(L=-1),GO:0006144(L=-1),GO:0006725(L=-1),GO:0006807(L=-1),GO:0008150(L=-1),GO:0008152(L=-1),GO:0009056(L=-1),GO:0009058(L=-1),GO:0009112(L=-1),GO:0009987(L=-1),GO:0018130(L=-1),GO:0019428(L=-1),GO:0019439(L=-1),GO:0019628(L=-1),GO:0034641(L=-1),GO:0043603(L=-1),GO:0043604(L=-1),GO:0044237(L=-1),GO:0044238(L=-1),GO:0044248(L=-1),GO:0044249(L=-1),GO:00442…	GO:0005575(L=-1),GO:0005622(L=-1),GO:0005623(L=-1),GO:0005737(L=-1),GO:0005777(L=-1),GO:0042579(L=-1),GO:0043226(L=-1),GO:0043227(L=-1),GO:0043229(L=-1),GO:0043231(L=-1),GO:0044424(L=-1),GO:0044444(L=-1),GO:0044464(L=-1),	GO:0003674(L=-1),GO:0003824(L=-1),GO:0016829(L=-1),GO:0016830(L=-1),GO:0016831(L=-1),	PFAM (OHCU_decarbox)
11840	g11840.t1		1356	452	sp|Q91756|GLRK_XENLAXP_045131117.1	sp|Q91756|GLRK_XENLA	Glutamate receptor U1	23.3	400	5.3e-15								7070.TC004144-PA	1.88e-154	487	PLEXB	Arthropoda	artNOG[6]	032SS@artNOG,09UD0@biNOG,0SPN8@inNOG,0V5C8@meNOG,0XR88@NOG,12RMW@opiNOG,KOG3610@euNOG	Plexin B	4360	GO:0000902(L=-1),GO:0000904(L=-1),GO:0006140(L=-1),GO:0006928(L=-1),GO:0006935(L=-1),GO:0007154(L=-1),GO:0007165(L=-1),GO:0007166(L=-1),GO:0007275(L=-1),GO:0007399(L=-1),GO:0007409(L=-1),GO:0007411(L=-1),GO:0008045(L=-1),GO:0008150(L=-1),GO:0009118(L=-1),GO:0009605(L=-1),GO:0009653(L=-1),GO:0009894(L=-1),GO:0009966(L=-1),GO:0009967(L=-1),GO:0009968(L=-1),GO:0009987(L=-1),GO:0010646(L=-1),GO:00106…	GO:0005575(L=-1),GO:0005622(L=-1),GO:0005623(L=-1),GO:0016020(L=-1),GO:0031224(L=-1),GO:0044425(L=-1),GO:0044464(L=-1),	GO:0003674(L=-1),GO:0004871(L=-1),GO:0004888(L=-1),GO:0005096(L=-1),GO:0005488(L=-1),GO:0005515(L=-1),GO:0008047(L=-1),GO:0017154(L=-1),GO:0030234(L=-1),GO:0030695(L=-1),GO:0038023(L=-1),GO:0060089(L=-1),GO:0060589(L=-1),	PFAM (TIG, PSI, Plexin_cytopl, Sema), SMART (IPT, PSI, TRANS, COIL, Sema, SIGNAL)
11845	g11845.t1		1365	455	sp|Q91756|GLRK_XENLAXP_045131117.1	sp|Q91756|GLRK_XENLA	Glutamate receptor U1	23.6	390	1.7e-14								7460.GB15035-PA	9.63e-71	242	PLEXB	Arthropoda	artNOG[6]	032SS@artNOG,09UD0@biNOG,0S6M7@hymNOG,0SPN8@inNOG,0V5C8@meNOG,0XR88@NOG,12RMW@opiNOG,KOG3610@euNOG	Plexin B	4360	GO:0000902(L=-1),GO:0000904(L=-1),GO:0006140(L=-1),GO:0006928(L=-1),GO:0006935(L=-1),GO:0007154(L=-1),GO:0007165(L=-1),GO:0007166(L=-1),GO:0007275(L=-1),GO:0007399(L=-1),GO:0007409(L=-1),GO:0007411(L=-1),GO:0008045(L=-1),GO:0008150(L=-1),GO:0009118(L=-1),GO:0009605(L=-1),GO:0009653(L=-1),GO:0009894(L=-1),GO:0009966(L=-1),GO:0009967(L=-1),GO:0009968(L=-1),GO:0009987(L=-1),GO:0010646(L=-1),GO:00106…	GO:0005575(L=-1),GO:0005622(L=-1),GO:0005623(L=-1),GO:0016020(L=-1),GO:0031224(L=-1),GO:0044425(L=-1),GO:0044464(L=-1),	GO:0003674(L=-1),GO:0004871(L=-1),GO:0004888(L=-1),GO:0005096(L=-1),GO:0005488(L=-1),GO:0005515(L=-1),GO:0008047(L=-1),GO:0017154(L=-1),GO:0030234(L=-1),GO:0030695(L=-1),GO:0038023(L=-1),GO:0060089(L=-1),GO:0060589(L=-1),	PFAM (TIG, PSI, Plexin_cytopl, Sema), SMART (IPT, PSI, TRANS, COIL, Sema, SIGNAL)
11848	g11848.t1		1476	492	sp|Q91756|GLRK_XENLAXP_045131117.1	sp|Q91756|GLRK_XENLA	Glutamate receptor U1	35.6	118	3.61e-13								121225.PHUM051940-PA	8.07e-16	77	PLEXB	Arthropoda	artNOG[6]	032SS@artNOG,09UD0@biNOG,0SPN8@inNOG,0V5C8@meNOG,0XR88@NOG,12RMW@opiNOG,KOG3610@euNOG	Plexin B	4360	GO:0000902(L=-1),GO:0000904(L=-1),GO:0006140(L=-1),GO:0006928(L=-1),GO:0006935(L=-1),GO:0007154(L=-1),GO:0007165(L=-1),GO:0007166(L=-1),GO:0007275(L=-1),GO:0007399(L=-1),GO:0007409(L=-1),GO:0007411(L=-1),GO:0008045(L=-1),GO:0008150(L=-1),GO:0009118(L=-1),GO:0009605(L=-1),GO:0009653(L=-1),GO:0009894(L=-1),GO:0009966(L=-1),GO:0009967(L=-1),GO:0009968(L=-1),GO:0009987(L=-1),GO:0010646(L=-1),GO:00106…	GO:0005575(L=-1),GO:0005622(L=-1),GO:0005623(L=-1),GO:0016020(L=-1),GO:0031224(L=-1),GO:0044425(L=-1),GO:0044464(L=-1),	GO:0003674(L=-1),GO:0004871(L=-1),GO:0004888(L=-1),GO:0005096(L=-1),GO:0005488(L=-1),GO:0005515(L=-1),GO:0008047(L=-1),GO:0017154(L=-1),GO:0030234(L=-1),GO:0030695(L=-1),GO:0038023(L=-1),GO:0060089(L=-1),GO:0060589(L=-1),	PFAM (TIG, PSI, Plexin_cytopl, Sema), SMART (IPT, PSI, TRANS, COIL, Sema, SIGNAL)
11850	g11850.t1		1350	450	sp|Q91756|GLRK_XENLAXP_045131117.1	sp|Q91756|GLRK_XENLA	Glutamate receptor U1	36.4	121	2.2e-14								7070.TC004144-PA	4.58e-144	463	PLEXB	Arthropoda	artNOG[6]	032SS@artNOG,09UD0@biNOG,0SPN8@inNOG,0V5C8@meNOG,0XR88@NOG,12RMW@opiNOG,KOG3610@euNOG	Plexin B	4360	GO:0000902(L=-1),GO:0000904(L=-1),GO:0006140(L=-1),GO:0006928(L=-1),GO:0006935(L=-1),GO:0007154(L=-1),GO:0007165(L=-1),GO:0007166(L=-1),GO:0007275(L=-1),GO:0007399(L=-1),GO:0007409(L=-1),GO:0007411(L=-1),GO:0008045(L=-1),GO:0008150(L=-1),GO:0009118(L=-1),GO:0009605(L=-1),GO:0009653(L=-1),GO:0009894(L=-1),GO:0009966(L=-1),GO:0009967(L=-1),GO:0009968(L=-1),GO:0009987(L=-1),GO:0010646(L=-1),GO:00106…	GO:0005575(L=-1),GO:0005622(L=-1),GO:0005623(L=-1),GO:0016020(L=-1),GO:0031224(L=-1),GO:0044425(L=-1),GO:0044464(L=-1),	GO:0003674(L=-1),GO:0004871(L=-1),GO:0004888(L=-1),GO:0005096(L=-1),GO:0005488(L=-1),GO:0005515(L=-1),GO:0008047(L=-1),GO:0017154(L=-1),GO:0030234(L=-1),GO:0030695(L=-1),GO:0038023(L=-1),GO:0060089(L=-1),GO:0060589(L=-1),	PFAM (TIG, PSI, Plexin_cytopl, Sema), SMART (IPT, PSI, TRANS, COIL, Sema, SIGNAL)
20398	g20398.t1		2160	720	sp|Q90218|GLRK_ANAPLXP_042213524.1	sp|Q90218|GLRK_ANAPL	Probable glutamate receptor	32.3	251	2.25e-18
20399	g20399.t1		516	172	sp|P20262|GLRK_LITBEXP_053630900.1	sp|P20262|GLRK_LITBE	Probable glutamate receptor	24.4	123	3.8e-06		XP_045114768.1	proline-rich protein 36-like isoform X3 [Portunus trituberculatus]	53.1	757	2.75e-223	67	6669.DappuP316486	6.86e-87	292		Arthropoda	artNOG[6]	03HDX@artNOG,0B47V@biNOG,0IPTH@euNOG,0WGQ2@meNOG,0ZNVY@NOG,13CQB@opiNOG	Phd finger protein		GO:0000003(L=-1),GO:0001654(L=-1),GO:0003006(L=-1),GO:0007275(L=-1),GO:0007399(L=-1),GO:0007423(L=-1),GO:0007530(L=-1),GO:0007538(L=-1),GO:0007542(L=-1),GO:0008150(L=-1),GO:0009987(L=-1),GO:0018992(L=-1),GO:0019100(L=-1),GO:0022008(L=-1),GO:0022414(L=-1),GO:0030154(L=-1),GO:0030238(L=-1),GO:0032501(L=-1),GO:0032502(L=-1),GO:0048513(L=-1),GO:0048731(L=-1),GO:0048749(L=-1),GO:0048856(L=-1),GO:00488…	GO:0005575(L=-1),GO:0005622(L=-1),GO:0005623(L=-1),GO:0005694(L=-1),GO:0005700(L=-1),GO:0043226(L=-1),GO:0043228(L=-1),GO:0043229(L=-1),GO:0043232(L=-1),GO:0044424(L=-1),GO:0044464(L=-1),	GO:0003674(L=-1),GO:0005488(L=-1),GO:0005515(L=-1),GO:0008270(L=-1),GO:0042393(L=-1),GO:0043167(L=-1),GO:0043169(L=-1),GO:0046872(L=-1),GO:0046914(L=-1),	SMART (PHD, RING)
20400	g20400.t1		690	230	sp|P19439|GLRK_CHICKXP_053630900.1	sp|P19439|GLRK_CHICK	Probable glutamate receptor	25.9	158	4.99e-08		XP_045114758.1	uncharacterized protein LOC123506592 isoform X1 [Portunus trituberculatus]	56	470	4.55e-163	85.8	7159.AAEL012219-PA	4.55e-28	124		Arthropoda	artNOG[6]	033PX@artNOG,09U4H@biNOG,0ST1D@inNOG,0V53J@meNOG,0XP8T@NOG,12NIM@opiNOG,KOG1868@euNOG	ubiquitin carboxyl-terminal hydrolase	4144	GO:0002165(L=-1),GO:0006508(L=-1),GO:0006511(L=-1),GO:0007275(L=-1),GO:0007444(L=-1),GO:0007472(L=-1),GO:0007476(L=-1),GO:0007552(L=-1),GO:0007560(L=-1),GO:0008150(L=-1),GO:0008152(L=-1),GO:0008587(L=-1),GO:0008589(L=-1),GO:0009056(L=-1),GO:0009057(L=-1),GO:0009653(L=-1),GO:0009791(L=-1),GO:0009886(L=-1),GO:0009887(L=-1),GO:0009966(L=-1),GO:0009967(L=-1),GO:0009987(L=-1),GO:0010646(L=-1),GO:00106…	GO:0005575(L=-1),GO:0005622(L=-1),GO:0005623(L=-1),GO:0044464(L=-1),	GO:0003674(L=-1),GO:0003824(L=-1),GO:0004221(L=-1),GO:0004843(L=-1),GO:0008233(L=-1),GO:0008234(L=-1),GO:0016787(L=-1),GO:0016788(L=-1),GO:0016790(L=-1),GO:0019783(L=-1),	PFAM (UCH, Rhodanese, DUF1873), SMART (COIL, RHOD)
20403	g20403.t1		2085	695	sp|Q90218|GLRK_ANAPLXP_045113479.1	sp|Q90218|GLRK_ANAPL	Probable glutamate receptor	26.1	211	2.1e-11								6669.DappuP102551	2.28e-11	73.2	HES1	Animals	meNOG[21]	09UIM@biNOG,0V5HU@meNOG,11F0X@NOG,12Q7E@opiNOG,KOG4304@euNOG	Hairy and enhancer of split	346043304950	GO:0000003(L=-1),GO:0000122(L=-1),GO:0000902(L=-1),GO:0000904(L=-1),GO:0001568(L=-1),GO:0001654(L=-1),GO:0001655(L=-1),GO:0001656(L=-1),GO:0001657(L=-1),GO:0001666(L=-1),GO:0001701(L=-1),GO:0001708(L=-1),GO:0001709(L=-1),GO:0001745(L=-1),GO:0001751(L=-1),GO:0001752(L=-1),GO:0001754(L=-1),GO:0001756(L=-1),GO:0001757(L=-1),GO:0001822(L=-1),GO:0001837(L=-1),GO:0001889(L=-1),GO:0001890(L=-1),GO:00018…	GO:0005575(L=-1),GO:0005622(L=-1),GO:0005623(L=-1),GO:0005634(L=-1),GO:0005654(L=-1),GO:0005737(L=-1),GO:0031974(L=-1),GO:0031981(L=-1),GO:0043226(L=-1),GO:0043227(L=-1),GO:0043229(L=-1),GO:0043231(L=-1),GO:0043233(L=-1),GO:0044422(L=-1),GO:0044424(L=-1),GO:0044428(L=-1),GO:0044446(L=-1),GO:0044464(L=-1),GO:0070013(L=-1),	GO:0000976(L=-1),GO:0000977(L=-1),GO:0000978(L=-1),GO:0000981(L=-1),GO:0000987(L=-1),GO:0001067(L=-1),GO:0001227(L=-1),GO:0003674(L=-1),GO:0003676(L=-1),GO:0003677(L=-1),GO:0003700(L=-1),GO:0005488(L=-1),GO:0005515(L=-1),GO:0008134(L=-1),GO:0042802(L=-1),GO:0042803(L=-1),GO:0043425(L=-1),GO:0043565(L=-1),GO:0046982(L=-1),GO:0046983(L=-1),GO:0070888(L=-1),GO:0071820(L=-1),GO:0097159(L=-1),GO:19013…	PFAM (Hairy_orange, HLH), SMART (HLH, ORANGE)
20405	g20405.t2		411	137	sp|P19439|GLRK_CHICKXP_045117655.1	sp|P19439|GLRK_CHICK	Probable glutamate receptor	47.8	46	1.02e-07		XP_045114861.1	cytochrome P450 2C15-like [Portunus trituberculatus]	75	500	3.91e-279	99.6	7955.ENSDARP00000063107	7.8e-90	289		Fishes	fiNOG[1]	09TUB@biNOG,0DGDQ@chorNOG,0MZCE@fiNOG,0V59K@meNOG,12SZU@opiNOG,1CRXQ@veNOG,COG2124@NOG,KOG0156@euNOG	Cytochrome P450, family 2, subfamily J, polypeptide	5.90591e+17	GO:0008150(L=-1),GO:0008152(L=-1),GO:0055114(L=-1),		GO:0003674(L=-1),GO:0003824(L=-1),GO:0004497(L=-1),GO:0005488(L=-1),GO:0005506(L=-1),GO:0009055(L=-1),GO:0016491(L=-1),GO:0016705(L=-1),GO:0016712(L=-1),GO:0020037(L=-1),GO:0043167(L=-1),GO:0043169(L=-1),GO:0046872(L=-1),GO:0046906(L=-1),GO:0046914(L=-1),GO:0097159(L=-1),GO:1901363(L=-1),	PFAM (p450), SMART (TRANS)
20412	g20412.t1		300	100	sp|P19439|GLRK_CHICK	sp|P19439|GLRK_CHICK	Probable glutamate receptor	34.6	81	1.72e-08								8083.ENSXMAP00000019836	1.42e-69	249		Animals	meNOG[21]	0AMVG@biNOG,0E13D@chorNOG,0W3N6@meNOG,0YB4P@NOG,13PCD@opiNOG,KOG0017@euNOG	Inherit from opiNOG: Conserved hypothetical protein		GO:0006139(L=-1),GO:0006259(L=-1),GO:0006725(L=-1),GO:0006807(L=-1),GO:0008150(L=-1),GO:0008152(L=-1),GO:0009987(L=-1),GO:0015074(L=-1),GO:0034641(L=-1),GO:0043170(L=-1),GO:0044237(L=-1),GO:0044238(L=-1),GO:0044260(L=-1),GO:0046483(L=-1),GO:0071704(L=-1),GO:0090304(L=-1),GO:1901360(L=-1),		GO:0003674(L=-1),GO:0003676(L=-1),GO:0003677(L=-1),GO:0005488(L=-1),GO:0008270(L=-1),GO:0043167(L=-1),GO:0043169(L=-1),GO:0046872(L=-1),GO:0046914(L=-1),GO:0097159(L=-1),GO:1901363(L=-1),	PFAM (rve, RVT_2, eIF3g), SMART (ZnF_C2HC, AT_hook)
20415	g20415.t1		1458	486	sp|P19439|GLRK_CHICKXP_045115908.1	sp|P19439|GLRK_CHICK	Probable glutamate receptor	26.4	341	5.65e-32		XP_050707215.1	uncharacterized protein LOC126992500 [Eriocheir sinensis]	30.4	625	8.31e-80	98.8
20417	g20417.t1		1116	372	sp|Q90218|GLRK_ANAPLXP_045123834.1	sp|Q90218|GLRK_ANAPL	Probable glutamate receptor	44.2	95	1.27e-11								7029.ACYPI24622-PA	5.1e-18	92		Arthropoda	artNOG[6]	036PE@artNOG,0A6NV@biNOG,0SWS0@inNOG,0VHH0@meNOG,0XSD2@NOG,13PRK@opiNOG,KOG4193@euNOG	7 transmembrane receptor (Secretin family)		GO:0007154(L=-1),GO:0007165(L=-1),GO:0007166(L=-1),GO:0007186(L=-1),GO:0008150(L=-1),GO:0009987(L=-1),GO:0023052(L=-1),GO:0050789(L=-1),GO:0050794(L=-1),GO:0050896(L=-1),GO:0051716(L=-1),GO:0065007(L=-1),	GO:0005575(L=-1),GO:0016020(L=-1),GO:0031224(L=-1),GO:0044425(L=-1),	GO:0003674(L=-1),GO:0004871(L=-1),GO:0004888(L=-1),GO:0004930(L=-1),GO:0038023(L=-1),GO:0060089(L=-1),	PFAM (7tm_2), SMART (TRANS)
20418	g20418.t1		1536	512	sp|Q90218|GLRK_ANAPLXP_045124015.1	sp|Q90218|GLRK_ANAPL	Probable glutamate receptor	22.7	233	6.55e-11								6669.DappuP301861	9.94e-26	99.8		Arthropoda	artNOG[6]	036VQ@artNOG,09UIU@biNOG,0V5I0@meNOG,0XS81@NOG,12PWW@opiNOG,KOG0420@euNOG	Nedd8-conjugating enzyme	4120	GO:0008150(L=-1),GO:0008152(L=-1),GO:0009987(L=-1),GO:0016567(L=-1),GO:0019538(L=-1),GO:0032446(L=-1),GO:0036211(L=-1),GO:0043170(L=-1),GO:0043412(L=-1),GO:0044237(L=-1),GO:0044238(L=-1),GO:0044260(L=-1),GO:0070647(L=-1),GO:0071704(L=-1),		GO:0003674(L=-1),GO:0003824(L=-1),GO:0004842(L=-1),GO:0016874(L=-1),GO:0016879(L=-1),GO:0016881(L=-1),GO:0019787(L=-1),	PFAM (UQ_con), SMART (UBCc)
20419	g20419.t1		3303	1101	sp|Q90218|GLRK_ANAPL	sp|Q90218|GLRK_ANAPL	Probable glutamate receptor	23.8	256	3.53e-13								6669.DappuP301861	3.72e-27	109		Arthropoda	artNOG[6]	036VQ@artNOG,09UIU@biNOG,0V5I0@meNOG,0XS81@NOG,12PWW@opiNOG,KOG0420@euNOG	Nedd8-conjugating enzyme	4120	GO:0008150(L=-1),GO:0008152(L=-1),GO:0009987(L=-1),GO:0016567(L=-1),GO:0019538(L=-1),GO:0032446(L=-1),GO:0036211(L=-1),GO:0043170(L=-1),GO:0043412(L=-1),GO:0044237(L=-1),GO:0044238(L=-1),GO:0044260(L=-1),GO:0070647(L=-1),GO:0071704(L=-1),		GO:0003674(L=-1),GO:0003824(L=-1),GO:0004842(L=-1),GO:0016874(L=-1),GO:0016879(L=-1),GO:0016881(L=-1),GO:0019787(L=-1),	PFAM (UQ_con), SMART (UBCc)
20420	g20420.t1		1596	532	sp|Q90218|GLRK_ANAPLXP_045124010.1	sp|Q90218|GLRK_ANAPL	Probable glutamate receptor	23	256	1.73e-11		XP_053632491.1	NEDD8-conjugating enzyme UBE2F-like isoform X2 [Cherax quadricarinatus]	88.6	184	8.7e-117	93.4	6945.ISCW017132-PA	1.09e-83	251		Arthropoda	artNOG[6]	036VQ@artNOG,09UIU@biNOG,0V5I0@meNOG,0XS81@NOG,12PWW@opiNOG,KOG0420@euNOG	Nedd8-conjugating enzyme	4120	GO:0008150(L=-1),GO:0008152(L=-1),GO:0009987(L=-1),GO:0016567(L=-1),GO:0019538(L=-1),GO:0032446(L=-1),GO:0036211(L=-1),GO:0043170(L=-1),GO:0043412(L=-1),GO:0044237(L=-1),GO:0044238(L=-1),GO:0044260(L=-1),GO:0070647(L=-1),GO:0071704(L=-1),		GO:0003674(L=-1),GO:0003824(L=-1),GO:0004842(L=-1),GO:0016874(L=-1),GO:0016879(L=-1),GO:0016881(L=-1),GO:0019787(L=-1),	PFAM (UQ_con), SMART (UBCc)
20422	g20422.t1		1662	554	sp|Q90218|GLRK_ANAPLXP_050714183.1	sp|Q90218|GLRK_ANAPL	Probable glutamate receptor	23.9	410	5.36e-17		XP_050707479.1	cathepsin B-like [Eriocheir sinensis]	83.6	304	2.07e-204	99.7	6669.DappuP306608	8.63e-153	437		Arthropoda	artNOG[6]	033X3@artNOG,09V2J@biNOG,0V626@meNOG,12RP1@opiNOG,COG4870@NOG,KOG1543@euNOG	Cathepsin B	41424612	GO:0002165(L=-1),GO:0006508(L=-1),GO:0007275(L=-1),GO:0007431(L=-1),GO:0007435(L=-1),GO:0007552(L=-1),GO:0007559(L=-1),GO:0008150(L=-1),GO:0008152(L=-1),GO:0008219(L=-1),GO:0009653(L=-1),GO:0009791(L=-1),GO:0009886(L=-1),GO:0009888(L=-1),GO:0009987(L=-1),GO:0012501(L=-1),GO:0016265(L=-1),GO:0016271(L=-1),GO:0019222(L=-1),GO:0019538(L=-1),GO:0022612(L=-1),GO:0032501(L=-1),GO:0032502(L=-1),GO:00350…		GO:0003674(L=-1),GO:0003824(L=-1),GO:0004175(L=-1),GO:0004197(L=-1),GO:0008233(L=-1),GO:0008234(L=-1),GO:0016787(L=-1),	PFAM (Peptidase_C1, Propeptide_C1), SMART (Pept_C1, SIGNAL)
20423	g20423.t1		2532	844	sp|P20262|GLRK_LITBEXP_045124006.1	sp|P20262|GLRK_LITBE	Probable glutamate receptor	24	233	8.61e-11		XP_050707475.1	WW domain-binding protein 11-like [Eriocheir sinensis]	75.5	657	5.96e-219	99.8	12957.ACEP_00012443-PA	3.83e-85	283		Arthropoda	artNOG[6]	033F6@artNOG,09YR9@biNOG,0S5SD@hymNOG,0SQMU@inNOG,0VBB6@meNOG,115S5@NOG,13PN6@opiNOG,KOG4672@euNOG	WW domain binding protein 11	3040	GO:0006139(L=-1),GO:0006396(L=-1),GO:0006725(L=-1),GO:0006807(L=-1),GO:0008150(L=-1),GO:0008152(L=-1),GO:0009987(L=-1),GO:0010467(L=-1),GO:0016070(L=-1),GO:0034641(L=-1),GO:0043170(L=-1),GO:0044237(L=-1),GO:0044238(L=-1),GO:0044260(L=-1),GO:0046483(L=-1),GO:0071704(L=-1),GO:0090304(L=-1),GO:1901360(L=-1),			PFAM (Wbp11, SPX), SMART (COIL)
20424	g20424.t1		1986	662	sp|Q90218|GLRK_ANAPLXP_045123884.1	sp|Q90218|GLRK_ANAPL	Probable glutamate receptor	23.1	442	4.6e-19
20425	g20425.t1		1986	662	sp|Q90218|GLRK_ANAPLXP_045123884.1	sp|Q90218|GLRK_ANAPL	Probable glutamate receptor	23.3	442	1.1e-19								7222.FBpp0150252	5.61e-08	55.1		Arthropoda	artNOG[6]	03HFB@artNOG,0B4CA@biNOG,0H2VM@dipNOG,0I26M@droNOG,0IPZA@euNOG,0T3WU@inNOG,0WGUZ@meNOG,10UF6@NOG,13CX9@opiNOG	HMG (high mobility group) box		GO:0006355(L=-1),GO:0008150(L=-1),GO:0008152(L=-1),GO:0009889(L=-1),GO:0010468(L=-1),GO:0010556(L=-1),GO:0019219(L=-1),GO:0019222(L=-1),GO:0031323(L=-1),GO:0031326(L=-1),GO:0050789(L=-1),GO:0050794(L=-1),GO:0051171(L=-1),GO:0051252(L=-1),GO:0055114(L=-1),GO:0060255(L=-1),GO:0065007(L=-1),GO:0080090(L=-1),GO:2000112(L=-1),GO:2001141(L=-1),	GO:0005575(L=-1),GO:0005622(L=-1),GO:0005623(L=-1),GO:0005634(L=-1),GO:0043226(L=-1),GO:0043227(L=-1),GO:0043229(L=-1),GO:0043231(L=-1),GO:0044424(L=-1),GO:0044464(L=-1),	GO:0003674(L=-1),GO:0003676(L=-1),GO:0003677(L=-1),GO:0003700(L=-1),GO:0003824(L=-1),GO:0005488(L=-1),GO:0008301(L=-1),GO:0016491(L=-1),GO:0016627(L=-1),GO:0016628(L=-1),GO:0032440(L=-1),GO:0097159(L=-1),GO:1901363(L=-1),	PFAM (HMG_box), SMART (HMG, COIL)
20426	g20426.t1		1851	617	sp|P20262|GLRK_LITBEXP_045121847.1	sp|P20262|GLRK_LITBE	Probable glutamate receptor	27	418	3.53e-38		XP_042235023.1	SET domain-containing protein SmydA-8-like [Homarus americanus]	45.4	465	6.11e-137	93.6	6669.DappuP2393	4.24e-53	191		Arthropoda	artNOG[6]	033FH@artNOG,0A11W@biNOG,0VBYD@meNOG,13JHB@opiNOG,COG2940@NOG,KOG2084@euNOG	SET domain		GO:0008150(L=-1),GO:0009892(L=-1),GO:0010468(L=-1),GO:0010605(L=-1),GO:0010629(L=-1),GO:0019222(L=-1),GO:0048519(L=-1),GO:0050789(L=-1),GO:0060255(L=-1),GO:0065007(L=-1),		GO:0003674(L=-1),GO:0005488(L=-1),GO:0005515(L=-1),GO:0008270(L=-1),GO:0019899(L=-1),GO:0042826(L=-1),GO:0043167(L=-1),GO:0043169(L=-1),GO:0046872(L=-1),GO:0046914(L=-1),GO:0051536(L=-1),GO:0051540(L=-1),	PFAM (SET, zf-MYND), SMART (SET, COIL)
20427	g20427.t1		2619	873	sp|Q90218|GLRK_ANAPL	sp|Q90218|GLRK_ANAPL	Probable glutamate receptor	34.9	109	5.54e-12
20428	g20428.t1		2916	972	sp|P20262|GLRK_LITBE	sp|P20262|GLRK_LITBE	Probable glutamate receptor	23.8	130	0.000143
20429	g20429.t1		1377	459	sp|P20262|GLRK_LITBEXP_045131117.1	sp|P20262|GLRK_LITBE	Probable glutamate receptor	21.9	442	9.94e-18
20430	g20430.t1		1404	468	sp|P20262|GLRK_LITBEXP_045131117.1	sp|P20262|GLRK_LITBE	Probable glutamate receptor	23.5	426	1.43e-16
20432	g20432.t1		1344	448	sp|P20262|GLRK_LITBEXP_045131117.1	sp|P20262|GLRK_LITBE	Probable glutamate receptor	23.7	338	2.96e-16		XP_045119180.1	sex-determining region Y protein-like [Portunus trituberculatus]	38.1	278	1.41e-37	94.5	9598.ENSPTRP00000038745	8.22e-20	91.7	SRY	Mammals	maNOG[6]	0AG7Q@biNOG,0DZKD@chorNOG,0S02X@homNOG,0UYCE@maNOG,0VTGY@meNOG,0XT0K@NOG,145VH@opiNOG,16M10@prNOG,1B9FV@spriNOG,1D81X@veNOG,KOG0527@euNOG	Transcriptional regulator that controls a genetic switch in male development (By similarity)		GO:0000003(L=-1),GO:0000122(L=-1),GO:0002064(L=-1),GO:0003006(L=-1),GO:0006139(L=-1),GO:0006351(L=-1),GO:0006355(L=-1),GO:0006357(L=-1),GO:0006366(L=-1),GO:0006725(L=-1),GO:0006807(L=-1),GO:0007275(L=-1),GO:0007276(L=-1),GO:0007283(L=-1),GO:0007399(L=-1),GO:0007417(L=-1),GO:0007420(L=-1),GO:0007423(L=-1),GO:0007530(L=-1),GO:0007548(L=-1),GO:0008150(L=-1),GO:0008152(L=-1),GO:0008406(L=-1),GO:00085…	GO:0005575(L=-1),GO:0005622(L=-1),GO:0005623(L=-1),GO:0005634(L=-1),GO:0005654(L=-1),GO:0005737(L=-1),GO:0016604(L=-1),GO:0016607(L=-1),GO:0031974(L=-1),GO:0031981(L=-1),GO:0043226(L=-1),GO:0043227(L=-1),GO:0043229(L=-1),GO:0043231(L=-1),GO:0043233(L=-1),GO:0044422(L=-1),GO:0044424(L=-1),GO:0044428(L=-1),GO:0044446(L=-1),GO:0044451(L=-1),GO:0044464(L=-1),GO:0070013(L=-1),	GO:0000976(L=-1),GO:0000977(L=-1),GO:0000979(L=-1),GO:0000981(L=-1),GO:0000988(L=-1),GO:0000989(L=-1),GO:0001046(L=-1),GO:0001067(L=-1),GO:0001076(L=-1),GO:0001191(L=-1),GO:0003674(L=-1),GO:0003676(L=-1),GO:0003677(L=-1),GO:0003700(L=-1),GO:0003712(L=-1),GO:0003714(L=-1),GO:0005488(L=-1),GO:0043565(L=-1),GO:0097159(L=-1),GO:1901363(L=-1),	PFAM (HMG_box), SMART (HMG)
20433	g20433.t1		1326	442	sp|P20262|GLRK_LITBEXP_045131117.1	sp|P20262|GLRK_LITBE	Probable glutamate receptor	23.4	338	1.2e-15
20435	g20435.t1		1383	461	sp|Q90218|GLRK_ANAPLXP_050727639.1	sp|Q90218|GLRK_ANAPL	Probable glutamate receptor	25	276	1.31e-12
20436	g20436.t1		2358	786	sp|Q90218|GLRK_ANAPLXP_045100956.1	sp|Q90218|GLRK_ANAPL	Probable glutamate receptor	22.7	220	7.76e-11		XP_042235023.1	SET domain-containing protein SmydA-8-like [Homarus americanus]	45.4	465	6.11e-137	93.6	6669.DappuP2393	4.24e-53	191		Arthropoda	artNOG[6]	033FH@artNOG,0A11W@biNOG,0VBYD@meNOG,13JHB@opiNOG,COG2940@NOG,KOG2084@euNOG	SET domain		GO:0008150(L=-1),GO:0009892(L=-1),GO:0010468(L=-1),GO:0010605(L=-1),GO:0010629(L=-1),GO:0019222(L=-1),GO:0048519(L=-1),GO:0050789(L=-1),GO:0060255(L=-1),GO:0065007(L=-1),		GO:0003674(L=-1),GO:0005488(L=-1),GO:0005515(L=-1),GO:0008270(L=-1),GO:0019899(L=-1),GO:0042826(L=-1),GO:0043167(L=-1),GO:0043169(L=-1),GO:0046872(L=-1),GO:0046914(L=-1),GO:0051536(L=-1),GO:0051540(L=-1),	PFAM (SET, zf-MYND), SMART (SET, COIL)
9724	g9724.t1		1353	451	XP_045103528.1							XP_050696064.1	glutamate receptor ionotropic, kainate 1-like [Eriocheir sinensis]	74.8	298	4.41e-146	79.3	9031.ENSGALP00000001774	1.77e-17	90.5		Aves	aveNOG[1]	04QZT@aveNOG,0B5TW@biNOG,0E942@chorNOG,0ISQU@euNOG,0WIGG@meNOG,0XQTZ@NOG,13FA4@opiNOG,1DG00@veNOG	PBPe		GO:0006810(L=-1),GO:0006811(L=-1),GO:0007154(L=-1),GO:0007165(L=-1),GO:0007166(L=-1),GO:0007215(L=-1),GO:0008150(L=-1),GO:0009987(L=-1),GO:0023052(L=-1),GO:0034220(L=-1),GO:0035235(L=-1),GO:0050789(L=-1),GO:0050794(L=-1),GO:0050896(L=-1),GO:0051179(L=-1),GO:0051234(L=-1),GO:0051716(L=-1),GO:0055085(L=-1),GO:0065007(L=-1),	GO:0005575(L=-1),GO:0005623(L=-1),GO:0005886(L=-1),GO:0016020(L=-1),GO:0030054(L=-1),GO:0030288(L=-1),GO:0030312(L=-1),GO:0030313(L=-1),GO:0031224(L=-1),GO:0031975(L=-1),GO:0042597(L=-1),GO:0044425(L=-1),GO:0044456(L=-1),GO:0044462(L=-1),GO:0044464(L=-1),GO:0045202(L=-1),GO:0045211(L=-1),GO:0071944(L=-1),GO:0097060(L=-1),	GO:0003674(L=-1),GO:0004871(L=-1),GO:0004888(L=-1),GO:0004970(L=-1),GO:0005215(L=-1),GO:0005216(L=-1),GO:0005230(L=-1),GO:0005231(L=-1),GO:0005234(L=-1),GO:0008066(L=-1),GO:0015075(L=-1),GO:0015267(L=-1),GO:0015276(L=-1),GO:0022803(L=-1),GO:0022834(L=-1),GO:0022836(L=-1),GO:0022839(L=-1),GO:0022857(L=-1),GO:0038023(L=-1),GO:0060089(L=-1),	PFAM (Lig_chan-Glu_bd, SBP_bac_3, Lig_chan), SMART (TRANS, Lig_chan-Glu_bd, SIGNAL, PBPe)
9730	g9730.t1		570	190								XP_045118653.1	glutamate receptor ionotropic, kainate 1-like [Portunus trituberculatus]	87.9	412	2.48e-268	99.3	6669.DappuP327312	4.17e-38	149		Animals	meNOG[21]	0A0WG@biNOG,0VBT0@meNOG,0XQQV@NOG,14WR7@opiNOG,KOG1052@euNOG	Ligand-gated ion channel		GO:0006810(L=-1),GO:0006811(L=-1),GO:0007154(L=-1),GO:0007165(L=-1),GO:0007166(L=-1),GO:0007215(L=-1),GO:0008150(L=-1),GO:0009987(L=-1),GO:0023052(L=-1),GO:0034220(L=-1),GO:0035235(L=-1),GO:0050789(L=-1),GO:0050794(L=-1),GO:0050896(L=-1),GO:0051179(L=-1),GO:0051234(L=-1),GO:0051716(L=-1),GO:0055085(L=-1),GO:0065007(L=-1),	GO:0005575(L=-1),GO:0016020(L=-1),	GO:0003674(L=-1),GO:0004871(L=-1),GO:0004888(L=-1),GO:0004970(L=-1),GO:0005215(L=-1),GO:0005216(L=-1),GO:0005230(L=-1),GO:0005231(L=-1),GO:0005234(L=-1),GO:0008066(L=-1),GO:0015075(L=-1),GO:0015267(L=-1),GO:0015276(L=-1),GO:0022803(L=-1),GO:0022834(L=-1),GO:0022836(L=-1),GO:0022839(L=-1),GO:0022857(L=-1),GO:0038023(L=-1),GO:0060089(L=-1),	PFAM (Lig_chan, Lig_chan-Glu_bd, SBP_bac_3), SMART (TRANS, Lig_chan-Glu_bd, SIGNAL)
9742	g9742.t1		360	120	sp|P62312|LSM6_HUMANXP_045587755.1	sp|P62312|LSM6_HUMAN	U6 snRNA-associated Sm-like protein LSm6	92.1	76	6.37e-47		XP_050712561.1	glutamate receptor ionotropic, kainate 2-like [Eriocheir sinensis]	64.8	364	2.91e-164	98.9	7739.JGI167092	4.27e-12	73.9		Eukaryotes	euNOG[57]	0XQQV@NOG,KOG1052@euNOG
9743	g9743.t3		588	196	XP_045104570.1							XP_042218245.1	glutamate receptor ionotropic, kainate 2-like [Homarus americanus]	49.5	527	3.27e-165	67.1	7668.SPU_008910tr	1.75e-21	107		Animals	meNOG[21]	0B5U7@biNOG,0ISR7@euNOG,0WIGT@meNOG,0Y9VH@NOG,13FAF@opiNOG	PBPe		GO:0006810(L=-1),GO:0006811(L=-1),GO:0007154(L=-1),GO:0007165(L=-1),GO:0007166(L=-1),GO:0007215(L=-1),GO:0008150(L=-1),GO:0009987(L=-1),GO:0023052(L=-1),GO:0034220(L=-1),GO:0035235(L=-1),GO:0050789(L=-1),GO:0050794(L=-1),GO:0050896(L=-1),GO:0051179(L=-1),GO:0051234(L=-1),GO:0051716(L=-1),GO:0055085(L=-1),GO:0065007(L=-1),	GO:0005575(L=-1),GO:0005623(L=-1),GO:0005886(L=-1),GO:0016020(L=-1),GO:0030054(L=-1),GO:0030288(L=-1),GO:0030312(L=-1),GO:0030313(L=-1),GO:0031224(L=-1),GO:0031975(L=-1),GO:0042597(L=-1),GO:0044425(L=-1),GO:0044456(L=-1),GO:0044462(L=-1),GO:0044464(L=-1),GO:0045202(L=-1),GO:0045211(L=-1),GO:0071944(L=-1),GO:0097060(L=-1),	GO:0003674(L=-1),GO:0004871(L=-1),GO:0004888(L=-1),GO:0004970(L=-1),GO:0005215(L=-1),GO:0005216(L=-1),GO:0005230(L=-1),GO:0005231(L=-1),GO:0005234(L=-1),GO:0008066(L=-1),GO:0015075(L=-1),GO:0015267(L=-1),GO:0015276(L=-1),GO:0022803(L=-1),GO:0022834(L=-1),GO:0022836(L=-1),GO:0022839(L=-1),GO:0022857(L=-1),GO:0038023(L=-1),GO:0060089(L=-1),	PFAM (Lig_chan-Glu_bd, SBP_bac_3, Lig_chan, ANF_receptor), SMART (TRANS, Lig_chan-Glu_bd, PBPe)
9744	g9744.t1		1779	593	XP_045104557.1							XP_045120008.1	glutamate receptor ionotropic, kainate 2-like [Portunus trituberculatus]	89.4	738	0	83.2	7070.TC003560-PA	0	966		Arthropoda	artNOG[6]	033W0@artNOG,09UD2@biNOG,0SWH8@inNOG,0V5CD@meNOG,0XPSH@NOG,12SMD@opiNOG,KOG1052@euNOG	glutamate receptor, ionotropic kainate	40804724	GO:0006810(L=-1),GO:0006811(L=-1),GO:0007154(L=-1),GO:0007165(L=-1),GO:0007166(L=-1),GO:0007215(L=-1),GO:0008150(L=-1),GO:0009987(L=-1),GO:0023052(L=-1),GO:0034220(L=-1),GO:0035235(L=-1),GO:0050789(L=-1),GO:0050794(L=-1),GO:0050896(L=-1),GO:0051179(L=-1),GO:0051234(L=-1),GO:0051716(L=-1),GO:0055085(L=-1),GO:0065007(L=-1),	GO:0005575(L=-1),GO:0005623(L=-1),GO:0005886(L=-1),GO:0016020(L=-1),GO:0030054(L=-1),GO:0031224(L=-1),GO:0044425(L=-1),GO:0044456(L=-1),GO:0044464(L=-1),GO:0045202(L=-1),GO:0045211(L=-1),GO:0071944(L=-1),GO:0097060(L=-1),	GO:0003674(L=-1),GO:0004871(L=-1),GO:0004888(L=-1),GO:0004970(L=-1),GO:0005215(L=-1),GO:0005216(L=-1),GO:0005230(L=-1),GO:0005231(L=-1),GO:0005234(L=-1),GO:0008066(L=-1),GO:0015075(L=-1),GO:0015267(L=-1),GO:0015276(L=-1),GO:0022803(L=-1),GO:0022834(L=-1),GO:0022836(L=-1),GO:0022839(L=-1),GO:0022857(L=-1),GO:0038023(L=-1),GO:0060089(L=-1),	PFAM (Lig_chan-Glu_bd, ANF_receptor, SBP_bac_3, Lig_chan), SMART (TRANS, Lig_chan-Glu_bd, PBPe, SIGNAL)
9745	g9745.t1		1407	469	sp|Q8VDQ8|SIR2_MOUSEXP_045104559.1	sp|Q8VDQ8|SIR2_MOUSE	NAD-dependent protein deacetylase sirtuin-2	59.6	314	2.13e-129		XP_045135919.1	glutamate receptor ionotropic, kainate 2-like isoform X1 [Portunus trituberculatus]	69.8	810	0	99	7165.AGAP000801-PA	6.45e-238	694		Arthropoda	artNOG[6]	0339H@artNOG,09UD2@biNOG,0GU9C@dipNOG,0SR86@inNOG,0V5CD@meNOG,0XPSH@NOG,12SMD@opiNOG,KOG1054@euNOG	PBPe	40804724	GO:0003008(L=-1),GO:0006810(L=-1),GO:0006811(L=-1),GO:0007154(L=-1),GO:0007165(L=-1),GO:0007166(L=-1),GO:0007215(L=-1),GO:0007267(L=-1),GO:0007268(L=-1),GO:0008150(L=-1),GO:0009987(L=-1),GO:0010646(L=-1),GO:0019226(L=-1),GO:0023051(L=-1),GO:0023052(L=-1),GO:0031644(L=-1),GO:0032501(L=-1),GO:0034220(L=-1),GO:0035235(L=-1),GO:0035637(L=-1),GO:0044057(L=-1),GO:0050789(L=-1),GO:0050794(L=-1),GO:00508…	GO:0005575(L=-1),GO:0005623(L=-1),GO:0005886(L=-1),GO:0016020(L=-1),GO:0030054(L=-1),GO:0030288(L=-1),GO:0030312(L=-1),GO:0030313(L=-1),GO:0031224(L=-1),GO:0031975(L=-1),GO:0042597(L=-1),GO:0044425(L=-1),GO:0044456(L=-1),GO:0044462(L=-1),GO:0044464(L=-1),GO:0045202(L=-1),GO:0045211(L=-1),GO:0071944(L=-1),GO:0097060(L=-1),	GO:0003674(L=-1),GO:0004871(L=-1),GO:0004888(L=-1),GO:0004970(L=-1),GO:0005215(L=-1),GO:0005216(L=-1),GO:0005230(L=-1),GO:0005231(L=-1),GO:0005234(L=-1),GO:0008066(L=-1),GO:0015075(L=-1),GO:0015267(L=-1),GO:0015276(L=-1),GO:0015277(L=-1),GO:0022803(L=-1),GO:0022834(L=-1),GO:0022836(L=-1),GO:0022839(L=-1),GO:0022857(L=-1),GO:0038023(L=-1),GO:0060089(L=-1),	PFAM (Lig_chan, Lig_chan-Glu_bd, SBP_bac_3, ANF_receptor), SMART (TRANS, Lig_chan-Glu_bd, PBPe, SIGNAL)
9746	g9746.t1		2403	801	sp|Q5RAG8|P4HA1_PONABXP_045104550.1	sp|Q5RAG8|P4HA1_PONAB	Prolyl 4-hydroxylase subunit alpha-1	27.8	572	1.17e-55		XP_045125480.1	glutamate receptor ionotropic, kainate 2-like isoform X2 [Portunus trituberculatus]	84.6	942	0	99.8	7165.AGAP000801-PA	0	931		Arthropoda	artNOG[6]	0339H@artNOG,09UD2@biNOG,0GU9C@dipNOG,0SR86@inNOG,0V5CD@meNOG,0XPSH@NOG,12SMD@opiNOG,KOG1054@euNOG	PBPe	40804724	GO:0003008(L=-1),GO:0006810(L=-1),GO:0006811(L=-1),GO:0007154(L=-1),GO:0007165(L=-1),GO:0007166(L=-1),GO:0007215(L=-1),GO:0007267(L=-1),GO:0007268(L=-1),GO:0008150(L=-1),GO:0009987(L=-1),GO:0010646(L=-1),GO:0019226(L=-1),GO:0023051(L=-1),GO:0023052(L=-1),GO:0031644(L=-1),GO:0032501(L=-1),GO:0034220(L=-1),GO:0035235(L=-1),GO:0035637(L=-1),GO:0044057(L=-1),GO:0050789(L=-1),GO:0050794(L=-1),GO:00508…	GO:0005575(L=-1),GO:0005623(L=-1),GO:0005886(L=-1),GO:0016020(L=-1),GO:0030054(L=-1),GO:0030288(L=-1),GO:0030312(L=-1),GO:0030313(L=-1),GO:0031224(L=-1),GO:0031975(L=-1),GO:0042597(L=-1),GO:0044425(L=-1),GO:0044456(L=-1),GO:0044462(L=-1),GO:0044464(L=-1),GO:0045202(L=-1),GO:0045211(L=-1),GO:0071944(L=-1),GO:0097060(L=-1),	GO:0003674(L=-1),GO:0004871(L=-1),GO:0004888(L=-1),GO:0004970(L=-1),GO:0005215(L=-1),GO:0005216(L=-1),GO:0005230(L=-1),GO:0005231(L=-1),GO:0005234(L=-1),GO:0008066(L=-1),GO:0015075(L=-1),GO:0015267(L=-1),GO:0015276(L=-1),GO:0015277(L=-1),GO:0022803(L=-1),GO:0022834(L=-1),GO:0022836(L=-1),GO:0022839(L=-1),GO:0022857(L=-1),GO:0038023(L=-1),GO:0060089(L=-1),	PFAM (Lig_chan, Lig_chan-Glu_bd, SBP_bac_3, ANF_receptor), SMART (TRANS, Lig_chan-Glu_bd, PBPe, SIGNAL)
9747	g9747.t1		867	289	sp|Q7WHJ0|ECTD_BORBRXP_045104656.1	sp|Q7WHJ0|ECTD_BORBR	Ectoine dioxygenase	26	246	3.14e-13		XP_045135923.1	glutamate receptor ionotropic, kainate 2-like isoform X3 [Portunus trituberculatus]	83.6	787	0	97.6	7091.BGIBMGA011528-TA	0	959		Arthropoda	artNOG[6]	0339H@artNOG,09UD2@biNOG,0SR86@inNOG,0TEVA@lepNOG,0V5CD@meNOG,0XPSH@NOG,12SMD@opiNOG,KOG1054@euNOG	PBPe	40804724	GO:0003008(L=-1),GO:0006810(L=-1),GO:0006811(L=-1),GO:0007154(L=-1),GO:0007165(L=-1),GO:0007166(L=-1),GO:0007215(L=-1),GO:0007267(L=-1),GO:0007268(L=-1),GO:0008150(L=-1),GO:0009987(L=-1),GO:0010646(L=-1),GO:0019226(L=-1),GO:0023051(L=-1),GO:0023052(L=-1),GO:0031644(L=-1),GO:0032501(L=-1),GO:0034220(L=-1),GO:0035235(L=-1),GO:0035637(L=-1),GO:0044057(L=-1),GO:0050789(L=-1),GO:0050794(L=-1),GO:00508…	GO:0005575(L=-1),GO:0005623(L=-1),GO:0005886(L=-1),GO:0016020(L=-1),GO:0030054(L=-1),GO:0030288(L=-1),GO:0030312(L=-1),GO:0030313(L=-1),GO:0031224(L=-1),GO:0031975(L=-1),GO:0042597(L=-1),GO:0044425(L=-1),GO:0044456(L=-1),GO:0044462(L=-1),GO:0044464(L=-1),GO:0045202(L=-1),GO:0045211(L=-1),GO:0071944(L=-1),GO:0097060(L=-1),	GO:0003674(L=-1),GO:0004871(L=-1),GO:0004888(L=-1),GO:0004970(L=-1),GO:0005215(L=-1),GO:0005216(L=-1),GO:0005230(L=-1),GO:0005231(L=-1),GO:0005234(L=-1),GO:0008066(L=-1),GO:0015075(L=-1),GO:0015267(L=-1),GO:0015276(L=-1),GO:0015277(L=-1),GO:0022803(L=-1),GO:0022834(L=-1),GO:0022836(L=-1),GO:0022839(L=-1),GO:0022857(L=-1),GO:0038023(L=-1),GO:0060089(L=-1),	PFAM (Lig_chan, Lig_chan-Glu_bd, SBP_bac_3, ANF_receptor), SMART (TRANS, Lig_chan-Glu_bd, PBPe, SIGNAL)
9749	g9749.t1		312	104								XP_050690654.1	glutamate receptor ionotropic, kainate 3-like [Eriocheir sinensis]	53	587	1.15e-178	88.1	12957.ACEP_00017559-PA	1.2e-05	55.8		Arthropoda	artNOG[6]	03HVY@artNOG,0B5U1@biNOG,0ISQY@euNOG,0T492@inNOG,0WIGM@meNOG,10QDS@NOG,13FA8@opiNOG	Ligand-gated ion channel		GO:0003008(L=-1),GO:0006810(L=-1),GO:0006811(L=-1),GO:0007154(L=-1),GO:0007165(L=-1),GO:0007166(L=-1),GO:0007215(L=-1),GO:0007600(L=-1),GO:0007606(L=-1),GO:0008150(L=-1),GO:0009593(L=-1),GO:0009987(L=-1),GO:0023052(L=-1),GO:0032501(L=-1),GO:0034220(L=-1),GO:0035235(L=-1),GO:0042221(L=-1),GO:0050789(L=-1),GO:0050794(L=-1),GO:0050877(L=-1),GO:0050896(L=-1),GO:0050906(L=-1),GO:0050907(L=-1),GO:00511…	GO:0005575(L=-1),GO:0005623(L=-1),GO:0005886(L=-1),GO:0016020(L=-1),GO:0030288(L=-1),GO:0030312(L=-1),GO:0030313(L=-1),GO:0031224(L=-1),GO:0031975(L=-1),GO:0042597(L=-1),GO:0044425(L=-1),GO:0044462(L=-1),GO:0044464(L=-1),GO:0071944(L=-1),	GO:0003674(L=-1),GO:0004871(L=-1),GO:0004888(L=-1),GO:0004970(L=-1),GO:0005215(L=-1),GO:0005216(L=-1),GO:0005230(L=-1),GO:0005231(L=-1),GO:0005234(L=-1),GO:0008066(L=-1),GO:0015075(L=-1),GO:0015267(L=-1),GO:0015276(L=-1),GO:0022803(L=-1),GO:0022834(L=-1),GO:0022836(L=-1),GO:0022839(L=-1),GO:0022857(L=-1),GO:0038023(L=-1),GO:0060089(L=-1),	PFAM (Lig_chan, SBP_bac_3, Lig_chan-Glu_bd, Serpin), SMART (TRANS, SIGNAL, SERPIN)
9750	g9750.t1		2088	696	sp|P30546|HRH1_BOVINXP_045104652.1	sp|P30546|HRH1_BOVIN	Histamine H1 receptor	32.1	545	9.59e-65		XP_045104339.1	glutamate receptor ionotropic, kainate 3-like [Portunus trituberculatus]	72.8	633	1.75e-304	77.4	7739.JGI134185	1.62e-35	147		Animals	meNOG[21]	0B5U7@biNOG,0ISR7@euNOG,0WIGT@meNOG,0Y9VH@NOG,13FAF@opiNOG	PBPe		GO:0006810(L=-1),GO:0006811(L=-1),GO:0007154(L=-1),GO:0007165(L=-1),GO:0007166(L=-1),GO:0007215(L=-1),GO:0008150(L=-1),GO:0009987(L=-1),GO:0023052(L=-1),GO:0034220(L=-1),GO:0035235(L=-1),GO:0050789(L=-1),GO:0050794(L=-1),GO:0050896(L=-1),GO:0051179(L=-1),GO:0051234(L=-1),GO:0051716(L=-1),GO:0055085(L=-1),GO:0065007(L=-1),	GO:0005575(L=-1),GO:0005623(L=-1),GO:0005886(L=-1),GO:0016020(L=-1),GO:0030054(L=-1),GO:0030288(L=-1),GO:0030312(L=-1),GO:0030313(L=-1),GO:0031224(L=-1),GO:0031975(L=-1),GO:0042597(L=-1),GO:0044425(L=-1),GO:0044456(L=-1),GO:0044462(L=-1),GO:0044464(L=-1),GO:0045202(L=-1),GO:0045211(L=-1),GO:0071944(L=-1),GO:0097060(L=-1),	GO:0003674(L=-1),GO:0004871(L=-1),GO:0004888(L=-1),GO:0004970(L=-1),GO:0005215(L=-1),GO:0005216(L=-1),GO:0005230(L=-1),GO:0005231(L=-1),GO:0005234(L=-1),GO:0008066(L=-1),GO:0015075(L=-1),GO:0015267(L=-1),GO:0015276(L=-1),GO:0022803(L=-1),GO:0022834(L=-1),GO:0022836(L=-1),GO:0022839(L=-1),GO:0022857(L=-1),GO:0038023(L=-1),GO:0060089(L=-1),	PFAM (Lig_chan-Glu_bd, SBP_bac_3, Lig_chan, ANF_receptor), SMART (TRANS, Lig_chan-Glu_bd, PBPe)
9751	g9751.t1		2793	931	sp|Q8CFE4|SCYL2_MOUSEXP_045104649.1	sp|Q8CFE4|SCYL2_MOUSE	SCY1-like protein 2	55.2	636	1.43e-239		XP_050735873.1	glutamate receptor ionotropic, kainate 4-like [Eriocheir sinensis]	61.5	548	4.12e-230	73.6	6238.CBG12954	1.52e-29	133		Nematodes	nemNOG[3]	0B5U9@biNOG,0ENJ2@chrNOG,0ISR8@euNOG,0WIGV@meNOG,0XIBB@nemNOG,120B7@NOG,13FAH@opiNOG,18RX9@rhaNOG	PBPe		GO:0006810(L=-1),GO:0006811(L=-1),GO:0007154(L=-1),GO:0007165(L=-1),GO:0007166(L=-1),GO:0007215(L=-1),GO:0008150(L=-1),GO:0009987(L=-1),GO:0023052(L=-1),GO:0034220(L=-1),GO:0035235(L=-1),GO:0050789(L=-1),GO:0050794(L=-1),GO:0050896(L=-1),GO:0051179(L=-1),GO:0051234(L=-1),GO:0051716(L=-1),GO:0055085(L=-1),GO:0065007(L=-1),	GO:0005575(L=-1),GO:0005623(L=-1),GO:0005886(L=-1),GO:0016020(L=-1),GO:0030054(L=-1),GO:0030288(L=-1),GO:0030312(L=-1),GO:0030313(L=-1),GO:0031224(L=-1),GO:0031975(L=-1),GO:0042597(L=-1),GO:0044425(L=-1),GO:0044456(L=-1),GO:0044462(L=-1),GO:0044464(L=-1),GO:0045202(L=-1),GO:0045211(L=-1),GO:0071944(L=-1),GO:0097060(L=-1),	GO:0003674(L=-1),GO:0004871(L=-1),GO:0004888(L=-1),GO:0004970(L=-1),GO:0005215(L=-1),GO:0005216(L=-1),GO:0005230(L=-1),GO:0005231(L=-1),GO:0005234(L=-1),GO:0008066(L=-1),GO:0015075(L=-1),GO:0015267(L=-1),GO:0015276(L=-1),GO:0022803(L=-1),GO:0022834(L=-1),GO:0022836(L=-1),GO:0022839(L=-1),GO:0022857(L=-1),GO:0038023(L=-1),GO:0060089(L=-1),	PFAM (Lig_chan-Glu_bd, SBP_bac_3, Lig_chan, ANF_receptor), SMART (TRANS, Lig_chan-Glu_bd, PBPe, SIGNAL)
9752	g9752.t1		225	75								XP_050736975.1	glutamate receptor ionotropic, kainate 4-like [Eriocheir sinensis]	63.7	710	6.06e-300	92.7	9103.ENSMGAP00000002291	3.27e-29	131	GRID1	Aves	aveNOG[1]	04QZU@aveNOG,0B5UA@biNOG,0E946@chorNOG,0ISR9@euNOG,0WIGW@meNOG,0YYDD@NOG,13FAI@opiNOG,1DG04@veNOG	glutamate receptor, ionotropic, delta 1	4080	GO:0006810(L=-1),GO:0006811(L=-1),GO:0007154(L=-1),GO:0007165(L=-1),GO:0007166(L=-1),GO:0007215(L=-1),GO:0008150(L=-1),GO:0009987(L=-1),GO:0023052(L=-1),GO:0034220(L=-1),GO:0035235(L=-1),GO:0050789(L=-1),GO:0050794(L=-1),GO:0050896(L=-1),GO:0051179(L=-1),GO:0051234(L=-1),GO:0051716(L=-1),GO:0055085(L=-1),GO:0065007(L=-1),	GO:0005575(L=-1),GO:0005623(L=-1),GO:0005886(L=-1),GO:0016020(L=-1),GO:0030054(L=-1),GO:0030288(L=-1),GO:0030312(L=-1),GO:0030313(L=-1),GO:0031224(L=-1),GO:0031975(L=-1),GO:0042597(L=-1),GO:0044425(L=-1),GO:0044456(L=-1),GO:0044462(L=-1),GO:0044464(L=-1),GO:0045202(L=-1),GO:0045211(L=-1),GO:0071944(L=-1),GO:0097060(L=-1),	GO:0003674(L=-1),GO:0004871(L=-1),GO:0004888(L=-1),GO:0004970(L=-1),GO:0005215(L=-1),GO:0005216(L=-1),GO:0005230(L=-1),GO:0005231(L=-1),GO:0005234(L=-1),GO:0008066(L=-1),GO:0015075(L=-1),GO:0015267(L=-1),GO:0015276(L=-1),GO:0022803(L=-1),GO:0022834(L=-1),GO:0022836(L=-1),GO:0022839(L=-1),GO:0022857(L=-1),GO:0038023(L=-1),GO:0060089(L=-1),	PFAM (Lig_chan-Glu_bd, SBP_bac_3, Lig_chan, ANF_receptor), SMART (TRANS, Lig_chan-Glu_bd, PBPe)
9753	g9753.t1		534	178	sp|O09174|AMACR_MOUSE	sp|O09174|AMACR_MOUSE	Alpha-methylacyl-CoA racemase	72.2	36	5.79e-10		XP_042885307.1	glutamate receptor ionotropic, kainate 4-like [Penaeus japonicus]	38.7	636	2.6e-130	69	31033.ENSTRUP00000038309	2.5e-23	114	GRIK4	Fishes	fiNOG[1]	09TBB@biNOG,0DENM@chorNOG,0N0M2@fiNOG,0V4AG@meNOG,0XQQV@NOG,12RMS@opiNOG,1CPCF@veNOG,KOG1052@euNOG	glutamate receptor, ionotropic, kainate 4	40804724	GO:0006810(L=-1),GO:0006811(L=-1),GO:0007154(L=-1),GO:0007165(L=-1),GO:0007166(L=-1),GO:0007215(L=-1),GO:0008150(L=-1),GO:0009987(L=-1),GO:0023052(L=-1),GO:0034220(L=-1),GO:0035235(L=-1),GO:0050789(L=-1),GO:0050794(L=-1),GO:0050896(L=-1),GO:0051179(L=-1),GO:0051234(L=-1),GO:0051716(L=-1),GO:0055085(L=-1),GO:0065007(L=-1),	GO:0005575(L=-1),GO:0005623(L=-1),GO:0005886(L=-1),GO:0016020(L=-1),GO:0030054(L=-1),GO:0031224(L=-1),GO:0044425(L=-1),GO:0044456(L=-1),GO:0044464(L=-1),GO:0045202(L=-1),GO:0045211(L=-1),GO:0071944(L=-1),GO:0097060(L=-1),	GO:0003674(L=-1),GO:0004871(L=-1),GO:0004888(L=-1),GO:0004970(L=-1),GO:0005215(L=-1),GO:0005216(L=-1),GO:0005230(L=-1),GO:0005231(L=-1),GO:0005234(L=-1),GO:0008066(L=-1),GO:0015075(L=-1),GO:0015267(L=-1),GO:0015276(L=-1),GO:0022803(L=-1),GO:0022834(L=-1),GO:0022836(L=-1),GO:0022839(L=-1),GO:0022857(L=-1),GO:0038023(L=-1),GO:0060089(L=-1),	PFAM (Lig_chan-Glu_bd, SBP_bac_3, Lig_chan, ANF_receptor), SMART (TRANS, Lig_chan-Glu_bd, PBPe)
9755	g9755.t3		11073	3691	sp|Q6VNB8|WDFY3_MOUSEXP_045103615.1	sp|Q6VNB8|WDFY3_MOUSE	WD repeat and FYVE domain-containing protein 3	47.6	3771	0		XP_050734072.1	glutamate receptor ionotropic, kainate 4-like isoform X1 [Eriocheir sinensis]	55.4	632	3.41e-229	95.3	6669.DappuP256141	6.28e-20	101		Arthropoda	artNOG[6]	032VF@artNOG,0A13I@biNOG,0VCHT@meNOG,0XQQV@NOG,13P91@opiNOG,KOG1052@euNOG	Ligand-gated ion channel		GO:0006810(L=-1),GO:0006811(L=-1),GO:0007154(L=-1),GO:0007165(L=-1),GO:0007166(L=-1),GO:0007215(L=-1),GO:0008150(L=-1),GO:0009987(L=-1),GO:0023052(L=-1),GO:0034220(L=-1),GO:0035235(L=-1),GO:0050789(L=-1),GO:0050794(L=-1),GO:0050896(L=-1),GO:0051179(L=-1),GO:0051234(L=-1),GO:0051716(L=-1),GO:0055085(L=-1),GO:0065007(L=-1),	GO:0005575(L=-1),GO:0005623(L=-1),GO:0016020(L=-1),GO:0030288(L=-1),GO:0030312(L=-1),GO:0030313(L=-1),GO:0031224(L=-1),GO:0031975(L=-1),GO:0042597(L=-1),GO:0044425(L=-1),GO:0044462(L=-1),GO:0044464(L=-1),GO:0071944(L=-1),	GO:0003674(L=-1),GO:0004871(L=-1),GO:0004888(L=-1),GO:0004970(L=-1),GO:0005215(L=-1),GO:0005216(L=-1),GO:0005230(L=-1),GO:0005231(L=-1),GO:0005234(L=-1),GO:0008066(L=-1),GO:0015075(L=-1),GO:0015267(L=-1),GO:0015276(L=-1),GO:0022803(L=-1),GO:0022834(L=-1),GO:0022836(L=-1),GO:0022839(L=-1),GO:0022857(L=-1),GO:0038023(L=-1),GO:0060089(L=-1),	PFAM (Lig_chan, SBP_bac_3), SMART (TRANS, SIGNAL, Lig_chan-Glu_bd)
9756	g9756.t1		975	325	sp|Q569K4|Z385B_HUMANXP_045104785.1	sp|Q569K4|Z385B_HUMAN	Zinc finger protein 385B	27.9	265	4.16e-13		XP_050734072.1	glutamate receptor ionotropic, kainate 4-like isoform X1 [Eriocheir sinensis]	56.3	624	6.33e-235	94.2	6669.DappuP256141	1.54e-19	100		Arthropoda	artNOG[6]	032VF@artNOG,0A13I@biNOG,0VCHT@meNOG,0XQQV@NOG,13P91@opiNOG,KOG1052@euNOG	Ligand-gated ion channel		GO:0006810(L=-1),GO:0006811(L=-1),GO:0007154(L=-1),GO:0007165(L=-1),GO:0007166(L=-1),GO:0007215(L=-1),GO:0008150(L=-1),GO:0009987(L=-1),GO:0023052(L=-1),GO:0034220(L=-1),GO:0035235(L=-1),GO:0050789(L=-1),GO:0050794(L=-1),GO:0050896(L=-1),GO:0051179(L=-1),GO:0051234(L=-1),GO:0051716(L=-1),GO:0055085(L=-1),GO:0065007(L=-1),	GO:0005575(L=-1),GO:0005623(L=-1),GO:0016020(L=-1),GO:0030288(L=-1),GO:0030312(L=-1),GO:0030313(L=-1),GO:0031224(L=-1),GO:0031975(L=-1),GO:0042597(L=-1),GO:0044425(L=-1),GO:0044462(L=-1),GO:0044464(L=-1),GO:0071944(L=-1),	GO:0003674(L=-1),GO:0004871(L=-1),GO:0004888(L=-1),GO:0004970(L=-1),GO:0005215(L=-1),GO:0005216(L=-1),GO:0005230(L=-1),GO:0005231(L=-1),GO:0005234(L=-1),GO:0008066(L=-1),GO:0015075(L=-1),GO:0015267(L=-1),GO:0015276(L=-1),GO:0022803(L=-1),GO:0022834(L=-1),GO:0022836(L=-1),GO:0022839(L=-1),GO:0022857(L=-1),GO:0038023(L=-1),GO:0060089(L=-1),	PFAM (Lig_chan, SBP_bac_3), SMART (TRANS, SIGNAL, Lig_chan-Glu_bd)
9757	g9757.t1		651	217								XP_050734072.1	glutamate receptor ionotropic, kainate 4-like isoform X1 [Eriocheir sinensis]	52.4	660	1.44e-223	96.4	6669.DappuP256141	1.37e-16	90.9		Arthropoda	artNOG[6]	032VF@artNOG,0A13I@biNOG,0VCHT@meNOG,0XQQV@NOG,13P91@opiNOG,KOG1052@euNOG	Ligand-gated ion channel		GO:0006810(L=-1),GO:0006811(L=-1),GO:0007154(L=-1),GO:0007165(L=-1),GO:0007166(L=-1),GO:0007215(L=-1),GO:0008150(L=-1),GO:0009987(L=-1),GO:0023052(L=-1),GO:0034220(L=-1),GO:0035235(L=-1),GO:0050789(L=-1),GO:0050794(L=-1),GO:0050896(L=-1),GO:0051179(L=-1),GO:0051234(L=-1),GO:0051716(L=-1),GO:0055085(L=-1),GO:0065007(L=-1),	GO:0005575(L=-1),GO:0005623(L=-1),GO:0016020(L=-1),GO:0030288(L=-1),GO:0030312(L=-1),GO:0030313(L=-1),GO:0031224(L=-1),GO:0031975(L=-1),GO:0042597(L=-1),GO:0044425(L=-1),GO:0044462(L=-1),GO:0044464(L=-1),GO:0071944(L=-1),	GO:0003674(L=-1),GO:0004871(L=-1),GO:0004888(L=-1),GO:0004970(L=-1),GO:0005215(L=-1),GO:0005216(L=-1),GO:0005230(L=-1),GO:0005231(L=-1),GO:0005234(L=-1),GO:0008066(L=-1),GO:0015075(L=-1),GO:0015267(L=-1),GO:0015276(L=-1),GO:0022803(L=-1),GO:0022834(L=-1),GO:0022836(L=-1),GO:0022839(L=-1),GO:0022857(L=-1),GO:0038023(L=-1),GO:0060089(L=-1),	PFAM (Lig_chan, SBP_bac_3), SMART (TRANS, SIGNAL, Lig_chan-Glu_bd)
9765	g9765.t1		837	279								XP_050734072.1	glutamate receptor ionotropic, kainate 4-like isoform X1 [Eriocheir sinensis]	43.7	622	5.23e-154	94.8	6669.DappuP327468	1.35e-21	106		Arthropoda	artNOG[6]	032VF@artNOG,0A13I@biNOG,0VCHT@meNOG,0XQQV@NOG,13P91@opiNOG,KOG1052@euNOG	Ligand-gated ion channel		GO:0006810(L=-1),GO:0006811(L=-1),GO:0007154(L=-1),GO:0007165(L=-1),GO:0007166(L=-1),GO:0007215(L=-1),GO:0008150(L=-1),GO:0009987(L=-1),GO:0023052(L=-1),GO:0034220(L=-1),GO:0035235(L=-1),GO:0050789(L=-1),GO:0050794(L=-1),GO:0050896(L=-1),GO:0051179(L=-1),GO:0051234(L=-1),GO:0051716(L=-1),GO:0055085(L=-1),GO:0065007(L=-1),	GO:0005575(L=-1),GO:0005623(L=-1),GO:0016020(L=-1),GO:0030288(L=-1),GO:0030312(L=-1),GO:0030313(L=-1),GO:0031224(L=-1),GO:0031975(L=-1),GO:0042597(L=-1),GO:0044425(L=-1),GO:0044462(L=-1),GO:0044464(L=-1),GO:0071944(L=-1),	GO:0003674(L=-1),GO:0004871(L=-1),GO:0004888(L=-1),GO:0004970(L=-1),GO:0005215(L=-1),GO:0005216(L=-1),GO:0005230(L=-1),GO:0005231(L=-1),GO:0005234(L=-1),GO:0008066(L=-1),GO:0015075(L=-1),GO:0015267(L=-1),GO:0015276(L=-1),GO:0022803(L=-1),GO:0022834(L=-1),GO:0022836(L=-1),GO:0022839(L=-1),GO:0022857(L=-1),GO:0038023(L=-1),GO:0060089(L=-1),	PFAM (Lig_chan, SBP_bac_3), SMART (TRANS, SIGNAL, Lig_chan-Glu_bd)
9770	g9770.t2		1764	588	sp|Q8BKH7|SIN1_MOUSEXP_045103779.1	sp|Q8BKH7|SIN1_MOUSE	Target of rapamycin complex 2 subunit MAPKAP1	35.3	544	5.02e-78		XP_050732399.1	glutamate receptor ionotropic, kainate 4-like isoform X1 [Eriocheir sinensis]	55.4	688	5.8e-263	59.8	7070.TC001195-PA	6e-59	215		Arthropoda	artNOG[6]	03H8F@artNOG,0B3M7@biNOG,0INND@euNOG,0T3R7@inNOG,0WG10@meNOG,0XRPK@NOG,13BR9@opiNOG	epoxide hydrolase		GO:0006468(L=-1),GO:0006793(L=-1),GO:0006796(L=-1),GO:0008150(L=-1),GO:0008152(L=-1),GO:0009987(L=-1),GO:0016310(L=-1),GO:0019538(L=-1),GO:0036211(L=-1),GO:0043170(L=-1),GO:0043412(L=-1),GO:0044237(L=-1),GO:0044238(L=-1),GO:0044260(L=-1),GO:0071704(L=-1),		GO:0003674(L=-1),GO:0003824(L=-1),GO:0004672(L=-1),GO:0004713(L=-1),GO:0004715(L=-1),GO:0016301(L=-1),GO:0016740(L=-1),GO:0016772(L=-1),GO:0016773(L=-1),GO:0016787(L=-1),	PFAM (Abhydrolase_1), SMART (TRANS)
9773	g9773.t1		897	299								XP_050727639.1	glutamate receptor ionotropic, kainate 5-like isoform X1 [Eriocheir sinensis]	72.1	377	2.55e-194	81.8	6669.DappuP312020	9.92e-19	95.1		Animals	meNOG[21]	0A0WG@biNOG,0VBT0@meNOG,0XQQV@NOG,14WR7@opiNOG,KOG1052@euNOG	Ligand-gated ion channel		GO:0006810(L=-1),GO:0006811(L=-1),GO:0007154(L=-1),GO:0007165(L=-1),GO:0007166(L=-1),GO:0007215(L=-1),GO:0008150(L=-1),GO:0009987(L=-1),GO:0023052(L=-1),GO:0034220(L=-1),GO:0035235(L=-1),GO:0050789(L=-1),GO:0050794(L=-1),GO:0050896(L=-1),GO:0051179(L=-1),GO:0051234(L=-1),GO:0051716(L=-1),GO:0055085(L=-1),GO:0065007(L=-1),	GO:0005575(L=-1),GO:0016020(L=-1),	GO:0003674(L=-1),GO:0004871(L=-1),GO:0004888(L=-1),GO:0004970(L=-1),GO:0005215(L=-1),GO:0005216(L=-1),GO:0005230(L=-1),GO:0005231(L=-1),GO:0005234(L=-1),GO:0008066(L=-1),GO:0015075(L=-1),GO:0015267(L=-1),GO:0015276(L=-1),GO:0022803(L=-1),GO:0022834(L=-1),GO:0022836(L=-1),GO:0022839(L=-1),GO:0022857(L=-1),GO:0038023(L=-1),GO:0060089(L=-1),	PFAM (Lig_chan, Lig_chan-Glu_bd, SBP_bac_3), SMART (TRANS, Lig_chan-Glu_bd, SIGNAL)
9782	g9782.t1		1227	409	sp|Q4R5E6|CSN4_MACFAXP_045104261.1	sp|Q4R5E6|CSN4_MACFA	COP9 signalosome complex subunit 4	73	407	4.42e-208		XP_045612481.1	glutamate receptor ionotropic, kainate glr-3-like [Procambarus clarkii]	36.3	640	9.92e-116	96	7739.JGI134185	6.64e-26	117		Animals	meNOG[21]	0B5U7@biNOG,0ISR7@euNOG,0WIGT@meNOG,0Y9VH@NOG,13FAF@opiNOG	PBPe		GO:0006810(L=-1),GO:0006811(L=-1),GO:0007154(L=-1),GO:0007165(L=-1),GO:0007166(L=-1),GO:0007215(L=-1),GO:0008150(L=-1),GO:0009987(L=-1),GO:0023052(L=-1),GO:0034220(L=-1),GO:0035235(L=-1),GO:0050789(L=-1),GO:0050794(L=-1),GO:0050896(L=-1),GO:0051179(L=-1),GO:0051234(L=-1),GO:0051716(L=-1),GO:0055085(L=-1),GO:0065007(L=-1),	GO:0005575(L=-1),GO:0005623(L=-1),GO:0005886(L=-1),GO:0016020(L=-1),GO:0030054(L=-1),GO:0030288(L=-1),GO:0030312(L=-1),GO:0030313(L=-1),GO:0031224(L=-1),GO:0031975(L=-1),GO:0042597(L=-1),GO:0044425(L=-1),GO:0044456(L=-1),GO:0044462(L=-1),GO:0044464(L=-1),GO:0045202(L=-1),GO:0045211(L=-1),GO:0071944(L=-1),GO:0097060(L=-1),	GO:0003674(L=-1),GO:0004871(L=-1),GO:0004888(L=-1),GO:0004970(L=-1),GO:0005215(L=-1),GO:0005216(L=-1),GO:0005230(L=-1),GO:0005231(L=-1),GO:0005234(L=-1),GO:0008066(L=-1),GO:0015075(L=-1),GO:0015267(L=-1),GO:0015276(L=-1),GO:0022803(L=-1),GO:0022834(L=-1),GO:0022836(L=-1),GO:0022839(L=-1),GO:0022857(L=-1),GO:0038023(L=-1),GO:0060089(L=-1),	PFAM (Lig_chan-Glu_bd, SBP_bac_3, Lig_chan, ANF_receptor), SMART (TRANS, Lig_chan-Glu_bd, PBPe)
9783	g9783.t2		2496	832	sp|Q5RBN8|LIN54_PONABXP_045104108.1	sp|Q5RBN8|LIN54_PONAB	Protein lin-54 homolog	41.3	491	6.5e-93		XP_050724759.1	glutamate receptor ionotropic, kainate glr-3-like isoform X1 [Eriocheir sinensis]	73.9	414	3.77e-212	97.1	6669.DappuP312020	8.7e-19	94.7		Animals	meNOG[21]	0A0WG@biNOG,0VBT0@meNOG,0XQQV@NOG,14WR7@opiNOG,KOG1052@euNOG	Ligand-gated ion channel		GO:0006810(L=-1),GO:0006811(L=-1),GO:0007154(L=-1),GO:0007165(L=-1),GO:0007166(L=-1),GO:0007215(L=-1),GO:0008150(L=-1),GO:0009987(L=-1),GO:0023052(L=-1),GO:0034220(L=-1),GO:0035235(L=-1),GO:0050789(L=-1),GO:0050794(L=-1),GO:0050896(L=-1),GO:0051179(L=-1),GO:0051234(L=-1),GO:0051716(L=-1),GO:0055085(L=-1),GO:0065007(L=-1),	GO:0005575(L=-1),GO:0016020(L=-1),	GO:0003674(L=-1),GO:0004871(L=-1),GO:0004888(L=-1),GO:0004970(L=-1),GO:0005215(L=-1),GO:0005216(L=-1),GO:0005230(L=-1),GO:0005231(L=-1),GO:0005234(L=-1),GO:0008066(L=-1),GO:0015075(L=-1),GO:0015267(L=-1),GO:0015276(L=-1),GO:0022803(L=-1),GO:0022834(L=-1),GO:0022836(L=-1),GO:0022839(L=-1),GO:0022857(L=-1),GO:0038023(L=-1),GO:0060089(L=-1),	PFAM (Lig_chan, Lig_chan-Glu_bd, SBP_bac_3), SMART (TRANS, Lig_chan-Glu_bd, SIGNAL)
9784	g9784.t1		1002	334	XP_045104487.1							XP_050727622.1	glutamate receptor ionotropic, kainate glr-3-like isoform X2 [Eriocheir sinensis]	65.8	275	2.85e-122	99.3	121225.PHUM513120-PA	8.45e-10	66.2		Arthropoda	artNOG[6]	03HVY@artNOG,0B5U1@biNOG,0ISQY@euNOG,0T492@inNOG,0WIGM@meNOG,10QDS@NOG,13FA8@opiNOG	Ligand-gated ion channel		GO:0003008(L=-1),GO:0006810(L=-1),GO:0006811(L=-1),GO:0007154(L=-1),GO:0007165(L=-1),GO:0007166(L=-1),GO:0007215(L=-1),GO:0007600(L=-1),GO:0007606(L=-1),GO:0008150(L=-1),GO:0009593(L=-1),GO:0009987(L=-1),GO:0023052(L=-1),GO:0032501(L=-1),GO:0034220(L=-1),GO:0035235(L=-1),GO:0042221(L=-1),GO:0050789(L=-1),GO:0050794(L=-1),GO:0050877(L=-1),GO:0050896(L=-1),GO:0050906(L=-1),GO:0050907(L=-1),GO:00511…	GO:0005575(L=-1),GO:0005623(L=-1),GO:0005886(L=-1),GO:0016020(L=-1),GO:0030288(L=-1),GO:0030312(L=-1),GO:0030313(L=-1),GO:0031224(L=-1),GO:0031975(L=-1),GO:0042597(L=-1),GO:0044425(L=-1),GO:0044462(L=-1),GO:0044464(L=-1),GO:0071944(L=-1),	GO:0003674(L=-1),GO:0004871(L=-1),GO:0004888(L=-1),GO:0004970(L=-1),GO:0005215(L=-1),GO:0005216(L=-1),GO:0005230(L=-1),GO:0005231(L=-1),GO:0005234(L=-1),GO:0008066(L=-1),GO:0015075(L=-1),GO:0015267(L=-1),GO:0015276(L=-1),GO:0022803(L=-1),GO:0022834(L=-1),GO:0022836(L=-1),GO:0022839(L=-1),GO:0022857(L=-1),GO:0038023(L=-1),GO:0060089(L=-1),	PFAM (Lig_chan, SBP_bac_3, Lig_chan-Glu_bd, Serpin), SMART (TRANS, SIGNAL, SERPIN)
9799	g9799.t1		657	219								XP_045110453.1	glutamate receptor U1-like isoform X1 [Portunus trituberculatus]	81.6	435	2.01e-247	65.6	69293.ENSGACP00000018295	4.39e-22	108	GRIK3	Fishes	fiNOG[1]	09UD2@biNOG,0DIHQ@chorNOG,0N3DF@fiNOG,0V5CD@meNOG,0XPSH@NOG,12SMD@opiNOG,1CT84@veNOG,KOG1054@euNOG	glutamate receptor, ionotropic, kainate 3	40804724	GO:0006810(L=-1),GO:0006811(L=-1),GO:0007154(L=-1),GO:0007165(L=-1),GO:0007166(L=-1),GO:0007215(L=-1),GO:0008150(L=-1),GO:0009987(L=-1),GO:0023052(L=-1),GO:0034220(L=-1),GO:0035235(L=-1),GO:0050789(L=-1),GO:0050794(L=-1),GO:0050896(L=-1),GO:0051179(L=-1),GO:0051234(L=-1),GO:0051716(L=-1),GO:0055085(L=-1),GO:0065007(L=-1),	GO:0005575(L=-1),GO:0005623(L=-1),GO:0005886(L=-1),GO:0016020(L=-1),GO:0030054(L=-1),GO:0030288(L=-1),GO:0030312(L=-1),GO:0030313(L=-1),GO:0031224(L=-1),GO:0031975(L=-1),GO:0042597(L=-1),GO:0044425(L=-1),GO:0044456(L=-1),GO:0044462(L=-1),GO:0044464(L=-1),GO:0045202(L=-1),GO:0045211(L=-1),GO:0071944(L=-1),GO:0097060(L=-1),	GO:0003674(L=-1),GO:0004871(L=-1),GO:0004888(L=-1),GO:0004970(L=-1),GO:0005215(L=-1),GO:0005216(L=-1),GO:0005230(L=-1),GO:0005231(L=-1),GO:0005234(L=-1),GO:0008066(L=-1),GO:0015075(L=-1),GO:0015267(L=-1),GO:0015276(L=-1),GO:0022803(L=-1),GO:0022834(L=-1),GO:0022836(L=-1),GO:0022839(L=-1),GO:0022857(L=-1),GO:0038023(L=-1),GO:0060089(L=-1),	PFAM (Lig_chan-Glu_bd, SBP_bac_3, Lig_chan, ANF_receptor), SMART (TRANS, Lig_chan-Glu_bd, PBPe, SIGNAL)
9811	g9811.t1		3603	1201	sp|Q8NDA2|HMCN2_HUMANXP_045103585.1	sp|Q8NDA2|HMCN2_HUMAN	Hemicentin-2	22.7	422	6.07e-09		XP_045104100.1	glutamate receptor U1-like isoform X1 [Portunus trituberculatus]	81.5	714	0	89.4	6669.DappuP327034	4.5e-65	231		Animals	meNOG[21]	0A0WG@biNOG,0VBT0@meNOG,0XQQV@NOG,14WR7@opiNOG,KOG1052@euNOG	Ligand-gated ion channel		GO:0006810(L=-1),GO:0006811(L=-1),GO:0007154(L=-1),GO:0007165(L=-1),GO:0007166(L=-1),GO:0007215(L=-1),GO:0008150(L=-1),GO:0009987(L=-1),GO:0023052(L=-1),GO:0034220(L=-1),GO:0035235(L=-1),GO:0050789(L=-1),GO:0050794(L=-1),GO:0050896(L=-1),GO:0051179(L=-1),GO:0051234(L=-1),GO:0051716(L=-1),GO:0055085(L=-1),GO:0065007(L=-1),	GO:0005575(L=-1),GO:0016020(L=-1),	GO:0003674(L=-1),GO:0004871(L=-1),GO:0004888(L=-1),GO:0004970(L=-1),GO:0005215(L=-1),GO:0005216(L=-1),GO:0005230(L=-1),GO:0005231(L=-1),GO:0005234(L=-1),GO:0008066(L=-1),GO:0015075(L=-1),GO:0015267(L=-1),GO:0015276(L=-1),GO:0022803(L=-1),GO:0022834(L=-1),GO:0022836(L=-1),GO:0022839(L=-1),GO:0022857(L=-1),GO:0038023(L=-1),GO:0060089(L=-1),	PFAM (Lig_chan, Lig_chan-Glu_bd, SBP_bac_3), SMART (TRANS, Lig_chan-Glu_bd, SIGNAL)
9827	g9827.t1		429	143								XP_050710442.1	glutamate receptor-like [Eriocheir sinensis]	65.1	659	4.06e-306	91.5	7460.GB18157-PA	7.68e-29	130		Arthropoda	artNOG[6]	03HW3@artNOG,0B5U8@biNOG,0ISR8@euNOG,0T497@inNOG,0WIGU@meNOG,120B7@NOG,13FAG@opiNOG	PBPe		GO:0003008(L=-1),GO:0006810(L=-1),GO:0006811(L=-1),GO:0007154(L=-1),GO:0007165(L=-1),GO:0007166(L=-1),GO:0007215(L=-1),GO:0007267(L=-1),GO:0007268(L=-1),GO:0008150(L=-1),GO:0009987(L=-1),GO:0010646(L=-1),GO:0019226(L=-1),GO:0023051(L=-1),GO:0023052(L=-1),GO:0031644(L=-1),GO:0032501(L=-1),GO:0034220(L=-1),GO:0035235(L=-1),GO:0035637(L=-1),GO:0044057(L=-1),GO:0050789(L=-1),GO:0050794(L=-1),GO:00508…	GO:0005575(L=-1),GO:0005623(L=-1),GO:0005886(L=-1),GO:0016020(L=-1),GO:0030054(L=-1),GO:0030288(L=-1),GO:0030312(L=-1),GO:0030313(L=-1),GO:0031224(L=-1),GO:0031975(L=-1),GO:0042597(L=-1),GO:0044425(L=-1),GO:0044456(L=-1),GO:0044462(L=-1),GO:0044464(L=-1),GO:0045202(L=-1),GO:0045211(L=-1),GO:0071944(L=-1),GO:0097060(L=-1),	GO:0003674(L=-1),GO:0004871(L=-1),GO:0004888(L=-1),GO:0004970(L=-1),GO:0005215(L=-1),GO:0005216(L=-1),GO:0005230(L=-1),GO:0005231(L=-1),GO:0005234(L=-1),GO:0008066(L=-1),GO:0015075(L=-1),GO:0015267(L=-1),GO:0015276(L=-1),GO:0015277(L=-1),GO:0022803(L=-1),GO:0022834(L=-1),GO:0022836(L=-1),GO:0022839(L=-1),GO:0022857(L=-1),GO:0038023(L=-1),GO:0060089(L=-1),	PFAM (Lig_chan-Glu_bd, SBP_bac_3, Lig_chan, ANF_receptor), SMART (TRANS, Lig_chan-Glu_bd, PBPe, SIGNAL)
9829	g9829.t1		459	153								XP_042204243.1	glutamate receptor-like [Homarus americanus]	64.1	387	5.78e-175	50.3	6669.DappuP327312	9.13e-31	133		Animals	meNOG[21]	0A0WG@biNOG,0VBT0@meNOG,0XQQV@NOG,14WR7@opiNOG,KOG1052@euNOG	Ligand-gated ion channel		GO:0006810(L=-1),GO:0006811(L=-1),GO:0007154(L=-1),GO:0007165(L=-1),GO:0007166(L=-1),GO:0007215(L=-1),GO:0008150(L=-1),GO:0009987(L=-1),GO:0023052(L=-1),GO:0034220(L=-1),GO:0035235(L=-1),GO:0050789(L=-1),GO:0050794(L=-1),GO:0050896(L=-1),GO:0051179(L=-1),GO:0051234(L=-1),GO:0051716(L=-1),GO:0055085(L=-1),GO:0065007(L=-1),	GO:0005575(L=-1),GO:0016020(L=-1),	GO:0003674(L=-1),GO:0004871(L=-1),GO:0004888(L=-1),GO:0004970(L=-1),GO:0005215(L=-1),GO:0005216(L=-1),GO:0005230(L=-1),GO:0005231(L=-1),GO:0005234(L=-1),GO:0008066(L=-1),GO:0015075(L=-1),GO:0015267(L=-1),GO:0015276(L=-1),GO:0022803(L=-1),GO:0022834(L=-1),GO:0022836(L=-1),GO:0022839(L=-1),GO:0022857(L=-1),GO:0038023(L=-1),GO:0060089(L=-1),	PFAM (Lig_chan, Lig_chan-Glu_bd, SBP_bac_3), SMART (TRANS, Lig_chan-Glu_bd, SIGNAL)
9832	g9832.t1		2169	723	XP_045104604.1							XP_045124011.1	glutamate receptor-like [Portunus trituberculatus]	56.8	535	4.21e-199	99.4	7227.FBpp0083391	6.48e-21	103		Arthropoda	artNOG[6]	0339H@artNOG,09UD2@biNOG,0GU9C@dipNOG,0HXYA@droNOG,0SR86@inNOG,0V5CD@meNOG,0XPSH@NOG,12SMD@opiNOG,KOG1054@euNOG	PBPe	40804724	GO:0003008(L=-1),GO:0006810(L=-1),GO:0006811(L=-1),GO:0007154(L=-1),GO:0007165(L=-1),GO:0007166(L=-1),GO:0007215(L=-1),GO:0007267(L=-1),GO:0007268(L=-1),GO:0008150(L=-1),GO:0009987(L=-1),GO:0010646(L=-1),GO:0019226(L=-1),GO:0023051(L=-1),GO:0023052(L=-1),GO:0031644(L=-1),GO:0032501(L=-1),GO:0034220(L=-1),GO:0035235(L=-1),GO:0035637(L=-1),GO:0044057(L=-1),GO:0050789(L=-1),GO:0050794(L=-1),GO:00508…	GO:0005575(L=-1),GO:0005623(L=-1),GO:0005886(L=-1),GO:0016020(L=-1),GO:0030054(L=-1),GO:0030288(L=-1),GO:0030312(L=-1),GO:0030313(L=-1),GO:0031224(L=-1),GO:0031975(L=-1),GO:0042597(L=-1),GO:0044425(L=-1),GO:0044456(L=-1),GO:0044462(L=-1),GO:0044464(L=-1),GO:0045202(L=-1),GO:0045211(L=-1),GO:0071944(L=-1),GO:0097060(L=-1),	GO:0003674(L=-1),GO:0004871(L=-1),GO:0004888(L=-1),GO:0004970(L=-1),GO:0005215(L=-1),GO:0005216(L=-1),GO:0005230(L=-1),GO:0005231(L=-1),GO:0005234(L=-1),GO:0008066(L=-1),GO:0015075(L=-1),GO:0015267(L=-1),GO:0015276(L=-1),GO:0015277(L=-1),GO:0022803(L=-1),GO:0022834(L=-1),GO:0022836(L=-1),GO:0022839(L=-1),GO:0022857(L=-1),GO:0038023(L=-1),GO:0060089(L=-1),	PFAM (Lig_chan, Lig_chan-Glu_bd, SBP_bac_3, ANF_receptor), SMART (TRANS, Lig_chan-Glu_bd, PBPe, SIGNAL)
19384	g19384.t1		1092	364	sp|P25932|ESCA_DROMEXP_045114849.1	sp|P25932|ESCA_DROME	Protein escargot	64.8	91	2.73e-10		XP_050713758.1	probable glutamate receptor [Eriocheir sinensis]	56.4	349	3.06e-124	93.1	6669.DappuP104438	3.43e-12	73.6		Eukaryotes	euNOG[57]	0XQQV@NOG,KOG1052@euNOG	glutamate receptor		GO:0006810(L=-1),GO:0008150(L=-1),GO:0051179(L=-1),GO:0051234(L=-1),	GO:0005575(L=-1),GO:0005623(L=-1),GO:0030288(L=-1),GO:0030312(L=-1),GO:0030313(L=-1),GO:0031975(L=-1),GO:0042597(L=-1),GO:0044462(L=-1),GO:0044464(L=-1),GO:0071944(L=-1),	GO:0003674(L=-1),GO:0005215(L=-1),	PFAM (Lig_chan, SBP_bac_3, ANF_receptor, Lig_chan-Glu_bd), SMART (TRANS, SIGNAL, PBPe, Lig_chan-Glu_bd)
19394	g19394.t1		285	95								XP_042213524.1	probable glutamate receptor [Homarus americanus]	47.6	588	1.52e-186	78.8	7029.ACYPI009965-PA	8.3e-32	139		Arthropoda	artNOG[6]	03HVX@artNOG,0B5U0@biNOG,0ISQX@euNOG,0T491@inNOG,0WIGK@meNOG,1155S@NOG,13FA7@opiNOG	Ligand-gated ion channel		GO:0006810(L=-1),GO:0006811(L=-1),GO:0007154(L=-1),GO:0007165(L=-1),GO:0007166(L=-1),GO:0007215(L=-1),GO:0008150(L=-1),GO:0009593(L=-1),GO:0009987(L=-1),GO:0023052(L=-1),GO:0034220(L=-1),GO:0035235(L=-1),GO:0042221(L=-1),GO:0050789(L=-1),GO:0050794(L=-1),GO:0050896(L=-1),GO:0051179(L=-1),GO:0051234(L=-1),GO:0051606(L=-1),GO:0051716(L=-1),GO:0055085(L=-1),GO:0065007(L=-1),	GO:0005575(L=-1),GO:0005623(L=-1),GO:0016020(L=-1),GO:0030288(L=-1),GO:0030312(L=-1),GO:0030313(L=-1),GO:0031224(L=-1),GO:0031975(L=-1),GO:0042597(L=-1),GO:0044425(L=-1),GO:0044462(L=-1),GO:0044464(L=-1),GO:0071944(L=-1),	GO:0003674(L=-1),GO:0004871(L=-1),GO:0004888(L=-1),GO:0004970(L=-1),GO:0005215(L=-1),GO:0005216(L=-1),GO:0005230(L=-1),GO:0005231(L=-1),GO:0005234(L=-1),GO:0008066(L=-1),GO:0015075(L=-1),GO:0015267(L=-1),GO:0015276(L=-1),GO:0022803(L=-1),GO:0022834(L=-1),GO:0022836(L=-1),GO:0022839(L=-1),GO:0022857(L=-1),GO:0038023(L=-1),GO:0060089(L=-1),	PFAM (Lig_chan, SBP_bac_3), SMART (TRANS, SIGNAL, Lig_chan-Glu_bd, COIL)
19400	g19400.t1		681	227								XP_042234092.1	probable glutamate receptor [Homarus americanus]	56.2	340	3.48e-123	93.1	7176.CPIJ014667-PA	2.8e-10	68.9		Arthropoda	artNOG[6]	0392Q@artNOG,0AB8Q@biNOG,0GYBF@dipNOG,0SVVH@inNOG,0VNGB@meNOG,0XQQV@NOG,13XNE@opiNOG,KOG1052@euNOG	Inherit from biNOG: conserved hypothetical protein		GO:0006810(L=-1),GO:0006811(L=-1),GO:0007154(L=-1),GO:0007165(L=-1),GO:0007166(L=-1),GO:0007215(L=-1),GO:0008150(L=-1),GO:0009593(L=-1),GO:0009987(L=-1),GO:0023052(L=-1),GO:0034220(L=-1),GO:0035235(L=-1),GO:0042221(L=-1),GO:0050789(L=-1),GO:0050794(L=-1),GO:0050896(L=-1),GO:0051179(L=-1),GO:0051234(L=-1),GO:0051606(L=-1),GO:0051716(L=-1),GO:0055085(L=-1),GO:0065007(L=-1),	GO:0005575(L=-1),GO:0016020(L=-1),GO:0031224(L=-1),GO:0044425(L=-1),	GO:0003674(L=-1),GO:0004871(L=-1),GO:0004888(L=-1),GO:0004970(L=-1),GO:0005215(L=-1),GO:0005216(L=-1),GO:0005230(L=-1),GO:0005231(L=-1),GO:0005234(L=-1),GO:0008066(L=-1),GO:0015075(L=-1),GO:0015267(L=-1),GO:0015276(L=-1),GO:0022803(L=-1),GO:0022834(L=-1),GO:0022836(L=-1),GO:0022839(L=-1),GO:0022857(L=-1),GO:0038023(L=-1),GO:0060089(L=-1),	PFAM (Lig_chan), SMART (TRANS, SIGNAL, Lig_chan-Glu_bd)
19404	g19404.t1		651	217								XP_045104344.1	probable glutamate receptor [Portunus trituberculatus]	58.4	939	0	99.9	7897.ENSLACP00000019586	9.08e-31	137	GRID2	Animals	meNOG[21]	0B5UA@biNOG,0E946@chorNOG,0ISR9@euNOG,0WIGW@meNOG,0YYDD@NOG,13FAI@opiNOG,1DG04@veNOG	Glutamate receptor, ionotropic, delta	408040804730	GO:0001964(L=-1),GO:0003008(L=-1),GO:0006810(L=-1),GO:0006811(L=-1),GO:0007154(L=-1),GO:0007165(L=-1),GO:0007166(L=-1),GO:0007215(L=-1),GO:0007267(L=-1),GO:0007268(L=-1),GO:0007270(L=-1),GO:0007275(L=-1),GO:0007399(L=-1),GO:0008104(L=-1),GO:0008150(L=-1),GO:0009605(L=-1),GO:0009987(L=-1),GO:0010941(L=-1),GO:0010975(L=-1),GO:0019226(L=-1),GO:0022008(L=-1),GO:0023052(L=-1),GO:0030154(L=-1),GO:00313…	GO:0005575(L=-1),GO:0005623(L=-1),GO:0005886(L=-1),GO:0008328(L=-1),GO:0016020(L=-1),GO:0030054(L=-1),GO:0030288(L=-1),GO:0030312(L=-1),GO:0030313(L=-1),GO:0030425(L=-1),GO:0031224(L=-1),GO:0031226(L=-1),GO:0031975(L=-1),GO:0032991(L=-1),GO:0034702(L=-1),GO:0042597(L=-1),GO:0042995(L=-1),GO:0043005(L=-1),GO:0043197(L=-1),GO:0043235(L=-1),GO:0044309(L=-1),GO:0044425(L=-1),GO:0044456(L=-1),GO:00444…	GO:0003674(L=-1),GO:0004871(L=-1),GO:0004888(L=-1),GO:0004970(L=-1),GO:0005215(L=-1),GO:0005216(L=-1),GO:0005230(L=-1),GO:0005231(L=-1),GO:0005234(L=-1),GO:0005488(L=-1),GO:0005515(L=-1),GO:0008066(L=-1),GO:0015075(L=-1),GO:0015267(L=-1),GO:0015276(L=-1),GO:0019904(L=-1),GO:0022803(L=-1),GO:0022834(L=-1),GO:0022836(L=-1),GO:0022839(L=-1),GO:0022857(L=-1),GO:0030165(L=-1),GO:0038023(L=-1),GO:00600…	PFAM (SBP_bac_3, Lig_chan, Lig_chan-Glu_bd, ANF_receptor), SMART (TRANS, Lig_chan-Glu_bd, PBPe, SIGNAL)
19420	g19420.t1		387	129								XP_045123499.1	probable glutamate receptor [Portunus trituberculatus]	71.4	441	2.42e-211	98.6	7739.JGI75112	3.4e-20	100	GRID2	Animals	meNOG[21]	0B5UA@biNOG,0E946@chorNOG,0WIGW@meNOG,0YYDD@NOG,13FAI@opiNOG,KOG1052@euNOG	Glutamate receptor, ionotropic, delta	408040804730	GO:0001964(L=-1),GO:0003008(L=-1),GO:0006810(L=-1),GO:0006811(L=-1),GO:0007154(L=-1),GO:0007165(L=-1),GO:0007166(L=-1),GO:0007215(L=-1),GO:0007267(L=-1),GO:0007268(L=-1),GO:0007270(L=-1),GO:0007275(L=-1),GO:0007399(L=-1),GO:0008104(L=-1),GO:0008150(L=-1),GO:0009605(L=-1),GO:0009987(L=-1),GO:0010941(L=-1),GO:0010975(L=-1),GO:0019226(L=-1),GO:0022008(L=-1),GO:0023052(L=-1),GO:0030154(L=-1),GO:00313…	GO:0005575(L=-1),GO:0005623(L=-1),GO:0005886(L=-1),GO:0008328(L=-1),GO:0016020(L=-1),GO:0030054(L=-1),GO:0030288(L=-1),GO:0030312(L=-1),GO:0030313(L=-1),GO:0030425(L=-1),GO:0031224(L=-1),GO:0031226(L=-1),GO:0031975(L=-1),GO:0032991(L=-1),GO:0034702(L=-1),GO:0042597(L=-1),GO:0042995(L=-1),GO:0043005(L=-1),GO:0043197(L=-1),GO:0043235(L=-1),GO:0044309(L=-1),GO:0044425(L=-1),GO:0044456(L=-1),GO:00444…	GO:0003674(L=-1),GO:0004871(L=-1),GO:0004888(L=-1),GO:0004970(L=-1),GO:0005215(L=-1),GO:0005216(L=-1),GO:0005230(L=-1),GO:0005231(L=-1),GO:0005234(L=-1),GO:0005488(L=-1),GO:0005515(L=-1),GO:0008066(L=-1),GO:0015075(L=-1),GO:0015267(L=-1),GO:0015276(L=-1),GO:0019904(L=-1),GO:0022803(L=-1),GO:0022834(L=-1),GO:0022836(L=-1),GO:0022839(L=-1),GO:0022857(L=-1),GO:0030165(L=-1),GO:0038023(L=-1),GO:00600…	PFAM (SBP_bac_3, Lig_chan, Lig_chan-Glu_bd, ANF_receptor), SMART (TRANS, Lig_chan-Glu_bd, PBPe, SIGNAL)
19424	g19424.t1		1089	363	sp|P31508|ESCA_APIMEXP_045114914.1	sp|P31508|ESCA_APIME	Escargot/snail protein homolog (Fragment)	83.1	71	1.19e-18		XP_045101488.1	probable glutamate receptor [Portunus trituberculatus]	75.9	353	1.78e-185	80	9669.ENSMPUP00000008535	2.9e-16	88.6	GRID1	Mammals	maNOG[6]	0B0IJ@biNOG,0CPKY@carNOG,0E5YR@chorNOG,0KDI7@euNOG,0V1C9@maNOG,0WD1P@meNOG,0YYDD@NOG,14TR8@opiNOG,1DCY6@veNOG	Glutamate receptor, ionotropic, delta	4080	GO:0006810(L=-1),GO:0006811(L=-1),GO:0007154(L=-1),GO:0007165(L=-1),GO:0007166(L=-1),GO:0007215(L=-1),GO:0008150(L=-1),GO:0009987(L=-1),GO:0023052(L=-1),GO:0034220(L=-1),GO:0035235(L=-1),GO:0050789(L=-1),GO:0050794(L=-1),GO:0050896(L=-1),GO:0051179(L=-1),GO:0051234(L=-1),GO:0051716(L=-1),GO:0055085(L=-1),GO:0065007(L=-1),	GO:0005575(L=-1),GO:0005623(L=-1),GO:0005886(L=-1),GO:0016020(L=-1),GO:0030054(L=-1),GO:0030288(L=-1),GO:0030312(L=-1),GO:0030313(L=-1),GO:0031224(L=-1),GO:0031975(L=-1),GO:0042597(L=-1),GO:0044425(L=-1),GO:0044456(L=-1),GO:0044462(L=-1),GO:0044464(L=-1),GO:0045202(L=-1),GO:0045211(L=-1),GO:0071944(L=-1),GO:0097060(L=-1),	GO:0003674(L=-1),GO:0004871(L=-1),GO:0004888(L=-1),GO:0004970(L=-1),GO:0005215(L=-1),GO:0005216(L=-1),GO:0005230(L=-1),GO:0005231(L=-1),GO:0005234(L=-1),GO:0008066(L=-1),GO:0015075(L=-1),GO:0015267(L=-1),GO:0015276(L=-1),GO:0022803(L=-1),GO:0022834(L=-1),GO:0022836(L=-1),GO:0022839(L=-1),GO:0022857(L=-1),GO:0038023(L=-1),GO:0060089(L=-1),	PFAM (Lig_chan-Glu_bd, SBP_bac_3, Lig_chan, ANF_receptor), SMART (TRANS, Lig_chan-Glu_bd, PBPe, SIGNAL)
19425	g19425.t1		2049	683								XP_045102570.1	probable glutamate receptor [Portunus trituberculatus]	76.2	626	0	82.5	6669.DappuP327034	5.01e-16	89		Animals	meNOG[21]	0A0WG@biNOG,0VBT0@meNOG,0XQQV@NOG,14WR7@opiNOG,KOG1052@euNOG	Ligand-gated ion channel		GO:0006810(L=-1),GO:0006811(L=-1),GO:0007154(L=-1),GO:0007165(L=-1),GO:0007166(L=-1),GO:0007215(L=-1),GO:0008150(L=-1),GO:0009987(L=-1),GO:0023052(L=-1),GO:0034220(L=-1),GO:0035235(L=-1),GO:0050789(L=-1),GO:0050794(L=-1),GO:0050896(L=-1),GO:0051179(L=-1),GO:0051234(L=-1),GO:0051716(L=-1),GO:0055085(L=-1),GO:0065007(L=-1),	GO:0005575(L=-1),GO:0016020(L=-1),	GO:0003674(L=-1),GO:0004871(L=-1),GO:0004888(L=-1),GO:0004970(L=-1),GO:0005215(L=-1),GO:0005216(L=-1),GO:0005230(L=-1),GO:0005231(L=-1),GO:0005234(L=-1),GO:0008066(L=-1),GO:0015075(L=-1),GO:0015267(L=-1),GO:0015276(L=-1),GO:0022803(L=-1),GO:0022834(L=-1),GO:0022836(L=-1),GO:0022839(L=-1),GO:0022857(L=-1),GO:0038023(L=-1),GO:0060089(L=-1),	PFAM (Lig_chan, Lig_chan-Glu_bd, SBP_bac_3), SMART (TRANS, Lig_chan-Glu_bd, SIGNAL)
19427	g19427.t1		576	192								XP_045102570.1	probable glutamate receptor [Portunus trituberculatus]	73.4	612	1.44e-312	76.7	6669.DappuP309629	1.53e-20	104		Arthropoda	artNOG[6]	03HVY@artNOG,0B5U1@biNOG,0ISQY@euNOG,0WIGM@meNOG,10QDS@NOG,13FA8@opiNOG	Ligand-gated ion channel		GO:0003008(L=-1),GO:0006810(L=-1),GO:0006811(L=-1),GO:0007154(L=-1),GO:0007165(L=-1),GO:0007166(L=-1),GO:0007215(L=-1),GO:0007600(L=-1),GO:0007606(L=-1),GO:0008150(L=-1),GO:0009593(L=-1),GO:0009987(L=-1),GO:0023052(L=-1),GO:0032501(L=-1),GO:0034220(L=-1),GO:0035235(L=-1),GO:0042221(L=-1),GO:0050789(L=-1),GO:0050794(L=-1),GO:0050877(L=-1),GO:0050896(L=-1),GO:0050906(L=-1),GO:0050907(L=-1),GO:00511…	GO:0005575(L=-1),GO:0005623(L=-1),GO:0005886(L=-1),GO:0016020(L=-1),GO:0030288(L=-1),GO:0030312(L=-1),GO:0030313(L=-1),GO:0031224(L=-1),GO:0031975(L=-1),GO:0042597(L=-1),GO:0044425(L=-1),GO:0044462(L=-1),GO:0044464(L=-1),GO:0071944(L=-1),	GO:0003674(L=-1),GO:0004871(L=-1),GO:0004888(L=-1),GO:0004970(L=-1),GO:0005215(L=-1),GO:0005216(L=-1),GO:0005230(L=-1),GO:0005231(L=-1),GO:0005234(L=-1),GO:0008066(L=-1),GO:0015075(L=-1),GO:0015267(L=-1),GO:0015276(L=-1),GO:0022803(L=-1),GO:0022834(L=-1),GO:0022836(L=-1),GO:0022839(L=-1),GO:0022857(L=-1),GO:0038023(L=-1),GO:0060089(L=-1),	PFAM (Lig_chan, SBP_bac_3, Lig_chan-Glu_bd, Serpin), SMART (TRANS, SIGNAL, SERPIN)
19428	g19428.t1		450	150								XP_045138578.1	probable glutamate receptor [Portunus trituberculatus]	77.3	556	4.16e-307	73.6	6669.DappuP309629	1.02e-28	130		Arthropoda	artNOG[6]	03HVY@artNOG,0B5U1@biNOG,0ISQY@euNOG,0WIGM@meNOG,10QDS@NOG,13FA8@opiNOG	Ligand-gated ion channel		GO:0003008(L=-1),GO:0006810(L=-1),GO:0006811(L=-1),GO:0007154(L=-1),GO:0007165(L=-1),GO:0007166(L=-1),GO:0007215(L=-1),GO:0007600(L=-1),GO:0007606(L=-1),GO:0008150(L=-1),GO:0009593(L=-1),GO:0009987(L=-1),GO:0023052(L=-1),GO:0032501(L=-1),GO:0034220(L=-1),GO:0035235(L=-1),GO:0042221(L=-1),GO:0050789(L=-1),GO:0050794(L=-1),GO:0050877(L=-1),GO:0050896(L=-1),GO:0050906(L=-1),GO:0050907(L=-1),GO:00511…	GO:0005575(L=-1),GO:0005623(L=-1),GO:0005886(L=-1),GO:0016020(L=-1),GO:0030288(L=-1),GO:0030312(L=-1),GO:0030313(L=-1),GO:0031224(L=-1),GO:0031975(L=-1),GO:0042597(L=-1),GO:0044425(L=-1),GO:0044462(L=-1),GO:0044464(L=-1),GO:0071944(L=-1),	GO:0003674(L=-1),GO:0004871(L=-1),GO:0004888(L=-1),GO:0004970(L=-1),GO:0005215(L=-1),GO:0005216(L=-1),GO:0005230(L=-1),GO:0005231(L=-1),GO:0005234(L=-1),GO:0008066(L=-1),GO:0015075(L=-1),GO:0015267(L=-1),GO:0015276(L=-1),GO:0022803(L=-1),GO:0022834(L=-1),GO:0022836(L=-1),GO:0022839(L=-1),GO:0022857(L=-1),GO:0038023(L=-1),GO:0060089(L=-1),	PFAM (Lig_chan, SBP_bac_3, Lig_chan-Glu_bd, Serpin), SMART (TRANS, SIGNAL, SERPIN)
19435	g19435.t1		1332	444	sp|P31508|ESCA_APIMEXP_045114690.1	sp|P31508|ESCA_APIME	Escargot/snail protein homolog (Fragment)	80.3	71	1.02e-17		XP_045135079.1	probable glutamate receptor [Portunus trituberculatus]	67.5	477	1.12e-216	66	7425.NV22361-PA	1.09e-22	112		Arthropoda	artNOG[6]	03BV0@artNOG,0A4I9@biNOG,0S4TE@hymNOG,0SXT3@inNOG,0VGB2@meNOG,0XQQV@NOG,14BUV@opiNOG,KOG1052@euNOG	Bacterial extracellular solute-binding proteins, family 3		GO:0006810(L=-1),GO:0006811(L=-1),GO:0007154(L=-1),GO:0007165(L=-1),GO:0007166(L=-1),GO:0007215(L=-1),GO:0008150(L=-1),GO:0009987(L=-1),GO:0023052(L=-1),GO:0034220(L=-1),GO:0035235(L=-1),GO:0050789(L=-1),GO:0050794(L=-1),GO:0050896(L=-1),GO:0051179(L=-1),GO:0051234(L=-1),GO:0051716(L=-1),GO:0055085(L=-1),GO:0065007(L=-1),	GO:0005575(L=-1),GO:0005623(L=-1),GO:0016020(L=-1),GO:0030288(L=-1),GO:0030312(L=-1),GO:0030313(L=-1),GO:0031224(L=-1),GO:0031975(L=-1),GO:0042597(L=-1),GO:0044425(L=-1),GO:0044462(L=-1),GO:0044464(L=-1),GO:0071944(L=-1),	GO:0003674(L=-1),GO:0004871(L=-1),GO:0004888(L=-1),GO:0004970(L=-1),GO:0005215(L=-1),GO:0005216(L=-1),GO:0005230(L=-1),GO:0005231(L=-1),GO:0005234(L=-1),GO:0008066(L=-1),GO:0015075(L=-1),GO:0015267(L=-1),GO:0015276(L=-1),GO:0022803(L=-1),GO:0022834(L=-1),GO:0022836(L=-1),GO:0022839(L=-1),GO:0022857(L=-1),GO:0038023(L=-1),GO:0060089(L=-1),	PFAM (SBP_bac_3, Lig_chan, Lig_chan-Glu_bd), SMART (TRANS, SIGNAL)
19438	g19438.t1		2004	668								XP_045123834.1	probable glutamate receptor [Portunus trituberculatus]	69.7	445	3.34e-217	97.3	6669.DappuP327034	1.8e-14	81.6		Animals	meNOG[21]	0A0WG@biNOG,0VBT0@meNOG,0XQQV@NOG,14WR7@opiNOG,KOG1052@euNOG	Ligand-gated ion channel		GO:0006810(L=-1),GO:0006811(L=-1),GO:0007154(L=-1),GO:0007165(L=-1),GO:0007166(L=-1),GO:0007215(L=-1),GO:0008150(L=-1),GO:0009987(L=-1),GO:0023052(L=-1),GO:0034220(L=-1),GO:0035235(L=-1),GO:0050789(L=-1),GO:0050794(L=-1),GO:0050896(L=-1),GO:0051179(L=-1),GO:0051234(L=-1),GO:0051716(L=-1),GO:0055085(L=-1),GO:0065007(L=-1),	GO:0005575(L=-1),GO:0016020(L=-1),	GO:0003674(L=-1),GO:0004871(L=-1),GO:0004888(L=-1),GO:0004970(L=-1),GO:0005215(L=-1),GO:0005216(L=-1),GO:0005230(L=-1),GO:0005231(L=-1),GO:0005234(L=-1),GO:0008066(L=-1),GO:0015075(L=-1),GO:0015267(L=-1),GO:0015276(L=-1),GO:0022803(L=-1),GO:0022834(L=-1),GO:0022836(L=-1),GO:0022839(L=-1),GO:0022857(L=-1),GO:0038023(L=-1),GO:0060089(L=-1),	PFAM (Lig_chan, Lig_chan-Glu_bd, SBP_bac_3), SMART (TRANS, Lig_chan-Glu_bd, SIGNAL)
19440	g19440.t1		966	322								XP_045124006.1	probable glutamate receptor [Portunus trituberculatus]	75.4	512	7.16e-270	60	281687.CJA07735	5.69e-14	83.2		Nematodes	nemNOG[3]	0B5U9@biNOG,0ENJ2@chrNOG,0ISR8@euNOG,0WIGV@meNOG,0XIBB@nemNOG,120B7@NOG,13FAH@opiNOG,18RX9@rhaNOG	PBPe		GO:0006810(L=-1),GO:0006811(L=-1),GO:0007154(L=-1),GO:0007165(L=-1),GO:0007166(L=-1),GO:0007215(L=-1),GO:0008150(L=-1),GO:0009987(L=-1),GO:0023052(L=-1),GO:0034220(L=-1),GO:0035235(L=-1),GO:0050789(L=-1),GO:0050794(L=-1),GO:0050896(L=-1),GO:0051179(L=-1),GO:0051234(L=-1),GO:0051716(L=-1),GO:0055085(L=-1),GO:0065007(L=-1),	GO:0005575(L=-1),GO:0005623(L=-1),GO:0005886(L=-1),GO:0016020(L=-1),GO:0030054(L=-1),GO:0030288(L=-1),GO:0030312(L=-1),GO:0030313(L=-1),GO:0031224(L=-1),GO:0031975(L=-1),GO:0042597(L=-1),GO:0044425(L=-1),GO:0044456(L=-1),GO:0044462(L=-1),GO:0044464(L=-1),GO:0045202(L=-1),GO:0045211(L=-1),GO:0071944(L=-1),GO:0097060(L=-1),	GO:0003674(L=-1),GO:0004871(L=-1),GO:0004888(L=-1),GO:0004970(L=-1),GO:0005215(L=-1),GO:0005216(L=-1),GO:0005230(L=-1),GO:0005231(L=-1),GO:0005234(L=-1),GO:0008066(L=-1),GO:0015075(L=-1),GO:0015267(L=-1),GO:0015276(L=-1),GO:0022803(L=-1),GO:0022834(L=-1),GO:0022836(L=-1),GO:0022839(L=-1),GO:0022857(L=-1),GO:0038023(L=-1),GO:0060089(L=-1),	PFAM (Lig_chan-Glu_bd, SBP_bac_3, Lig_chan, ANF_receptor), SMART (TRANS, Lig_chan-Glu_bd, PBPe, SIGNAL)
19453	g19453.t1		2622	874	XP_045114734.1							XP_045123991.1	probable glutamate receptor [Portunus trituberculatus]	67.7	716	0	79.5	6669.DappuP312020	2.53e-14	83.2		Animals	meNOG[21]	0A0WG@biNOG,0VBT0@meNOG,0XQQV@NOG,14WR7@opiNOG,KOG1052@euNOG	Ligand-gated ion channel		GO:0006810(L=-1),GO:0006811(L=-1),GO:0007154(L=-1),GO:0007165(L=-1),GO:0007166(L=-1),GO:0007215(L=-1),GO:0008150(L=-1),GO:0009987(L=-1),GO:0023052(L=-1),GO:0034220(L=-1),GO:0035235(L=-1),GO:0050789(L=-1),GO:0050794(L=-1),GO:0050896(L=-1),GO:0051179(L=-1),GO:0051234(L=-1),GO:0051716(L=-1),GO:0055085(L=-1),GO:0065007(L=-1),	GO:0005575(L=-1),GO:0016020(L=-1),	GO:0003674(L=-1),GO:0004871(L=-1),GO:0004888(L=-1),GO:0004970(L=-1),GO:0005215(L=-1),GO:0005216(L=-1),GO:0005230(L=-1),GO:0005231(L=-1),GO:0005234(L=-1),GO:0008066(L=-1),GO:0015075(L=-1),GO:0015267(L=-1),GO:0015276(L=-1),GO:0022803(L=-1),GO:0022834(L=-1),GO:0022836(L=-1),GO:0022839(L=-1),GO:0022857(L=-1),GO:0038023(L=-1),GO:0060089(L=-1),	PFAM (Lig_chan, Lig_chan-Glu_bd, SBP_bac_3), SMART (TRANS, Lig_chan-Glu_bd, SIGNAL)
19454	g19454.t1		1332	444								XP_045118780.1	probable glutamate receptor [Portunus trituberculatus]	81	415	2.83e-238	53.4	7739.JGI85341	5.54e-39	162		Eukaryotes	euNOG[57]	0XQQV@NOG,KOG1052@euNOG
19455	g19455.t1		654	218								XP_045118549.1	probable glutamate receptor [Portunus trituberculatus]	81.8	369	1.47e-214	73.8	6669.DappuP327312	2.91e-28	124		Animals	meNOG[21]	0A0WG@biNOG,0VBT0@meNOG,0XQQV@NOG,14WR7@opiNOG,KOG1052@euNOG	Ligand-gated ion channel		GO:0006810(L=-1),GO:0006811(L=-1),GO:0007154(L=-1),GO:0007165(L=-1),GO:0007166(L=-1),GO:0007215(L=-1),GO:0008150(L=-1),GO:0009987(L=-1),GO:0023052(L=-1),GO:0034220(L=-1),GO:0035235(L=-1),GO:0050789(L=-1),GO:0050794(L=-1),GO:0050896(L=-1),GO:0051179(L=-1),GO:0051234(L=-1),GO:0051716(L=-1),GO:0055085(L=-1),GO:0065007(L=-1),	GO:0005575(L=-1),GO:0016020(L=-1),	GO:0003674(L=-1),GO:0004871(L=-1),GO:0004888(L=-1),GO:0004970(L=-1),GO:0005215(L=-1),GO:0005216(L=-1),GO:0005230(L=-1),GO:0005231(L=-1),GO:0005234(L=-1),GO:0008066(L=-1),GO:0015075(L=-1),GO:0015267(L=-1),GO:0015276(L=-1),GO:0022803(L=-1),GO:0022834(L=-1),GO:0022836(L=-1),GO:0022839(L=-1),GO:0022857(L=-1),GO:0038023(L=-1),GO:0060089(L=-1),	PFAM (Lig_chan, Lig_chan-Glu_bd, SBP_bac_3), SMART (TRANS, Lig_chan-Glu_bd, SIGNAL)
19458	g19458.t1		582	194								XP_045121778.1	probable glutamate receptor [Portunus trituberculatus]	69.8	650	2.30e-316	99.4	6669.DappuP309661	6.44e-24	114		Arthropoda	artNOG[6]	0339H@artNOG,09UD2@biNOG,0V5CD@meNOG,0XPSH@NOG,12SMD@opiNOG,KOG1054@euNOG	PBPe	40804724	GO:0003008(L=-1),GO:0006810(L=-1),GO:0006811(L=-1),GO:0007154(L=-1),GO:0007165(L=-1),GO:0007166(L=-1),GO:0007215(L=-1),GO:0007267(L=-1),GO:0007268(L=-1),GO:0008150(L=-1),GO:0009987(L=-1),GO:0010646(L=-1),GO:0019226(L=-1),GO:0023051(L=-1),GO:0023052(L=-1),GO:0031644(L=-1),GO:0032501(L=-1),GO:0034220(L=-1),GO:0035235(L=-1),GO:0035637(L=-1),GO:0044057(L=-1),GO:0050789(L=-1),GO:0050794(L=-1),GO:00508…	GO:0005575(L=-1),GO:0005623(L=-1),GO:0005886(L=-1),GO:0016020(L=-1),GO:0030054(L=-1),GO:0030288(L=-1),GO:0030312(L=-1),GO:0030313(L=-1),GO:0031224(L=-1),GO:0031975(L=-1),GO:0042597(L=-1),GO:0044425(L=-1),GO:0044456(L=-1),GO:0044462(L=-1),GO:0044464(L=-1),GO:0045202(L=-1),GO:0045211(L=-1),GO:0071944(L=-1),GO:0097060(L=-1),	GO:0003674(L=-1),GO:0004871(L=-1),GO:0004888(L=-1),GO:0004970(L=-1),GO:0005215(L=-1),GO:0005216(L=-1),GO:0005230(L=-1),GO:0005231(L=-1),GO:0005234(L=-1),GO:0008066(L=-1),GO:0015075(L=-1),GO:0015267(L=-1),GO:0015276(L=-1),GO:0015277(L=-1),GO:0022803(L=-1),GO:0022834(L=-1),GO:0022836(L=-1),GO:0022839(L=-1),GO:0022857(L=-1),GO:0038023(L=-1),GO:0060089(L=-1),	PFAM (Lig_chan, Lig_chan-Glu_bd, SBP_bac_3, ANF_receptor), SMART (TRANS, Lig_chan-Glu_bd, PBPe, SIGNAL)
19460	g19460.t1		324	108								XP_045123499.1	probable glutamate receptor [Portunus trituberculatus]	35.1	422	7.8e-69	97.6	4513.MLOC_66001.1	7.32e-12	74.3		Viridiplantae	virNOG[6]	0TJPM@lilNOG,0XQQV@NOG,15GI5@poaNOG,1BHFU@strNOG,1DVID@virNOG,KOG1052@euNOG	Glutamate-gated receptor that probably acts as non- selective cation channel (By similarity)		GO:0006810(L=-1),GO:0006811(L=-1),GO:0007154(L=-1),GO:0007165(L=-1),GO:0007166(L=-1),GO:0007186(L=-1),GO:0007215(L=-1),GO:0008150(L=-1),GO:0009987(L=-1),GO:0023052(L=-1),GO:0034220(L=-1),GO:0035235(L=-1),GO:0050789(L=-1),GO:0050794(L=-1),GO:0050896(L=-1),GO:0051179(L=-1),GO:0051234(L=-1),GO:0051716(L=-1),GO:0055085(L=-1),GO:0065007(L=-1),	GO:0005575(L=-1),GO:0005622(L=-1),GO:0005623(L=-1),GO:0005737(L=-1),GO:0005886(L=-1),GO:0009536(L=-1),GO:0016020(L=-1),GO:0030288(L=-1),GO:0030312(L=-1),GO:0030313(L=-1),GO:0031224(L=-1),GO:0031975(L=-1),GO:0042597(L=-1),GO:0043226(L=-1),GO:0043227(L=-1),GO:0043229(L=-1),GO:0043231(L=-1),GO:0044424(L=-1),GO:0044425(L=-1),GO:0044444(L=-1),GO:0044462(L=-1),GO:0044464(L=-1),GO:0071944(L=-1),	GO:0003674(L=-1),GO:0004871(L=-1),GO:0004888(L=-1),GO:0004930(L=-1),GO:0004965(L=-1),GO:0004970(L=-1),GO:0005215(L=-1),GO:0005216(L=-1),GO:0005230(L=-1),GO:0005231(L=-1),GO:0005234(L=-1),GO:0005488(L=-1),GO:0008066(L=-1),GO:0008270(L=-1),GO:0015075(L=-1),GO:0015267(L=-1),GO:0015276(L=-1),GO:0016917(L=-1),GO:0022803(L=-1),GO:0022834(L=-1),GO:0022836(L=-1),GO:0022839(L=-1),GO:0022857(L=-1),GO:00380…	PFAM (SBP_bac_3, ANF_receptor, Lig_chan), SMART (TRANS, PBPe, SIGNAL)
19468	g19468.t1		351	117								XP_045132672.1	probable glutamate receptor [Portunus trituberculatus]	59.5	610	4.76e-237	90.3	31033.ENSTRUP00000004003	2.41e-21	106		Fishes	fiNOG[1]	0B5UA@biNOG,0E946@chorNOG,0ISR9@euNOG,0NCS1@fiNOG,0WIGW@meNOG,0YYDD@NOG,13FAI@opiNOG,1DG04@veNOG	glutamate receptor, ionotropic, delta 1	4080	GO:0006810(L=-1),GO:0006811(L=-1),GO:0007154(L=-1),GO:0007165(L=-1),GO:0007166(L=-1),GO:0007215(L=-1),GO:0008150(L=-1),GO:0009987(L=-1),GO:0023052(L=-1),GO:0034220(L=-1),GO:0035235(L=-1),GO:0050789(L=-1),GO:0050794(L=-1),GO:0050896(L=-1),GO:0051179(L=-1),GO:0051234(L=-1),GO:0051716(L=-1),GO:0055085(L=-1),GO:0065007(L=-1),	GO:0005575(L=-1),GO:0005623(L=-1),GO:0005886(L=-1),GO:0016020(L=-1),GO:0030054(L=-1),GO:0030288(L=-1),GO:0030312(L=-1),GO:0030313(L=-1),GO:0031224(L=-1),GO:0031975(L=-1),GO:0042597(L=-1),GO:0044425(L=-1),GO:0044456(L=-1),GO:0044462(L=-1),GO:0044464(L=-1),GO:0045202(L=-1),GO:0045211(L=-1),GO:0071944(L=-1),GO:0097060(L=-1),	GO:0003674(L=-1),GO:0004871(L=-1),GO:0004888(L=-1),GO:0004970(L=-1),GO:0005215(L=-1),GO:0005216(L=-1),GO:0005230(L=-1),GO:0005231(L=-1),GO:0005234(L=-1),GO:0008066(L=-1),GO:0015075(L=-1),GO:0015267(L=-1),GO:0015276(L=-1),GO:0022803(L=-1),GO:0022834(L=-1),GO:0022836(L=-1),GO:0022839(L=-1),GO:0022857(L=-1),GO:0038023(L=-1),GO:0060089(L=-1),	PFAM (Lig_chan-Glu_bd, SBP_bac_3, Lig_chan, ANF_receptor), SMART (TRANS, Lig_chan-Glu_bd, PBPe)
19484	g19484.t1		357	119								XP_045132672.1	probable glutamate receptor [Portunus trituberculatus]	55.7	492	8.51e-178	91.7	6669.DappuP326779	1.7e-19	99.4		Arthropoda	artNOG[6]	0333V@artNOG,09UD2@biNOG,0V5CD@meNOG,0XPSH@NOG,12SMD@opiNOG,KOG1054@euNOG	glutamate receptor	4.08047e+35	GO:0006810(L=-1),GO:0006811(L=-1),GO:0006812(L=-1),GO:0007154(L=-1),GO:0007165(L=-1),GO:0007166(L=-1),GO:0007215(L=-1),GO:0008150(L=-1),GO:0009987(L=-1),GO:0023052(L=-1),GO:0034220(L=-1),GO:0035235(L=-1),GO:0050789(L=-1),GO:0050794(L=-1),GO:0050896(L=-1),GO:0051179(L=-1),GO:0051234(L=-1),GO:0051716(L=-1),GO:0055085(L=-1),GO:0065007(L=-1),	GO:0005575(L=-1),GO:0005623(L=-1),GO:0005886(L=-1),GO:0008328(L=-1),GO:0016020(L=-1),GO:0030054(L=-1),GO:0030288(L=-1),GO:0030312(L=-1),GO:0030313(L=-1),GO:0031224(L=-1),GO:0031226(L=-1),GO:0031975(L=-1),GO:0032991(L=-1),GO:0034702(L=-1),GO:0042597(L=-1),GO:0043235(L=-1),GO:0044425(L=-1),GO:0044456(L=-1),GO:0044459(L=-1),GO:0044462(L=-1),GO:0044464(L=-1),GO:0045202(L=-1),GO:0045211(L=-1),GO:00719…	GO:0003674(L=-1),GO:0004871(L=-1),GO:0004888(L=-1),GO:0004970(L=-1),GO:0004971(L=-1),GO:0005215(L=-1),GO:0005216(L=-1),GO:0005230(L=-1),GO:0005231(L=-1),GO:0005234(L=-1),GO:0008066(L=-1),GO:0015075(L=-1),GO:0015267(L=-1),GO:0015276(L=-1),GO:0022803(L=-1),GO:0022834(L=-1),GO:0022836(L=-1),GO:0022839(L=-1),GO:0022857(L=-1),GO:0038023(L=-1),GO:0060089(L=-1),	PFAM (ANF_receptor, Lig_chan-Glu_bd, SBP_bac_3, Lig_chan), SMART (TRANS, Lig_chan-Glu_bd, PBPe, SIGNAL)
19490	g19490.t1		630	210								XP_045131264.1	probable glutamate receptor [Portunus trituberculatus]	79.7	320	1.14e-177	98.5	6669.DappuP309629	2.93e-09	65.5		Arthropoda	artNOG[6]	03HVY@artNOG,0B5U1@biNOG,0ISQY@euNOG,0WIGM@meNOG,10QDS@NOG,13FA8@opiNOG	Ligand-gated ion channel		GO:0003008(L=-1),GO:0006810(L=-1),GO:0006811(L=-1),GO:0007154(L=-1),GO:0007165(L=-1),GO:0007166(L=-1),GO:0007215(L=-1),GO:0007600(L=-1),GO:0007606(L=-1),GO:0008150(L=-1),GO:0009593(L=-1),GO:0009987(L=-1),GO:0023052(L=-1),GO:0032501(L=-1),GO:0034220(L=-1),GO:0035235(L=-1),GO:0042221(L=-1),GO:0050789(L=-1),GO:0050794(L=-1),GO:0050877(L=-1),GO:0050896(L=-1),GO:0050906(L=-1),GO:0050907(L=-1),GO:00511…	GO:0005575(L=-1),GO:0005623(L=-1),GO:0005886(L=-1),GO:0016020(L=-1),GO:0030288(L=-1),GO:0030312(L=-1),GO:0030313(L=-1),GO:0031224(L=-1),GO:0031975(L=-1),GO:0042597(L=-1),GO:0044425(L=-1),GO:0044462(L=-1),GO:0044464(L=-1),GO:0071944(L=-1),	GO:0003674(L=-1),GO:0004871(L=-1),GO:0004888(L=-1),GO:0004970(L=-1),GO:0005215(L=-1),GO:0005216(L=-1),GO:0005230(L=-1),GO:0005231(L=-1),GO:0005234(L=-1),GO:0008066(L=-1),GO:0015075(L=-1),GO:0015267(L=-1),GO:0015276(L=-1),GO:0022803(L=-1),GO:0022834(L=-1),GO:0022836(L=-1),GO:0022839(L=-1),GO:0022857(L=-1),GO:0038023(L=-1),GO:0060089(L=-1),	PFAM (Lig_chan, SBP_bac_3, Lig_chan-Glu_bd, Serpin), SMART (TRANS, SIGNAL, SERPIN)
19494	g19494.t1		495	165								XP_045131264.1	probable glutamate receptor [Portunus trituberculatus]	80.9	293	1.75e-166	91.2	6669.DappuP309629	6.71e-08	61.2		Arthropoda	artNOG[6]	03HVY@artNOG,0B5U1@biNOG,0ISQY@euNOG,0WIGM@meNOG,10QDS@NOG,13FA8@opiNOG	Ligand-gated ion channel		GO:0003008(L=-1),GO:0006810(L=-1),GO:0006811(L=-1),GO:0007154(L=-1),GO:0007165(L=-1),GO:0007166(L=-1),GO:0007215(L=-1),GO:0007600(L=-1),GO:0007606(L=-1),GO:0008150(L=-1),GO:0009593(L=-1),GO:0009987(L=-1),GO:0023052(L=-1),GO:0032501(L=-1),GO:0034220(L=-1),GO:0035235(L=-1),GO:0042221(L=-1),GO:0050789(L=-1),GO:0050794(L=-1),GO:0050877(L=-1),GO:0050896(L=-1),GO:0050906(L=-1),GO:0050907(L=-1),GO:00511…	GO:0005575(L=-1),GO:0005623(L=-1),GO:0005886(L=-1),GO:0016020(L=-1),GO:0030288(L=-1),GO:0030312(L=-1),GO:0030313(L=-1),GO:0031224(L=-1),GO:0031975(L=-1),GO:0042597(L=-1),GO:0044425(L=-1),GO:0044462(L=-1),GO:0044464(L=-1),GO:0071944(L=-1),	GO:0003674(L=-1),GO:0004871(L=-1),GO:0004888(L=-1),GO:0004970(L=-1),GO:0005215(L=-1),GO:0005216(L=-1),GO:0005230(L=-1),GO:0005231(L=-1),GO:0005234(L=-1),GO:0008066(L=-1),GO:0015075(L=-1),GO:0015267(L=-1),GO:0015276(L=-1),GO:0022803(L=-1),GO:0022834(L=-1),GO:0022836(L=-1),GO:0022839(L=-1),GO:0022857(L=-1),GO:0038023(L=-1),GO:0060089(L=-1),	PFAM (Lig_chan, SBP_bac_3, Lig_chan-Glu_bd, Serpin), SMART (TRANS, SIGNAL, SERPIN)
19502	g19502.t1		933	311								XP_045131264.1	probable glutamate receptor [Portunus trituberculatus]	78	327	2.01e-180	98.8	6669.DappuP309629	5.65e-10	67.8		Arthropoda	artNOG[6]	03HVY@artNOG,0B5U1@biNOG,0ISQY@euNOG,0WIGM@meNOG,10QDS@NOG,13FA8@opiNOG	Ligand-gated ion channel		GO:0003008(L=-1),GO:0006810(L=-1),GO:0006811(L=-1),GO:0007154(L=-1),GO:0007165(L=-1),GO:0007166(L=-1),GO:0007215(L=-1),GO:0007600(L=-1),GO:0007606(L=-1),GO:0008150(L=-1),GO:0009593(L=-1),GO:0009987(L=-1),GO:0023052(L=-1),GO:0032501(L=-1),GO:0034220(L=-1),GO:0035235(L=-1),GO:0042221(L=-1),GO:0050789(L=-1),GO:0050794(L=-1),GO:0050877(L=-1),GO:0050896(L=-1),GO:0050906(L=-1),GO:0050907(L=-1),GO:00511…	GO:0005575(L=-1),GO:0005623(L=-1),GO:0005886(L=-1),GO:0016020(L=-1),GO:0030288(L=-1),GO:0030312(L=-1),GO:0030313(L=-1),GO:0031224(L=-1),GO:0031975(L=-1),GO:0042597(L=-1),GO:0044425(L=-1),GO:0044462(L=-1),GO:0044464(L=-1),GO:0071944(L=-1),	GO:0003674(L=-1),GO:0004871(L=-1),GO:0004888(L=-1),GO:0004970(L=-1),GO:0005215(L=-1),GO:0005216(L=-1),GO:0005230(L=-1),GO:0005231(L=-1),GO:0005234(L=-1),GO:0008066(L=-1),GO:0015075(L=-1),GO:0015267(L=-1),GO:0015276(L=-1),GO:0022803(L=-1),GO:0022834(L=-1),GO:0022836(L=-1),GO:0022839(L=-1),GO:0022857(L=-1),GO:0038023(L=-1),GO:0060089(L=-1),	PFAM (Lig_chan, SBP_bac_3, Lig_chan-Glu_bd, Serpin), SMART (TRANS, SIGNAL, SERPIN)
19503	g19503.t1		1149	383	sp|A2AR02|PPIG_MOUSEXP_046620792.1	sp|A2AR02|PPIG_MOUSE	Peptidyl-prolyl cis-trans isomerase G	55.2	337	3.51e-73		XP_045130681.1	probable glutamate receptor [Portunus trituberculatus]	71.1	301	3.37e-147	96.5	9669.ENSMPUP00000002099	4.7e-15	82.8	GRID2	Mammals	maNOG[6]	0B5UA@biNOG,0CQ6X@carNOG,0E946@chorNOG,0ISR9@euNOG,0V3KZ@maNOG,0WIGW@meNOG,0YYDD@NOG,13FAI@opiNOG,1DG04@veNOG	Glutamate receptor, ionotropic, delta	40804730	GO:0001964(L=-1),GO:0003008(L=-1),GO:0006810(L=-1),GO:0006811(L=-1),GO:0007154(L=-1),GO:0007165(L=-1),GO:0007166(L=-1),GO:0007215(L=-1),GO:0007267(L=-1),GO:0007268(L=-1),GO:0007270(L=-1),GO:0007275(L=-1),GO:0007399(L=-1),GO:0008104(L=-1),GO:0008150(L=-1),GO:0009605(L=-1),GO:0009987(L=-1),GO:0010941(L=-1),GO:0010975(L=-1),GO:0019226(L=-1),GO:0022008(L=-1),GO:0023052(L=-1),GO:0030154(L=-1),GO:00313…	GO:0005575(L=-1),GO:0005623(L=-1),GO:0005886(L=-1),GO:0008328(L=-1),GO:0016020(L=-1),GO:0030054(L=-1),GO:0030288(L=-1),GO:0030312(L=-1),GO:0030313(L=-1),GO:0030425(L=-1),GO:0031224(L=-1),GO:0031226(L=-1),GO:0031975(L=-1),GO:0032991(L=-1),GO:0034702(L=-1),GO:0042597(L=-1),GO:0042995(L=-1),GO:0043005(L=-1),GO:0043197(L=-1),GO:0043235(L=-1),GO:0044309(L=-1),GO:0044425(L=-1),GO:0044456(L=-1),GO:00444…	GO:0003674(L=-1),GO:0004871(L=-1),GO:0004888(L=-1),GO:0004970(L=-1),GO:0005215(L=-1),GO:0005216(L=-1),GO:0005230(L=-1),GO:0005231(L=-1),GO:0005234(L=-1),GO:0005488(L=-1),GO:0005515(L=-1),GO:0008066(L=-1),GO:0015075(L=-1),GO:0015267(L=-1),GO:0015276(L=-1),GO:0019904(L=-1),GO:0022803(L=-1),GO:0022834(L=-1),GO:0022836(L=-1),GO:0022839(L=-1),GO:0022857(L=-1),GO:0030165(L=-1),GO:0038023(L=-1),GO:00600…	PFAM (ANF_receptor, Lig_chan-Glu_bd, SBP_bac_3, Lig_chan), SMART (TRANS, Lig_chan-Glu_bd, PBPe, SIGNAL)
19504	g19504.t1		1179	393								XP_045115908.1	probable glutamate receptor isoform X1 [Portunus trituberculatus]	76.2	517	3.18e-267	99.8	6669.DappuP327034	8.21e-41	159		Animals	meNOG[21]	0A0WG@biNOG,0VBT0@meNOG,0XQQV@NOG,14WR7@opiNOG,KOG1052@euNOG	Ligand-gated ion channel		GO:0006810(L=-1),GO:0006811(L=-1),GO:0007154(L=-1),GO:0007165(L=-1),GO:0007166(L=-1),GO:0007215(L=-1),GO:0008150(L=-1),GO:0009987(L=-1),GO:0023052(L=-1),GO:0034220(L=-1),GO:0035235(L=-1),GO:0050789(L=-1),GO:0050794(L=-1),GO:0050896(L=-1),GO:0051179(L=-1),GO:0051234(L=-1),GO:0051716(L=-1),GO:0055085(L=-1),GO:0065007(L=-1),	GO:0005575(L=-1),GO:0016020(L=-1),	GO:0003674(L=-1),GO:0004871(L=-1),GO:0004888(L=-1),GO:0004970(L=-1),GO:0005215(L=-1),GO:0005216(L=-1),GO:0005230(L=-1),GO:0005231(L=-1),GO:0005234(L=-1),GO:0008066(L=-1),GO:0015075(L=-1),GO:0015267(L=-1),GO:0015276(L=-1),GO:0022803(L=-1),GO:0022834(L=-1),GO:0022836(L=-1),GO:0022839(L=-1),GO:0022857(L=-1),GO:0038023(L=-1),GO:0060089(L=-1),	PFAM (Lig_chan, Lig_chan-Glu_bd, SBP_bac_3), SMART (TRANS, Lig_chan-Glu_bd, SIGNAL)
19505	g19505.t1		3918	1306	sp|Q9V818|MTH3_DROMEXP_050694602.1	sp|Q9V818|MTH3_DROME	Probable G-protein coupled receptor Mth-like 3	26.2	321	4.66e-17		XP_045118674.1	probable glutamate receptor isoform X1 [Portunus trituberculatus]	71.3	550	9.78e-266	52	7159.AAEL005621-PA	7.64e-83	280	NINAE	Arthropoda	artNOG[6]	032XD@artNOG,09WYE@biNOG,0GV7W@dipNOG,0SSK3@inNOG,0V7WK@meNOG,0XRW9@NOG,13K6S@opiNOG,KOG3656@euNOG	Visual pigments are the light-absorbing molecules that mediate vision. They consist of an apoprotein, opsin, covalently linked to	4745	GO:0000122(L=-1),GO:0000902(L=-1),GO:0000904(L=-1),GO:0001654(L=-1),GO:0001745(L=-1),GO:0001751(L=-1),GO:0001754(L=-1),GO:0003008(L=-1),GO:0006355(L=-1),GO:0006357(L=-1),GO:0006996(L=-1),GO:0007154(L=-1),GO:0007165(L=-1),GO:0007166(L=-1),GO:0007186(L=-1),GO:0007275(L=-1),GO:0007399(L=-1),GO:0007423(L=-1),GO:0007600(L=-1),GO:0007601(L=-1),GO:0007602(L=-1),GO:0007605(L=-1),GO:0007610(L=-1),GO:00076…	GO:0000323(L=-1),GO:0005575(L=-1),GO:0005622(L=-1),GO:0005623(L=-1),GO:0005737(L=-1),GO:0005764(L=-1),GO:0005767(L=-1),GO:0005768(L=-1),GO:0005770(L=-1),GO:0005771(L=-1),GO:0005773(L=-1),GO:0005783(L=-1),GO:0005790(L=-1),GO:0005791(L=-1),GO:0005886(L=-1),GO:0016020(L=-1),GO:0016027(L=-1),GO:0016028(L=-1),GO:0016029(L=-1),GO:0019897(L=-1),GO:0019898(L=-1),GO:0031224(L=-1),GO:0031410(L=-1),GO:00319…	GO:0003674(L=-1),GO:0004871(L=-1),GO:0004888(L=-1),GO:0004930(L=-1),GO:0005488(L=-1),GO:0005515(L=-1),GO:0008020(L=-1),GO:0009881(L=-1),GO:0038023(L=-1),GO:0060089(L=-1),	PFAM (7tm_1, 7TM_GPCR_Srsx), SMART (TRANS)
19506	g19506.t1		2337	779	sp|P50416|CPT1A_HUMANXP_045114460.1	sp|P50416|CPT1A_HUMAN	Carnitine O-palmitoyltransferase 1, liver isoform	43.1	745	1.24e-194		XP_045121847.1	probable glutamate receptor isoform X1 [Portunus trituberculatus]	75.5	603	0	95.8	6669.DappuP327312	9.12e-43	166		Animals	meNOG[21]	0A0WG@biNOG,0VBT0@meNOG,0XQQV@NOG,14WR7@opiNOG,KOG1052@euNOG	Ligand-gated ion channel		GO:0006810(L=-1),GO:0006811(L=-1),GO:0007154(L=-1),GO:0007165(L=-1),GO:0007166(L=-1),GO:0007215(L=-1),GO:0008150(L=-1),GO:0009987(L=-1),GO:0023052(L=-1),GO:0034220(L=-1),GO:0035235(L=-1),GO:0050789(L=-1),GO:0050794(L=-1),GO:0050896(L=-1),GO:0051179(L=-1),GO:0051234(L=-1),GO:0051716(L=-1),GO:0055085(L=-1),GO:0065007(L=-1),	GO:0005575(L=-1),GO:0016020(L=-1),	GO:0003674(L=-1),GO:0004871(L=-1),GO:0004888(L=-1),GO:0004970(L=-1),GO:0005215(L=-1),GO:0005216(L=-1),GO:0005230(L=-1),GO:0005231(L=-1),GO:0005234(L=-1),GO:0008066(L=-1),GO:0015075(L=-1),GO:0015267(L=-1),GO:0015276(L=-1),GO:0022803(L=-1),GO:0022834(L=-1),GO:0022836(L=-1),GO:0022839(L=-1),GO:0022857(L=-1),GO:0038023(L=-1),GO:0060089(L=-1),	PFAM (Lig_chan, Lig_chan-Glu_bd, SBP_bac_3), SMART (TRANS, Lig_chan-Glu_bd, SIGNAL)
19507	g19507.t1		1377	459	sp|A7RX26|HUTI_NEMVEXP_045114461.1	sp|A7RX26|HUTI_NEMVE	Probable imidazolonepropionase	58	426	4.58e-181		XP_045605359.1	probable glutamate receptor isoform X1 [Procambarus clarkii]	49.4	498	3.46e-140	68.9	6239.K10D3.1	5.43e-20	102		Nematodes	nemNOG[3]	09UD2@biNOG,0EHS5@chrNOG,0V5CD@meNOG,0XD0U@nemNOG,0XPSH@NOG,12SMD@opiNOG,18GUN@rhaNOG,KOG1054@euNOG	PBPe	40804724	GO:0006139(L=-1),GO:0006152(L=-1),GO:0006163(L=-1),GO:0006195(L=-1),GO:0006200(L=-1),GO:0006725(L=-1),GO:0006753(L=-1),GO:0006793(L=-1),GO:0006796(L=-1),GO:0006807(L=-1),GO:0006810(L=-1),GO:0006811(L=-1),GO:0007154(L=-1),GO:0007165(L=-1),GO:0007166(L=-1),GO:0007215(L=-1),GO:0008150(L=-1),GO:0008152(L=-1),GO:0009056(L=-1),GO:0009116(L=-1),GO:0009117(L=-1),GO:0009119(L=-1),GO:0009123(L=-1),GO:00091…	GO:0005575(L=-1),GO:0005623(L=-1),GO:0005886(L=-1),GO:0016020(L=-1),GO:0030054(L=-1),GO:0030288(L=-1),GO:0030312(L=-1),GO:0030313(L=-1),GO:0031224(L=-1),GO:0031975(L=-1),GO:0042597(L=-1),GO:0044425(L=-1),GO:0044456(L=-1),GO:0044462(L=-1),GO:0044464(L=-1),GO:0045202(L=-1),GO:0045211(L=-1),GO:0071944(L=-1),GO:0097060(L=-1),	GO:0000166(L=-1),GO:0001882(L=-1),GO:0001883(L=-1),GO:0003674(L=-1),GO:0003676(L=-1),GO:0003824(L=-1),GO:0004386(L=-1),GO:0004871(L=-1),GO:0004888(L=-1),GO:0004970(L=-1),GO:0005215(L=-1),GO:0005216(L=-1),GO:0005230(L=-1),GO:0005231(L=-1),GO:0005234(L=-1),GO:0005488(L=-1),GO:0005524(L=-1),GO:0008066(L=-1),GO:0015075(L=-1),GO:0015267(L=-1),GO:0015276(L=-1),GO:0016462(L=-1),GO:0016787(L=-1),GO:00168…	PFAM (Lig_chan-Glu_bd, SBP_bac_3, Lig_chan, ANF_receptor), SMART (TRANS, PBPe, Lig_chan-Glu_bd, SIGNAL)
19508	g19508.t1		768	256								XP_045118928.1	probable glutamate receptor isoform X2 [Portunus trituberculatus]	66.4	688	2.78e-301	86.3	8090.ENSORLP00000021094	1.34e-15	87.4		Eukaryotes	euNOG[57]	0KDI2@euNOG,0ZMX7@NOG	Bacterial extracellular solute-binding proteins, family 3		GO:0006810(L=-1),GO:0006811(L=-1),GO:0007154(L=-1),GO:0007165(L=-1),GO:0007166(L=-1),GO:0007215(L=-1),GO:0008150(L=-1),GO:0009987(L=-1),GO:0023052(L=-1),GO:0034220(L=-1),GO:0035235(L=-1),GO:0050789(L=-1),GO:0050794(L=-1),GO:0050896(L=-1),GO:0051179(L=-1),GO:0051234(L=-1),GO:0051716(L=-1),GO:0055085(L=-1),GO:0065007(L=-1),	GO:0005575(L=-1),GO:0005623(L=-1),GO:0005886(L=-1),GO:0016020(L=-1),GO:0030054(L=-1),GO:0030288(L=-1),GO:0030312(L=-1),GO:0030313(L=-1),GO:0031224(L=-1),GO:0031975(L=-1),GO:0042597(L=-1),GO:0044425(L=-1),GO:0044456(L=-1),GO:0044462(L=-1),GO:0044464(L=-1),GO:0045202(L=-1),GO:0045211(L=-1),GO:0071944(L=-1),GO:0097060(L=-1),	GO:0003674(L=-1),GO:0004871(L=-1),GO:0004888(L=-1),GO:0004970(L=-1),GO:0005215(L=-1),GO:0005216(L=-1),GO:0005230(L=-1),GO:0005231(L=-1),GO:0005234(L=-1),GO:0008066(L=-1),GO:0015075(L=-1),GO:0015267(L=-1),GO:0015276(L=-1),GO:0022803(L=-1),GO:0022834(L=-1),GO:0022836(L=-1),GO:0022839(L=-1),GO:0022857(L=-1),GO:0038023(L=-1),GO:0060089(L=-1),	PFAM (SBP_bac_3, Lig_chan, Lig_chan-Glu_bd, ANF_receptor), SMART (TRANS, Lig_chan-Glu_bd, PBPe)
19515	g19515.t1		573	191								XP_045101487.1	probable glutamate receptor, partial [Portunus trituberculatus]	73.6	477	2.53e-241	79.6	6669.DappuP327034	2.21e-14	83.2		Animals	meNOG[21]	0A0WG@biNOG,0VBT0@meNOG,0XQQV@NOG,14WR7@opiNOG,KOG1052@euNOG	Ligand-gated ion channel		GO:0006810(L=-1),GO:0006811(L=-1),GO:0007154(L=-1),GO:0007165(L=-1),GO:0007166(L=-1),GO:0007215(L=-1),GO:0008150(L=-1),GO:0009987(L=-1),GO:0023052(L=-1),GO:0034220(L=-1),GO:0035235(L=-1),GO:0050789(L=-1),GO:0050794(L=-1),GO:0050896(L=-1),GO:0051179(L=-1),GO:0051234(L=-1),GO:0051716(L=-1),GO:0055085(L=-1),GO:0065007(L=-1),	GO:0005575(L=-1),GO:0016020(L=-1),	GO:0003674(L=-1),GO:0004871(L=-1),GO:0004888(L=-1),GO:0004970(L=-1),GO:0005215(L=-1),GO:0005216(L=-1),GO:0005230(L=-1),GO:0005231(L=-1),GO:0005234(L=-1),GO:0008066(L=-1),GO:0015075(L=-1),GO:0015267(L=-1),GO:0015276(L=-1),GO:0022803(L=-1),GO:0022834(L=-1),GO:0022836(L=-1),GO:0022839(L=-1),GO:0022857(L=-1),GO:0038023(L=-1),GO:0060089(L=-1),	PFAM (Lig_chan, Lig_chan-Glu_bd, SBP_bac_3), SMART (TRANS, Lig_chan-Glu_bd, SIGNAL)
19524	g19524.t1		570	190								XP_045101487.1	probable glutamate receptor, partial [Portunus trituberculatus]	65.3	539	5.24e-228	94.6	7739.JGI101752	1.71e-10	70.1		Eukaryotes	euNOG[57]	0XQQV@NOG,KOG1052@euNOG
19525	g19525.t1		5187	1729	sp|Q98TW1|NCOA2_DANREXP_045115004.1	sp|Q98TW1|NCOA2_DANRE	Nuclear receptor coactivator 2	38.9	352	1.16e-55		XP_045101487.1	probable glutamate receptor, partial [Portunus trituberculatus]	66	515	6.88e-227	93.9	6669.DappuP327034	8.63e-14	80.9		Animals	meNOG[21]	0A0WG@biNOG,0VBT0@meNOG,0XQQV@NOG,14WR7@opiNOG,KOG1052@euNOG	Ligand-gated ion channel		GO:0006810(L=-1),GO:0006811(L=-1),GO:0007154(L=-1),GO:0007165(L=-1),GO:0007166(L=-1),GO:0007215(L=-1),GO:0008150(L=-1),GO:0009987(L=-1),GO:0023052(L=-1),GO:0034220(L=-1),GO:0035235(L=-1),GO:0050789(L=-1),GO:0050794(L=-1),GO:0050896(L=-1),GO:0051179(L=-1),GO:0051234(L=-1),GO:0051716(L=-1),GO:0055085(L=-1),GO:0065007(L=-1),	GO:0005575(L=-1),GO:0016020(L=-1),	GO:0003674(L=-1),GO:0004871(L=-1),GO:0004888(L=-1),GO:0004970(L=-1),GO:0005215(L=-1),GO:0005216(L=-1),GO:0005230(L=-1),GO:0005231(L=-1),GO:0005234(L=-1),GO:0008066(L=-1),GO:0015075(L=-1),GO:0015267(L=-1),GO:0015276(L=-1),GO:0022803(L=-1),GO:0022834(L=-1),GO:0022836(L=-1),GO:0022839(L=-1),GO:0022857(L=-1),GO:0038023(L=-1),GO:0060089(L=-1),	PFAM (Lig_chan, Lig_chan-Glu_bd, SBP_bac_3), SMART (TRANS, Lig_chan-Glu_bd, SIGNAL)
19527	g19527.t2		4173	1391	sp|Q28181|CNGB1_BOVINXP_045115050.1	sp|Q28181|CNGB1_BOVIN	Cyclic nucleotide-gated cation channel beta-1	42.5	567	4.44e-129		XP_045101487.1	probable glutamate receptor, partial [Portunus trituberculatus]	59.9	654	3.11e-256	92.5	6669.DappuP327034	1.41e-12	77.8		Animals	meNOG[21]	0A0WG@biNOG,0VBT0@meNOG,0XQQV@NOG,14WR7@opiNOG,KOG1052@euNOG	Ligand-gated ion channel		GO:0006810(L=-1),GO:0006811(L=-1),GO:0007154(L=-1),GO:0007165(L=-1),GO:0007166(L=-1),GO:0007215(L=-1),GO:0008150(L=-1),GO:0009987(L=-1),GO:0023052(L=-1),GO:0034220(L=-1),GO:0035235(L=-1),GO:0050789(L=-1),GO:0050794(L=-1),GO:0050896(L=-1),GO:0051179(L=-1),GO:0051234(L=-1),GO:0051716(L=-1),GO:0055085(L=-1),GO:0065007(L=-1),	GO:0005575(L=-1),GO:0016020(L=-1),	GO:0003674(L=-1),GO:0004871(L=-1),GO:0004888(L=-1),GO:0004970(L=-1),GO:0005215(L=-1),GO:0005216(L=-1),GO:0005230(L=-1),GO:0005231(L=-1),GO:0005234(L=-1),GO:0008066(L=-1),GO:0015075(L=-1),GO:0015267(L=-1),GO:0015276(L=-1),GO:0022803(L=-1),GO:0022834(L=-1),GO:0022836(L=-1),GO:0022839(L=-1),GO:0022857(L=-1),GO:0038023(L=-1),GO:0060089(L=-1),	PFAM (Lig_chan, Lig_chan-Glu_bd, SBP_bac_3), SMART (TRANS, Lig_chan-Glu_bd, SIGNAL)
19528	g19528.t1		696	232	sp|A8E4L3|CH082_BOVINXP_045110807.1	sp|A8E4L3|CH082_BOVIN	UPF0598 protein C8orf82 homolog	48.8	217	2.79e-68		XP_045101487.1	probable glutamate receptor, partial [Portunus trituberculatus]	75.9	489	1.72e-263	96.2	6669.DappuP327034	5.29e-22	105		Animals	meNOG[21]	0A0WG@biNOG,0VBT0@meNOG,0XQQV@NOG,14WR7@opiNOG,KOG1052@euNOG	Ligand-gated ion channel		GO:0006810(L=-1),GO:0006811(L=-1),GO:0007154(L=-1),GO:0007165(L=-1),GO:0007166(L=-1),GO:0007215(L=-1),GO:0008150(L=-1),GO:0009987(L=-1),GO:0023052(L=-1),GO:0034220(L=-1),GO:0035235(L=-1),GO:0050789(L=-1),GO:0050794(L=-1),GO:0050896(L=-1),GO:0051179(L=-1),GO:0051234(L=-1),GO:0051716(L=-1),GO:0055085(L=-1),GO:0065007(L=-1),	GO:0005575(L=-1),GO:0016020(L=-1),	GO:0003674(L=-1),GO:0004871(L=-1),GO:0004888(L=-1),GO:0004970(L=-1),GO:0005215(L=-1),GO:0005216(L=-1),GO:0005230(L=-1),GO:0005231(L=-1),GO:0005234(L=-1),GO:0008066(L=-1),GO:0015075(L=-1),GO:0015267(L=-1),GO:0015276(L=-1),GO:0022803(L=-1),GO:0022834(L=-1),GO:0022836(L=-1),GO:0022839(L=-1),GO:0022857(L=-1),GO:0038023(L=-1),GO:0060089(L=-1),	PFAM (Lig_chan, Lig_chan-Glu_bd, SBP_bac_3), SMART (TRANS, Lig_chan-Glu_bd, SIGNAL)
19530	g19530.t3		2535	845	sp|O61585|KTNB1_STRPUXP_045114549.1	sp|O61585|KTNB1_STRPU	Katanin p80 WD40 repeat-containing subunit B1	41.3	179	2.64e-36		XP_045124010.1	probable glutamate receptor, partial [Portunus trituberculatus]	56.9	557	3.61e-202	99.4	7260.FBpp0251833	3.65e-17	92.4		Arthropoda	artNOG[6]	0339H@artNOG,09UD2@biNOG,0GU9C@dipNOG,0SR86@inNOG,0V5CD@meNOG,0XPSH@NOG,12SMD@opiNOG,KOG1054@euNOG	PBPe	40804724	GO:0003008(L=-1),GO:0006810(L=-1),GO:0006811(L=-1),GO:0007154(L=-1),GO:0007165(L=-1),GO:0007166(L=-1),GO:0007215(L=-1),GO:0007267(L=-1),GO:0007268(L=-1),GO:0008150(L=-1),GO:0009987(L=-1),GO:0010646(L=-1),GO:0019226(L=-1),GO:0023051(L=-1),GO:0023052(L=-1),GO:0031644(L=-1),GO:0032501(L=-1),GO:0034220(L=-1),GO:0035235(L=-1),GO:0035637(L=-1),GO:0044057(L=-1),GO:0050789(L=-1),GO:0050794(L=-1),GO:00508…	GO:0005575(L=-1),GO:0005623(L=-1),GO:0005886(L=-1),GO:0016020(L=-1),GO:0030054(L=-1),GO:0030288(L=-1),GO:0030312(L=-1),GO:0030313(L=-1),GO:0031224(L=-1),GO:0031975(L=-1),GO:0042597(L=-1),GO:0044425(L=-1),GO:0044456(L=-1),GO:0044462(L=-1),GO:0044464(L=-1),GO:0045202(L=-1),GO:0045211(L=-1),GO:0071944(L=-1),GO:0097060(L=-1),	GO:0003674(L=-1),GO:0004871(L=-1),GO:0004888(L=-1),GO:0004970(L=-1),GO:0005215(L=-1),GO:0005216(L=-1),GO:0005230(L=-1),GO:0005231(L=-1),GO:0005234(L=-1),GO:0008066(L=-1),GO:0015075(L=-1),GO:0015267(L=-1),GO:0015276(L=-1),GO:0015277(L=-1),GO:0022803(L=-1),GO:0022834(L=-1),GO:0022836(L=-1),GO:0022839(L=-1),GO:0022857(L=-1),GO:0038023(L=-1),GO:0060089(L=-1),	PFAM (Lig_chan, Lig_chan-Glu_bd, SBP_bac_3, ANF_receptor), SMART (TRANS, Lig_chan-Glu_bd, PBPe, SIGNAL)
Glutamate-gated chloride channel
11879	g11879.t1		1479	493	sp|Q94900|GLUCL_DROMEXP_045110701.1	sp|Q94900|GLUCL_DROME	Glutamate-gated chloride channel	23.7	249	6.06e-14
11882	g11882.t1		825	275	sp|Q94900|GLUCL_DROME	sp|Q94900|GLUCL_DROME	Glutamate-gated chloride channel	66	206	1.2e-94
11884	g11884.t1		1731	577	sp|Q94900|GLUCL_DROME	sp|Q94900|GLUCL_DROME	Glutamate-gated chloride channel	52.6	287	1.82e-73
11902	g11902.t1		2307	769	sp|G5EBR3|GLUCL_CAEELXP_045113477.1	sp|G5EBR3|GLUCL_CAEEL	Glutamate-gated chloride channel alpha	23	396	6.32e-15								7070.TC004144-PA	4.57e-15	76.6	PLEXB	Arthropoda	artNOG[6]	032SS@artNOG,09UD0@biNOG,0SPN8@inNOG,0V5C8@meNOG,0XR88@NOG,12RMW@opiNOG,KOG3610@euNOG	Plexin B	4360	GO:0000902(L=-1),GO:0000904(L=-1),GO:0006140(L=-1),GO:0006928(L=-1),GO:0006935(L=-1),GO:0007154(L=-1),GO:0007165(L=-1),GO:0007166(L=-1),GO:0007275(L=-1),GO:0007399(L=-1),GO:0007409(L=-1),GO:0007411(L=-1),GO:0008045(L=-1),GO:0008150(L=-1),GO:0009118(L=-1),GO:0009605(L=-1),GO:0009653(L=-1),GO:0009894(L=-1),GO:0009966(L=-1),GO:0009967(L=-1),GO:0009968(L=-1),GO:0009987(L=-1),GO:0010646(L=-1),GO:00106…	GO:0005575(L=-1),GO:0005622(L=-1),GO:0005623(L=-1),GO:0016020(L=-1),GO:0031224(L=-1),GO:0044425(L=-1),GO:0044464(L=-1),	GO:0003674(L=-1),GO:0004871(L=-1),GO:0004888(L=-1),GO:0005096(L=-1),GO:0005488(L=-1),GO:0005515(L=-1),GO:0008047(L=-1),GO:0017154(L=-1),GO:0030234(L=-1),GO:0030695(L=-1),GO:0038023(L=-1),GO:0060089(L=-1),GO:0060589(L=-1),	PFAM (TIG, PSI, Plexin_cytopl, Sema), SMART (IPT, PSI, TRANS, COIL, Sema, SIGNAL)
9835	g9835.t1		579	193	sp|Q99LW6|YAF2_MOUSEXP_050728060.1	sp|Q99LW6|YAF2_MOUSE	YY1-associated factor 2	56.1	132	8.5e-35		XP_045114835.1	glutamate-gated chloride channel alpha-like [Portunus trituberculatus]	63.9	407	1.1e-170	94.8	34740.HMEL009315-PA	1.73e-43	160		Animals	meNOG[21]	0A1W3@biNOG,0VCRT@meNOG,0XP43@NOG,13M9J@opiNOG,KOG3644@euNOG	Neurotransmitter-gated ion-channel ligand binding domain		GO:0006810(L=-1),GO:0006811(L=-1),GO:0006820(L=-1),GO:0006821(L=-1),GO:0008150(L=-1),GO:0009987(L=-1),GO:0015698(L=-1),GO:0034220(L=-1),GO:0051179(L=-1),GO:0051234(L=-1),GO:0055085(L=-1),	GO:0005575(L=-1),GO:0005623(L=-1),GO:0005886(L=-1),GO:0016020(L=-1),GO:0016935(L=-1),GO:0030054(L=-1),GO:0031224(L=-1),GO:0031226(L=-1),GO:0032991(L=-1),GO:0034702(L=-1),GO:0034707(L=-1),GO:0044425(L=-1),GO:0044456(L=-1),GO:0044459(L=-1),GO:0044464(L=-1),GO:0045202(L=-1),GO:0045211(L=-1),GO:0071944(L=-1),GO:0097060(L=-1),	GO:0003674(L=-1),GO:0005215(L=-1),GO:0005216(L=-1),GO:0005230(L=-1),GO:0005231(L=-1),GO:0005237(L=-1),GO:0005253(L=-1),GO:0005254(L=-1),GO:0008509(L=-1),GO:0015075(L=-1),GO:0015103(L=-1),GO:0015108(L=-1),GO:0015267(L=-1),GO:0015276(L=-1),GO:0016933(L=-1),GO:0016934(L=-1),GO:0022803(L=-1),GO:0022834(L=-1),GO:0022836(L=-1),GO:0022839(L=-1),GO:0022857(L=-1),	PFAM (Neur_chan_LBD, Neur_chan_memb), SMART (TRANS, SIGNAL)
9836	g9836.t2		1185	395	XP_050728057.1							XP_045111697.1	glutamate-gated chloride channel alpha-like isoform X1 [Portunus trituberculatus]	57.2	428	3.06e-131	80.3	7739.JGI83889	2.06e-22	105		Eukaryotes	euNOG[57]	0XP43@NOG,KOG3644@euNOG	Glycine receptor		GO:0006497(L=-1),GO:0006505(L=-1),GO:0006506(L=-1),GO:0006629(L=-1),GO:0006643(L=-1),GO:0006644(L=-1),GO:0006650(L=-1),GO:0006661(L=-1),GO:0006664(L=-1),GO:0006793(L=-1),GO:0006796(L=-1),GO:0006810(L=-1),GO:0006811(L=-1),GO:0008150(L=-1),GO:0008152(L=-1),GO:0008610(L=-1),GO:0008654(L=-1),GO:0009058(L=-1),GO:0009059(L=-1),GO:0009247(L=-1),GO:0009987(L=-1),GO:0019538(L=-1),GO:0019637(L=-1),GO:00342…	GO:0005575(L=-1),GO:0005622(L=-1),GO:0005623(L=-1),GO:0005737(L=-1),GO:0005783(L=-1),GO:0005789(L=-1),GO:0005886(L=-1),GO:0012505(L=-1),GO:0016020(L=-1),GO:0030054(L=-1),GO:0031090(L=-1),GO:0031224(L=-1),GO:0031227(L=-1),GO:0031300(L=-1),GO:0042175(L=-1),GO:0043226(L=-1),GO:0043227(L=-1),GO:0043229(L=-1),GO:0043231(L=-1),GO:0044422(L=-1),GO:0044424(L=-1),GO:0044425(L=-1),GO:0044432(L=-1),GO:00444…	GO:0003674(L=-1),GO:0003824(L=-1),GO:0005215(L=-1),GO:0005216(L=-1),GO:0005230(L=-1),GO:0005488(L=-1),GO:0008270(L=-1),GO:0015075(L=-1),GO:0015267(L=-1),GO:0015276(L=-1),GO:0016740(L=-1),GO:0016757(L=-1),GO:0022803(L=-1),GO:0022834(L=-1),GO:0022836(L=-1),GO:0022839(L=-1),GO:0022857(L=-1),GO:0043167(L=-1),GO:0043169(L=-1),GO:0046872(L=-1),GO:0046914(L=-1),	PFAM (Neur_chan_memb, Neur_chan_LBD), SMART (TRANS, SIGNAL, COIL, WD40)
9837	g9837.t2		1761	587	sp|P92208|JNK_DROMEXP_045104719.1	sp|P92208|JNK_DROME	Stress-activated protein kinase JNK	88.9	351	7.33e-232		XP_011262558.1	glutamate-gated chloride channel isoform X1 [Camponotus floridanus]	25.3	288	3.26e-09	74.9	7425.NV11313-PA	2.48e-10	68.9	GLUCL	Arthropoda	artNOG[6]	032BB@artNOG,09W3H@biNOG,0S3ZM@hymNOG,0SP93@inNOG,0V71Z@meNOG,0XPWH@NOG,12PJU@opiNOG,KOG3643@euNOG	Glutamate-gated chloride channel		GO:0000902(L=-1),GO:0006810(L=-1),GO:0006811(L=-1),GO:0006820(L=-1),GO:0006821(L=-1),GO:0007275(L=-1),GO:0007399(L=-1),GO:0008150(L=-1),GO:0009653(L=-1),GO:0009987(L=-1),GO:0015698(L=-1),GO:0016043(L=-1),GO:0022008(L=-1),GO:0030030(L=-1),GO:0030154(L=-1),GO:0030182(L=-1),GO:0031175(L=-1),GO:0032501(L=-1),GO:0032502(L=-1),GO:0032989(L=-1),GO:0032990(L=-1),GO:0034220(L=-1),GO:0048468(L=-1),GO:00486…	GO:0005575(L=-1),GO:0005623(L=-1),GO:0005886(L=-1),GO:0016020(L=-1),GO:0030054(L=-1),GO:0031224(L=-1),GO:0044425(L=-1),GO:0044456(L=-1),GO:0044464(L=-1),GO:0045202(L=-1),GO:0045211(L=-1),GO:0071944(L=-1),GO:0097060(L=-1),	GO:0003674(L=-1),GO:0005215(L=-1),GO:0005216(L=-1),GO:0005230(L=-1),GO:0005231(L=-1),GO:0005234(L=-1),GO:0005253(L=-1),GO:0005254(L=-1),GO:0008068(L=-1),GO:0008509(L=-1),GO:0015075(L=-1),GO:0015103(L=-1),GO:0015108(L=-1),GO:0015267(L=-1),GO:0015276(L=-1),GO:0022803(L=-1),GO:0022834(L=-1),GO:0022836(L=-1),GO:0022839(L=-1),GO:0022857(L=-1),	PFAM (Neur_chan_memb, Neur_chan_LBD), SMART (TRANS, SIGNAL, COIL)
9840	g9840.t1		2463	821	XP_050728049.1							XP_045120654.1	glutamate-gated chloride channel-like isoform X2 [Portunus trituberculatus]	64.4	253	3.91e-103	75.2	7460.GB11639-PA	1.61e-40	152	GLUCL	Arthropoda	artNOG[6]	032BB@artNOG,09W3H@biNOG,0S3ZM@hymNOG,0SP93@inNOG,0V71Z@meNOG,0XPWH@NOG,12PJU@opiNOG,KOG3643@euNOG	Glutamate-gated chloride channel		GO:0000902(L=-1),GO:0006810(L=-1),GO:0006811(L=-1),GO:0006820(L=-1),GO:0006821(L=-1),GO:0007275(L=-1),GO:0007399(L=-1),GO:0008150(L=-1),GO:0009653(L=-1),GO:0009987(L=-1),GO:0015698(L=-1),GO:0016043(L=-1),GO:0022008(L=-1),GO:0030030(L=-1),GO:0030154(L=-1),GO:0030182(L=-1),GO:0031175(L=-1),GO:0032501(L=-1),GO:0032502(L=-1),GO:0032989(L=-1),GO:0032990(L=-1),GO:0034220(L=-1),GO:0048468(L=-1),GO:00486…	GO:0005575(L=-1),GO:0005623(L=-1),GO:0005886(L=-1),GO:0016020(L=-1),GO:0030054(L=-1),GO:0031224(L=-1),GO:0044425(L=-1),GO:0044456(L=-1),GO:0044464(L=-1),GO:0045202(L=-1),GO:0045211(L=-1),GO:0071944(L=-1),GO:0097060(L=-1),	GO:0003674(L=-1),GO:0005215(L=-1),GO:0005216(L=-1),GO:0005230(L=-1),GO:0005231(L=-1),GO:0005234(L=-1),GO:0005253(L=-1),GO:0005254(L=-1),GO:0008068(L=-1),GO:0008509(L=-1),GO:0015075(L=-1),GO:0015103(L=-1),GO:0015108(L=-1),GO:0015267(L=-1),GO:0015276(L=-1),GO:0022803(L=-1),GO:0022834(L=-1),GO:0022836(L=-1),GO:0022839(L=-1),GO:0022857(L=-1),	PFAM (Neur_chan_memb, Neur_chan_LBD), SMART (TRANS, SIGNAL, COIL)
Acetylcholine receptor (nAChR)
976	g976.t1	23	1371	457	sp|P09479|ACHA_CHICKXP_050697863.1	sp|P09479|ACHA_CHICK	Acetylcholine receptor subunit alpha	35.5	155	2.01e-22
977	g977.t1		2460	820	sp|P23414|ACH1_SCHGRXP_050730680.1	sp|P23414|ACH1_SCHGR	Acetylcholine receptor subunit alpha-L1	47.8	324	3.67e-102
989	g989.t1		1272	424	sp|P23414|ACH1_SCHGRXP_045113774.1	sp|P23414|ACH1_SCHGR	Acetylcholine receptor subunit alpha-L1	29.4	340	3.19e-35		XP_050709973.1	cell adhesion molecule Dscam2-like [Eriocheir sinensis]	81.6	136	6.46e-67	50.6	7176.CPIJ006178-PA	1.08e-24	103	DSCAM	Eukaryotes	euNOG[57]	0XPX0@NOG,KOG3510@euNOG	Cell adhesion molecule					PFAM (I-set, fn3, ig, V-set, C2-set_2, TSP_1, LRR_1, Laminin_EGF), SMART (FN3, IGc2, IG, TRANS, IG_like, SIGNAL, LRR, TSP1, EGF_Lam, COIL, LRR_TYP)
993	g993.t1		363	121	sp|P91766|ACH1_MANSE	sp|P91766|ACH1_MANSE	Acetylcholine receptor subunit alpha-like	69.1	55	2.32e-17
996	g996.t1		996	332	sp|P91766|ACH1_MANSEXP_050738278.1	sp|P91766|ACH1_MANSE	Acetylcholine receptor subunit alpha-like	60.2	93	5.32e-28		XP_045110159.1	leucine zipper putative tumor suppressor 2 homolog isoform X1 [Portunus trituberculatus]	84.1	673	1.33e-243	99.4	7070.TC004530-PA	1.38e-30	134		Arthropoda	artNOG[6]	0340Z@artNOG,09WFD@biNOG,0IGJE@euNOG,0SQQ4@inNOG,0V7DX@meNOG,11JZA@NOG,135F0@opiNOG	Fez1					PFAM (Fez1), SMART (COIL)
997	g997.t1		3345	1115	sp|P91766|ACH1_MANSE	sp|P91766|ACH1_MANSE	Acetylcholine receptor subunit alpha-like	75.7	74	1.42e-27
1003	g1003.t1		1716	572	sp|P91766|ACH1_MANSEXP_045120668.1	sp|P91766|ACH1_MANSE	Acetylcholine receptor subunit alpha-like	53.8	546	1.31e-168
1017	g1017.t1		1533	511	sp|P09478|ACH1_DROMEXP_045116268.1	sp|P09478|ACH1_DROME	Acetylcholine receptor subunit alpha-like 1	62.6	511	3.09e-214
1040	g1040.t1		321	107	sp|P09478|ACH1_DROME	sp|P09478|ACH1_DROME	Acetylcholine receptor subunit alpha-like 1	85.1	47	4.67e-19
1042	g1042.t1		378	126	sp|P17644|ACH2_DROMEXP_037804369.1	sp|P17644|ACH2_DROME	Acetylcholine receptor subunit alpha-like 2	71.9	57	4.4e-18
1043	g1043.t1		1587	529	sp|P17644|ACH2_DROMEXP_045116269.1	sp|P17644|ACH2_DROME	Acetylcholine receptor subunit alpha-like 2	61.2	490	3.89e-202		XP_045110235.1	LOW QUALITY PROTEIN: fatty acid-binding protein-like [Portunus trituberculatus]	84	106	7.04e-55	99.1	7460.GB15299-PA	7.29e-24	94.4		Arthropoda	artNOG[6]	0383G@artNOG,0A6YB@biNOG,0S8I2@hymNOG,0SV0E@inNOG,0VHSH@meNOG,11US8@NOG,13Q3E@opiNOG,KOG4015@euNOG	fatty acid-binding protein	3320	GO:0003008(L=-1),GO:0006810(L=-1),GO:0007610(L=-1),GO:0007611(L=-1),GO:0007613(L=-1),GO:0007616(L=-1),GO:0008150(L=-1),GO:0032501(L=-1),GO:0050877(L=-1),GO:0050890(L=-1),GO:0050896(L=-1),GO:0051179(L=-1),GO:0051234(L=-1),	GO:0005575(L=-1),GO:0005622(L=-1),GO:0005623(L=-1),GO:0005856(L=-1),GO:0005875(L=-1),GO:0015630(L=-1),GO:0032991(L=-1),GO:0043226(L=-1),GO:0043228(L=-1),GO:0043229(L=-1),GO:0043232(L=-1),GO:0044422(L=-1),GO:0044424(L=-1),GO:0044430(L=-1),GO:0044446(L=-1),GO:0044464(L=-1),	GO:0003674(L=-1),GO:0005215(L=-1),GO:0005488(L=-1),GO:0005504(L=-1),GO:0008289(L=-1),GO:0031406(L=-1),GO:0033293(L=-1),GO:0043167(L=-1),GO:0043168(L=-1),	PFAM (Lipocalin)
1044	g1044.t1		1272	424	sp|A8WQK3|ACH1_CAEBRXP_045113774.1	sp|A8WQK3|ACH1_CAEBR	Acetylcholine receptor subunit alpha-type acr-16	28.2	301	1.78e-32		XP_045110231.1	uncharacterized protein LOC123504046 [Portunus trituberculatus]	72.9	388	5.57e-193	99.7
1045	g1045.t1		981	327	sp|A8WQK3|ACH1_CAEBR	sp|A8WQK3|ACH1_CAEBR	Acetylcholine receptor subunit alpha-type acr-16	58.2	91	4.22e-32
1093	g1093.t1		990	330	sp|A8WQK3|ACH1_CAEBRXP_025831215.1	sp|A8WQK3|ACH1_CAEBR	Acetylcholine receptor subunit alpha-type acr-16	33.3	213	1.51e-30
1106	g1106.t1		2310	770	sp|A8WQK3|ACH1_CAEBRXP_045132390.1	sp|A8WQK3|ACH1_CAEBR	Acetylcholine receptor subunit alpha-type acr-16	30.1	485	4.99e-61
17369	g17369.t1		2430	810	sp|Q9I8C7|ACH10_CHICKXP_045124559.1	sp|Q9I8C7|ACH10_CHICK	Neuronal acetylcholine receptor subunit alpha-10	40.4	359	1.66e-94		XP_045102074.1	LOW QUALITY PROTEIN: coactosin-like protein [Portunus trituberculatus]	96.6	146	4.09e-92	75.9	13037.EHJ75478	6.57e-57	186		Arthropoda	artNOG[6]	03H9Y@artNOG,0B3T5@biNOG,0INZX@euNOG,0T3SH@inNOG,0TI9D@lepNOG,0WG7H@meNOG,11QQE@NOG,13C02@opiNOG	Cofilin/tropomyosin-type actin-binding protein			GO:0005575(L=-1),GO:0005622(L=-1),GO:0005623(L=-1),GO:0044464(L=-1),	GO:0003674(L=-1),GO:0003779(L=-1),GO:0005488(L=-1),GO:0005515(L=-1),GO:0008092(L=-1),	PFAM (Cofilin_ADF), SMART (ADF, COIL)
17371	g17371.t1		282	94	sp|P12389|ACHA2_RAT	sp|P12389|ACHA2_RAT	Neuronal acetylcholine receptor subunit alpha-2	48.1	54	2.62e-08		XP_045101647.1	mitogen-activated protein kinase 14-like isoform X1 [Portunus trituberculatus]	97.8	365	1.28e-261	99.7	7460.GB15606-PA	5.5e-207	577	P38B	Arthropoda	artNOG[6]	0348R@artNOG,09UX7@biNOG,0SQXU@inNOG,0V5X0@meNOG,0XNY0@NOG,12NDT@opiNOG,KOG0660@euNOG	p38 map kinase	4.0104e+115	GO:0000165(L=-1),GO:0000302(L=-1),GO:0001932(L=-1),GO:0001934(L=-1),GO:0002165(L=-1),GO:0002251(L=-1),GO:0002376(L=-1),GO:0002385(L=-1),GO:0002682(L=-1),GO:0002683(L=-1),GO:0002759(L=-1),GO:0002831(L=-1),GO:0002832(L=-1),GO:0002920(L=-1),GO:0002921(L=-1),GO:0006468(L=-1),GO:0006793(L=-1),GO:0006796(L=-1),GO:0006950(L=-1),GO:0006952(L=-1),GO:0006955(L=-1),GO:0006970(L=-1),GO:0006979(L=-1),GO:00071…	GO:0005575(L=-1),GO:0005622(L=-1),GO:0005623(L=-1),GO:0005634(L=-1),GO:0043226(L=-1),GO:0043227(L=-1),GO:0043229(L=-1),GO:0043231(L=-1),GO:0044424(L=-1),GO:0044464(L=-1),	GO:0000166(L=-1),GO:0001882(L=-1),GO:0001883(L=-1),GO:0003674(L=-1),GO:0003824(L=-1),GO:0004672(L=-1),GO:0004674(L=-1),GO:0004702(L=-1),GO:0004707(L=-1),GO:0004871(L=-1),GO:0005057(L=-1),GO:0005488(L=-1),GO:0005524(L=-1),GO:0016301(L=-1),GO:0016740(L=-1),GO:0016772(L=-1),GO:0016773(L=-1),GO:0017076(L=-1),GO:0030554(L=-1),GO:0032549(L=-1),GO:0032550(L=-1),GO:0032553(L=-1),GO:0032555(L=-1),GO:00325…	PFAM (Pkinase_Tyr, Pkinase, Kdo), SMART (S_TKc)
17373	g17373.t1		627	209	sp|P49582|ACHA7_MOUSEXP_025831215.1	sp|P49582|ACHA7_MOUSE	Neuronal acetylcholine receptor subunit alpha-7	30.6	183	1.08e-15		XP_045101650.1	uncharacterized protein LOC123498537 isoform X1 [Portunus trituberculatus]	54.5	165	1.92e-43	85.4
17374	g17374.t1		717	239	sp|P49582|ACHA7_MOUSE	sp|P49582|ACHA7_MOUSE	Neuronal acetylcholine receptor subunit alpha-7	42.9	63	1.05e-07		XP_045102284.1	uncharacterized protein LOC123498870 [Portunus trituberculatus]	90.8	131	1.14e-76	98.5
17375	g17375.t1		849	283	sp|P22770|ACHA7_CHICK	sp|P22770|ACHA7_CHICK	Neuronal acetylcholine receptor subunit alpha-7	59.4	160	3.41e-66		XP_045101573.1	LOW QUALITY PROTEIN: phospholipase D alpha 1-like [Portunus trituberculatus]	91.1	765	0	99.9	4577.GRMZM2G438378_P01	1.47e-208	619		Viridiplantae	virNOG[6]	0TJH2@lilNOG,15GB4@poaNOG,1BCJZ@strNOG,1DQHQ@virNOG,COG1502@NOG,KOG1329@euNOG	Hydrolyzes glycerol-phospholipids at the terminal phosphodiesteric bond (By similarity)	5.64565e+25	GO:0006066(L=-1),GO:0006576(L=-1),GO:0006629(L=-1),GO:0006644(L=-1),GO:0006650(L=-1),GO:0006793(L=-1),GO:0006796(L=-1),GO:0006807(L=-1),GO:0007275(L=-1),GO:0008150(L=-1),GO:0008152(L=-1),GO:0009056(L=-1),GO:0009308(L=-1),GO:0009787(L=-1),GO:0009789(L=-1),GO:0009791(L=-1),GO:0009845(L=-1),GO:0009966(L=-1),GO:0009967(L=-1),GO:0009987(L=-1),GO:0010035(L=-1),GO:0010038(L=-1),GO:0010119(L=-1),GO:00106…	GO:0005575(L=-1),GO:0005622(L=-1),GO:0005623(L=-1),GO:0005634(L=-1),GO:0005737(L=-1),GO:0005739(L=-1),GO:0005886(L=-1),GO:0009507(L=-1),GO:0009526(L=-1),GO:0009536(L=-1),GO:0009941(L=-1),GO:0016020(L=-1),GO:0030135(L=-1),GO:0030136(L=-1),GO:0031410(L=-1),GO:0031967(L=-1),GO:0031975(L=-1),GO:0031982(L=-1),GO:0043226(L=-1),GO:0043227(L=-1),GO:0043229(L=-1),GO:0043231(L=-1),GO:0044422(L=-1),GO:00444…	GO:0003674(L=-1),GO:0003824(L=-1),GO:0004620(L=-1),GO:0004630(L=-1),GO:0005488(L=-1),GO:0005509(L=-1),GO:0005543(L=-1),GO:0005546(L=-1),GO:0008081(L=-1),GO:0008289(L=-1),GO:0016298(L=-1),GO:0016787(L=-1),GO:0016788(L=-1),GO:0035091(L=-1),GO:0042578(L=-1),GO:0043167(L=-1),GO:0043168(L=-1),GO:0043169(L=-1),GO:0046872(L=-1),GO:0070290(L=-1),GO:1901981(L=-1),	PFAM (PLDc, C2, PLD_C), SMART (PLDc, C2)
17379	g17379.t1		1596	532	sp|P22770|ACHA7_CHICKXP_045124340.1	sp|P22770|ACHA7_CHICK	Neuronal acetylcholine receptor subunit alpha-7	35.8	517	1.17e-96		XP_045101562.1	phospholipase D alpha 1-like isoform X1 [Portunus trituberculatus]	89.4	831	0	99.9	4513.MLOC_77526.5	7.42e-199	593	13	Viridiplantae	virNOG[6]	0TJTF@lilNOG,15GMT@poaNOG,1BIJH@strNOG,1DWGR@virNOG,COG1502@NOG,KOG1329@euNOG	Hydrolyzes glycerol-phospholipids at the terminal phosphodiesteric bond (By similarity)	5.64565e+25	GO:0006066(L=-1),GO:0006576(L=-1),GO:0006629(L=-1),GO:0006644(L=-1),GO:0006650(L=-1),GO:0006793(L=-1),GO:0006796(L=-1),GO:0006807(L=-1),GO:0008150(L=-1),GO:0008152(L=-1),GO:0009056(L=-1),GO:0009308(L=-1),GO:0009987(L=-1),GO:0016042(L=-1),GO:0019637(L=-1),GO:0034641(L=-1),GO:0042439(L=-1),GO:0044237(L=-1),GO:0044238(L=-1),GO:0044255(L=-1),GO:0044281(L=-1),GO:0046470(L=-1),GO:0046486(L=-1),GO:00717…	GO:0005575(L=-1),GO:0016020(L=-1),	GO:0003674(L=-1),GO:0003824(L=-1),GO:0004620(L=-1),GO:0004630(L=-1),GO:0005488(L=-1),GO:0005509(L=-1),GO:0008081(L=-1),GO:0016298(L=-1),GO:0016787(L=-1),GO:0016788(L=-1),GO:0042578(L=-1),GO:0043167(L=-1),GO:0043169(L=-1),GO:0046872(L=-1),GO:0070290(L=-1),	PFAM (PLDc, C2, PLD_C), SMART (PLDc, C2)
17380	g17380.t1		1191	397	sp|P22770|ACHA7_CHICKXP_042238657.1	sp|P22770|ACHA7_CHICK	Neuronal acetylcholine receptor subunit alpha-7	33.2	295	1.82e-44		XP_045102097.1	LOW QUALITY PROTEIN: DNA repair and recombination protein RAD54B-like [Portunus trituberculatus]	81.5	955	0	99.8	59729.ENSTGUP00000012245	1.12e-282	815	RAD54B	Aves	aveNOG[1]	04HPK@aveNOG,09XTC@biNOG,0DKJ5@chorNOG,0V8QW@meNOG,12PSK@opiNOG,1CVDA@veNOG,COG0553@NOG,KOG0390@euNOG	SNF2 family N-terminal domain	3440	GO:0000724(L=-1),GO:0000725(L=-1),GO:0006139(L=-1),GO:0006152(L=-1),GO:0006163(L=-1),GO:0006195(L=-1),GO:0006200(L=-1),GO:0006259(L=-1),GO:0006281(L=-1),GO:0006302(L=-1),GO:0006310(L=-1),GO:0006725(L=-1),GO:0006753(L=-1),GO:0006793(L=-1),GO:0006796(L=-1),GO:0006807(L=-1),GO:0006950(L=-1),GO:0006974(L=-1),GO:0008150(L=-1),GO:0008152(L=-1),GO:0009056(L=-1),GO:0009116(L=-1),GO:0009117(L=-1),GO:00091…	GO:0005575(L=-1),GO:0005622(L=-1),GO:0005623(L=-1),GO:0005634(L=-1),GO:0043226(L=-1),GO:0043227(L=-1),GO:0043229(L=-1),GO:0043231(L=-1),GO:0044424(L=-1),GO:0044464(L=-1),	GO:0000166(L=-1),GO:0001882(L=-1),GO:0001883(L=-1),GO:0003674(L=-1),GO:0003676(L=-1),GO:0003677(L=-1),GO:0003824(L=-1),GO:0004386(L=-1),GO:0005488(L=-1),GO:0005524(L=-1),GO:0008094(L=-1),GO:0015616(L=-1),GO:0016462(L=-1),GO:0016787(L=-1),GO:0016817(L=-1),GO:0016818(L=-1),GO:0016887(L=-1),GO:0017076(L=-1),GO:0017111(L=-1),GO:0030554(L=-1),GO:0032549(L=-1),GO:0032550(L=-1),GO:0032553(L=-1),GO:00325…	PFAM (Helicase_C, SNF2_N, ResIII, HDA2-3), SMART (DEXDc, HELICc)
17381	g17381.t1		1605	535	sp|Q9PTS8|ACHA9_CHICKXP_045135240.1	sp|Q9PTS8|ACHA9_CHICK	Neuronal acetylcholine receptor subunit alpha-9	23.3	279	2.58e-14		XP_045101639.1	protein zntC-like isoform X2 [Portunus trituberculatus]	80.7	460	1.23e-209	90.9	6669.DappuP308636	4.66e-53	190		Arthropoda	artNOG[6]	03ACM@artNOG,0A38M@biNOG,0VE39@meNOG,11GP2@NOG,13MH3@opiNOG,KOG1558@euNOG	ZIP Zinc transporter		GO:0006810(L=-1),GO:0006811(L=-1),GO:0006812(L=-1),GO:0008150(L=-1),GO:0009987(L=-1),GO:0030001(L=-1),GO:0034220(L=-1),GO:0051179(L=-1),GO:0051234(L=-1),GO:0055085(L=-1),	GO:0005575(L=-1),GO:0016020(L=-1),	GO:0003674(L=-1),GO:0005215(L=-1),GO:0008324(L=-1),GO:0015075(L=-1),GO:0022857(L=-1),GO:0046873(L=-1),	PFAM (Zip), SMART (TRANS, SIGNAL)
1109	g1109.t1		270	90	sp|P49579|ACHB_XENLA	sp|P49579|ACHB_XENLA	Acetylcholine receptor subunit beta (Fragment)	45.5	44	0.000364
1127	g1127.t1		3645	1215	sp|P04755|ACH3_DROMEXP_045122759.1	sp|P04755|ACH3_DROME	Acetylcholine receptor subunit beta-like 1	47.5	162	6.63e-45
1132	g1132.t1		642	214	sp|P04755|ACH3_DROME	sp|P04755|ACH3_DROME	Acetylcholine receptor subunit beta-like 1	87.9	58	1.38e-25
1136	g1136.t1		1551	517	sp|P04755|ACH3_DROMEXP_050687204.1	sp|P04755|ACH3_DROME	Acetylcholine receptor subunit beta-like 1	78.3	420	1.28e-225		XP_045110352.1	uncharacterized protein LOC123504105 isoform X1 [Portunus trituberculatus]	86.7	898	0	98.1	6669.DappuP304351	3.44e-34	147		Arthropoda	artNOG[6]	03AE7@artNOG,0AQW7@biNOG,0W3EC@meNOG,0XRZC@NOG,13J1Q@opiNOG,KOG3575@euNOG	HOLI		GO:0006139(L=-1),GO:0006351(L=-1),GO:0006355(L=-1),GO:0006725(L=-1),GO:0006807(L=-1),GO:0007154(L=-1),GO:0007165(L=-1),GO:0008150(L=-1),GO:0008152(L=-1),GO:0009058(L=-1),GO:0009059(L=-1),GO:0009719(L=-1),GO:0009725(L=-1),GO:0009755(L=-1),GO:0009889(L=-1),GO:0009987(L=-1),GO:0010033(L=-1),GO:0010467(L=-1),GO:0010468(L=-1),GO:0010556(L=-1),GO:0014070(L=-1),GO:0016070(L=-1),GO:0018130(L=-1),GO:00192…	GO:0005575(L=-1),GO:0005622(L=-1),GO:0005623(L=-1),GO:0005634(L=-1),GO:0043226(L=-1),GO:0043227(L=-1),GO:0043229(L=-1),GO:0043231(L=-1),GO:0044424(L=-1),GO:0044464(L=-1),	GO:0003674(L=-1),GO:0003676(L=-1),GO:0003677(L=-1),GO:0003700(L=-1),GO:0003707(L=-1),GO:0004871(L=-1),GO:0005488(L=-1),GO:0008270(L=-1),GO:0038023(L=-1),GO:0043167(L=-1),GO:0043169(L=-1),GO:0043565(L=-1),GO:0046872(L=-1),GO:0046914(L=-1),GO:0060089(L=-1),GO:0097159(L=-1),GO:1901363(L=-1),	PFAM (Hormone_recep, zf-C4), SMART (ZnF_C4, HOLI)
1145	g1145.t2		1452	484	sp|P25162|ACH4_DROMEXP_045116273.1	sp|P25162|ACH4_DROME	Acetylcholine receptor subunit beta-like 2	63.9	399	4.19e-168		XP_045110509.1	protein piccolo-like isoform X1 [Portunus trituberculatus]	57.4	491	1.05e-151	99.7	7897.ENSLACP00000010415	3.05e-08	62	AVEN	Animals	meNOG[21]	09Y4P@biNOG,0DJHU@chorNOG,0IKTA@euNOG,0V924@meNOG,11U7Z@NOG,13NRW@opiNOG,1CUA9@veNOG	Apoptosis, caspase activation inhibitor		GO:0006915(L=-1),GO:0008150(L=-1),GO:0008219(L=-1),GO:0009987(L=-1),GO:0010941(L=-1),GO:0012501(L=-1),GO:0016265(L=-1),GO:0042981(L=-1),GO:0043066(L=-1),GO:0043067(L=-1),GO:0043069(L=-1),GO:0048519(L=-1),GO:0048523(L=-1),GO:0050789(L=-1),GO:0050794(L=-1),GO:0060548(L=-1),GO:0065007(L=-1),	GO:0005575(L=-1),GO:0005622(L=-1),GO:0005623(L=-1),GO:0012505(L=-1),GO:0016020(L=-1),GO:0044464(L=-1),
856	g856.t1		636	212								XP_045132780.1	acetylcholine receptor subunit alpha-1-A-like [Portunus trituberculatus]	68.4	339	5.02e-141	99.7
857	g857.t1		459	153	sp|Q8VC74|COX18_MOUSEXP_042231731.1	sp|Q8VC74|COX18_MOUSE	Cytochrome c oxidase assembly protein COX18, mitochondrial	49.6	117	1.84e-31		XP_045132390.1	acetylcholine receptor subunit alpha-1-B-like [Portunus trituberculatus]	68.4	709	0	90.4	7460.GB17254-PA	2.16e-74	258		Arthropoda	artNOG[6]	036FJ@artNOG,09TGF@biNOG,0S6HX@hymNOG,0STCZ@inNOG,0V4FG@meNOG,0XQGR@NOG,12SGS@opiNOG,KOG3645@euNOG	nicotinic acetylcholine receptor		GO:0006810(L=-1),GO:0006811(L=-1),GO:0006812(L=-1),GO:0008150(L=-1),GO:0009987(L=-1),GO:0034220(L=-1),GO:0051179(L=-1),GO:0051234(L=-1),GO:0055085(L=-1),	GO:0005575(L=-1),GO:0005623(L=-1),GO:0005886(L=-1),GO:0016020(L=-1),GO:0030054(L=-1),GO:0031224(L=-1),GO:0044425(L=-1),GO:0044456(L=-1),GO:0044464(L=-1),GO:0045202(L=-1),GO:0045211(L=-1),GO:0071944(L=-1),GO:0097060(L=-1),	GO:0003674(L=-1),GO:0005215(L=-1),GO:0005216(L=-1),GO:0005230(L=-1),GO:0005231(L=-1),GO:0005261(L=-1),GO:0008324(L=-1),GO:0015075(L=-1),GO:0015267(L=-1),GO:0015276(L=-1),GO:0022803(L=-1),GO:0022834(L=-1),GO:0022836(L=-1),GO:0022839(L=-1),GO:0022857(L=-1),	PFAM (Neur_chan_LBD, Neur_chan_memb), SMART (TRANS, COIL)
860	g860.t1		294	98								XP_045116269.1	acetylcholine receptor subunit alpha-L1-like [Portunus trituberculatus]	93.9	488	0	91.9	7091.BGIBMGA012422-TA	2.5e-204	585	NACHRA2	Arthropoda	artNOG[6]	032X9@artNOG,09TR5@biNOG,0ST2S@inNOG,0TCUW@lepNOG,0V4QE@meNOG,0XQGR@NOG,12NBU@opiNOG,KOG3645@euNOG	Acetylcholine Receptor		GO:0006810(L=-1),GO:0006811(L=-1),GO:0006812(L=-1),GO:0008150(L=-1),GO:0009987(L=-1),GO:0034220(L=-1),GO:0051179(L=-1),GO:0051234(L=-1),GO:0055085(L=-1),	GO:0005575(L=-1),GO:0005623(L=-1),GO:0005886(L=-1),GO:0005892(L=-1),GO:0016020(L=-1),GO:0030054(L=-1),GO:0031224(L=-1),GO:0031226(L=-1),GO:0032991(L=-1),GO:0034702(L=-1),GO:0043235(L=-1),GO:0044425(L=-1),GO:0044456(L=-1),GO:0044459(L=-1),GO:0044464(L=-1),GO:0045202(L=-1),GO:0045211(L=-1),GO:0071944(L=-1),GO:0097060(L=-1),	GO:0003674(L=-1),GO:0005215(L=-1),GO:0005216(L=-1),GO:0005230(L=-1),GO:0005231(L=-1),GO:0005261(L=-1),GO:0008324(L=-1),GO:0015075(L=-1),GO:0015267(L=-1),GO:0015276(L=-1),GO:0022803(L=-1),GO:0022834(L=-1),GO:0022836(L=-1),GO:0022839(L=-1),GO:0022857(L=-1),	PFAM (Neur_chan_LBD, Neur_chan_memb), SMART (TRANS, SIGNAL)
861	g861.t1		645	215	sp|Q8VC74|COX18_MOUSE	sp|Q8VC74|COX18_MOUSE	Cytochrome c oxidase assembly protein COX18, mitochondrial	42.8	152	1.08e-39		XP_045116268.1	acetylcholine receptor subunit alpha-like 1 [Portunus trituberculatus]	97.7	472	0	92.4	7070.TC001018-PA	1.04e-223	633		Arthropoda	artNOG[6]	03548@artNOG,09TR5@biNOG,0SRRB@inNOG,0V4QE@meNOG,0XQGR@NOG,12NBU@opiNOG,KOG3645@euNOG	Acetylcholine Receptor		GO:0006810(L=-1),GO:0006811(L=-1),GO:0006812(L=-1),GO:0008150(L=-1),GO:0009987(L=-1),GO:0034220(L=-1),GO:0051179(L=-1),GO:0051234(L=-1),GO:0055085(L=-1),	GO:0005575(L=-1),GO:0005623(L=-1),GO:0005886(L=-1),GO:0005892(L=-1),GO:0016020(L=-1),GO:0030054(L=-1),GO:0031224(L=-1),GO:0031226(L=-1),GO:0032991(L=-1),GO:0034702(L=-1),GO:0043235(L=-1),GO:0044425(L=-1),GO:0044456(L=-1),GO:0044459(L=-1),GO:0044464(L=-1),GO:0045202(L=-1),GO:0045211(L=-1),GO:0071944(L=-1),GO:0097060(L=-1),	GO:0003674(L=-1),GO:0005215(L=-1),GO:0005216(L=-1),GO:0005230(L=-1),GO:0005231(L=-1),GO:0005261(L=-1),GO:0008324(L=-1),GO:0015075(L=-1),GO:0015267(L=-1),GO:0015276(L=-1),GO:0022803(L=-1),GO:0022834(L=-1),GO:0022836(L=-1),GO:0022839(L=-1),GO:0022857(L=-1),	PFAM (Neur_chan_LBD, Neur_chan_memb), SMART (TRANS, SIGNAL)
862	g862.t1		375	125								XP_050738278.1	acetylcholine receptor subunit alpha-like isoform X1 [Eriocheir sinensis]	95.6	183	4.33e-128	55.1	121225.PHUM049620-PA	9.74e-42	159		Arthropoda	artNOG[6]	036C9@artNOG,09TR5@biNOG,0ST8G@inNOG,0V4QE@meNOG,0XQGR@NOG,12NBU@opiNOG,KOG3645@euNOG	Acetylcholine Receptor		GO:0006810(L=-1),GO:0006811(L=-1),GO:0006812(L=-1),GO:0008150(L=-1),GO:0009987(L=-1),GO:0034220(L=-1),GO:0051179(L=-1),GO:0051234(L=-1),GO:0055085(L=-1),	GO:0005575(L=-1),GO:0005623(L=-1),GO:0005886(L=-1),GO:0005892(L=-1),GO:0016020(L=-1),GO:0030054(L=-1),GO:0031224(L=-1),GO:0031226(L=-1),GO:0032991(L=-1),GO:0034702(L=-1),GO:0043235(L=-1),GO:0044425(L=-1),GO:0044456(L=-1),GO:0044459(L=-1),GO:0044464(L=-1),GO:0045202(L=-1),GO:0045211(L=-1),GO:0071944(L=-1),GO:0097060(L=-1),	GO:0003674(L=-1),GO:0005215(L=-1),GO:0005216(L=-1),GO:0005230(L=-1),GO:0005231(L=-1),GO:0005261(L=-1),GO:0008324(L=-1),GO:0015075(L=-1),GO:0015267(L=-1),GO:0015276(L=-1),GO:0022803(L=-1),GO:0022834(L=-1),GO:0022836(L=-1),GO:0022839(L=-1),GO:0022857(L=-1),	PFAM (Neur_chan_LBD, Neur_chan_memb), SMART (TRANS, SIGNAL)
863	g863.t1		2151	717	sp|P49735|MCM2_DROME	sp|P49735|MCM2_DROME	DNA replication licensing factor Mcm2	50.1	349	2.79e-77		XP_045120668.1	acetylcholine receptor subunit alpha-like isoform X2 [Portunus trituberculatus]	82	561	0	98.1	7070.TC004383-PA	6.27e-188	545		Arthropoda	artNOG[6]	035US@artNOG,09TR5@biNOG,0SSJS@inNOG,0V4QE@meNOG,0XQGR@NOG,12NBU@opiNOG,KOG3645@euNOG	Acetylcholine Receptor		GO:0006810(L=-1),GO:0006811(L=-1),GO:0006812(L=-1),GO:0008150(L=-1),GO:0009987(L=-1),GO:0034220(L=-1),GO:0051179(L=-1),GO:0051234(L=-1),GO:0055085(L=-1),	GO:0005575(L=-1),GO:0005623(L=-1),GO:0005886(L=-1),GO:0016020(L=-1),GO:0030054(L=-1),GO:0031224(L=-1),GO:0044425(L=-1),GO:0044456(L=-1),GO:0044464(L=-1),GO:0045202(L=-1),GO:0045211(L=-1),GO:0071944(L=-1),GO:0097060(L=-1),	GO:0003674(L=-1),GO:0005215(L=-1),GO:0005216(L=-1),GO:0005230(L=-1),GO:0005231(L=-1),GO:0005261(L=-1),GO:0008324(L=-1),GO:0015075(L=-1),GO:0015267(L=-1),GO:0015276(L=-1),GO:0022803(L=-1),GO:0022834(L=-1),GO:0022836(L=-1),GO:0022839(L=-1),GO:0022857(L=-1),	PFAM (Neur_chan_LBD, Neur_chan_memb), SMART (TRANS, SIGNAL)
864	g864.t1		1041	347	sp|A4Z944|ZBED5_CANLF	sp|A4Z944|ZBED5_CANLF	Zinc finger BED domain-containing protein 5	33.9	118	4.9e-15		XP_025831215.1	acetylcholine receptor subunit alpha-type acr-16-like [Agrilus planipennis]	53.3	167	7.29e-48	78.5	7070.TC013633-PA	8.91e-49	172		Arthropoda	artNOG[6]	032MS@artNOG,0A0JM@biNOG,0SPHS@inNOG,0VBG1@meNOG,0XQGR@NOG,12NBU@opiNOG,KOG3645@euNOG	nicotinic acetylcholine receptor		GO:0006810(L=-1),GO:0006811(L=-1),GO:0006812(L=-1),GO:0008150(L=-1),GO:0009636(L=-1),GO:0009987(L=-1),GO:0017085(L=-1),GO:0019725(L=-1),GO:0034220(L=-1),GO:0042221(L=-1),GO:0042592(L=-1),GO:0046716(L=-1),GO:0050896(L=-1),GO:0051179(L=-1),GO:0051234(L=-1),GO:0055085(L=-1),GO:0060249(L=-1),GO:0065007(L=-1),GO:0065008(L=-1),	GO:0005575(L=-1),GO:0005623(L=-1),GO:0005886(L=-1),GO:0005892(L=-1),GO:0016020(L=-1),GO:0030054(L=-1),GO:0031224(L=-1),GO:0031226(L=-1),GO:0032991(L=-1),GO:0034702(L=-1),GO:0043235(L=-1),GO:0044425(L=-1),GO:0044456(L=-1),GO:0044459(L=-1),GO:0044464(L=-1),GO:0045202(L=-1),GO:0045211(L=-1),GO:0071944(L=-1),GO:0097060(L=-1),	GO:0003674(L=-1),GO:0005215(L=-1),GO:0005216(L=-1),GO:0005230(L=-1),GO:0005231(L=-1),GO:0005261(L=-1),GO:0008324(L=-1),GO:0015075(L=-1),GO:0015267(L=-1),GO:0015276(L=-1),GO:0022803(L=-1),GO:0022834(L=-1),GO:0022836(L=-1),GO:0022839(L=-1),GO:0022857(L=-1),	PFAM (Neur_chan_memb, Neur_chan_LBD), SMART (TRANS, SIGNAL, COIL)
865	g865.t1		1770	590	sp|Q6DIH3|MCM2_XENTRXP_045135733.1	sp|Q6DIH3|MCM2_XENTR	DNA replication licensing factor mcm2	72.1	578	1.01e-298		XP_025831215.1	acetylcholine receptor subunit alpha-type acr-16-like [Agrilus planipennis]	64	211	3.3e-75	61.2	7159.AAEL008055-PA	4.62e-76	248		Arthropoda	artNOG[6]	032MS@artNOG,0A0JM@biNOG,0GTAM@dipNOG,0SPHS@inNOG,0VBG1@meNOG,0XQGR@NOG,12NBU@opiNOG,KOG3645@euNOG	nicotinic acetylcholine receptor		GO:0006810(L=-1),GO:0006811(L=-1),GO:0006812(L=-1),GO:0008150(L=-1),GO:0009636(L=-1),GO:0009987(L=-1),GO:0017085(L=-1),GO:0019725(L=-1),GO:0034220(L=-1),GO:0042221(L=-1),GO:0042592(L=-1),GO:0046716(L=-1),GO:0050896(L=-1),GO:0051179(L=-1),GO:0051234(L=-1),GO:0055085(L=-1),GO:0060249(L=-1),GO:0065007(L=-1),GO:0065008(L=-1),	GO:0005575(L=-1),GO:0005623(L=-1),GO:0005886(L=-1),GO:0005892(L=-1),GO:0016020(L=-1),GO:0030054(L=-1),GO:0031224(L=-1),GO:0031226(L=-1),GO:0032991(L=-1),GO:0034702(L=-1),GO:0043235(L=-1),GO:0044425(L=-1),GO:0044456(L=-1),GO:0044459(L=-1),GO:0044464(L=-1),GO:0045202(L=-1),GO:0045211(L=-1),GO:0071944(L=-1),GO:0097060(L=-1),	GO:0003674(L=-1),GO:0005215(L=-1),GO:0005216(L=-1),GO:0005230(L=-1),GO:0005231(L=-1),GO:0005261(L=-1),GO:0008324(L=-1),GO:0015075(L=-1),GO:0015267(L=-1),GO:0015276(L=-1),GO:0022803(L=-1),GO:0022834(L=-1),GO:0022836(L=-1),GO:0022839(L=-1),GO:0022857(L=-1),	PFAM (Neur_chan_memb, Neur_chan_LBD), SMART (TRANS, SIGNAL, COIL)
867	g867.t1		2985	995	XP_045110294.1							XP_042238657.1	acetylcholine receptor subunit alpha-type unc-63-like [Homarus americanus]	49.7	316	3.2e-101	78.6	6669.DappuP66098	3.87e-60	207		Arthropoda	artNOG[6]	036FJ@artNOG,09TGF@biNOG,0V4FG@meNOG,0XQGR@NOG,12SGS@opiNOG,KOG3645@euNOG	nicotinic acetylcholine receptor		GO:0006810(L=-1),GO:0006811(L=-1),GO:0006812(L=-1),GO:0008150(L=-1),GO:0009987(L=-1),GO:0034220(L=-1),GO:0051179(L=-1),GO:0051234(L=-1),GO:0055085(L=-1),	GO:0005575(L=-1),GO:0005623(L=-1),GO:0005886(L=-1),GO:0016020(L=-1),GO:0030054(L=-1),GO:0031224(L=-1),GO:0044425(L=-1),GO:0044456(L=-1),GO:0044464(L=-1),GO:0045202(L=-1),GO:0045211(L=-1),GO:0071944(L=-1),GO:0097060(L=-1),	GO:0003674(L=-1),GO:0005215(L=-1),GO:0005216(L=-1),GO:0005230(L=-1),GO:0005231(L=-1),GO:0005261(L=-1),GO:0008324(L=-1),GO:0015075(L=-1),GO:0015267(L=-1),GO:0015276(L=-1),GO:0022803(L=-1),GO:0022834(L=-1),GO:0022836(L=-1),GO:0022839(L=-1),GO:0022857(L=-1),	PFAM (Neur_chan_LBD, Neur_chan_memb), SMART (TRANS, COIL)
16774	g16774.t1		1194	398	sp|Q5VST9|OBSCN_HUMANXP_045113691.1	sp|Q5VST9|OBSCN_HUMAN	Obscurin	26.5	185	3.75e-06		XP_045124340.1	neuronal acetylcholine receptor subunit alpha-10-like [Portunus trituberculatus]	87.9	531	0	98.5	6669.DappuP66098	6.85e-197	562		Arthropoda	artNOG[6]	036FJ@artNOG,09TGF@biNOG,0V4FG@meNOG,0XQGR@NOG,12SGS@opiNOG,KOG3645@euNOG	nicotinic acetylcholine receptor		GO:0006810(L=-1),GO:0006811(L=-1),GO:0006812(L=-1),GO:0008150(L=-1),GO:0009987(L=-1),GO:0034220(L=-1),GO:0051179(L=-1),GO:0051234(L=-1),GO:0055085(L=-1),	GO:0005575(L=-1),GO:0005623(L=-1),GO:0005886(L=-1),GO:0016020(L=-1),GO:0030054(L=-1),GO:0031224(L=-1),GO:0044425(L=-1),GO:0044456(L=-1),GO:0044464(L=-1),GO:0045202(L=-1),GO:0045211(L=-1),GO:0071944(L=-1),GO:0097060(L=-1),	GO:0003674(L=-1),GO:0005215(L=-1),GO:0005216(L=-1),GO:0005230(L=-1),GO:0005231(L=-1),GO:0005261(L=-1),GO:0008324(L=-1),GO:0015075(L=-1),GO:0015267(L=-1),GO:0015276(L=-1),GO:0022803(L=-1),GO:0022834(L=-1),GO:0022836(L=-1),GO:0022839(L=-1),GO:0022857(L=-1),	PFAM (Neur_chan_LBD, Neur_chan_memb), SMART (TRANS, COIL)
16776	g16776.t1		876	292	sp|Q0VD22|STK33_BOVINXP_023013885.1	sp|Q0VD22|STK33_BOVIN	Serine/threonine-protein kinase 33	28.5	274	9.57e-30		XP_045124559.1	neuronal acetylcholine receptor subunit alpha-10-like [Portunus trituberculatus]	85.9	505	3.3e-305	62.3	6669.DappuP66098	3.26e-185	543		Arthropoda	artNOG[6]	036FJ@artNOG,09TGF@biNOG,0V4FG@meNOG,0XQGR@NOG,12SGS@opiNOG,KOG3645@euNOG	nicotinic acetylcholine receptor		GO:0006810(L=-1),GO:0006811(L=-1),GO:0006812(L=-1),GO:0008150(L=-1),GO:0009987(L=-1),GO:0034220(L=-1),GO:0051179(L=-1),GO:0051234(L=-1),GO:0055085(L=-1),	GO:0005575(L=-1),GO:0005623(L=-1),GO:0005886(L=-1),GO:0016020(L=-1),GO:0030054(L=-1),GO:0031224(L=-1),GO:0044425(L=-1),GO:0044456(L=-1),GO:0044464(L=-1),GO:0045202(L=-1),GO:0045211(L=-1),GO:0071944(L=-1),GO:0097060(L=-1),	GO:0003674(L=-1),GO:0005215(L=-1),GO:0005216(L=-1),GO:0005230(L=-1),GO:0005231(L=-1),GO:0005261(L=-1),GO:0008324(L=-1),GO:0015075(L=-1),GO:0015267(L=-1),GO:0015276(L=-1),GO:0022803(L=-1),GO:0022834(L=-1),GO:0022836(L=-1),GO:0022839(L=-1),GO:0022857(L=-1),	PFAM (Neur_chan_LBD, Neur_chan_memb), SMART (TRANS, COIL)
16778	g16778.t1		807	269	XP_045113694.1							XP_050730680.1	neuronal acetylcholine receptor subunit alpha-10-like isoform X2 [Eriocheir sinensis]	94.8	542	0	66	6669.DappuP39496	4.46e-190	553		Animals	meNOG[21]	0VBG1@meNOG,0XQGR@NOG,12NBU@opiNOG,KOG3645@euNOG	Acetylcholine Receptor		GO:0006810(L=-1),GO:0006811(L=-1),GO:0006812(L=-1),GO:0008150(L=-1),GO:0009987(L=-1),GO:0034220(L=-1),GO:0051179(L=-1),GO:0051234(L=-1),GO:0055085(L=-1),	GO:0005575(L=-1),GO:0005623(L=-1),GO:0005886(L=-1),GO:0016020(L=-1),GO:0030054(L=-1),GO:0031224(L=-1),GO:0044425(L=-1),GO:0044456(L=-1),GO:0044464(L=-1),GO:0045202(L=-1),GO:0045211(L=-1),GO:0071944(L=-1),GO:0097060(L=-1),	GO:0003674(L=-1),GO:0005215(L=-1),GO:0005216(L=-1),GO:0005230(L=-1),GO:0005231(L=-1),GO:0005261(L=-1),GO:0008324(L=-1),GO:0015075(L=-1),GO:0015267(L=-1),GO:0015276(L=-1),GO:0022803(L=-1),GO:0022834(L=-1),GO:0022836(L=-1),GO:0022839(L=-1),GO:0022857(L=-1),	PFAM (Neur_chan_memb, Neur_chan_LBD), SMART (TRANS, SIGNAL, COIL)
16779	g16779.t1		876	292	XP_052792152.1							XP_037804369.1	neuronal acetylcholine receptor subunit alpha-6-like [Penaeus monodon]	76.9	91	3.99e-39	72.2	7176.CPIJ007639-PA	6.15e-18	82	CHRNA3	Eukaryotes	euNOG[57]	0XQGR@NOG,KOG3645@euNOG	cholinergic receptor, nicotinic	4.02041e+43	GO:0000003(L=-1),GO:0000187(L=-1),GO:0000902(L=-1),GO:0000904(L=-1),GO:0001501(L=-1),GO:0001505(L=-1),GO:0001508(L=-1),GO:0001558(L=-1),GO:0001661(L=-1),GO:0001666(L=-1),GO:0001775(L=-1),GO:0001817(L=-1),GO:0001818(L=-1),GO:0001932(L=-1),GO:0001934(L=-1),GO:0001941(L=-1),GO:0001976(L=-1),GO:0001978(L=-1),GO:0001982(L=-1),GO:0001988(L=-1),GO:0002009(L=-1),GO:0002027(L=-1),GO:0002119(L=-1),GO:00021…	GO:0005575(L=-1),GO:0005622(L=-1),GO:0005623(L=-1),GO:0005634(L=-1),GO:0005737(L=-1),GO:0005856(L=-1),GO:0005874(L=-1),GO:0005875(L=-1),GO:0005886(L=-1),GO:0005892(L=-1),GO:0009897(L=-1),GO:0009986(L=-1),GO:0014069(L=-1),GO:0015630(L=-1),GO:0016020(L=-1),GO:0016324(L=-1),GO:0030054(L=-1),GO:0030424(L=-1),GO:0030425(L=-1),GO:0030426(L=-1),GO:0030427(L=-1),GO:0031224(L=-1),GO:0031226(L=-1),GO:00315…	GO:0000166(L=-1),GO:0001540(L=-1),GO:0001882(L=-1),GO:0001883(L=-1),GO:0003674(L=-1),GO:0003676(L=-1),GO:0003677(L=-1),GO:0003700(L=-1),GO:0003774(L=-1),GO:0003777(L=-1),GO:0003824(L=-1),GO:0004175(L=-1),GO:0004197(L=-1),GO:0004871(L=-1),GO:0004888(L=-1),GO:0005215(L=-1),GO:0005216(L=-1),GO:0005230(L=-1),GO:0005231(L=-1),GO:0005261(L=-1),GO:0005488(L=-1),GO:0005515(L=-1),GO:0005524(L=-1),GO:00081…	PFAM (Neur_chan_LBD, Neur_chan_memb), SMART (TRANS, SIGNAL)
16781	g16781.t1		543	181	sp|A4QND5|NIP7_XENTRXP_045113696.1	sp|A4QND5|NIP7_XENTR	60S ribosome subunit biogenesis protein NIP7 homolog	63.7	179	1.07e-84		XP_045113774.1	neuronal acetylcholine receptor subunit alpha-7-like [Portunus trituberculatus]	73.3	423	8.08e-224	99.8	7070.TC007155-PA	8.11e-55	194		Arthropoda	artNOG[6]	0371U@artNOG,0A7WC@biNOG,0STZ7@inNOG,0VIW9@meNOG,0XQGR@NOG,13RVU@opiNOG,KOG3645@euNOG	acetylcholine receptor subunit		GO:0006810(L=-1),GO:0006811(L=-1),GO:0006812(L=-1),GO:0008150(L=-1),GO:0009987(L=-1),GO:0034220(L=-1),GO:0051179(L=-1),GO:0051234(L=-1),GO:0055085(L=-1),	GO:0005575(L=-1),GO:0005623(L=-1),GO:0005886(L=-1),GO:0005892(L=-1),GO:0016020(L=-1),GO:0030054(L=-1),GO:0031224(L=-1),GO:0031226(L=-1),GO:0032991(L=-1),GO:0034702(L=-1),GO:0043235(L=-1),GO:0044425(L=-1),GO:0044456(L=-1),GO:0044459(L=-1),GO:0044464(L=-1),GO:0045202(L=-1),GO:0045211(L=-1),GO:0071944(L=-1),GO:0097060(L=-1),	GO:0003674(L=-1),GO:0005215(L=-1),GO:0005216(L=-1),GO:0005230(L=-1),GO:0005231(L=-1),GO:0005261(L=-1),GO:0008324(L=-1),GO:0015075(L=-1),GO:0015267(L=-1),GO:0015276(L=-1),GO:0022803(L=-1),GO:0022834(L=-1),GO:0022836(L=-1),GO:0022839(L=-1),GO:0022857(L=-1),	PFAM (Neur_chan_LBD, Neur_chan_memb), SMART (TRANS, SIGNAL)
16782	g16782.t1		4116	1372	sp|Q47688|YKFC_ECOLIXP_050709221.1	sp|Q47688|YKFC_ECOLI	Protein YkfC	25	224	0.000708		XP_045113774.1	neuronal acetylcholine receptor subunit alpha-7-like [Portunus trituberculatus]	73.8	423	2.43e-225	99.8	7070.TC007155-PA	3.91e-56	197		Arthropoda	artNOG[6]	0371U@artNOG,0A7WC@biNOG,0STZ7@inNOG,0VIW9@meNOG,0XQGR@NOG,13RVU@opiNOG,KOG3645@euNOG	acetylcholine receptor subunit		GO:0006810(L=-1),GO:0006811(L=-1),GO:0006812(L=-1),GO:0008150(L=-1),GO:0009987(L=-1),GO:0034220(L=-1),GO:0051179(L=-1),GO:0051234(L=-1),GO:0055085(L=-1),	GO:0005575(L=-1),GO:0005623(L=-1),GO:0005886(L=-1),GO:0005892(L=-1),GO:0016020(L=-1),GO:0030054(L=-1),GO:0031224(L=-1),GO:0031226(L=-1),GO:0032991(L=-1),GO:0034702(L=-1),GO:0043235(L=-1),GO:0044425(L=-1),GO:0044456(L=-1),GO:0044459(L=-1),GO:0044464(L=-1),GO:0045202(L=-1),GO:0045211(L=-1),GO:0071944(L=-1),GO:0097060(L=-1),	GO:0003674(L=-1),GO:0005215(L=-1),GO:0005216(L=-1),GO:0005230(L=-1),GO:0005231(L=-1),GO:0005261(L=-1),GO:0008324(L=-1),GO:0015075(L=-1),GO:0015267(L=-1),GO:0015276(L=-1),GO:0022803(L=-1),GO:0022834(L=-1),GO:0022836(L=-1),GO:0022839(L=-1),GO:0022857(L=-1),	PFAM (Neur_chan_LBD, Neur_chan_memb), SMART (TRANS, SIGNAL)
16783	g16783.t1		1638	546	sp|Q9I993|BCDO1_CHICKXP_045113690.1	sp|Q9I993|BCDO1_CHICK	Beta,beta-carotene 15,15'-dioxygenase	42.9	522	4.82e-140		XP_050697863.1	neuronal acetylcholine receptor subunit alpha-7-like isoform X2 [Eriocheir sinensis]	63	438	5.91e-159	95	7165.AGAP009493-PA	1.76e-39	153		Arthropoda	artNOG[6]	0371U@artNOG,0A7WC@biNOG,0STZ7@inNOG,0VIW9@meNOG,0XQGR@NOG,13RVU@opiNOG,KOG3645@euNOG	acetylcholine receptor subunit		GO:0006810(L=-1),GO:0006811(L=-1),GO:0006812(L=-1),GO:0008150(L=-1),GO:0009987(L=-1),GO:0034220(L=-1),GO:0051179(L=-1),GO:0051234(L=-1),GO:0055085(L=-1),	GO:0005575(L=-1),GO:0005623(L=-1),GO:0005886(L=-1),GO:0005892(L=-1),GO:0016020(L=-1),GO:0030054(L=-1),GO:0031224(L=-1),GO:0031226(L=-1),GO:0032991(L=-1),GO:0034702(L=-1),GO:0043235(L=-1),GO:0044425(L=-1),GO:0044456(L=-1),GO:0044459(L=-1),GO:0044464(L=-1),GO:0045202(L=-1),GO:0045211(L=-1),GO:0071944(L=-1),GO:0097060(L=-1),	GO:0003674(L=-1),GO:0005215(L=-1),GO:0005216(L=-1),GO:0005230(L=-1),GO:0005231(L=-1),GO:0005261(L=-1),GO:0008324(L=-1),GO:0015075(L=-1),GO:0015267(L=-1),GO:0015276(L=-1),GO:0022803(L=-1),GO:0022834(L=-1),GO:0022836(L=-1),GO:0022839(L=-1),GO:0022857(L=-1),	PFAM (Neur_chan_LBD, Neur_chan_memb), SMART (TRANS, SIGNAL)
868	g868.t1		972	324	sp|Q8NBN7|RDH13_HUMANXP_045110297.1	sp|Q8NBN7|RDH13_HUMAN	Retinol dehydrogenase 13	49.2	317	2.59e-104		XP_045135240.1	acetylcholine receptor subunit beta-like 1 [Portunus trituberculatus]	65.8	418	7.52e-181	72.9	7176.CPIJ801871-PB	8.35e-37	147		Arthropoda	artNOG[6]	0371U@artNOG,0A7WC@biNOG,0GY15@dipNOG,0STZ7@inNOG,0VIW9@meNOG,0XQGR@NOG,13RVU@opiNOG,KOG3645@euNOG	acetylcholine receptor subunit		GO:0006810(L=-1),GO:0006811(L=-1),GO:0006812(L=-1),GO:0008150(L=-1),GO:0009987(L=-1),GO:0034220(L=-1),GO:0051179(L=-1),GO:0051234(L=-1),GO:0055085(L=-1),	GO:0005575(L=-1),GO:0005623(L=-1),GO:0005886(L=-1),GO:0005892(L=-1),GO:0016020(L=-1),GO:0030054(L=-1),GO:0031224(L=-1),GO:0031226(L=-1),GO:0032991(L=-1),GO:0034702(L=-1),GO:0043235(L=-1),GO:0044425(L=-1),GO:0044456(L=-1),GO:0044459(L=-1),GO:0044464(L=-1),GO:0045202(L=-1),GO:0045211(L=-1),GO:0071944(L=-1),GO:0097060(L=-1),	GO:0003674(L=-1),GO:0005215(L=-1),GO:0005216(L=-1),GO:0005230(L=-1),GO:0005231(L=-1),GO:0005261(L=-1),GO:0008324(L=-1),GO:0015075(L=-1),GO:0015267(L=-1),GO:0015276(L=-1),GO:0022803(L=-1),GO:0022834(L=-1),GO:0022836(L=-1),GO:0022839(L=-1),GO:0022857(L=-1),	PFAM (Neur_chan_LBD, Neur_chan_memb), SMART (TRANS, SIGNAL)
869	g869.t1		978	326	XP_026475378.1							XP_050687204.1	acetylcholine receptor subunit beta-like 1 isoform X2 [Eriocheir sinensis]	98.2	397	5.36e-284	76.8	7165.AGAP000966-PA	2.05e-228	644	NACHRB1	Arthropoda	artNOG[6]	032BZ@artNOG,09TR5@biNOG,0SPFS@inNOG,0V4QE@meNOG,0XQGR@NOG,12NBU@opiNOG,KOG3645@euNOG	nicotinic acetylcholine receptor		GO:0006810(L=-1),GO:0006811(L=-1),GO:0006812(L=-1),GO:0008150(L=-1),GO:0009987(L=-1),GO:0034220(L=-1),GO:0051179(L=-1),GO:0051234(L=-1),GO:0055085(L=-1),	GO:0005575(L=-1),GO:0005623(L=-1),GO:0005886(L=-1),GO:0005892(L=-1),GO:0016020(L=-1),GO:0030054(L=-1),GO:0031224(L=-1),GO:0031226(L=-1),GO:0032991(L=-1),GO:0034702(L=-1),GO:0043235(L=-1),GO:0044425(L=-1),GO:0044456(L=-1),GO:0044459(L=-1),GO:0044464(L=-1),GO:0045202(L=-1),GO:0045211(L=-1),GO:0071944(L=-1),GO:0097060(L=-1),	GO:0003674(L=-1),GO:0005215(L=-1),GO:0005216(L=-1),GO:0005230(L=-1),GO:0005231(L=-1),GO:0005261(L=-1),GO:0008324(L=-1),GO:0015075(L=-1),GO:0015267(L=-1),GO:0015276(L=-1),GO:0022803(L=-1),GO:0022834(L=-1),GO:0022836(L=-1),GO:0022839(L=-1),GO:0022857(L=-1),	PFAM (Neur_chan_LBD, Neur_chan_memb), SMART (TRANS, SIGNAL)
881	g881.t1		4131	1377	XP_045110358.1							XP_045116273.1	acetylcholine receptor subunit beta-like 2 isoform X4 [Portunus trituberculatus]	97.6	413	5.4e-293	85.3	7070.TC004838-PA	4.47e-177	512		Arthropoda	artNOG[6]	0334N@artNOG,09TR5@biNOG,0SRYV@inNOG,0V4QE@meNOG,0XQGR@NOG,12NBU@opiNOG,KOG3645@euNOG	nicotinic acetylcholine receptor		GO:0006810(L=-1),GO:0006811(L=-1),GO:0006812(L=-1),GO:0008150(L=-1),GO:0009987(L=-1),GO:0034220(L=-1),GO:0051179(L=-1),GO:0051234(L=-1),GO:0055085(L=-1),	GO:0005575(L=-1),GO:0005623(L=-1),GO:0005886(L=-1),GO:0005892(L=-1),GO:0016020(L=-1),GO:0030054(L=-1),GO:0031224(L=-1),GO:0031226(L=-1),GO:0032991(L=-1),GO:0034702(L=-1),GO:0043235(L=-1),GO:0044425(L=-1),GO:0044456(L=-1),GO:0044459(L=-1),GO:0044464(L=-1),GO:0045202(L=-1),GO:0045211(L=-1),GO:0071944(L=-1),GO:0097060(L=-1),	GO:0003674(L=-1),GO:0005215(L=-1),GO:0005216(L=-1),GO:0005230(L=-1),GO:0005231(L=-1),GO:0005261(L=-1),GO:0008324(L=-1),GO:0015075(L=-1),GO:0015267(L=-1),GO:0015276(L=-1),GO:0022803(L=-1),GO:0022834(L=-1),GO:0022836(L=-1),GO:0022839(L=-1),GO:0022857(L=-1),	PFAM (Neur_chan_LBD, Neur_chan_memb), SMART (TRANS, SIGNAL)
Serotonin-gated chloride channel
26079	g26079.t1		3345	1115	sp|Q9GQ00|MOD1_CAEELXP_045126022.1	sp|Q9GQ00|MOD1_CAEEL	Serotonin-gated chloride channel mod-1	23.1	334	1.25e-14
26087	g26087.t1		2421	807	sp|Q9GQ00|MOD1_CAEELXP_045103032.1	sp|Q9GQ00|MOD1_CAEEL	Serotonin-gated chloride channel mod-1	26.3	293	7.39e-14
GABA receptor
10997	g10997.t1		693	231	sp|Q24352|GBRAL_DROME	sp|Q24352|GBRAL_DROME	Gamma-aminobutyric acid receptor alpha-like	40.2	169	2.64e-39
10998	g10998.t2		1848	616	sp|Q24352|GBRAL_DROMEXP_045123503.1	sp|Q24352|GBRAL_DROME	Gamma-aminobutyric acid receptor alpha-like	54	411	1.07e-134		XP_045114157.1	uncharacterized protein LOC123506276 isoform X2 [Portunus trituberculatus]	73.1	308	4.43e-148	99.7
11000	g11000.t1		465	155	sp|P23576|GBRA2_RAT	sp|P23576|GBRA2_RAT	Gamma-aminobutyric acid receptor subunit alpha-2	48.7	76	2.01e-21		XP_045114029.1	peptidyl-prolyl cis-trans isomerase FKBP62-like [Portunus trituberculatus]	74.1	270	3.37e-139	54	7425.NV12852-PA	1.72e-24	109		Arthropoda	artNOG[6]	03HM2@artNOG,0B07S@biNOG,0KD75@euNOG,0S9PY@hymNOG,0T41F@inNOG,0WCQA@meNOG,127QX@NOG,14TD8@opiNOG	Tetratricopeptide repeat					PFAM (TPR_1)
11001	g11001.t2		1089	363	sp|P23576|GBRA2_RATXP_011262558.1	sp|P23576|GBRA2_RAT	Gamma-aminobutyric acid receptor subunit alpha-2	20.7	381	0.000303		XP_045114027.1	retinol dehydrogenase 11-like [Portunus trituberculatus]	71.8	323	1.06e-164	93.3	7668.SPU_006860tr	4.54e-45	163	DHRS13	Animals	meNOG[21]	09XPV@biNOG,0V8MK@meNOG,13JGK@opiNOG,COG1028@NOG,KOG1208@euNOG	Dehydrogenase reductase (SDR family) member 13	5.13636e+21	GO:0008150(L=-1),GO:0008152(L=-1),GO:0055114(L=-1),	GO:0001669(L=-1),GO:0002080(L=-1),GO:0005575(L=-1),GO:0005576(L=-1),GO:0005622(L=-1),GO:0005623(L=-1),GO:0005737(L=-1),GO:0005768(L=-1),GO:0005886(L=-1),GO:0005901(L=-1),GO:0009986(L=-1),GO:0012505(L=-1),GO:0012506(L=-1),GO:0016020(L=-1),GO:0016600(L=-1),GO:0030139(L=-1),GO:0030141(L=-1),GO:0030659(L=-1),GO:0030667(L=-1),GO:0031090(L=-1),GO:0031410(L=-1),GO:0031982(L=-1),GO:0032991(L=-1),GO:00432…	GO:0000166(L=-1),GO:0003674(L=-1),GO:0003824(L=-1),GO:0005488(L=-1),GO:0016491(L=-1),GO:0036094(L=-1),GO:0097159(L=-1),GO:1901265(L=-1),GO:1901363(L=-1),	PFAM (adh_short, KR, Epimerase), SMART (TRANS)
11002	g11002.t1		1353	451	sp|P30191|GBRA6_RAT	sp|P30191|GBRA6_RAT	Gamma-aminobutyric acid receptor subunit alpha-6	46.9	98	2.34e-25		XP_045114233.1	protein O-linked-mannose beta-1,2-N-acetylglucosaminyltransferase 1-like [Portunus trituberculatus]	74	635	0	91.1	7739.JGI130962	5.48e-46	180	POMGNT1	Animals	meNOG[21]	0A0YR@biNOG,0DJZ8@chorNOG,0IFXX@euNOG,0VBV5@meNOG,0YMAS@NOG,12SI0@opiNOG	Protein O-linked mannose beta1,2-N-acetylglucosaminyltransferase	514	GO:0005975(L=-1),GO:0006486(L=-1),GO:0006493(L=-1),GO:0008150(L=-1),GO:0008152(L=-1),GO:0009058(L=-1),GO:0009059(L=-1),GO:0009100(L=-1),GO:0009101(L=-1),GO:0009987(L=-1),GO:0019538(L=-1),GO:0034645(L=-1),GO:0036211(L=-1),GO:0043170(L=-1),GO:0043412(L=-1),GO:0043413(L=-1),GO:0044237(L=-1),GO:0044238(L=-1),GO:0044249(L=-1),GO:0044260(L=-1),GO:0070085(L=-1),GO:0071704(L=-1),GO:1901135(L=-1),GO:19011…	GO:0000139(L=-1),GO:0005575(L=-1),GO:0005622(L=-1),GO:0005623(L=-1),GO:0005737(L=-1),GO:0005794(L=-1),GO:0012505(L=-1),GO:0016020(L=-1),GO:0031090(L=-1),GO:0031224(L=-1),GO:0043226(L=-1),GO:0043227(L=-1),GO:0043229(L=-1),GO:0043231(L=-1),GO:0044422(L=-1),GO:0044424(L=-1),GO:0044425(L=-1),GO:0044431(L=-1),GO:0044444(L=-1),GO:0044446(L=-1),GO:0044464(L=-1),	GO:0003674(L=-1),GO:0003824(L=-1),GO:0003827(L=-1),GO:0008194(L=-1),GO:0008375(L=-1),GO:0016740(L=-1),GO:0016757(L=-1),GO:0016758(L=-1),GO:0047223(L=-1),	PFAM (GNT-I), SMART (TRANS)
11006	g11006.t1		1572	524	sp|P25123|GBRB_DROMEXP_045111697.1	sp|P25123|GBRB_DROME	Gamma-aminobutyric acid receptor subunit beta	31.2	138	1.2e-17		XP_050696551.1	nascent polypeptide-associated complex subunit alpha, muscle-specific form-like [Eriocheir sinensis]	40.2	1158	4.71e-96	98.3
11009	g11009.t1		2763	921	sp|P26714|GBRB_LYMSTXP_050715244.1	sp|P26714|GBRB_LYMST	Gamma-aminobutyric acid receptor subunit beta	23.3	288	9.3e-10
11011	g11011.t1		903	301	sp|Q75NA5|GBRB_MUSDOXP_045107836.1	sp|Q75NA5|GBRB_MUSDO	Gamma-aminobutyric acid receptor subunit beta	56.1	385	6.17e-125
11013	g11013.t1		2025	675	sp|Q75NA5|GBRB_MUSDO	sp|Q75NA5|GBRB_MUSDO	Gamma-aminobutyric acid receptor subunit beta	62.1	87	2.04e-27
11018	g11018.t1		2709	903	sp|P26714|GBRB_LYMSTXP_045104549.1	sp|P26714|GBRB_LYMST	Gamma-aminobutyric acid receptor subunit beta	22.7	375	1.58e-09
11026	g11026.t1		1146	382	sp|P24045|GBRB4_CHICKXP_045103798.1	sp|P24045|GBRB4_CHICK	Gamma-aminobutyric acid receptor subunit beta-4	23.5	310	6.86e-21
11027	g11027.t1		621	207	sp|Q08832|GBRB3_DROME	sp|Q08832|GBRB3_DROME	Gamma-aminobutyric acid receptor subunit beta-like	75.4	114	8.07e-54
11028	g11028.t1		699	233	sp|Q08832|GBRB3_DROMEXP_053637523.1	sp|Q08832|GBRB3_DROME	Gamma-aminobutyric acid receptor subunit beta-like	82.4	199	1.29e-101		XP_045114056.1	uncharacterized protein LOC123506198 [Portunus trituberculatus]	88.1	286	2.21e-155	58.1	7176.CPIJ010014-PA	1.58e-17	92.4		Arthropoda	artNOG[6]	03889@artNOG,0A9YC@biNOG,0GXD0@dipNOG,0J1FH@euNOG,0SV3A@inNOG,0VKKC@meNOG,12BFN@NOG,13VW8@opiNOG	NA		GO:0008150(L=-1),	GO:0005575(L=-1),	GO:0003674(L=-1),	SMART (TRANS, COIL)
11030	g11030.t1		489	163	sp|Q08832|GBRB3_DROME	sp|Q08832|GBRB3_DROME	Gamma-aminobutyric acid receptor subunit beta-like	58.6	70	1.48e-13		XP_045114054.1	tRNA pseudouridine synthase Pus10-like [Portunus trituberculatus]	81.1	534	0	99.4	9601.ENSPPYP00000013817	1.15e-114	355	PUS10	Mammals	maNOG[6]	09VYI@biNOG,0DH78@chorNOG,0RS3Z@homNOG,0UJ92@maNOG,0V5W2@meNOG,13HCV@opiNOG,169NX@prNOG,1AWV7@spriNOG,1CRXC@veNOG,COG1258@NOG,KOG2364@euNOG	Pseudouridylate synthase 10		GO:0001522(L=-1),GO:0006139(L=-1),GO:0006396(L=-1),GO:0006399(L=-1),GO:0006725(L=-1),GO:0006807(L=-1),GO:0008033(L=-1),GO:0008150(L=-1),GO:0008152(L=-1),GO:0009451(L=-1),GO:0009987(L=-1),GO:0010467(L=-1),GO:0016070(L=-1),GO:0034470(L=-1),GO:0034641(L=-1),GO:0034660(L=-1),GO:0043170(L=-1),GO:0043412(L=-1),GO:0044237(L=-1),GO:0044238(L=-1),GO:0044260(L=-1),GO:0046483(L=-1),GO:0071704(L=-1),GO:00903…		GO:0003674(L=-1),GO:0003676(L=-1),GO:0003723(L=-1),GO:0003824(L=-1),GO:0005488(L=-1),GO:0009982(L=-1),GO:0016853(L=-1),GO:0016866(L=-1),GO:0097159(L=-1),GO:1901363(L=-1),
11033	g11033.t1		1275	425	sp|Q08832|GBRB3_DROMEXP_045114835.1	sp|Q08832|GBRB3_DROME	Gamma-aminobutyric acid receptor subunit beta-like	30.4	306	2.08e-34
11034	g11034.t1		2772	924	sp|Q08832|GBRB3_DROMEXP_045118207.1	sp|Q08832|GBRB3_DROME	Gamma-aminobutyric acid receptor subunit beta-like	23	300	1.3e-14		XP_045113915.1	protein amalgam-like isoform X1 [Portunus trituberculatus]	86.5	399	2.42e-250	89.3	7165.AGAP002628-PA	1.94e-58	203		Arthropoda	artNOG[6]	03HIF@artNOG,0B4MQ@biNOG,0H2WK@dipNOG,0IQID@euNOG,0T3Z5@inNOG,0WH60@meNOG,0YESY@NOG,13DD0@opiNOG	Immunoglobulin domain		GO:0008150(L=-1),GO:0009605(L=-1),GO:0009628(L=-1),GO:0009629(L=-1),GO:0040011(L=-1),GO:0042330(L=-1),GO:0042332(L=-1),GO:0050896(L=-1),			PFAM (I-set, ig, V-set, fn3), SMART (IGc2, IG, FN3)
11061	g11061.t1		2565	855	sp|O14764|GBRD_HUMAN	sp|O14764|GBRD_HUMAN	Gamma-aminobutyric acid receptor subunit delta	27.2	323	7.88e-28
11095	g11095.t1		2490	830	sp|P22933|GBRD_MOUSEXP_045118515.1	sp|P22933|GBRD_MOUSE	Gamma-aminobutyric acid receptor subunit delta	26.7	300	1.66e-17
11097	g11097.t1		444	148	sp|Q9UN88|GBRT_HUMAN	sp|Q9UN88|GBRT_HUMAN	Gamma-aminobutyric acid receptor subunit theta	23.5	98	8.96e-05		XP_050694529.1	UDP-glucosyltransferase 2-like [Eriocheir sinensis]	71.1	499	3.68e-265	91.7	7070.TC012062-PA	1.49e-86	283	UGT37B1	Arthropoda	artNOG[6]	033B3@artNOG,09WHA@biNOG,0SWHW@inNOG,0V7FS@meNOG,12QS3@opiNOG,COG1819@NOG,KOG1192@euNOG	ec 2.4.1.17	40,53,140,500,830,860,980,982,983,1100,5204	GO:0008150(L=-1),GO:0008152(L=-1),		GO:0003674(L=-1),GO:0003824(L=-1),GO:0003851(L=-1),GO:0008194(L=-1),GO:0008378(L=-1),GO:0015020(L=-1),GO:0016740(L=-1),GO:0016757(L=-1),GO:0016758(L=-1),GO:0035250(L=-1),GO:0035251(L=-1),GO:0046527(L=-1),GO:0050488(L=-1),	PFAM (UDPGT, Glyco_tran_28_C), SMART (TRANS, SIGNAL)
11098	g11098.t1		873	291	sp|Q9UN88|GBRT_HUMAN	sp|Q9UN88|GBRT_HUMAN	Gamma-aminobutyric acid receptor subunit theta	21.7	157	0.000166		XP_050694529.1	UDP-glucosyltransferase 2-like [Eriocheir sinensis]	70.5	499	1.05e-262	96.3	7070.TC012062-PA	3.29e-88	286	UGT37B1	Arthropoda	artNOG[6]	033B3@artNOG,09WHA@biNOG,0SWHW@inNOG,0V7FS@meNOG,12QS3@opiNOG,COG1819@NOG,KOG1192@euNOG	ec 2.4.1.17	40,53,140,500,830,860,980,982,983,1100,5204	GO:0008150(L=-1),GO:0008152(L=-1),		GO:0003674(L=-1),GO:0003824(L=-1),GO:0003851(L=-1),GO:0008194(L=-1),GO:0008378(L=-1),GO:0015020(L=-1),GO:0016740(L=-1),GO:0016757(L=-1),GO:0016758(L=-1),GO:0035250(L=-1),GO:0035251(L=-1),GO:0046527(L=-1),GO:0050488(L=-1),	PFAM (UDPGT, Glyco_tran_28_C), SMART (TRANS, SIGNAL)
9095	g9095.t1		423	141								XP_050708772.1	gamma-aminobutyric acid receptor alpha-like [Eriocheir sinensis]	88.2	187	2.51e-116	99.5	7165.AGAP000039-PA	1.63e-16	83.2		Arthropoda	artNOG[6]	035K4@artNOG,09U8T@biNOG,0GVZ8@dipNOG,0SS91@inNOG,0V57Y@meNOG,0XNQG@NOG,12RN9@opiNOG,KOG3642@euNOG	Neurotransmitter-gated ion-channel ligand binding domain	4.08047e+19	GO:0006810(L=-1),GO:0006811(L=-1),GO:0007154(L=-1),GO:0007165(L=-1),GO:0008150(L=-1),GO:0009987(L=-1),GO:0023052(L=-1),GO:0034220(L=-1),GO:0050789(L=-1),GO:0050794(L=-1),GO:0050896(L=-1),GO:0051179(L=-1),GO:0051234(L=-1),GO:0051716(L=-1),GO:0055085(L=-1),GO:0065007(L=-1),	GO:0005575(L=-1),GO:0005623(L=-1),GO:0005886(L=-1),GO:0016020(L=-1),GO:0030054(L=-1),GO:0031224(L=-1),GO:0044425(L=-1),GO:0044456(L=-1),GO:0044464(L=-1),GO:0045202(L=-1),GO:0045211(L=-1),GO:0071944(L=-1),GO:0097060(L=-1),	GO:0003674(L=-1),GO:0004871(L=-1),GO:0004888(L=-1),GO:0004890(L=-1),GO:0005215(L=-1),GO:0005216(L=-1),GO:0005230(L=-1),GO:0015075(L=-1),GO:0015267(L=-1),GO:0015276(L=-1),GO:0016917(L=-1),GO:0022803(L=-1),GO:0022834(L=-1),GO:0022836(L=-1),GO:0022839(L=-1),GO:0022857(L=-1),GO:0038023(L=-1),GO:0060089(L=-1),	PFAM (Neur_chan_LBD, Neur_chan_memb), SMART (TRANS, SIGNAL)
9098	g9098.t1		372	124								XP_045123503.1	gamma-aminobutyric acid receptor alpha-like [Portunus trituberculatus]	86.3	556	9.80e-310	89	7070.TC008266-PA	3.07e-159	472	GRD	Arthropoda	artNOG[6]	034M3@artNOG,09U8T@biNOG,0ST9H@inNOG,0V57Y@meNOG,0XNQG@NOG,12RN9@opiNOG,KOG3642@euNOG	Neurotransmitter-gated ion-channel transmembrane region	4.08047e+19	GO:0006810(L=-1),GO:0006811(L=-1),GO:0007154(L=-1),GO:0007165(L=-1),GO:0008150(L=-1),GO:0009987(L=-1),GO:0023052(L=-1),GO:0034220(L=-1),GO:0050789(L=-1),GO:0050794(L=-1),GO:0050896(L=-1),GO:0051179(L=-1),GO:0051234(L=-1),GO:0051716(L=-1),GO:0055085(L=-1),GO:0065007(L=-1),	GO:0005575(L=-1),GO:0005623(L=-1),GO:0005886(L=-1),GO:0016020(L=-1),GO:0030054(L=-1),GO:0031224(L=-1),GO:0044425(L=-1),GO:0044456(L=-1),GO:0044464(L=-1),GO:0045202(L=-1),GO:0045211(L=-1),GO:0071944(L=-1),GO:0097060(L=-1),	GO:0003674(L=-1),GO:0004871(L=-1),GO:0004888(L=-1),GO:0004890(L=-1),GO:0005215(L=-1),GO:0005216(L=-1),GO:0005230(L=-1),GO:0005231(L=-1),GO:0015075(L=-1),GO:0015267(L=-1),GO:0015276(L=-1),GO:0016917(L=-1),GO:0016933(L=-1),GO:0022803(L=-1),GO:0022834(L=-1),GO:0022836(L=-1),GO:0022839(L=-1),GO:0022857(L=-1),GO:0038023(L=-1),GO:0060089(L=-1),	PFAM (Neur_chan_memb, Neur_chan_LBD), SMART (TRANS, COIL, SIGNAL)
9100	g9100.t1		228	76								XP_053637523.1	gamma-aminobutyric acid receptor subunit beta-like [Cherax quadricarinatus]	96	199	7.8e-125	85.4	7222.FBpp0145783	2.54e-101	308	LCCH3	Arthropoda	artNOG[6]	0353A@artNOG,09W3H@biNOG,0GVSV@dipNOG,0HUNG@droNOG,0SQKE@inNOG,0V71Z@meNOG,0XPWH@NOG,12PJU@opiNOG,KOG3643@euNOG	chloride channel	4.08047e+23	GO:0006810(L=-1),GO:0006811(L=-1),GO:0007154(L=-1),GO:0007165(L=-1),GO:0008150(L=-1),GO:0009987(L=-1),GO:0023052(L=-1),GO:0034220(L=-1),GO:0050789(L=-1),GO:0050794(L=-1),GO:0050896(L=-1),GO:0051179(L=-1),GO:0051234(L=-1),GO:0051716(L=-1),GO:0055085(L=-1),GO:0065007(L=-1),	GO:0005575(L=-1),GO:0005623(L=-1),GO:0005886(L=-1),GO:0016020(L=-1),GO:0030054(L=-1),GO:0031224(L=-1),GO:0044425(L=-1),GO:0044456(L=-1),GO:0044464(L=-1),GO:0045202(L=-1),GO:0045211(L=-1),GO:0071944(L=-1),GO:0097060(L=-1),	GO:0003674(L=-1),GO:0004871(L=-1),GO:0004888(L=-1),GO:0004890(L=-1),GO:0005215(L=-1),GO:0005216(L=-1),GO:0005230(L=-1),GO:0015075(L=-1),GO:0015267(L=-1),GO:0015276(L=-1),GO:0016917(L=-1),GO:0022803(L=-1),GO:0022834(L=-1),GO:0022836(L=-1),GO:0022839(L=-1),GO:0022857(L=-1),GO:0038023(L=-1),GO:0060089(L=-1),	PFAM (Neur_chan_LBD, Neur_chan_memb), SMART (TRANS, SIGNAL)
9107	g9107.t1		714	238	sp|Q03042|KGP1_DROMEXP_037794651.1	sp|Q03042|KGP1_DROME	cGMP-dependent protein kinase, isozyme 1	61	187	1.11e-65		XP_045107836.1	gamma-aminobutyric acid receptor subunit beta-like isoform X14 [Portunus trituberculatus]	99.3	300	3.07e-211	99.7	7070.TC010482-PA	4.18e-137	402	RDL	Arthropoda	artNOG[6]	032C9@artNOG,09W3H@biNOG,0ST54@inNOG,0V71Z@meNOG,0XPWH@NOG,12PJU@opiNOG,KOG3643@euNOG	gaba receptor	4080	GO:0006810(L=-1),GO:0006811(L=-1),GO:0007154(L=-1),GO:0007165(L=-1),GO:0007610(L=-1),GO:0007622(L=-1),GO:0007623(L=-1),GO:0008150(L=-1),GO:0009605(L=-1),GO:0009612(L=-1),GO:0009628(L=-1),GO:0009636(L=-1),GO:0009987(L=-1),GO:0010033(L=-1),GO:0010646(L=-1),GO:0010648(L=-1),GO:0017085(L=-1),GO:0022410(L=-1),GO:0023051(L=-1),GO:0023052(L=-1),GO:0023057(L=-1),GO:0030431(L=-1),GO:0031644(L=-1),GO:00316…	GO:0005575(L=-1),GO:0005623(L=-1),GO:0005886(L=-1),GO:0016020(L=-1),GO:0030054(L=-1),GO:0030424(L=-1),GO:0030425(L=-1),GO:0031224(L=-1),GO:0042995(L=-1),GO:0043005(L=-1),GO:0044425(L=-1),GO:0044456(L=-1),GO:0044464(L=-1),GO:0045202(L=-1),GO:0045211(L=-1),GO:0071944(L=-1),GO:0097060(L=-1),GO:0097458(L=-1),	GO:0003674(L=-1),GO:0004871(L=-1),GO:0004888(L=-1),GO:0004890(L=-1),GO:0005215(L=-1),GO:0005216(L=-1),GO:0005230(L=-1),GO:0015075(L=-1),GO:0015267(L=-1),GO:0015276(L=-1),GO:0016917(L=-1),GO:0022803(L=-1),GO:0022834(L=-1),GO:0022836(L=-1),GO:0022839(L=-1),GO:0022857(L=-1),GO:0038023(L=-1),GO:0060089(L=-1),	PFAM (Neur_chan_memb, Neur_chan_LBD), SMART (TRANS, SIGNAL)
Glycine receptor (GlyR)
12132	g12132.t1	30	2823	941	sp|P23415|GLRA1_HUMANXP_045104549.1	sp|P23415|GLRA1_HUMAN	Glycine receptor subunit alpha-1	20.9	321	4.35e-05
12134	g12134.t1		2646	882	sp|P23416|GLRA2_HUMANXP_045104591.1	sp|P23416|GLRA2_HUMAN	Glycine receptor subunit alpha-2	21.8	289	1.44e-10
12141	g12141.t1		1728	576	sp|F1R8P4|GLRA2_DANREXP_045104043.1	sp|F1R8P4|GLRA2_DANRE	Glycine receptor subunit alpha-2	27.1	284	3.25e-22		XP_050723226.1	ras GTPase-activating protein nGAP-like isoform X1 [Eriocheir sinensis]	80.6	976	0	99.8	7425.NV14574-PA	7.69e-101	353		Arthropoda	artNOG[6]	035Q6@artNOG,09Z4W@biNOG,0S3ZF@hymNOG,0SSJV@inNOG,0VA22@meNOG,0XPU1@NOG,12RHQ@opiNOG,KOG3508@euNOG	Synaptic ras GTPase activating protein		GO:0002118(L=-1),GO:0002121(L=-1),GO:0002165(L=-1),GO:0006140(L=-1),GO:0007154(L=-1),GO:0007165(L=-1),GO:0007264(L=-1),GO:0007265(L=-1),GO:0007275(L=-1),GO:0007444(L=-1),GO:0007472(L=-1),GO:0007476(L=-1),GO:0007552(L=-1),GO:0007560(L=-1),GO:0007610(L=-1),GO:0008150(L=-1),GO:0009118(L=-1),GO:0009653(L=-1),GO:0009791(L=-1),GO:0009886(L=-1),GO:0009887(L=-1),GO:0009894(L=-1),GO:0009966(L=-1),GO:00099…	GO:0005575(L=-1),GO:0005622(L=-1),GO:0005623(L=-1),GO:0005737(L=-1),GO:0044424(L=-1),GO:0044464(L=-1),	GO:0003674(L=-1),GO:0005096(L=-1),GO:0005488(L=-1),GO:0005543(L=-1),GO:0008047(L=-1),GO:0008289(L=-1),GO:0030234(L=-1),GO:0030695(L=-1),GO:0043167(L=-1),GO:0043168(L=-1),GO:0060589(L=-1),	PFAM (RasGAP, DUF3498, C2), SMART (COIL, RasGAP, C2, PH)
12147	g12147.t1		774	258	sp|F1R8P4|GLRA2_DANRE	sp|F1R8P4|GLRA2_DANRE	Glycine receptor subunit alpha-2	31.9	94	9.17e-09
12170	g12170.t1		5052	1684	sp|P22771|GLRA2_RATXP_042221273.1	sp|P22771|GLRA2_RAT	Glycine receptor subunit alpha-2	24.4	307	4.91e-12
12178	g12178.t1		3108	1036	sp|P22771|GLRA2_RATXP_050688540.1	sp|P22771|GLRA2_RAT	Glycine receptor subunit alpha-2	24.4	307	2.66e-12
12181	g12181.t1		3156	1052	sp|Q7TNC8|GLRA2_MOUSEXP_050739075.1	sp|Q7TNC8|GLRA2_MOUSE	Glycine receptor subunit alpha-2	30.3	165	2.05e-12		XP_045114165.1	zwei Ig domain protein zig-8-like [Portunus trituberculatus]	94.2	277	2.94e-190	86.6	7425.NV13856-PA	1.17e-72	231		Arthropoda	artNOG[6]	03HIP@artNOG,0B4N2@biNOG,0IQIQ@euNOG,0T3ZD@inNOG,0WH6C@meNOG,0YZJQ@NOG,13DDC@opiNOG	Immunoglobulin V-set domain		GO:0003008(L=-1),GO:0007600(L=-1),GO:0007606(L=-1),GO:0007610(L=-1),GO:0008150(L=-1),GO:0010033(L=-1),GO:0030534(L=-1),GO:0032501(L=-1),GO:0042221(L=-1),GO:0045471(L=-1),GO:0048149(L=-1),GO:0050877(L=-1),GO:0050896(L=-1),GO:0097305(L=-1),GO:1901700(L=-1),	GO:0005575(L=-1),	GO:0003674(L=-1),	PFAM (V-set, I-set, ig), SMART (IGc2, IG, TRANS, COIL)
12187	g12187.t1		3915	1305	sp|F1R8P4|GLRA2_DANREXP_045121112.1	sp|F1R8P4|GLRA2_DANRE	Glycine receptor subunit alpha-2	37.4	393	1.23e-75
12188	g12188.t2		12141	4047	sp|Q7TNC8|GLRA2_MOUSE	sp|Q7TNC8|GLRA2_MOUSE	Glycine receptor subunit alpha-2	39.9	393	1.65e-83
12189	g12189.t1		1047	349	sp|F1R8P4|GLRA2_DANREXP_050686230.1	sp|F1R8P4|GLRA2_DANRE	Glycine receptor subunit alpha-2	34.6	231	8e-34
12193	g12193.t1		1500	500	sp|F1R8P4|GLRA2_DANREXP_045116213.1	sp|F1R8P4|GLRA2_DANRE	Glycine receptor subunit alpha-2	34.6	309	1.27e-50
12207	g12207.t1		1275	425	sp|Q7TNC8|GLRA2_MOUSEXP_045125116.1	sp|Q7TNC8|GLRA2_MOUSE	Glycine receptor subunit alpha-2	36.3	411	2.27e-73
12208	g12208.t1		1143	381	sp|F1R8P4|GLRA2_DANREXP_045119350.1	sp|F1R8P4|GLRA2_DANRE	Glycine receptor subunit alpha-2	44.4	279	1.85e-71
12209	g12209.t1		1572	524	sp|P22771|GLRA2_RATXP_045133823.1	sp|P22771|GLRA2_RAT	Glycine receptor subunit alpha-2	43.8	281	2.93e-79
12220	g12220.t1		2682	894	sp|O75311|GLRA3_HUMANXP_050685787.1	sp|O75311|GLRA3_HUMAN	Glycine receptor subunit alpha-3	23.6	292	1.48e-15
12225	g12225.t1		2748	916	sp|Q91XP5|GLRA3_MOUSEXP_050736880.1	sp|Q91XP5|GLRA3_MOUSE	Glycine receptor subunit alpha-3	24.6	281	6.07e-14
12226	g12226.t1		1662	554	sp|P24524|GLRA3_RATXP_045129532.1	sp|P24524|GLRA3_RAT	Glycine receptor subunit alpha-3	26.2	260	2.51e-13
12228	g12228.t1		1419	473	sp|Q61603|GLRA4_MOUSEXP_045107790.1	sp|Q61603|GLRA4_MOUSE	Glycine receptor subunit alpha-4	38.9	314	2.3e-59								7425.NV21982-PA	7.12e-08	63.9		Arthropoda	artNOG[6]	03GFP@artNOG,0A5B8@biNOG,0S6HT@hymNOG,0T3EK@inNOG,0VG6P@meNOG,12W4X@opiNOG,COG5048@NOG,KOG1721@euNOG	Zinc finger, C2H2 type				GO:0003674(L=-1),GO:0003676(L=-1),GO:0005488(L=-1),GO:0008270(L=-1),GO:0043167(L=-1),GO:0043169(L=-1),GO:0046872(L=-1),GO:0046914(L=-1),GO:0097159(L=-1),GO:1901363(L=-1),	PFAM (zf-C2H2), SMART (ZnF_C2H2)
12229	g12229.t1		1323	441	sp|Q61603|GLRA4_MOUSEXP_045108673.1	sp|Q61603|GLRA4_MOUSE	Glycine receptor subunit alpha-4	29.2	377	3.07e-43		XP_053635885.1	zinc finger protein 62 homolog isoform X1 [Cherax quadricarinatus]	56.8	419	1.43e-92	91.9
12230	g12230.t1		3144	1048	sp|O93430|GLRA1_DANREXP_050711223.1	sp|O93430|GLRA1_DANRE	Glycine receptor subunit alphaZ1	24.1	390	6.63e-14		XP_045113927.1	zinc finger protein 184-like isoform X3 [Portunus trituberculatus]	70.1	1037	0	96.6
12234	g12234.t1		990	330	sp|O93430|GLRA1_DANRE	sp|O93430|GLRA1_DANRE	Glycine receptor subunit alphaZ1	24.9	217	2.63e-09
12237	g12237.t1		2589	863	sp|O93430|GLRA1_DANREXP_042866632.1	sp|O93430|GLRA1_DANRE	Glycine receptor subunit alphaZ1	26.4	296	1.25e-15								7217.FBpp0117102	5.07e-19	83.6	ARL4A	Eukaryotes	euNOG[57]	COG1100@NOG,KOG0070@euNOG	ADP-ribosylation		GO:0006139(L=-1),GO:0006152(L=-1),GO:0006163(L=-1),GO:0006184(L=-1),GO:0006195(L=-1),GO:0006725(L=-1),GO:0006753(L=-1),GO:0006793(L=-1),GO:0006796(L=-1),GO:0006807(L=-1),GO:0006810(L=-1),GO:0007154(L=-1),GO:0007165(L=-1),GO:0007264(L=-1),GO:0008104(L=-1),GO:0008150(L=-1),GO:0008152(L=-1),GO:0009056(L=-1),GO:0009116(L=-1),GO:0009117(L=-1),GO:0009119(L=-1),GO:0009141(L=-1),GO:0009143(L=-1),GO:00091…	GO:0005575(L=-1),GO:0005622(L=-1),GO:0005623(L=-1),GO:0005634(L=-1),GO:0005730(L=-1),GO:0005737(L=-1),GO:0005886(L=-1),GO:0016020(L=-1),GO:0030175(L=-1),GO:0031974(L=-1),GO:0031981(L=-1),GO:0042995(L=-1),GO:0043226(L=-1),GO:0043227(L=-1),GO:0043228(L=-1),GO:0043229(L=-1),GO:0043231(L=-1),GO:0043232(L=-1),GO:0043233(L=-1),GO:0044422(L=-1),GO:0044424(L=-1),GO:0044428(L=-1),GO:0044446(L=-1),GO:00444…	GO:0000166(L=-1),GO:0001882(L=-1),GO:0001883(L=-1),GO:0003674(L=-1),GO:0003824(L=-1),GO:0003924(L=-1),GO:0005488(L=-1),GO:0005515(L=-1),GO:0005525(L=-1),GO:0008092(L=-1),GO:0015631(L=-1),GO:0016462(L=-1),GO:0016787(L=-1),GO:0016817(L=-1),GO:0016818(L=-1),GO:0017076(L=-1),GO:0017111(L=-1),GO:0019001(L=-1),GO:0032549(L=-1),GO:0032550(L=-1),GO:0032553(L=-1),GO:0032555(L=-1),GO:0032561(L=-1),GO:00356…	PFAM (Arf, Ras, SRPRB, Miro, Gtr1_RagA, G-alpha, GTP_EFTU), SMART (ARF, small_GTPase, BBOX)
12241	g12241.t1		2448	816	sp|O93430|GLRA1_DANREXP_050731951.1	sp|O93430|GLRA1_DANRE	Glycine receptor subunit alphaZ1	32.4	358	6e-43		XP_045113946.1	ADP-ribosylation factor-like protein 4C [Portunus trituberculatus]	98.5	134	3.22e-91	76.6	7070.TC010369-PA	3.59e-66	206		Arthropoda	artNOG[6]	032V9@artNOG,09VX4@biNOG,0SRUP@inNOG,0V6VJ@meNOG,13HDS@opiNOG,COG1100@NOG,KOG0070@euNOG	ARF		GO:0006139(L=-1),GO:0006152(L=-1),GO:0006163(L=-1),GO:0006184(L=-1),GO:0006195(L=-1),GO:0006725(L=-1),GO:0006753(L=-1),GO:0006793(L=-1),GO:0006796(L=-1),GO:0006807(L=-1),GO:0007154(L=-1),GO:0007165(L=-1),GO:0007264(L=-1),GO:0008150(L=-1),GO:0008152(L=-1),GO:0009056(L=-1),GO:0009116(L=-1),GO:0009117(L=-1),GO:0009119(L=-1),GO:0009141(L=-1),GO:0009143(L=-1),GO:0009144(L=-1),GO:0009146(L=-1),GO:00091…	GO:0005575(L=-1),GO:0005622(L=-1),GO:0005623(L=-1),GO:0044464(L=-1),	GO:0000166(L=-1),GO:0001882(L=-1),GO:0001883(L=-1),GO:0003674(L=-1),GO:0003824(L=-1),GO:0003924(L=-1),GO:0005488(L=-1),GO:0005525(L=-1),GO:0016462(L=-1),GO:0016787(L=-1),GO:0016817(L=-1),GO:0016818(L=-1),GO:0017076(L=-1),GO:0017111(L=-1),GO:0019001(L=-1),GO:0032549(L=-1),GO:0032550(L=-1),GO:0032553(L=-1),GO:0032555(L=-1),GO:0032561(L=-1),GO:0035639(L=-1),GO:0036094(L=-1),GO:0043167(L=-1),GO:00431…	PFAM (Arf, SRPRB, Miro, Ras, Gtr1_RagA, GTP_EFTU), SMART (ARF, small_GTPase)
12247	g12247.t1		2550	850	sp|P48168|GLRB_MOUSEXP_045123925.1	sp|P48168|GLRB_MOUSE	Glycine receptor subunit beta	25.3	296	1.01e-18		XP_050725708.1	ADP-ribosylation factor-like protein 4C [Eriocheir sinensis]	95.1	204	3.53e-137	80.3	6669.DappuP44292	6.55e-59	191		Arthropoda	artNOG[6]	032V9@artNOG,09VX4@biNOG,0V6VJ@meNOG,13HDS@opiNOG,COG1100@NOG,KOG0070@euNOG	ARF		GO:0006139(L=-1),GO:0006152(L=-1),GO:0006163(L=-1),GO:0006184(L=-1),GO:0006195(L=-1),GO:0006725(L=-1),GO:0006753(L=-1),GO:0006793(L=-1),GO:0006796(L=-1),GO:0006807(L=-1),GO:0007154(L=-1),GO:0007165(L=-1),GO:0007264(L=-1),GO:0008150(L=-1),GO:0008152(L=-1),GO:0009056(L=-1),GO:0009116(L=-1),GO:0009117(L=-1),GO:0009119(L=-1),GO:0009141(L=-1),GO:0009143(L=-1),GO:0009144(L=-1),GO:0009146(L=-1),GO:00091…	GO:0005575(L=-1),GO:0005622(L=-1),GO:0005623(L=-1),GO:0044464(L=-1),	GO:0000166(L=-1),GO:0001882(L=-1),GO:0001883(L=-1),GO:0003674(L=-1),GO:0003824(L=-1),GO:0003924(L=-1),GO:0005488(L=-1),GO:0005525(L=-1),GO:0016462(L=-1),GO:0016787(L=-1),GO:0016817(L=-1),GO:0016818(L=-1),GO:0017076(L=-1),GO:0017111(L=-1),GO:0019001(L=-1),GO:0032549(L=-1),GO:0032550(L=-1),GO:0032553(L=-1),GO:0032555(L=-1),GO:0032561(L=-1),GO:0035639(L=-1),GO:0036094(L=-1),GO:0043167(L=-1),GO:00431…	PFAM (Arf, SRPRB, Miro, Ras, Gtr1_RagA, GTP_EFTU), SMART (ARF, small_GTPase)
12251	g12251.t1		2565	855	sp|P20781|GLRB_RATXP_045107932.1	sp|P20781|GLRB_RAT	Glycine receptor subunit beta	25.4	323	4.78e-10
12255	g12255.t1		2562	854	sp|P20781|GLRB_RATXP_045107932.1	sp|P20781|GLRB_RAT	Glycine receptor subunit beta	21.1	294	0.000642		XP_045114038.1	synembryn-A-like [Portunus trituberculatus]	91.9	591	0	89	121225.PHUM060390-PA	1.51e-126	391	RIC8A	Arthropoda	artNOG[6]	032Q5@artNOG,09V72@biNOG,0SPJT@inNOG,0V5I6@meNOG,0XSCJ@NOG,12UBB@opiNOG,KOG4464@euNOG	Guanine nucleotide exchange factor (GEF), which can activate some, but not all, G-alpha proteins independently of G- protein coupled receptors. Acts by exchanging bound GDP for free GTP. Plays a key role in asymmetric spindle positioning, a step for asymmetric cell division that generates cell diversity during development by activating G(i) alpha protein independently of G- protein coupled recept…		GO:0000226(L=-1),GO:0000278(L=-1),GO:0001703(L=-1),GO:0006996(L=-1),GO:0007010(L=-1),GO:0007017(L=-1),GO:0007049(L=-1),GO:0007163(L=-1),GO:0007275(L=-1),GO:0007369(L=-1),GO:0007399(L=-1),GO:0007405(L=-1),GO:0008104(L=-1),GO:0008150(L=-1),GO:0008283(L=-1),GO:0008356(L=-1),GO:0009653(L=-1),GO:0009790(L=-1),GO:0009987(L=-1),GO:0010004(L=-1),GO:0010468(L=-1),GO:0010608(L=-1),GO:0016043(L=-1),GO:00171…	GO:0005575(L=-1),GO:0005622(L=-1),GO:0005623(L=-1),GO:0005737(L=-1),GO:0005829(L=-1),GO:0005938(L=-1),GO:0044424(L=-1),GO:0044444(L=-1),GO:0044464(L=-1),GO:0071944(L=-1),	GO:0001965(L=-1),GO:0003674(L=-1),GO:0005085(L=-1),GO:0005488(L=-1),GO:0005515(L=-1),GO:0030234(L=-1),GO:0030695(L=-1),GO:0060589(L=-1),	PFAM (Ric8), SMART (COIL)
12260	g12260.t1		2028	676	sp|P48168|GLRB_MOUSEXP_045130709.1	sp|P48168|GLRB_MOUSE	Glycine receptor subunit beta	25.1	335	3.62e-17
12266	g12266.t1		822	274	sp|Q09453|GLRB4_CAEELXP_037803712.1	sp|Q09453|GLRB4_CAEEL	Glycine receptor subunit beta-type 4	31	187	5.22e-18		XP_045113725.1	long-chain-fatty-acid--CoA ligase 5-like isoform X1 [Portunus trituberculatus]	95.3	634	0	94.2	7070.TC006471-PA	0	952		Arthropoda	artNOG[6]	034XW@artNOG,09TYX@biNOG,0SRJ5@inNOG,0V4XT@meNOG,12PYZ@opiNOG,COG1022@NOG,KOG1256@euNOG	AMP-binding enzyme	7.111e+17	GO:0001676(L=-1),GO:0006082(L=-1),GO:0006629(L=-1),GO:0006631(L=-1),GO:0008150(L=-1),GO:0008152(L=-1),GO:0009987(L=-1),GO:0019752(L=-1),GO:0032787(L=-1),GO:0043436(L=-1),GO:0044237(L=-1),GO:0044238(L=-1),GO:0044255(L=-1),GO:0044281(L=-1),GO:0071704(L=-1),		GO:0003674(L=-1),GO:0003824(L=-1),GO:0004467(L=-1),GO:0015645(L=-1),GO:0016874(L=-1),GO:0016877(L=-1),	PFAM (AMP-binding), SMART (TRANS)
12283	g12283.t1		216	72	sp|Q09453|GLRB4_CAEEL	sp|Q09453|GLRB4_CAEEL	Glycine receptor subunit beta-type 4	58.5	53	4.73e-15
12284	g12284.t1		2475	825	sp|Q09453|GLRB4_CAEELXP_045119963.1	sp|Q09453|GLRB4_CAEEL	Glycine receptor subunit beta-type 4	23.1	346	1.85e-10								7668.SPU_023985tr	5.36e-13	79	FOLH1	Eukaryotes	euNOG[57]	0Y65V@NOG,COG2234@NOG,KOG1075@euNOG,KOG2195@euNOG	glutamate carboxypeptidase	3.0153e+23	GO:0000270(L=-1),GO:0001505(L=-1),GO:0003008(L=-1),GO:0005975(L=-1),GO:0006022(L=-1),GO:0006026(L=-1),GO:0006027(L=-1),GO:0006082(L=-1),GO:0006139(L=-1),GO:0006152(L=-1),GO:0006163(L=-1),GO:0006184(L=-1),GO:0006195(L=-1),GO:0006200(L=-1),GO:0006259(L=-1),GO:0006260(L=-1),GO:0006261(L=-1),GO:0006270(L=-1),GO:0006278(L=-1),GO:0006351(L=-1),GO:0006355(L=-1),GO:0006396(L=-1),GO:0006397(L=-1),GO:00064…	GO:0000159(L=-1),GO:0005575(L=-1),GO:0005576(L=-1),GO:0005581(L=-1),GO:0005618(L=-1),GO:0005622(L=-1),GO:0005623(L=-1),GO:0005634(L=-1),GO:0005737(L=-1),GO:0005739(L=-1),GO:0005886(L=-1),GO:0008076(L=-1),GO:0008287(L=-1),GO:0016020(L=-1),GO:0016324(L=-1),GO:0030054(L=-1),GO:0030312(L=-1),GO:0031012(L=-1),GO:0031224(L=-1),GO:0031226(L=-1),GO:0032991(L=-1),GO:0034702(L=-1),GO:0034703(L=-1),GO:00347…	GO:0000166(L=-1),GO:0001882(L=-1),GO:0001883(L=-1),GO:0003674(L=-1),GO:0003676(L=-1),GO:0003677(L=-1),GO:0003678(L=-1),GO:0003723(L=-1),GO:0003824(L=-1),GO:0003887(L=-1),GO:0003924(L=-1),GO:0003964(L=-1),GO:0004180(L=-1),GO:0004386(L=-1),GO:0004518(L=-1),GO:0004519(L=-1),GO:0004521(L=-1),GO:0004523(L=-1),GO:0004540(L=-1),GO:0004553(L=-1),GO:0004672(L=-1),GO:0004674(L=-1),GO:0004721(L=-1),GO:00047…	PFAM (Peptidase_M28, PA, TFR_dimer, Peptidase_M20), SMART (TRANS, SIGNAL)
9984	g9984.t1		612	204								XP_037803712.1	glycine receptor subunit alpha-2-like [Penaeus monodon]	52.2	270	2.35e-88	97.4	135651.CBN32774	2.62e-31	124		Nematodes	nemNOG[3]	09W3H@biNOG,0EJ47@chrNOG,0V71Z@meNOG,0XERI@nemNOG,0XPWH@NOG,12PJU@opiNOG,18M3K@rhaNOG,KOG3643@euNOG	Neurotransmitter-gated ion-channel transmembrane region		GO:0006810(L=-1),GO:0006811(L=-1),GO:0006820(L=-1),GO:0006821(L=-1),GO:0007610(L=-1),GO:0007626(L=-1),GO:0008150(L=-1),GO:0009987(L=-1),GO:0015698(L=-1),GO:0031987(L=-1),GO:0034220(L=-1),GO:0040011(L=-1),GO:0042221(L=-1),GO:0043051(L=-1),GO:0048583(L=-1),GO:0050789(L=-1),GO:0050795(L=-1),GO:0050896(L=-1),GO:0051179(L=-1),GO:0051234(L=-1),GO:0055085(L=-1),GO:0060259(L=-1),GO:0065007(L=-1),	GO:0005575(L=-1),GO:0005623(L=-1),GO:0005886(L=-1),GO:0016020(L=-1),GO:0030054(L=-1),GO:0031224(L=-1),GO:0044425(L=-1),GO:0044456(L=-1),GO:0044464(L=-1),GO:0045202(L=-1),GO:0045211(L=-1),GO:0071944(L=-1),GO:0097060(L=-1),	GO:0003674(L=-1),GO:0005215(L=-1),GO:0005216(L=-1),GO:0005230(L=-1),GO:0005231(L=-1),GO:0005234(L=-1),GO:0005253(L=-1),GO:0005254(L=-1),GO:0005488(L=-1),GO:0008068(L=-1),GO:0008144(L=-1),GO:0008509(L=-1),GO:0015075(L=-1),GO:0015103(L=-1),GO:0015108(L=-1),GO:0015267(L=-1),GO:0015276(L=-1),GO:0022803(L=-1),GO:0022834(L=-1),GO:0022836(L=-1),GO:0022839(L=-1),GO:0022857(L=-1),	PFAM (Neur_chan_memb, Neur_chan_LBD), SMART (TRANS, SIGNAL)
9993	g9993.t1		555	185								XP_045104043.1	glycine receptor subunit alpha-2-like [Portunus trituberculatus]	71.5	365	7.81e-165	61.3	13037.EHJ68597	1.03e-25	117		Arthropoda	artNOG[6]	03696@artNOG,0A477@biNOG,0ST3K@inNOG,0TCBT@lepNOG,0VF26@meNOG,0XP43@NOG,13IK5@opiNOG,KOG3644@euNOG	glycine receptor beta		GO:0006810(L=-1),GO:0006811(L=-1),GO:0008150(L=-1),GO:0009987(L=-1),GO:0034220(L=-1),GO:0051179(L=-1),GO:0051234(L=-1),GO:0055085(L=-1),	GO:0005575(L=-1),GO:0005623(L=-1),GO:0005886(L=-1),GO:0016020(L=-1),GO:0030054(L=-1),GO:0031224(L=-1),GO:0044425(L=-1),GO:0044456(L=-1),GO:0044464(L=-1),GO:0045202(L=-1),GO:0045211(L=-1),GO:0071944(L=-1),GO:0097060(L=-1),	GO:0003674(L=-1),GO:0005215(L=-1),GO:0005216(L=-1),GO:0005230(L=-1),GO:0015075(L=-1),GO:0015267(L=-1),GO:0015276(L=-1),GO:0022803(L=-1),GO:0022834(L=-1),GO:0022836(L=-1),GO:0022839(L=-1),GO:0022857(L=-1),	PFAM (Neur_chan_LBD, Neur_chan_memb), SMART (TRANS, SIGNAL)
10000	g10000.t1		1401	467								XP_045108673.1	glycine receptor subunit alpha-2-like [Portunus trituberculatus]	70.4	459	5.38e-217	91.6	8364.ENSXETP00000004203	2.87e-43	161	GLRA3	Animals	meNOG[21]	09W3H@biNOG,0V71Z@meNOG,0XPWH@NOG,12PJU@opiNOG,KOG3643@euNOG	Gamma-aminobutyric acid (GABA) A receptor	4080	GO:0000003(L=-1),GO:0000902(L=-1),GO:0001101(L=-1),GO:0001508(L=-1),GO:0001964(L=-1),GO:0002087(L=-1),GO:0003008(L=-1),GO:0003012(L=-1),GO:0006810(L=-1),GO:0006811(L=-1),GO:0006820(L=-1),GO:0006821(L=-1),GO:0006887(L=-1),GO:0006936(L=-1),GO:0007154(L=-1),GO:0007165(L=-1),GO:0007166(L=-1),GO:0007186(L=-1),GO:0007218(L=-1),GO:0007267(L=-1),GO:0007268(L=-1),GO:0007270(L=-1),GO:0007275(L=-1),GO:00073…	GO:0005575(L=-1),GO:0005622(L=-1),GO:0005623(L=-1),GO:0005737(L=-1),GO:0005783(L=-1),GO:0005886(L=-1),GO:0009897(L=-1),GO:0009986(L=-1),GO:0016020(L=-1),GO:0016935(L=-1),GO:0030054(L=-1),GO:0031224(L=-1),GO:0031226(L=-1),GO:0032991(L=-1),GO:0034702(L=-1),GO:0034707(L=-1),GO:0043226(L=-1),GO:0043227(L=-1),GO:0043229(L=-1),GO:0043231(L=-1),GO:0044424(L=-1),GO:0044425(L=-1),GO:0044444(L=-1),GO:00444…	GO:0003674(L=-1),GO:0004871(L=-1),GO:0004888(L=-1),GO:0004890(L=-1),GO:0005215(L=-1),GO:0005216(L=-1),GO:0005230(L=-1),GO:0005231(L=-1),GO:0005234(L=-1),GO:0005237(L=-1),GO:0005253(L=-1),GO:0005254(L=-1),GO:0005488(L=-1),GO:0008068(L=-1),GO:0008144(L=-1),GO:0008509(L=-1),GO:0015075(L=-1),GO:0015103(L=-1),GO:0015108(L=-1),GO:0015267(L=-1),GO:0015276(L=-1),GO:0016594(L=-1),GO:0016597(L=-1),GO:00169…	PFAM (Neur_chan_memb, Neur_chan_LBD), SMART (TRANS, SIGNAL)
10018	g10018.t1		1695	565	sp|Q8VCE1|DJC28_MOUSEXP_045104169.1	sp|Q8VCE1|DJC28_MOUSE	DnaJ homolog subfamily C member 28	40.7	300	6.34e-66		XP_045133823.1	glycine receptor subunit alpha-2-like isoform X1 [Portunus trituberculatus]	86.3	422	2.8e-252	80.5	9103.ENSMGAP00000015573	5.34e-79	259	GLRA3	Animals	meNOG[21]	09W3H@biNOG,0V71Z@meNOG,0XPWH@NOG,12PJU@opiNOG,KOG3643@euNOG	Gamma-aminobutyric acid (GABA) A receptor	4080	GO:0000003(L=-1),GO:0000902(L=-1),GO:0001101(L=-1),GO:0001508(L=-1),GO:0001964(L=-1),GO:0002087(L=-1),GO:0003008(L=-1),GO:0003012(L=-1),GO:0006810(L=-1),GO:0006811(L=-1),GO:0006820(L=-1),GO:0006821(L=-1),GO:0006887(L=-1),GO:0006936(L=-1),GO:0007154(L=-1),GO:0007165(L=-1),GO:0007166(L=-1),GO:0007186(L=-1),GO:0007218(L=-1),GO:0007267(L=-1),GO:0007268(L=-1),GO:0007270(L=-1),GO:0007275(L=-1),GO:00073…	GO:0005575(L=-1),GO:0005622(L=-1),GO:0005623(L=-1),GO:0005737(L=-1),GO:0005783(L=-1),GO:0005886(L=-1),GO:0009897(L=-1),GO:0009986(L=-1),GO:0016020(L=-1),GO:0016935(L=-1),GO:0030054(L=-1),GO:0031224(L=-1),GO:0031226(L=-1),GO:0032991(L=-1),GO:0034702(L=-1),GO:0034707(L=-1),GO:0043226(L=-1),GO:0043227(L=-1),GO:0043229(L=-1),GO:0043231(L=-1),GO:0044424(L=-1),GO:0044425(L=-1),GO:0044444(L=-1),GO:00444…	GO:0003674(L=-1),GO:0004871(L=-1),GO:0004888(L=-1),GO:0004890(L=-1),GO:0005215(L=-1),GO:0005216(L=-1),GO:0005230(L=-1),GO:0005231(L=-1),GO:0005234(L=-1),GO:0005237(L=-1),GO:0005253(L=-1),GO:0005254(L=-1),GO:0005488(L=-1),GO:0008068(L=-1),GO:0008144(L=-1),GO:0008509(L=-1),GO:0015075(L=-1),GO:0015103(L=-1),GO:0015108(L=-1),GO:0015267(L=-1),GO:0015276(L=-1),GO:0016594(L=-1),GO:0016597(L=-1),GO:00169…	PFAM (Neur_chan_memb, Neur_chan_LBD), SMART (TRANS, SIGNAL)
10019	g10019.t1		1020	340	sp|Q8VBZ0|DHRSX_MOUSEXP_045103945.1	sp|Q8VBZ0|DHRSX_MOUSE	Dehydrogenase/reductase SDR family member on chromosome X homolog	39.7	305	3.94e-61		XP_045103798.1	glycine receptor subunit alpha-2-like isoform X2 [Portunus trituberculatus]	83.9	380	1.2e-240	99.5	7739.JGI90604	2.13e-25	114		Eukaryotes	euNOG[57]	0XPWH@NOG,KOG3643@euNOG
10020	g10020.t2		3129	1043	sp|Q01583|DGK1_DROMEXP_050727885.1	sp|Q01583|DGK1_DROME	Diacylglycerol kinase 1	45.8	1202	0		XP_050686230.1	glycine receptor subunit alpha-4-like [Eriocheir sinensis]	87.7	261	6.48e-158	71.9	8090.ENSORLP00000022309	4e-33	134	GLRA2	Fishes	fiNOG[1]	09W3H@biNOG,0DH6C@chorNOG,0N7FW@fiNOG,0V71Z@meNOG,0XPWH@NOG,12PJU@opiNOG,1CRWI@veNOG,KOG3643@euNOG	Neurotransmitter-gated ion-channel ligand binding domain	4080	GO:0006810(L=-1),GO:0006811(L=-1),GO:0008150(L=-1),GO:0009987(L=-1),GO:0034220(L=-1),GO:0051179(L=-1),GO:0051234(L=-1),GO:0055085(L=-1),	GO:0005575(L=-1),GO:0005623(L=-1),GO:0005886(L=-1),GO:0016020(L=-1),GO:0030054(L=-1),GO:0031224(L=-1),GO:0031226(L=-1),GO:0044425(L=-1),GO:0044456(L=-1),GO:0044459(L=-1),GO:0044464(L=-1),GO:0045202(L=-1),GO:0045211(L=-1),GO:0071944(L=-1),GO:0097060(L=-1),	GO:0003674(L=-1),GO:0005215(L=-1),GO:0005216(L=-1),GO:0005230(L=-1),GO:0005488(L=-1),GO:0015075(L=-1),GO:0015267(L=-1),GO:0015276(L=-1),GO:0016594(L=-1),GO:0016597(L=-1),GO:0022803(L=-1),GO:0022824(L=-1),GO:0022834(L=-1),GO:0022835(L=-1),GO:0022836(L=-1),GO:0022839(L=-1),GO:0022857(L=-1),GO:0031406(L=-1),GO:0043167(L=-1),GO:0043168(L=-1),GO:0043169(L=-1),	PFAM (Neur_chan_LBD, Neur_chan_memb), SMART (TRANS, SIGNAL)
10023	g10023.t1		1662	554	sp|P39736|BX42_DROMEXP_045104042.1	sp|P39736|BX42_DROME	Puff-specific protein Bx42	59.8	530	2.19e-203		XP_050731951.1	glycine receptor subunit alpha-4-like [Eriocheir sinensis]	84.8	434	2.53e-263	53.2	7070.TC004608-PA	8.21e-63	223		Arthropoda	artNOG[6]	034FN@artNOG,0A52H@biNOG,0SP89@inNOG,0V59N@meNOG,0XP43@NOG,12R4Y@opiNOG,KOG3644@euNOG	histamine-gated chloride channel		GO:0006810(L=-1),GO:0006811(L=-1),GO:0006820(L=-1),GO:0006821(L=-1),GO:0008150(L=-1),GO:0009266(L=-1),GO:0009605(L=-1),GO:0009628(L=-1),GO:0009987(L=-1),GO:0015698(L=-1),GO:0034220(L=-1),GO:0040011(L=-1),GO:0042330(L=-1),GO:0043052(L=-1),GO:0050896(L=-1),GO:0051179(L=-1),GO:0051234(L=-1),GO:0055085(L=-1),	GO:0005575(L=-1),GO:0005623(L=-1),GO:0005886(L=-1),GO:0016020(L=-1),GO:0019183(L=-1),GO:0030054(L=-1),GO:0031224(L=-1),GO:0031226(L=-1),GO:0032991(L=-1),GO:0034702(L=-1),GO:0034707(L=-1),GO:0044425(L=-1),GO:0044456(L=-1),GO:0044459(L=-1),GO:0044464(L=-1),GO:0045202(L=-1),GO:0045211(L=-1),GO:0071944(L=-1),GO:0097060(L=-1),	GO:0003674(L=-1),GO:0003682(L=-1),GO:0005215(L=-1),GO:0005216(L=-1),GO:0005230(L=-1),GO:0005231(L=-1),GO:0005253(L=-1),GO:0005254(L=-1),GO:0005488(L=-1),GO:0008509(L=-1),GO:0015075(L=-1),GO:0015103(L=-1),GO:0015108(L=-1),GO:0015267(L=-1),GO:0015276(L=-1),GO:0016933(L=-1),GO:0019182(L=-1),GO:0022803(L=-1),GO:0022834(L=-1),GO:0022836(L=-1),GO:0022839(L=-1),GO:0022857(L=-1),	PFAM (Neur_chan_memb, Neur_chan_LBD), SMART (TRANS, SIGNAL, SANT)
10025	g10025.t1		315	105								XP_045119350.1	glycine receptor subunit alpha-4-like [Portunus trituberculatus]	93.3	314	2.19e-208	79.8	7176.CPIJ013943-PA	5.9e-172	493	ORT	Arthropoda	artNOG[6]	034FN@artNOG,0A52H@biNOG,0SP89@inNOG,0V59N@meNOG,0XP43@NOG,12R4Y@opiNOG,KOG3644@euNOG	histamine-gated chloride channel		GO:0003008(L=-1),GO:0006810(L=-1),GO:0006811(L=-1),GO:0006820(L=-1),GO:0006821(L=-1),GO:0007154(L=-1),GO:0007267(L=-1),GO:0007268(L=-1),GO:0007610(L=-1),GO:0008150(L=-1),GO:0009266(L=-1),GO:0009605(L=-1),GO:0009628(L=-1),GO:0009636(L=-1),GO:0009987(L=-1),GO:0010033(L=-1),GO:0015698(L=-1),GO:0019226(L=-1),GO:0023052(L=-1),GO:0030534(L=-1),GO:0032501(L=-1),GO:0034220(L=-1),GO:0035637(L=-1),GO:00400…	GO:0005575(L=-1),GO:0005623(L=-1),GO:0005886(L=-1),GO:0016020(L=-1),GO:0019183(L=-1),GO:0030054(L=-1),GO:0031224(L=-1),GO:0031226(L=-1),GO:0032991(L=-1),GO:0034702(L=-1),GO:0034707(L=-1),GO:0044425(L=-1),GO:0044456(L=-1),GO:0044459(L=-1),GO:0044464(L=-1),GO:0045202(L=-1),GO:0045211(L=-1),GO:0071944(L=-1),GO:0097060(L=-1),	GO:0003674(L=-1),GO:0005215(L=-1),GO:0005216(L=-1),GO:0005230(L=-1),GO:0005253(L=-1),GO:0005254(L=-1),GO:0008509(L=-1),GO:0015075(L=-1),GO:0015103(L=-1),GO:0015108(L=-1),GO:0015267(L=-1),GO:0015276(L=-1),GO:0019182(L=-1),GO:0022803(L=-1),GO:0022834(L=-1),GO:0022836(L=-1),GO:0022839(L=-1),GO:0022857(L=-1),	PFAM (Neur_chan_memb, Neur_chan_LBD), SMART (TRANS, SIGNAL, SANT)
10027	g10027.t2		1128	376	XP_050727895.1							XP_045107790.1	glycine receptor subunit alpha-4-like isoform X1 [Portunus trituberculatus]	86.4	477	4.88e-274	99.8	7159.AAEL012248-PA	2.27e-130	392	ORT	Arthropoda	artNOG[6]	034FN@artNOG,0A52H@biNOG,0GWNS@dipNOG,0SP89@inNOG,0V59N@meNOG,0XP43@NOG,12R4Y@opiNOG,KOG3644@euNOG	histamine-gated chloride channel		GO:0003008(L=-1),GO:0006810(L=-1),GO:0006811(L=-1),GO:0006820(L=-1),GO:0006821(L=-1),GO:0007154(L=-1),GO:0007267(L=-1),GO:0007268(L=-1),GO:0007610(L=-1),GO:0008150(L=-1),GO:0009266(L=-1),GO:0009605(L=-1),GO:0009628(L=-1),GO:0009636(L=-1),GO:0009987(L=-1),GO:0010033(L=-1),GO:0015698(L=-1),GO:0019226(L=-1),GO:0023052(L=-1),GO:0030534(L=-1),GO:0032501(L=-1),GO:0034220(L=-1),GO:0035637(L=-1),GO:00400…	GO:0005575(L=-1),GO:0005623(L=-1),GO:0005886(L=-1),GO:0016020(L=-1),GO:0019183(L=-1),GO:0030054(L=-1),GO:0031224(L=-1),GO:0031226(L=-1),GO:0032991(L=-1),GO:0034702(L=-1),GO:0034707(L=-1),GO:0044425(L=-1),GO:0044456(L=-1),GO:0044459(L=-1),GO:0044464(L=-1),GO:0045202(L=-1),GO:0045211(L=-1),GO:0071944(L=-1),GO:0097060(L=-1),	GO:0003674(L=-1),GO:0005215(L=-1),GO:0005216(L=-1),GO:0005230(L=-1),GO:0005253(L=-1),GO:0005254(L=-1),GO:0008509(L=-1),GO:0015075(L=-1),GO:0015103(L=-1),GO:0015108(L=-1),GO:0015267(L=-1),GO:0015276(L=-1),GO:0019182(L=-1),GO:0022803(L=-1),GO:0022834(L=-1),GO:0022836(L=-1),GO:0022839(L=-1),GO:0022857(L=-1),	PFAM (Neur_chan_memb, Neur_chan_LBD), SMART (TRANS, SIGNAL, SANT)
10037	g10037.t1		249	83								XP_045116213.1	glycine receptor subunit alpha-4-like isoform X7 [Portunus trituberculatus]	90.3	505	0	99.8	7165.AGAP005599-PH	5.32e-157	470	PHCL	Arthropoda	artNOG[6]	03299@artNOG,0A17D@biNOG,0GUTY@dipNOG,0SP7G@inNOG,0VC32@meNOG,0XP43@NOG,12TGN@opiNOG,KOG3644@euNOG	Neurotransmitter-gated ion-channel ligand binding domain		GO:0006810(L=-1),GO:0006811(L=-1),GO:0008150(L=-1),GO:0009987(L=-1),GO:0034220(L=-1),GO:0051179(L=-1),GO:0051234(L=-1),GO:0055085(L=-1),	GO:0005575(L=-1),GO:0005623(L=-1),GO:0005886(L=-1),GO:0016020(L=-1),GO:0031224(L=-1),GO:0044425(L=-1),GO:0044464(L=-1),GO:0071944(L=-1),	GO:0003674(L=-1),GO:0005215(L=-1),GO:0005216(L=-1),GO:0005230(L=-1),GO:0015075(L=-1),GO:0015267(L=-1),GO:0015276(L=-1),GO:0022803(L=-1),GO:0022834(L=-1),GO:0022836(L=-1),GO:0022839(L=-1),GO:0022857(L=-1),	PFAM (Neur_chan_LBD, Neur_chan_memb), SMART (TRANS, SIGNAL)
10043	g10043.t1		1440	480								XP_045125116.1	glycine receptor subunit alphaZ1-like [Portunus trituberculatus]	95.6	405	1.22e-287	95.3	7070.TC007728-PA	4.81e-199	563	ORT	Arthropoda	artNOG[6]	034FN@artNOG,0A52H@biNOG,0SP89@inNOG,0V59N@meNOG,0XP43@NOG,12R4Y@opiNOG,KOG3644@euNOG	histamine-gated chloride channel		GO:0003008(L=-1),GO:0006810(L=-1),GO:0006811(L=-1),GO:0006820(L=-1),GO:0006821(L=-1),GO:0007154(L=-1),GO:0007267(L=-1),GO:0007268(L=-1),GO:0007610(L=-1),GO:0008150(L=-1),GO:0009266(L=-1),GO:0009605(L=-1),GO:0009628(L=-1),GO:0009636(L=-1),GO:0009987(L=-1),GO:0010033(L=-1),GO:0015698(L=-1),GO:0019226(L=-1),GO:0023052(L=-1),GO:0030534(L=-1),GO:0032501(L=-1),GO:0034220(L=-1),GO:0035637(L=-1),GO:00400…	GO:0005575(L=-1),GO:0005623(L=-1),GO:0005886(L=-1),GO:0016020(L=-1),GO:0019183(L=-1),GO:0030054(L=-1),GO:0031224(L=-1),GO:0031226(L=-1),GO:0032991(L=-1),GO:0034702(L=-1),GO:0034707(L=-1),GO:0044425(L=-1),GO:0044456(L=-1),GO:0044459(L=-1),GO:0044464(L=-1),GO:0045202(L=-1),GO:0045211(L=-1),GO:0071944(L=-1),GO:0097060(L=-1),	GO:0003674(L=-1),GO:0005215(L=-1),GO:0005216(L=-1),GO:0005230(L=-1),GO:0005253(L=-1),GO:0005254(L=-1),GO:0008509(L=-1),GO:0015075(L=-1),GO:0015103(L=-1),GO:0015108(L=-1),GO:0015267(L=-1),GO:0015276(L=-1),GO:0019182(L=-1),GO:0022803(L=-1),GO:0022834(L=-1),GO:0022836(L=-1),GO:0022839(L=-1),GO:0022857(L=-1),	PFAM (Neur_chan_memb, Neur_chan_LBD), SMART (TRANS, SIGNAL, SANT)
	374

## Sheet: Ion Channels
Table S5. C. borealis gene models associated with neural functions
Ion Channels						SwissProt DB						RefSeq - Invertebrate DB						EGGNOG DB								KEGG	Goterms
Gene #	JC Gene Model	Chromosome	CDS length	Protein length		Best Hit	Description	Percent Identical	Alignment Length	E Value	Coverage	Subject Sequence	Description	Percent Identical	Alignment Length	E Value	Coverage	EggNOG Seed Ortholog	EggNOG Seed E-Value	EggNOG Seed Score	EggNOG Predicted Gene	EggNOG Tax Scope	EggNOG Tax Scope Max	EggNOG Member OGs	EggNOG Description	EggNOG KEGG Terms	EggNOG GO Biological	EggNOG GO Cellular	EggNOG GO Molecular	EggNOG Protein Domains
Kv-like
19964	g19964.t1	28	489	163	sp|Q02280|KCNAE_DROME	sp|Q02280|KCNAE_DROME	Potassium voltage-gated channel protein eag	91.2	34	1.7e-13
19968	g19968.t1		579	193	sp|Q02280|KCNAE_DROME	sp|Q02280|KCNAE_DROME	Potassium voltage-gated channel protein eag	80.9	47	5.44e-15		XP_050695129.1	basic salivary proline-rich protein 1-like [Eriocheir sinensis]	72.5	560	7.9e-146	66.9	121225.PHUM106890-PA	1.22e-39	154		Arthropoda	artNOG[6]	036KT@artNOG,09VID@biNOG,0STII@inNOG,0V6HM@meNOG,11N9B@NOG,13QJV@opiNOG,KOG0226@euNOG	RNA recognition motif. (a.k.a. RRM, RBD, or RNP domain)		GO:0000375(L=-1),GO:0000377(L=-1),GO:0000398(L=-1),GO:0006139(L=-1),GO:0006396(L=-1),GO:0006397(L=-1),GO:0006725(L=-1),GO:0006807(L=-1),GO:0007275(L=-1),GO:0007399(L=-1),GO:0008150(L=-1),GO:0008152(L=-1),GO:0008380(L=-1),GO:0009987(L=-1),GO:0010467(L=-1),GO:0016070(L=-1),GO:0016071(L=-1),GO:0022008(L=-1),GO:0030154(L=-1),GO:0032501(L=-1),GO:0032502(L=-1),GO:0034641(L=-1),GO:0043170(L=-1),GO:00442…	GO:0005575(L=-1),GO:0005622(L=-1),GO:0005623(L=-1),GO:0005634(L=-1),GO:0005681(L=-1),GO:0032991(L=-1),GO:0043226(L=-1),GO:0043227(L=-1),GO:0043229(L=-1),GO:0043231(L=-1),GO:0044422(L=-1),GO:0044424(L=-1),GO:0044428(L=-1),GO:0044446(L=-1),GO:0044464(L=-1),GO:0071011(L=-1),GO:0071013(L=-1),	GO:0000166(L=-1),GO:0003674(L=-1),GO:0003676(L=-1),GO:0003723(L=-1),GO:0003729(L=-1),GO:0005488(L=-1),GO:0036094(L=-1),GO:0097159(L=-1),GO:1901265(L=-1),GO:1901363(L=-1),	PFAM (RRM_1), SMART (RRM)
19972	g19972.t1		1413	471	sp|Q02280|KCNAE_DROME	sp|Q02280|KCNAE_DROME	Potassium voltage-gated channel protein eag	76.7	43	4.44e-13		XP_045125925.1	mitochondrial import inner membrane translocase subunit Tim29-like [Portunus trituberculatus]	77.2	189	1.44e-109	91.7	7176.CPIJ016672-PA	1.71e-44	153		Arthropoda	artNOG[6]	038FB@artNOG,09YT1@biNOG,0SVAC@inNOG,0V9QY@meNOG,11K8C@NOG,12T9P@opiNOG,KOG4545@euNOG	Uncharacterised conserved protein (DUF2366)					PFAM (DUF2366), SMART (COIL)
19973	g19973.t1		927	309	sp|Q02280|KCNAE_DROME	sp|Q02280|KCNAE_DROME	Potassium voltage-gated channel protein eag	88.4	173	3.59e-96		XP_045115056.1	transmembrane protein 203-like [Portunus trituberculatus]	93.3	135	3.02e-80	99.3	7425.NV18242-PA	1.6e-41	140		Arthropoda	artNOG[6]	0382S@artNOG,0A725@biNOG,0IY4R@euNOG,0S89D@hymNOG,0SVCM@inNOG,0VHXQ@meNOG,11SGD@NOG,13U6H@opiNOG	Transmembrane Fragile-X-F protein			GO:0005575(L=-1),GO:0016020(L=-1),GO:0031224(L=-1),GO:0044425(L=-1),		PFAM (Tmemb_185A), SMART (TRANS)
19976	g19976.t1		3783	1261	sp|Q02280|KCNAE_DROMEXP_045116014.1	sp|Q02280|KCNAE_DROME	Potassium voltage-gated channel protein eag	56.7	635	3.51e-201								7668.SPU_025271tr	2.35e-07	56.6		Animals	meNOG[21]	0AB8Z@biNOG,0J2PK@euNOG,0VNBC@meNOG,0YT4U@NOG,147W6@opiNOG	conserved hypothetical protein		GO:0006139(L=-1),GO:0006725(L=-1),GO:0006807(L=-1),GO:0008150(L=-1),GO:0008152(L=-1),GO:0009987(L=-1),GO:0034641(L=-1),GO:0043170(L=-1),GO:0044237(L=-1),GO:0044238(L=-1),GO:0046483(L=-1),GO:0071704(L=-1),GO:0090304(L=-1),GO:0090305(L=-1),GO:1901360(L=-1),		GO:0003674(L=-1),GO:0003676(L=-1),GO:0003824(L=-1),GO:0004518(L=-1),GO:0004519(L=-1),GO:0004521(L=-1),GO:0004523(L=-1),GO:0004540(L=-1),GO:0005488(L=-1),GO:0008270(L=-1),GO:0016787(L=-1),GO:0016788(L=-1),GO:0016891(L=-1),GO:0016893(L=-1),GO:0043167(L=-1),GO:0043169(L=-1),GO:0046872(L=-1),GO:0046914(L=-1),GO:0097159(L=-1),GO:1901363(L=-1),	PFAM (WW, RnaseH), SMART (ZnF_C2HC, WW, COIL)
19977	g19977.t1		2208	736	sp|P17970|KCNAB_DROME	sp|P17970|KCNAB_DROME	Potassium voltage-gated channel protein Shab	82.1	190	4.54e-98
19978	g19978.t1		636	212	sp|P08510|KCNAS_DROME	sp|P08510|KCNAS_DROME	Potassium voltage-gated channel protein Shaker	89.9	69	1.11e-34		XP_050695147.1	ribonuclease P protein subunit p20-like isoform X1 [Eriocheir sinensis]	71.2	153	1.93e-68	98.1	6669.DappuP190285	1.92e-18	82.8		Arthropoda	artNOG[6]	038P7@artNOG,0A4FM@biNOG,0IXMT@euNOG,0VMS5@meNOG,11R36@NOG,13RKV@opiNOG	Alba	30083013	GO:0006139(L=-1),GO:0006396(L=-1),GO:0006399(L=-1),GO:0006725(L=-1),GO:0006807(L=-1),GO:0008033(L=-1),GO:0008150(L=-1),GO:0008152(L=-1),GO:0009987(L=-1),GO:0010467(L=-1),GO:0016070(L=-1),GO:0034470(L=-1),GO:0034641(L=-1),GO:0034660(L=-1),GO:0043170(L=-1),GO:0044237(L=-1),GO:0044238(L=-1),GO:0044260(L=-1),GO:0046483(L=-1),GO:0071704(L=-1),GO:0090304(L=-1),GO:0090305(L=-1),GO:1901360(L=-1),	GO:0005575(L=-1),GO:0005622(L=-1),GO:0005623(L=-1),GO:0005634(L=-1),GO:0005737(L=-1),GO:0005739(L=-1),GO:0030677(L=-1),GO:0030678(L=-1),GO:0032991(L=-1),GO:0043226(L=-1),GO:0043227(L=-1),GO:0043229(L=-1),GO:0043231(L=-1),GO:0044422(L=-1),GO:0044424(L=-1),GO:0044429(L=-1),GO:0044444(L=-1),GO:0044446(L=-1),GO:0044464(L=-1),	GO:0003674(L=-1),GO:0003676(L=-1),GO:0003824(L=-1),GO:0004518(L=-1),GO:0004519(L=-1),GO:0004521(L=-1),GO:0004526(L=-1),GO:0004540(L=-1),GO:0004549(L=-1),GO:0005488(L=-1),GO:0005515(L=-1),GO:0016787(L=-1),GO:0016788(L=-1),GO:0016891(L=-1),GO:0016893(L=-1),GO:0097159(L=-1),GO:1901363(L=-1),	PFAM (Alba, Rpp20)
19979	g19979.t1		2097	699	sp|P08510|KCNAS_DROMEXP_045138483.1	sp|P08510|KCNAS_DROME	Potassium voltage-gated channel protein Shaker	63	476	5.98e-168		XP_044164396.1	uncharacterized protein LOC122948511 [Acropora millepora]	32.9	234	1.23e-18	98	400682.PAC_15701158	8.91e-15	78.6		Animals	meNOG[21]	0IJZN@euNOG,0VEX5@meNOG,0XT0R@NOG,13IBS@opiNOG	protein Hydra magnipapillata		GO:0006139(L=-1),GO:0006508(L=-1),GO:0006725(L=-1),GO:0006807(L=-1),GO:0008150(L=-1),GO:0008152(L=-1),GO:0009987(L=-1),GO:0019538(L=-1),GO:0034641(L=-1),GO:0043170(L=-1),GO:0044237(L=-1),GO:0044238(L=-1),GO:0046483(L=-1),GO:0071704(L=-1),GO:0090304(L=-1),GO:0090305(L=-1),GO:1901360(L=-1),		GO:0003674(L=-1),GO:0003676(L=-1),GO:0003677(L=-1),GO:0003824(L=-1),GO:0004518(L=-1),GO:0004527(L=-1),GO:0005488(L=-1),GO:0008233(L=-1),GO:0008234(L=-1),GO:0008270(L=-1),GO:0016787(L=-1),GO:0016788(L=-1),GO:0043167(L=-1),GO:0043169(L=-1),GO:0046872(L=-1),GO:0046914(L=-1),GO:0097159(L=-1),GO:1901363(L=-1),	PFAM (YqaJ, Herpes_alk_exo), SMART (PHD)
19980	g19980.t1		270	90	sp|P08510|KCNAS_DROME	sp|P08510|KCNAS_DROME	Potassium voltage-gated channel protein Shaker	48.6	72	1.14e-10		XP_040571875.1	uncharacterized protein LOC121121074 [Lepeophtheirus salmonis]	47.4	365	1.13e-115	99.7	7719.ENSCINP00000034241	2.42e-76	246		Animals	meNOG[21]	0AB9W@biNOG,0E07E@chorNOG,0J429@euNOG,0VKRV@meNOG,12BST@NOG,13Y6A@opiNOG	MULE transposase domain				GO:0003674(L=-1),GO:0005488(L=-1),GO:0008270(L=-1),GO:0043167(L=-1),GO:0043169(L=-1),GO:0046872(L=-1),GO:0046914(L=-1),	PFAM (MULE, FLYWCH, Transposase_mut), SMART (COIL, RING)
19981	g19981.t1		1467	489	sp|P17971|KCNAL_DROMEXP_045132069.1	sp|P17971|KCNAL_DROME	Potassium voltage-gated channel protein Shal	88.7	372	2.86e-234
19984	g19984.t1		630	210	sp|P17971|KCNAL_DROMEXP_050719409.1	sp|P17971|KCNAL_DROME	Potassium voltage-gated channel protein Shal	74.9	171	1.77e-73		XP_014676561.1	PREDICTED: uncharacterized protein LOC106816452 [Priapulus caudatus]	33.2	184	5.39e-25	88.8	7668.SPU_006771tr	6.46e-35	137		Animals	meNOG[21]	0A5RU@biNOG,0VGNY@meNOG,0Y65V@NOG,13JGH@opiNOG,KOG1075@euNOG	Inherit from KOG: Retrotransposon protein		GO:0006139(L=-1),GO:0006259(L=-1),GO:0006260(L=-1),GO:0006278(L=-1),GO:0006725(L=-1),GO:0006807(L=-1),GO:0008150(L=-1),GO:0008152(L=-1),GO:0009058(L=-1),GO:0009059(L=-1),GO:0009987(L=-1),GO:0034641(L=-1),GO:0034645(L=-1),GO:0043170(L=-1),GO:0044237(L=-1),GO:0044238(L=-1),GO:0044249(L=-1),GO:0044260(L=-1),GO:0046483(L=-1),GO:0071704(L=-1),GO:0090304(L=-1),GO:1901360(L=-1),GO:1901576(L=-1),	GO:0005575(L=-1),GO:0019028(L=-1),GO:0044423(L=-1),	GO:0003674(L=-1),GO:0003676(L=-1),GO:0003723(L=-1),GO:0003824(L=-1),GO:0003964(L=-1),GO:0005198(L=-1),GO:0005488(L=-1),GO:0008270(L=-1),GO:0016740(L=-1),GO:0016772(L=-1),GO:0016779(L=-1),GO:0034061(L=-1),GO:0043167(L=-1),GO:0043169(L=-1),GO:0046872(L=-1),GO:0046914(L=-1),GO:0097159(L=-1),GO:1901363(L=-1),	PFAM (RVT_1, Exo_endo_phos), SMART (COIL, TPR)
19985	g19985.t1		672	224	sp|P17972|KCNAW_DROMEXP_025422208.1	sp|P17972|KCNAW_DROME	Potassium voltage-gated channel protein Shaw	76.7	223	3.3e-126		XP_045117539.1	E3 ubiquitin-protein ligase RFWD3-like isoform X1 [Portunus trituberculatus]	59.2	503	8.7e-200	77.3	7668.SPU_020356tr	1.09e-103	337	RFWD3	Animals	meNOG[21]	0A0XU@biNOG,0VCK7@meNOG,0XPPE@NOG,12NQA@opiNOG,KOG1645@euNOG	ring finger and WD repeat domain 3		GO:0000075(L=-1),GO:0000077(L=-1),GO:0006139(L=-1),GO:0006259(L=-1),GO:0006281(L=-1),GO:0006725(L=-1),GO:0006807(L=-1),GO:0006950(L=-1),GO:0006974(L=-1),GO:0007049(L=-1),GO:0007093(L=-1),GO:0007346(L=-1),GO:0008150(L=-1),GO:0008152(L=-1),GO:0009314(L=-1),GO:0009628(L=-1),GO:0009987(L=-1),GO:0010212(L=-1),GO:0010564(L=-1),GO:0010948(L=-1),GO:0016567(L=-1),GO:0019538(L=-1),GO:0022402(L=-1),GO:00315…	GO:0005575(L=-1),GO:0005622(L=-1),GO:0005623(L=-1),GO:0005634(L=-1),GO:0005654(L=-1),GO:0005737(L=-1),GO:0016604(L=-1),GO:0016605(L=-1),GO:0031974(L=-1),GO:0031981(L=-1),GO:0043226(L=-1),GO:0043227(L=-1),GO:0043229(L=-1),GO:0043231(L=-1),GO:0043233(L=-1),GO:0044422(L=-1),GO:0044424(L=-1),GO:0044428(L=-1),GO:0044446(L=-1),GO:0044451(L=-1),GO:0044464(L=-1),GO:0070013(L=-1),	GO:0002039(L=-1),GO:0003674(L=-1),GO:0003824(L=-1),GO:0004842(L=-1),GO:0005488(L=-1),GO:0005515(L=-1),GO:0008270(L=-1),GO:0016874(L=-1),GO:0016879(L=-1),GO:0016881(L=-1),GO:0019787(L=-1),GO:0043167(L=-1),GO:0043169(L=-1),GO:0046872(L=-1),GO:0046914(L=-1),GO:0097371(L=-1),	PFAM (WD40, zf-C3HC4), SMART (WD40, RING, COIL)
19986	g19986.t1		717	239	sp|P17972|KCNAW_DROME	sp|P17972|KCNAW_DROME	Potassium voltage-gated channel protein Shaw	88.2	153	8.28e-88		XP_014676561.1	PREDICTED: uncharacterized protein LOC106816452 [Priapulus caudatus]	33.2	184	5.39e-25	88.8	7668.SPU_006771tr	6.46e-35	137		Animals	meNOG[21]	0A5RU@biNOG,0VGNY@meNOG,0Y65V@NOG,13JGH@opiNOG,KOG1075@euNOG	Inherit from KOG: Retrotransposon protein		GO:0006139(L=-1),GO:0006259(L=-1),GO:0006260(L=-1),GO:0006278(L=-1),GO:0006725(L=-1),GO:0006807(L=-1),GO:0008150(L=-1),GO:0008152(L=-1),GO:0009058(L=-1),GO:0009059(L=-1),GO:0009987(L=-1),GO:0034641(L=-1),GO:0034645(L=-1),GO:0043170(L=-1),GO:0044237(L=-1),GO:0044238(L=-1),GO:0044249(L=-1),GO:0044260(L=-1),GO:0046483(L=-1),GO:0071704(L=-1),GO:0090304(L=-1),GO:1901360(L=-1),GO:1901576(L=-1),	GO:0005575(L=-1),GO:0019028(L=-1),GO:0044423(L=-1),	GO:0003674(L=-1),GO:0003676(L=-1),GO:0003723(L=-1),GO:0003824(L=-1),GO:0003964(L=-1),GO:0005198(L=-1),GO:0005488(L=-1),GO:0008270(L=-1),GO:0016740(L=-1),GO:0016772(L=-1),GO:0016779(L=-1),GO:0034061(L=-1),GO:0043167(L=-1),GO:0043169(L=-1),GO:0046872(L=-1),GO:0046914(L=-1),GO:0097159(L=-1),GO:1901363(L=-1),	PFAM (RVT_1, Exo_endo_phos), SMART (COIL, TPR)
19988	g19988.t1		1845	615	sp|P17972|KCNAW_DROMEXP_045114620.1	sp|P17972|KCNAW_DROME	Potassium voltage-gated channel protein Shaw	88.6	438	5.7e-289
19989	g19989.t1		261	87	sp|O35219|KCNH2_MOUSEXP_042228811.1	sp|O35219|KCNH2_MOUSE	Potassium voltage-gated channel subfamily H member 2	51.9	79	5.04e-23		XP_050690435.1	uncharacterized protein LOC126982433 [Eriocheir sinensis]	42.5	247	1.06e-42	63.9	13037.EHJ66888	1.26e-08	63.5		Arthropoda	artNOG[6]	03C1C@artNOG,0AISG@biNOG,0J59N@euNOG,0SYHS@inNOG,0VW8P@meNOG,0YDDF@NOG,14DCY@opiNOG	Pfam:RnaseH		GO:0006139(L=-1),GO:0006725(L=-1),GO:0006807(L=-1),GO:0008150(L=-1),GO:0008152(L=-1),GO:0009987(L=-1),GO:0034641(L=-1),GO:0043170(L=-1),GO:0044237(L=-1),GO:0044238(L=-1),GO:0046483(L=-1),GO:0071704(L=-1),GO:0090304(L=-1),GO:0090305(L=-1),GO:1901360(L=-1),		GO:0003674(L=-1),GO:0003676(L=-1),GO:0003824(L=-1),GO:0004518(L=-1),GO:0004519(L=-1),GO:0004521(L=-1),GO:0004523(L=-1),GO:0004540(L=-1),GO:0005488(L=-1),GO:0016787(L=-1),GO:0016788(L=-1),GO:0016891(L=-1),GO:0016893(L=-1),GO:0097159(L=-1),GO:1901363(L=-1),	PFAM (RnaseH)
19991	g19991.t1		261	87	sp|Q8WNY2|KCNH2_RABITXP_042228811.1	sp|Q8WNY2|KCNH2_RABIT	Potassium voltage-gated channel subfamily H member 2	51.9	79	5.04e-23		XP_053633335.1	zinc finger BED domain-containing protein 5-like [Cherax quadricarinatus]	71.4	406	4.91e-187	94.9	6085.XP_002157588	5.74e-68	228		Animals	meNOG[21]	0ITNW@euNOG,0WJ59@meNOG,0XXEB@NOG,13G4A@opiNOG
19992	g19992.t1		267	89	sp|O35219|KCNH2_MOUSEXP_042228811.1	sp|O35219|KCNH2_MOUSE	Potassium voltage-gated channel subfamily H member 2	51.9	79	5.46e-23		XP_045115058.1	transcription elongation factor A N-terminal and central domain-containing protein 2-like [Portunus trituberculatus]	45.1	375	4.11e-82	99.6	61853.ENSNLEP00000004126	5.44e-44	152	TCEANC2	Mammals	maNOG[6]	09T5P@biNOG,0DEGU@chorNOG,0UFEQ@maNOG,0V44D@meNOG,12TP0@opiNOG,169BH@prNOG,1AWVV@spriNOG,1CP6G@veNOG,COG1594@NOG,KOG1105@euNOG	transcription elongation factor A (SII) N-terminal and central domain containing 2		GO:0006139(L=-1),GO:0006351(L=-1),GO:0006412(L=-1),GO:0006414(L=-1),GO:0006725(L=-1),GO:0006807(L=-1),GO:0008150(L=-1),GO:0008152(L=-1),GO:0009058(L=-1),GO:0009059(L=-1),GO:0009987(L=-1),GO:0010467(L=-1),GO:0016070(L=-1),GO:0018130(L=-1),GO:0019438(L=-1),GO:0019538(L=-1),GO:0032774(L=-1),GO:0034641(L=-1),GO:0034645(L=-1),GO:0034654(L=-1),GO:0043170(L=-1),GO:0044237(L=-1),GO:0044238(L=-1),GO:00442…	GO:0005575(L=-1),GO:0005622(L=-1),GO:0005623(L=-1),GO:0005634(L=-1),GO:0043226(L=-1),GO:0043227(L=-1),GO:0043229(L=-1),GO:0043231(L=-1),GO:0044424(L=-1),GO:0044464(L=-1),	GO:0003674(L=-1),GO:0003676(L=-1),GO:0003677(L=-1),GO:0003723(L=-1),GO:0003746(L=-1),GO:0005488(L=-1),GO:0008135(L=-1),GO:0097159(L=-1),GO:1901363(L=-1),	PFAM (Med26, TFIIS_M)
19994	g19994.t1		261	87	sp|Q12809|KCNH2_HUMANXP_042228811.1	sp|Q12809|KCNH2_HUMAN	Potassium voltage-gated channel subfamily H member 2	51.9	79	5.04e-23		XP_042213891.1	zinc finger BED domain-containing protein 5-like [Homarus americanus]	47.9	73	3.26e-17	51	6085.XP_002154022	1.2e-16	82		Animals	meNOG[21]	0IHXC@euNOG,0W1TB@meNOG,0ZSKF@NOG,13NAG@opiNOG	SCAN domain containing 3				GO:0003674(L=-1),GO:0003676(L=-1),GO:0005488(L=-1),GO:0097159(L=-1),GO:1901363(L=-1),	PFAM (hATC, SCAN, rve), SMART (SCAN, COIL)
19999	g19999.t1		1860	620	sp|Q9PT84|KCNH6_CHICK	sp|Q9PT84|KCNH6_CHICK	Potassium voltage-gated channel subfamily H member 6	75.2	145	8.16e-61
20003	g20003.t1		2802	934	sp|Q9PT84|KCNH6_CHICKXP_050719616.1	sp|Q9PT84|KCNH6_CHICK	Potassium voltage-gated channel subfamily H member 6	54.7	594	1.56e-179		XP_045115055.1	synaptotagmin-15-like [Portunus trituberculatus]	89.7	409	9.78e-253	99.3	13037.EHJ68039	3.23e-56	194		Arthropoda	artNOG[6]	03HY4@artNOG,0B61M@biNOG,0IT3G@euNOG,0T4AY@inNOG,0WIQU@meNOG,11MJX@NOG,13FM5@opiNOG	Inherit from biNOG: synaptotagmin XV		GO:0006810(L=-1),GO:0008150(L=-1),GO:0051179(L=-1),GO:0051234(L=-1),	GO:0005575(L=-1),GO:0005622(L=-1),GO:0005623(L=-1),GO:0005737(L=-1),GO:0008021(L=-1),GO:0016020(L=-1),GO:0030135(L=-1),GO:0030136(L=-1),GO:0031410(L=-1),GO:0031982(L=-1),GO:0043226(L=-1),GO:0043227(L=-1),GO:0043229(L=-1),GO:0043231(L=-1),GO:0044424(L=-1),GO:0044444(L=-1),GO:0044456(L=-1),GO:0044464(L=-1),GO:0045202(L=-1),	GO:0003674(L=-1),GO:0005215(L=-1),	PFAM (C2), SMART (C2)
20005	g20005.t1		2046	682	sp|Q9QWS8|KCNH8_RATXP_014273874.1	sp|Q9QWS8|KCNH8_RAT	Potassium voltage-gated channel subfamily H member 8	45.6	445	5.3e-110		XP_050692120.1	cuticle protein CP1158-like [Eriocheir sinensis]	92	137	3.64e-82	90.1
20008	g20008.t1		2241	747	sp|O73925|KCNQ1_SQUACXP_042217641.1	sp|O73925|KCNQ1_SQUAC	Potassium voltage-gated channel subfamily KQT member 1	43.1	715	1.41e-156		XP_050692120.1	cuticle protein CP1158-like [Eriocheir sinensis]	92	137	5.91e-83	81.5
20011	g20011.t1		417	139	sp|P70057|KCNQ1_XENLA	sp|P70057|KCNQ1_XENLA	Potassium voltage-gated channel subfamily KQT member 1	51.4	72	5.13e-18
20014	g20014.t1		1506	502	sp|O97531|KCNQ1_FELCAXP_045138267.1	sp|O97531|KCNQ1_FELCA	Potassium voltage-gated channel subfamily KQT member 1 (Fragment)	63.9	36	1.41e-07
20016	g20016.t1		1095	365	sp|Q9NR82|KCNQ5_HUMAN	sp|Q9NR82|KCNQ5_HUMAN	Potassium voltage-gated channel subfamily KQT member 5	58.9	224	9.2e-76		XP_045114826.1	glycoprotein-N-acetylgalactosamine 3-beta-galactosyltransferase 1-like [Portunus trituberculatus]	63.9	302	1.8e-130	93.8	7260.FBpp0254241	3.7e-40	150	C1GALT1	Eukaryotes	euNOG[57]	0YRJG@NOG,KOG2246@euNOG	Core 1 synthase, glycoprotein-N-acetylgalactosamine 3-beta-galactosyltransferase, 1	5121100	GO:0000003(L=-1),GO:0001525(L=-1),GO:0001568(L=-1),GO:0001655(L=-1),GO:0001822(L=-1),GO:0001944(L=-1),GO:0005975(L=-1),GO:0006486(L=-1),GO:0006493(L=-1),GO:0006508(L=-1),GO:0006629(L=-1),GO:0006643(L=-1),GO:0006664(L=-1),GO:0007275(L=-1),GO:0007399(L=-1),GO:0007417(L=-1),GO:0007440(L=-1),GO:0007444(L=-1),GO:0008150(L=-1),GO:0008152(L=-1),GO:0008610(L=-1),GO:0009058(L=-1),GO:0009059(L=-1),GO:00091…	GO:0000139(L=-1),GO:0005575(L=-1),GO:0005576(L=-1),GO:0005581(L=-1),GO:0005622(L=-1),GO:0005623(L=-1),GO:0005737(L=-1),GO:0005794(L=-1),GO:0005795(L=-1),GO:0005797(L=-1),GO:0012505(L=-1),GO:0016020(L=-1),GO:0031012(L=-1),GO:0031090(L=-1),GO:0031224(L=-1),GO:0031984(L=-1),GO:0031985(L=-1),GO:0043226(L=-1),GO:0043227(L=-1),GO:0043229(L=-1),GO:0043231(L=-1),GO:0044420(L=-1),GO:0044421(L=-1),GO:00444…	GO:0003674(L=-1),GO:0003824(L=-1),GO:0004175(L=-1),GO:0004252(L=-1),GO:0005198(L=-1),GO:0005201(L=-1),GO:0005488(L=-1),GO:0008194(L=-1),GO:0008233(L=-1),GO:0008236(L=-1),GO:0008376(L=-1),GO:0008378(L=-1),GO:0016263(L=-1),GO:0016740(L=-1),GO:0016757(L=-1),GO:0016758(L=-1),GO:0016787(L=-1),GO:0017171(L=-1),GO:0043167(L=-1),GO:0043169(L=-1),GO:0046872(L=-1),GO:0047238(L=-1),GO:0048531(L=-1),	PFAM (Fringe, DUF604, Galactosyl_T), SMART (TRANS, SIGNAL)
20018	g20018.t1		1578	526	sp|Q9NR82|KCNQ5_HUMANXP_045117010.1	sp|Q9NR82|KCNQ5_HUMAN	Potassium voltage-gated channel subfamily KQT member 5	53.6	97	2.52e-19
31405	g31405.t1		1653	551	sp|Q9PTM4|KCAB3_XENLAXP_050705974.1	sp|Q9PTM4|KCAB3_XENLA	Voltage-gated potassium channel subunit beta-3	55.5	348	1.21e-128								7668.SPU_011183tr	2.14e-12	67.8		Animals	meNOG[21]	0ACIM@biNOG,0IY9N@euNOG,0VIWF@meNOG,11MNY@NOG,13SBK@opiNOG	MULE transposase domain				GO:0003674(L=-1),GO:0005488(L=-1),GO:0008270(L=-1),GO:0043167(L=-1),GO:0043169(L=-1),GO:0046872(L=-1),GO:0046914(L=-1),	PFAM (MULE, Transposase_mut, SWIM)
31410	g31410.t1		1596	532	sp|Q9PTM4|KCAB3_XENLAXP_050705974.1	sp|Q9PTM4|KCAB3_XENLA	Voltage-gated potassium channel subunit beta-3	55.5	348	6.53e-129		XP_050709611.1	uncharacterized protein LOC126994325 [Eriocheir sinensis]	42.9	184	9.58e-38	57.5	7029.ACYPI30823-PA	0.000496	47.4	HARBI1	Eukaryotes	euNOG[57]	1206Y@NOG,KOG4585@euNOG	transposon protein		GO:0000079(L=-1),GO:0001932(L=-1),GO:0006139(L=-1),GO:0006152(L=-1),GO:0006163(L=-1),GO:0006184(L=-1),GO:0006195(L=-1),GO:0006200(L=-1),GO:0006259(L=-1),GO:0006412(L=-1),GO:0006725(L=-1),GO:0006753(L=-1),GO:0006793(L=-1),GO:0006796(L=-1),GO:0006807(L=-1),GO:0006810(L=-1),GO:0006811(L=-1),GO:0006812(L=-1),GO:0006950(L=-1),GO:0006952(L=-1),GO:0007154(L=-1),GO:0007165(L=-1),GO:0007264(L=-1),GO:00081…	GO:0005575(L=-1),GO:0005622(L=-1),GO:0005623(L=-1),GO:0005634(L=-1),GO:0005737(L=-1),GO:0005739(L=-1),GO:0005773(L=-1),GO:0005774(L=-1),GO:0005813(L=-1),GO:0005815(L=-1),GO:0005840(L=-1),GO:0005856(L=-1),GO:0005886(L=-1),GO:0009507(L=-1),GO:0009536(L=-1),GO:0015630(L=-1),GO:0016020(L=-1),GO:0031090(L=-1),GO:0031224(L=-1),GO:0032991(L=-1),GO:0043226(L=-1),GO:0043227(L=-1),GO:0043228(L=-1),GO:00432…	GO:0000166(L=-1),GO:0000287(L=-1),GO:0001882(L=-1),GO:0001883(L=-1),GO:0003674(L=-1),GO:0003676(L=-1),GO:0003677(L=-1),GO:0003723(L=-1),GO:0003735(L=-1),GO:0003824(L=-1),GO:0003924(L=-1),GO:0004518(L=-1),GO:0004857(L=-1),GO:0005198(L=-1),GO:0005215(L=-1),GO:0005488(L=-1),GO:0005524(L=-1),GO:0005525(L=-1),GO:0008270(L=-1),GO:0008324(L=-1),GO:0015075(L=-1),GO:0015399(L=-1),GO:0016462(L=-1),GO:00167…	PFAM (Plant_tran, Transposase_11), SMART (TRANS)
18932	g18932.t1		2526	842	sp|Q2HXL6|EDEM3_MOUSEXP_050724662.1	sp|Q2HXL6|EDEM3_MOUSE	ER degradation-enhancing alpha-mannosidase-like protein 3	57.6	573	4.08e-223		XP_045138483.1	potassium voltage-gated channel protein Shaker-like isoform X2 [Portunus trituberculatus]	72.3	477	2.79e-202	68.2	7425.NV18249-PA	5.01e-173	506		Arthropoda	artNOG[6]	032W8@artNOG,09UK7@biNOG,0S36S@hymNOG,0SPR0@inNOG,0V5JH@meNOG,12QRV@opiNOG,COG1226@NOG,KOG1545@euNOG	Potassium voltage-gated channel		GO:0000003(L=-1),GO:0000902(L=-1),GO:0000904(L=-1),GO:0001508(L=-1),GO:0003008(L=-1),GO:0006810(L=-1),GO:0006811(L=-1),GO:0006812(L=-1),GO:0006813(L=-1),GO:0007154(L=-1),GO:0007267(L=-1),GO:0007268(L=-1),GO:0007275(L=-1),GO:0007399(L=-1),GO:0007409(L=-1),GO:0007584(L=-1),GO:0007600(L=-1),GO:0007606(L=-1),GO:0007610(L=-1),GO:0007611(L=-1),GO:0007617(L=-1),GO:0007618(L=-1),GO:0007619(L=-1),GO:00076…	GO:0005575(L=-1),GO:0005623(L=-1),GO:0005886(L=-1),GO:0008076(L=-1),GO:0016020(L=-1),GO:0031224(L=-1),GO:0031226(L=-1),GO:0032991(L=-1),GO:0034702(L=-1),GO:0034703(L=-1),GO:0034705(L=-1),GO:0044425(L=-1),GO:0044459(L=-1),GO:0044464(L=-1),GO:0071944(L=-1),	GO:0003674(L=-1),GO:0005215(L=-1),GO:0005216(L=-1),GO:0005244(L=-1),GO:0005249(L=-1),GO:0005251(L=-1),GO:0005261(L=-1),GO:0005267(L=-1),GO:0008324(L=-1),GO:0015075(L=-1),GO:0015079(L=-1),GO:0015267(L=-1),GO:0022803(L=-1),GO:0022832(L=-1),GO:0022836(L=-1),GO:0022839(L=-1),GO:0022843(L=-1),GO:0022857(L=-1),GO:0022890(L=-1),GO:0046873(L=-1),	PFAM (Ion_trans, K_tetra, Ion_trans_2), SMART (TRANS, BTB, COIL)
18933	g18933.t1		3318	1106	sp|P19967|CYB5R_DROME	sp|P19967|CYB5R_DROME	Cytochrome b5-related protein	42	348	2.62e-72		XP_050719409.1	potassium voltage-gated channel protein Shal-like [Eriocheir sinensis]	96.7	183	5.74e-116	87.1	7260.FBpp0248570	6.88e-73	236	SHAL	Arthropoda	artNOG[6]	033CI@artNOG,09VDE@biNOG,0GX86@dipNOG,0SQ51@inNOG,0V6CD@meNOG,13I54@opiNOG,COG1226@NOG,KOG4390@euNOG	Potassium voltage-gated channel		GO:0003008(L=-1),GO:0006810(L=-1),GO:0006811(L=-1),GO:0006812(L=-1),GO:0006813(L=-1),GO:0007154(L=-1),GO:0007267(L=-1),GO:0007268(L=-1),GO:0008150(L=-1),GO:0009987(L=-1),GO:0016043(L=-1),GO:0019226(L=-1),GO:0022607(L=-1),GO:0023052(L=-1),GO:0030001(L=-1),GO:0032501(L=-1),GO:0032879(L=-1),GO:0034220(L=-1),GO:0034762(L=-1),GO:0034765(L=-1),GO:0035637(L=-1),GO:0043269(L=-1),GO:0043933(L=-1),GO:00440…	GO:0005575(L=-1),GO:0005623(L=-1),GO:0005886(L=-1),GO:0008076(L=-1),GO:0016020(L=-1),GO:0031224(L=-1),GO:0031226(L=-1),GO:0032991(L=-1),GO:0034702(L=-1),GO:0034703(L=-1),GO:0034705(L=-1),GO:0044425(L=-1),GO:0044459(L=-1),GO:0044464(L=-1),GO:0071944(L=-1),	GO:0003674(L=-1),GO:0005215(L=-1),GO:0005216(L=-1),GO:0005244(L=-1),GO:0005249(L=-1),GO:0005250(L=-1),GO:0005261(L=-1),GO:0005267(L=-1),GO:0008324(L=-1),GO:0015075(L=-1),GO:0015079(L=-1),GO:0015267(L=-1),GO:0015271(L=-1),GO:0022803(L=-1),GO:0022832(L=-1),GO:0022836(L=-1),GO:0022839(L=-1),GO:0022843(L=-1),GO:0022857(L=-1),GO:0022890(L=-1),GO:0046873(L=-1),	PFAM (Ion_trans, K_tetra, Shal-type, Ion_trans_2, DUF3399), SMART (TRANS, BTB)
18934	g18934.t1		8970	2990	sp|Q921R4|DJC14_MOUSE	sp|Q921R4|DJC14_MOUSE	DnaJ homolog subfamily C member 14	41.8	232	4.33e-45		XP_045132069.1	potassium voltage-gated channel protein Shal-like isoform X1 [Portunus trituberculatus]	97.1	380	2.29e-259	77.7	121225.PHUM065350-PA	2.9e-238	662	SHAL	Arthropoda	artNOG[6]	033CI@artNOG,09VDE@biNOG,0SQ51@inNOG,0V6CD@meNOG,13I54@opiNOG,COG1226@NOG,KOG4390@euNOG	Potassium voltage-gated channel		GO:0003008(L=-1),GO:0006810(L=-1),GO:0006811(L=-1),GO:0006812(L=-1),GO:0006813(L=-1),GO:0007154(L=-1),GO:0007267(L=-1),GO:0007268(L=-1),GO:0008150(L=-1),GO:0009987(L=-1),GO:0016043(L=-1),GO:0019226(L=-1),GO:0022607(L=-1),GO:0023052(L=-1),GO:0030001(L=-1),GO:0032501(L=-1),GO:0032879(L=-1),GO:0034220(L=-1),GO:0034762(L=-1),GO:0034765(L=-1),GO:0035637(L=-1),GO:0043269(L=-1),GO:0043933(L=-1),GO:00440…	GO:0005575(L=-1),GO:0005623(L=-1),GO:0005886(L=-1),GO:0008076(L=-1),GO:0016020(L=-1),GO:0031224(L=-1),GO:0031226(L=-1),GO:0032991(L=-1),GO:0034702(L=-1),GO:0034703(L=-1),GO:0034705(L=-1),GO:0044425(L=-1),GO:0044459(L=-1),GO:0044464(L=-1),GO:0071944(L=-1),	GO:0003674(L=-1),GO:0005215(L=-1),GO:0005216(L=-1),GO:0005244(L=-1),GO:0005249(L=-1),GO:0005250(L=-1),GO:0005261(L=-1),GO:0005267(L=-1),GO:0008324(L=-1),GO:0015075(L=-1),GO:0015079(L=-1),GO:0015267(L=-1),GO:0015271(L=-1),GO:0022803(L=-1),GO:0022832(L=-1),GO:0022836(L=-1),GO:0022839(L=-1),GO:0022843(L=-1),GO:0022857(L=-1),GO:0022890(L=-1),GO:0046873(L=-1),	PFAM (Ion_trans, K_tetra, Shal-type, Ion_trans_2, DUF3399), SMART (TRANS, BTB)
18935	g18935.t1		984	328	sp|Q71R50|DHR11_CHICKXP_045130199.1	sp|Q71R50|DHR11_CHICK	Dehydrogenase/reductase SDR family member 11	56	243	5.69e-86		XP_045114620.1	potassium voltage-gated channel protein Shaw-like isoform X1 [Portunus trituberculatus]	95.4	614	0	99.8	6669.DappuP110446	4.3e-295	816		Arthropoda	artNOG[6]	03668@artNOG,09X3G@biNOG,0V820@meNOG,12QY3@opiNOG,COG1226@NOG,KOG3713@euNOG	voltage-gated channel		GO:0006810(L=-1),GO:0006811(L=-1),GO:0006812(L=-1),GO:0006813(L=-1),GO:0008150(L=-1),GO:0008152(L=-1),GO:0009987(L=-1),GO:0016043(L=-1),GO:0022607(L=-1),GO:0030001(L=-1),GO:0030431(L=-1),GO:0032501(L=-1),GO:0032879(L=-1),GO:0034220(L=-1),GO:0034762(L=-1),GO:0034765(L=-1),GO:0043269(L=-1),GO:0043933(L=-1),GO:0044085(L=-1),GO:0050789(L=-1),GO:0050794(L=-1),GO:0051049(L=-1),GO:0051179(L=-1),GO:00512…	GO:0005575(L=-1),GO:0005623(L=-1),GO:0005886(L=-1),GO:0008076(L=-1),GO:0016020(L=-1),GO:0031224(L=-1),GO:0031226(L=-1),GO:0032991(L=-1),GO:0034702(L=-1),GO:0034703(L=-1),GO:0034705(L=-1),GO:0044425(L=-1),GO:0044459(L=-1),GO:0044464(L=-1),GO:0071944(L=-1),	GO:0003674(L=-1),GO:0003824(L=-1),GO:0004112(L=-1),GO:0004114(L=-1),GO:0005215(L=-1),GO:0005216(L=-1),GO:0005244(L=-1),GO:0005249(L=-1),GO:0005251(L=-1),GO:0005261(L=-1),GO:0005267(L=-1),GO:0008081(L=-1),GO:0008324(L=-1),GO:0015075(L=-1),GO:0015079(L=-1),GO:0015267(L=-1),GO:0016787(L=-1),GO:0016788(L=-1),GO:0022803(L=-1),GO:0022832(L=-1),GO:0022836(L=-1),GO:0022839(L=-1),GO:0022843(L=-1),GO:00228…	PFAM (Ion_trans_2, Ion_trans, K_tetra), SMART (TRANS, BTB)
18936	g18936.t1		315	105	sp|Q3ZBV9|DHR11_BOVINXP_045130553.1	sp|Q3ZBV9|DHR11_BOVIN	Dehydrogenase/reductase SDR family member 11	44.9	78	3.34e-13		XP_042228785.1	potassium voltage-gated channel subfamily H member 2-like [Homarus americanus]	41.7	513	5.96e-84	90	7029.ACYPI39439-PA	7.28e-07	56.2		Animals	meNOG[21]	0ANUN@biNOG,0KG76@euNOG,0W0YM@meNOG,10SK9@NOG,12XJ5@opiNOG	NA
18937	g18937.t1		858	286	sp|Q71R50|DHR11_CHICKXP_045130202.1	sp|Q71R50|DHR11_CHICK	Dehydrogenase/reductase SDR family member 11	44	291	7.98e-70		XP_042228811.1	potassium voltage-gated channel subfamily H member 6-like, partial [Homarus americanus]	84.2	76	9.13e-40	87.4	9593.ENSGGOP00000016408	7.63e-22	94.4	KCNH2	Mammals	maNOG[6]	09T67@biNOG,0DEHG@chorNOG,0RTDP@homNOG,0UFFP@maNOG,0V44Y@meNOG,0XPSE@NOG,12R80@opiNOG,16FR1@prNOG,1B32K@spriNOG,1CP77@veNOG,KOG0498@euNOG	Potassium voltage-gated channel, subfamily H (Eag-related), member		GO:0000160(L=-1),GO:0001508(L=-1),GO:0002027(L=-1),GO:0003008(L=-1),GO:0003012(L=-1),GO:0003013(L=-1),GO:0006355(L=-1),GO:0006468(L=-1),GO:0006793(L=-1),GO:0006796(L=-1),GO:0006810(L=-1),GO:0006811(L=-1),GO:0006812(L=-1),GO:0006813(L=-1),GO:0006936(L=-1),GO:0007154(L=-1),GO:0007165(L=-1),GO:0007267(L=-1),GO:0007268(L=-1),GO:0008015(L=-1),GO:0008016(L=-1),GO:0008150(L=-1),GO:0008152(L=-1),GO:00098…	GO:0005575(L=-1),GO:0005622(L=-1),GO:0005623(L=-1),GO:0005634(L=-1),GO:0005635(L=-1),GO:0005737(L=-1),GO:0005886(L=-1),GO:0008076(L=-1),GO:0012505(L=-1),GO:0016020(L=-1),GO:0031224(L=-1),GO:0031226(L=-1),GO:0031967(L=-1),GO:0031975(L=-1),GO:0032991(L=-1),GO:0034702(L=-1),GO:0034703(L=-1),GO:0034705(L=-1),GO:0043226(L=-1),GO:0043227(L=-1),GO:0043229(L=-1),GO:0043231(L=-1),GO:0044422(L=-1),GO:00444…	GO:0000155(L=-1),GO:0003674(L=-1),GO:0003824(L=-1),GO:0004672(L=-1),GO:0004673(L=-1),GO:0004871(L=-1),GO:0005215(L=-1),GO:0005216(L=-1),GO:0005242(L=-1),GO:0005244(L=-1),GO:0005249(L=-1),GO:0005251(L=-1),GO:0005261(L=-1),GO:0005267(L=-1),GO:0008324(L=-1),GO:0015075(L=-1),GO:0015079(L=-1),GO:0015267(L=-1),GO:0015276(L=-1),GO:0016301(L=-1),GO:0016740(L=-1),GO:0016772(L=-1),GO:0016773(L=-1),GO:00167…	PFAM (cNMP_binding, Ion_trans, Ion_trans_2, PAS_3, PAS), SMART (TRANS, cNMP, COIL, PAC, PAS)
18938	g18938.t1		282	94	sp|Q02370|NDUA2_BOVINXP_045102163.1	sp|Q02370|NDUA2_BOVIN	NADH dehydrogenase [ubiquinone] 1 alpha subcomplex subunit 2	63.4	93	4.83e-32		XP_042228811.1	potassium voltage-gated channel subfamily H member 6-like, partial [Homarus americanus]	84.2	76	9.13e-40	87.4	9593.ENSGGOP00000016408	7.63e-22	94.4	KCNH2	Mammals	maNOG[6]	09T67@biNOG,0DEHG@chorNOG,0RTDP@homNOG,0UFFP@maNOG,0V44Y@meNOG,0XPSE@NOG,12R80@opiNOG,16FR1@prNOG,1B32K@spriNOG,1CP77@veNOG,KOG0498@euNOG	Potassium voltage-gated channel, subfamily H (Eag-related), member		GO:0000160(L=-1),GO:0001508(L=-1),GO:0002027(L=-1),GO:0003008(L=-1),GO:0003012(L=-1),GO:0003013(L=-1),GO:0006355(L=-1),GO:0006468(L=-1),GO:0006793(L=-1),GO:0006796(L=-1),GO:0006810(L=-1),GO:0006811(L=-1),GO:0006812(L=-1),GO:0006813(L=-1),GO:0006936(L=-1),GO:0007154(L=-1),GO:0007165(L=-1),GO:0007267(L=-1),GO:0007268(L=-1),GO:0008015(L=-1),GO:0008016(L=-1),GO:0008150(L=-1),GO:0008152(L=-1),GO:00098…	GO:0005575(L=-1),GO:0005622(L=-1),GO:0005623(L=-1),GO:0005634(L=-1),GO:0005635(L=-1),GO:0005737(L=-1),GO:0005886(L=-1),GO:0008076(L=-1),GO:0012505(L=-1),GO:0016020(L=-1),GO:0031224(L=-1),GO:0031226(L=-1),GO:0031967(L=-1),GO:0031975(L=-1),GO:0032991(L=-1),GO:0034702(L=-1),GO:0034703(L=-1),GO:0034705(L=-1),GO:0043226(L=-1),GO:0043227(L=-1),GO:0043229(L=-1),GO:0043231(L=-1),GO:0044422(L=-1),GO:00444…	GO:0000155(L=-1),GO:0003674(L=-1),GO:0003824(L=-1),GO:0004672(L=-1),GO:0004673(L=-1),GO:0004871(L=-1),GO:0005215(L=-1),GO:0005216(L=-1),GO:0005242(L=-1),GO:0005244(L=-1),GO:0005249(L=-1),GO:0005251(L=-1),GO:0005261(L=-1),GO:0005267(L=-1),GO:0008324(L=-1),GO:0015075(L=-1),GO:0015079(L=-1),GO:0015267(L=-1),GO:0015276(L=-1),GO:0016301(L=-1),GO:0016740(L=-1),GO:0016772(L=-1),GO:0016773(L=-1),GO:00167…	PFAM (cNMP_binding, Ion_trans, Ion_trans_2, PAS_3, PAS), SMART (TRANS, cNMP, COIL, PAC, PAS)
18939	g18939.t1		4320	1440	sp|Q2HXL6|EDEM3_MOUSEXP_050724662.1	sp|Q2HXL6|EDEM3_MOUSE	ER degradation-enhancing alpha-mannosidase-like protein 3	36.6	1183	3.53e-226		XP_042228811.1	potassium voltage-gated channel subfamily H member 6-like, partial [Homarus americanus]	84.2	76	9.91e-40	85.4	9593.ENSGGOP00000016408	8.27e-22	94.4	KCNH2	Mammals	maNOG[6]	09T67@biNOG,0DEHG@chorNOG,0RTDP@homNOG,0UFFP@maNOG,0V44Y@meNOG,0XPSE@NOG,12R80@opiNOG,16FR1@prNOG,1B32K@spriNOG,1CP77@veNOG,KOG0498@euNOG	Potassium voltage-gated channel, subfamily H (Eag-related), member		GO:0000160(L=-1),GO:0001508(L=-1),GO:0002027(L=-1),GO:0003008(L=-1),GO:0003012(L=-1),GO:0003013(L=-1),GO:0006355(L=-1),GO:0006468(L=-1),GO:0006793(L=-1),GO:0006796(L=-1),GO:0006810(L=-1),GO:0006811(L=-1),GO:0006812(L=-1),GO:0006813(L=-1),GO:0006936(L=-1),GO:0007154(L=-1),GO:0007165(L=-1),GO:0007267(L=-1),GO:0007268(L=-1),GO:0008015(L=-1),GO:0008016(L=-1),GO:0008150(L=-1),GO:0008152(L=-1),GO:00098…	GO:0005575(L=-1),GO:0005622(L=-1),GO:0005623(L=-1),GO:0005634(L=-1),GO:0005635(L=-1),GO:0005737(L=-1),GO:0005886(L=-1),GO:0008076(L=-1),GO:0012505(L=-1),GO:0016020(L=-1),GO:0031224(L=-1),GO:0031226(L=-1),GO:0031967(L=-1),GO:0031975(L=-1),GO:0032991(L=-1),GO:0034702(L=-1),GO:0034703(L=-1),GO:0034705(L=-1),GO:0043226(L=-1),GO:0043227(L=-1),GO:0043229(L=-1),GO:0043231(L=-1),GO:0044422(L=-1),GO:00444…	GO:0000155(L=-1),GO:0003674(L=-1),GO:0003824(L=-1),GO:0004672(L=-1),GO:0004673(L=-1),GO:0004871(L=-1),GO:0005215(L=-1),GO:0005216(L=-1),GO:0005242(L=-1),GO:0005244(L=-1),GO:0005249(L=-1),GO:0005251(L=-1),GO:0005261(L=-1),GO:0005267(L=-1),GO:0008324(L=-1),GO:0015075(L=-1),GO:0015079(L=-1),GO:0015267(L=-1),GO:0015276(L=-1),GO:0016301(L=-1),GO:0016740(L=-1),GO:0016772(L=-1),GO:0016773(L=-1),GO:00167…	PFAM (cNMP_binding, Ion_trans, Ion_trans_2, PAS_3, PAS), SMART (TRANS, cNMP, COIL, PAC, PAS)
18940	g18940.t1		618	206								XP_042228811.1	potassium voltage-gated channel subfamily H member 6-like, partial [Homarus americanus]	84.2	76	9.13e-40	87.4	9593.ENSGGOP00000016408	7.63e-22	94.4	KCNH2	Mammals	maNOG[6]	09T67@biNOG,0DEHG@chorNOG,0RTDP@homNOG,0UFFP@maNOG,0V44Y@meNOG,0XPSE@NOG,12R80@opiNOG,16FR1@prNOG,1B32K@spriNOG,1CP77@veNOG,KOG0498@euNOG	Potassium voltage-gated channel, subfamily H (Eag-related), member		GO:0000160(L=-1),GO:0001508(L=-1),GO:0002027(L=-1),GO:0003008(L=-1),GO:0003012(L=-1),GO:0003013(L=-1),GO:0006355(L=-1),GO:0006468(L=-1),GO:0006793(L=-1),GO:0006796(L=-1),GO:0006810(L=-1),GO:0006811(L=-1),GO:0006812(L=-1),GO:0006813(L=-1),GO:0006936(L=-1),GO:0007154(L=-1),GO:0007165(L=-1),GO:0007267(L=-1),GO:0007268(L=-1),GO:0008015(L=-1),GO:0008016(L=-1),GO:0008150(L=-1),GO:0008152(L=-1),GO:00098…	GO:0005575(L=-1),GO:0005622(L=-1),GO:0005623(L=-1),GO:0005634(L=-1),GO:0005635(L=-1),GO:0005737(L=-1),GO:0005886(L=-1),GO:0008076(L=-1),GO:0012505(L=-1),GO:0016020(L=-1),GO:0031224(L=-1),GO:0031226(L=-1),GO:0031967(L=-1),GO:0031975(L=-1),GO:0032991(L=-1),GO:0034702(L=-1),GO:0034703(L=-1),GO:0034705(L=-1),GO:0043226(L=-1),GO:0043227(L=-1),GO:0043229(L=-1),GO:0043231(L=-1),GO:0044422(L=-1),GO:00444…	GO:0000155(L=-1),GO:0003674(L=-1),GO:0003824(L=-1),GO:0004672(L=-1),GO:0004673(L=-1),GO:0004871(L=-1),GO:0005215(L=-1),GO:0005216(L=-1),GO:0005242(L=-1),GO:0005244(L=-1),GO:0005249(L=-1),GO:0005251(L=-1),GO:0005261(L=-1),GO:0005267(L=-1),GO:0008324(L=-1),GO:0015075(L=-1),GO:0015079(L=-1),GO:0015267(L=-1),GO:0015276(L=-1),GO:0016301(L=-1),GO:0016740(L=-1),GO:0016772(L=-1),GO:0016773(L=-1),GO:00167…	PFAM (cNMP_binding, Ion_trans, Ion_trans_2, PAS_3, PAS), SMART (TRANS, cNMP, COIL, PAC, PAS)
18942	g18942.t1		264	88								XP_014273874.1	potassium voltage-gated channel subfamily H member 8 [Halyomorpha halys]	56.3	563	2.88e-177	80.5	7091.BGIBMGA006922-TA	3.05e-166	498	ELK	Arthropoda	artNOG[6]	035P9@artNOG,09YEC@biNOG,0SSD3@inNOG,0TB8W@lepNOG,0V9C4@meNOG,0XPSE@NOG,12RM4@opiNOG,KOG0498@euNOG	PAC		GO:0000160(L=-1),GO:0006468(L=-1),GO:0006793(L=-1),GO:0006796(L=-1),GO:0006810(L=-1),GO:0006811(L=-1),GO:0006812(L=-1),GO:0006813(L=-1),GO:0007154(L=-1),GO:0007165(L=-1),GO:0008150(L=-1),GO:0008152(L=-1),GO:0009987(L=-1),GO:0016310(L=-1),GO:0019538(L=-1),GO:0023052(L=-1),GO:0030001(L=-1),GO:0032879(L=-1),GO:0034220(L=-1),GO:0034762(L=-1),GO:0034765(L=-1),GO:0036211(L=-1),GO:0043170(L=-1),GO:00432…	GO:0005575(L=-1),GO:0005623(L=-1),GO:0005886(L=-1),GO:0008076(L=-1),GO:0016020(L=-1),GO:0031224(L=-1),GO:0031226(L=-1),GO:0032991(L=-1),GO:0034702(L=-1),GO:0034703(L=-1),GO:0034705(L=-1),GO:0044425(L=-1),GO:0044459(L=-1),GO:0044464(L=-1),GO:0071944(L=-1),	GO:0000155(L=-1),GO:0003674(L=-1),GO:0003824(L=-1),GO:0004672(L=-1),GO:0004673(L=-1),GO:0004871(L=-1),GO:0005215(L=-1),GO:0005216(L=-1),GO:0005244(L=-1),GO:0005249(L=-1),GO:0005261(L=-1),GO:0005267(L=-1),GO:0008324(L=-1),GO:0015075(L=-1),GO:0015079(L=-1),GO:0015267(L=-1),GO:0016301(L=-1),GO:0016740(L=-1),GO:0016772(L=-1),GO:0016773(L=-1),GO:0016775(L=-1),GO:0022803(L=-1),GO:0022832(L=-1),GO:00228…	PFAM (Ion_trans_2, Ion_trans, cNMP_binding, PAS_3, PAS, PAS_4), SMART (TRANS, cNMP, PAC, PAS, COIL)
18954	g18954.t1		2049	683	sp|Q9D0F3|LMAN1_MOUSEXP_050723851.1	sp|Q9D0F3|LMAN1_MOUSE	Protein ERGIC-53	33.2	642	1.46e-95		XP_045138267.1	potassium voltage-gated channel subfamily KQT member 1-like [Portunus trituberculatus]	49.7	392	7e-101	78.1	12957.ACEP_00015460-PA	7.71e-14	74.7		Arthropoda	artNOG[6]	039PN@artNOG,0ABRR@biNOG,0J6RF@euNOG,0SWD5@inNOG,0VNTW@meNOG,0Y26W@NOG,13YXT@opiNOG	NA					SMART (COIL)
18955	g18955.t1		567	189	XP_045101722.1							XP_045117010.1	potassium voltage-gated channel subfamily KQT member 1-like isoform X12 [Portunus trituberculatus]	69.8	504	5.2e-189	93.5	7070.TC004640-PA	4.91e-60	219		Arthropoda	artNOG[6]	035PT@artNOG,09W1J@biNOG,0SSDS@inNOG,0V6ZU@meNOG,12RCW@opiNOG,COG1226@NOG,KOG1419@euNOG	KCNQ voltage-gated potassium channel		GO:0001700(L=-1),GO:0002027(L=-1),GO:0003008(L=-1),GO:0003012(L=-1),GO:0003013(L=-1),GO:0003015(L=-1),GO:0006810(L=-1),GO:0006811(L=-1),GO:0006812(L=-1),GO:0006813(L=-1),GO:0006936(L=-1),GO:0006941(L=-1),GO:0007275(L=-1),GO:0008015(L=-1),GO:0008016(L=-1),GO:0008150(L=-1),GO:0009790(L=-1),GO:0009792(L=-1),GO:0009987(L=-1),GO:0030001(L=-1),GO:0032501(L=-1),GO:0032502(L=-1),GO:0032879(L=-1),GO:00342…	GO:0005575(L=-1),GO:0005623(L=-1),GO:0005886(L=-1),GO:0008076(L=-1),GO:0016020(L=-1),GO:0031224(L=-1),GO:0031226(L=-1),GO:0032991(L=-1),GO:0034702(L=-1),GO:0034703(L=-1),GO:0034705(L=-1),GO:0044425(L=-1),GO:0044459(L=-1),GO:0044464(L=-1),GO:0071944(L=-1),	GO:0003674(L=-1),GO:0005215(L=-1),GO:0005216(L=-1),GO:0005244(L=-1),GO:0005249(L=-1),GO:0005251(L=-1),GO:0005261(L=-1),GO:0005267(L=-1),GO:0008324(L=-1),GO:0015075(L=-1),GO:0015079(L=-1),GO:0015267(L=-1),GO:0022803(L=-1),GO:0022832(L=-1),GO:0022836(L=-1),GO:0022839(L=-1),GO:0022843(L=-1),GO:0022857(L=-1),GO:0022890(L=-1),GO:0046873(L=-1),	PFAM (Ion_trans_2, Ion_trans, KCNQ_channel), SMART (TRANS, COIL)
18956	g18956.t1		1818	606	sp|P37879|SYK_CRIGRXP_050723782.1	sp|P37879|SYK_CRIGR	Lysine--tRNA ligase	67.5	517	3.54e-255		XP_042217641.1	potassium voltage-gated channel subfamily KQT member 1-like isoform X3 [Homarus americanus]	69.6	716	0	95.9	121225.PHUM614870-PA	1.49e-214	617		Arthropoda	artNOG[6]	033KD@artNOG,09W1J@biNOG,0SQBU@inNOG,0V6ZU@meNOG,12RCW@opiNOG,COG1226@NOG,KOG1419@euNOG	voltage-gated channel	4.7255e+19	GO:0006810(L=-1),GO:0006811(L=-1),GO:0006812(L=-1),GO:0006813(L=-1),GO:0008150(L=-1),GO:0009987(L=-1),GO:0030001(L=-1),GO:0032879(L=-1),GO:0034220(L=-1),GO:0034762(L=-1),GO:0034765(L=-1),GO:0043269(L=-1),GO:0050789(L=-1),GO:0050794(L=-1),GO:0051049(L=-1),GO:0051179(L=-1),GO:0051234(L=-1),GO:0055085(L=-1),GO:0065007(L=-1),GO:0071805(L=-1),	GO:0005575(L=-1),GO:0005623(L=-1),GO:0005886(L=-1),GO:0008076(L=-1),GO:0016020(L=-1),GO:0031224(L=-1),GO:0031226(L=-1),GO:0032991(L=-1),GO:0034702(L=-1),GO:0034703(L=-1),GO:0034705(L=-1),GO:0044425(L=-1),GO:0044459(L=-1),GO:0044464(L=-1),GO:0071944(L=-1),	GO:0003674(L=-1),GO:0005215(L=-1),GO:0005216(L=-1),GO:0005244(L=-1),GO:0005249(L=-1),GO:0005261(L=-1),GO:0005267(L=-1),GO:0008324(L=-1),GO:0015075(L=-1),GO:0015079(L=-1),GO:0015267(L=-1),GO:0022803(L=-1),GO:0022832(L=-1),GO:0022836(L=-1),GO:0022839(L=-1),GO:0022843(L=-1),GO:0022857(L=-1),GO:0022890(L=-1),GO:0046873(L=-1),	PFAM (Ion_trans, Ion_trans_2, KCNQ_channel), SMART (TRANS, IQ, COIL, SIGNAL)
18957	g18957.t1		4497	1499	XP_045101641.1							XP_050719616.1	potassium voltage-gated channel unc-103-like isoform X10 [Eriocheir sinensis]	87.2	852	0	86.4	7460.GB18644-PA	1.24e-207	636		Arthropoda	artNOG[6]	03354@artNOG,09T67@biNOG,0SPYS@inNOG,0V44Y@meNOG,0XPSE@NOG,12R80@opiNOG,KOG0498@euNOG	cNMP		GO:0003008(L=-1),GO:0006810(L=-1),GO:0006811(L=-1),GO:0006812(L=-1),GO:0006813(L=-1),GO:0007154(L=-1),GO:0007165(L=-1),GO:0007600(L=-1),GO:0007605(L=-1),GO:0008150(L=-1),GO:0009987(L=-1),GO:0023052(L=-1),GO:0030001(L=-1),GO:0032501(L=-1),GO:0032879(L=-1),GO:0034220(L=-1),GO:0034762(L=-1),GO:0034765(L=-1),GO:0043269(L=-1),GO:0050789(L=-1),GO:0050794(L=-1),GO:0050877(L=-1),GO:0050896(L=-1),GO:00509…	GO:0005575(L=-1),GO:0005623(L=-1),GO:0005886(L=-1),GO:0008076(L=-1),GO:0016020(L=-1),GO:0031224(L=-1),GO:0031226(L=-1),GO:0032991(L=-1),GO:0034702(L=-1),GO:0034703(L=-1),GO:0034705(L=-1),GO:0044425(L=-1),GO:0044459(L=-1),GO:0044464(L=-1),GO:0071944(L=-1),	GO:0003674(L=-1),GO:0004871(L=-1),GO:0005215(L=-1),GO:0005216(L=-1),GO:0005244(L=-1),GO:0005249(L=-1),GO:0005261(L=-1),GO:0005267(L=-1),GO:0008324(L=-1),GO:0015075(L=-1),GO:0015079(L=-1),GO:0015267(L=-1),GO:0022803(L=-1),GO:0022832(L=-1),GO:0022836(L=-1),GO:0022839(L=-1),GO:0022843(L=-1),GO:0022857(L=-1),GO:0022890(L=-1),GO:0046873(L=-1),GO:0060089(L=-1),	PFAM (Ion_trans_2, cNMP_binding, Ion_trans), SMART (TRANS, cNMP, PAC, COIL, SIGNAL)
36821	g36821.t1		243	81								XP_050705974.1	voltage-gated potassium channel subunit beta-2-like isoform X6 [Eriocheir sinensis]	73	459	9.18e-235	77.3	7070.TC013190-PA	1.65e-145	435		Arthropoda	artNOG[6]	0351D@artNOG,09WV6@biNOG,0SRNW@inNOG,0V4PH@meNOG,13808@opiNOG,COG0667@NOG,KOG1575@euNOG	Potassium channel		GO:0006810(L=-1),GO:0006811(L=-1),GO:0006812(L=-1),GO:0006813(L=-1),GO:0007610(L=-1),GO:0007622(L=-1),GO:0007623(L=-1),GO:0007626(L=-1),GO:0007629(L=-1),GO:0008150(L=-1),GO:0008344(L=-1),GO:0009987(L=-1),GO:0016043(L=-1),GO:0022410(L=-1),GO:0022607(L=-1),GO:0030001(L=-1),GO:0030431(L=-1),GO:0030534(L=-1),GO:0032501(L=-1),GO:0032879(L=-1),GO:0034220(L=-1),GO:0034762(L=-1),GO:0034765(L=-1),GO:00427…	GO:0005575(L=-1),GO:0005622(L=-1),GO:0005623(L=-1),GO:0005737(L=-1),GO:0005886(L=-1),GO:0008076(L=-1),GO:0016020(L=-1),GO:0031224(L=-1),GO:0031226(L=-1),GO:0032991(L=-1),GO:0034702(L=-1),GO:0034703(L=-1),GO:0034705(L=-1),GO:0044424(L=-1),GO:0044425(L=-1),GO:0044459(L=-1),GO:0044464(L=-1),GO:0071944(L=-1),	GO:0003674(L=-1),GO:0005215(L=-1),GO:0005216(L=-1),GO:0005244(L=-1),GO:0005249(L=-1),GO:0005261(L=-1),GO:0005267(L=-1),GO:0008324(L=-1),GO:0015075(L=-1),GO:0015079(L=-1),GO:0015267(L=-1),GO:0015459(L=-1),GO:0016247(L=-1),GO:0022803(L=-1),GO:0022832(L=-1),GO:0022836(L=-1),GO:0022839(L=-1),GO:0022843(L=-1),GO:0022857(L=-1),GO:0022890(L=-1),GO:0046873(L=-1),	PFAM (Aldo_ket_red), SMART (COIL)
36824	g36824.t1		3132	1044								XP_050705974.1	voltage-gated potassium channel subunit beta-2-like isoform X6 [Eriocheir sinensis]	72.6	456	2.11e-233	79.5	7070.TC013190-PA	4.33e-146	436		Arthropoda	artNOG[6]	0351D@artNOG,09WV6@biNOG,0SRNW@inNOG,0V4PH@meNOG,13808@opiNOG,COG0667@NOG,KOG1575@euNOG	Potassium channel		GO:0006810(L=-1),GO:0006811(L=-1),GO:0006812(L=-1),GO:0006813(L=-1),GO:0007610(L=-1),GO:0007622(L=-1),GO:0007623(L=-1),GO:0007626(L=-1),GO:0007629(L=-1),GO:0008150(L=-1),GO:0008344(L=-1),GO:0009987(L=-1),GO:0016043(L=-1),GO:0022410(L=-1),GO:0022607(L=-1),GO:0030001(L=-1),GO:0030431(L=-1),GO:0030534(L=-1),GO:0032501(L=-1),GO:0032879(L=-1),GO:0034220(L=-1),GO:0034762(L=-1),GO:0034765(L=-1),GO:00427…	GO:0005575(L=-1),GO:0005622(L=-1),GO:0005623(L=-1),GO:0005737(L=-1),GO:0005886(L=-1),GO:0008076(L=-1),GO:0016020(L=-1),GO:0031224(L=-1),GO:0031226(L=-1),GO:0032991(L=-1),GO:0034702(L=-1),GO:0034703(L=-1),GO:0034705(L=-1),GO:0044424(L=-1),GO:0044425(L=-1),GO:0044459(L=-1),GO:0044464(L=-1),GO:0071944(L=-1),	GO:0003674(L=-1),GO:0005215(L=-1),GO:0005216(L=-1),GO:0005244(L=-1),GO:0005249(L=-1),GO:0005261(L=-1),GO:0005267(L=-1),GO:0008324(L=-1),GO:0015075(L=-1),GO:0015079(L=-1),GO:0015267(L=-1),GO:0015459(L=-1),GO:0016247(L=-1),GO:0022803(L=-1),GO:0022832(L=-1),GO:0022836(L=-1),GO:0022839(L=-1),GO:0022843(L=-1),GO:0022857(L=-1),GO:0022890(L=-1),GO:0046873(L=-1),	PFAM (Aldo_ket_red), SMART (COIL)
K+-like
19946	g19946.t1	8	1161	387	sp|Q5UE96|KCNK1_RABITXP_045114022.1	sp|Q5UE96|KCNK1_RABIT	Potassium channel subfamily K member 1	41.4	273	1.99e-65		XP_045115067.1	trifunctional enzyme subunit beta, mitochondrial-like [Portunus trituberculatus]	90	301	3.47e-182	71.1	6669.DappuP50689	6.07e-141	416		Arthropoda	artNOG[6]	0330J@artNOG,09X4M@biNOG,0V834@meNOG,12TBN@opiNOG,COG0183@NOG,KOG1392@euNOG	Thiolase, C-terminal domain	62,71,280,362,1100,1110,1120	GO:0006082(L=-1),GO:0006629(L=-1),GO:0006631(L=-1),GO:0006635(L=-1),GO:0007275(L=-1),GO:0007568(L=-1),GO:0008150(L=-1),GO:0008152(L=-1),GO:0008340(L=-1),GO:0009056(L=-1),GO:0009062(L=-1),GO:0009987(L=-1),GO:0010259(L=-1),GO:0016042(L=-1),GO:0016054(L=-1),GO:0019395(L=-1),GO:0019752(L=-1),GO:0030258(L=-1),GO:0032501(L=-1),GO:0032502(L=-1),GO:0032787(L=-1),GO:0034440(L=-1),GO:0043436(L=-1),GO:00442…	GO:0005575(L=-1),GO:0005622(L=-1),GO:0005623(L=-1),GO:0005737(L=-1),GO:0005739(L=-1),GO:0005759(L=-1),GO:0005811(L=-1),GO:0005856(L=-1),GO:0005875(L=-1),GO:0015630(L=-1),GO:0016507(L=-1),GO:0031974(L=-1),GO:0032991(L=-1),GO:0036125(L=-1),GO:0043226(L=-1),GO:0043227(L=-1),GO:0043228(L=-1),GO:0043229(L=-1),GO:0043231(L=-1),GO:0043232(L=-1),GO:0043233(L=-1),GO:0044422(L=-1),GO:0044424(L=-1),GO:00444…	GO:0003674(L=-1),GO:0003824(L=-1),GO:0003988(L=-1),GO:0016408(L=-1),GO:0016491(L=-1),GO:0016509(L=-1),GO:0016614(L=-1),GO:0016616(L=-1),GO:0016740(L=-1),GO:0016746(L=-1),GO:0016747(L=-1),	PFAM (Thiolase_N, Thiolase_C, ketoacyl-synt), SMART (TRANS)
19947	g19947.t1		1020	340	sp|Q8R1P5|KCNKD_MOUSE	sp|Q8R1P5|KCNKD_MOUSE	Potassium channel subfamily K member 13	39.3	107	6.18e-10
19950	g19950.t1		1146	382	sp|Q9HB14|KCNKD_HUMANXP_045110591.1	sp|Q9HB14|KCNKD_HUMAN	Potassium channel subfamily K member 13	45.3	311	8.55e-69		XP_045115061.1	histone acetyltransferase type B catalytic subunit-like isoform X2 [Portunus trituberculatus]	90.5	409	3.65e-265	99.8	6669.DappuP306646	6.35e-158	457		Arthropoda	artNOG[6]	03529@artNOG,09ZR7@biNOG,0VAMR@meNOG,0XPH4@NOG,13I67@opiNOG,KOG2696@euNOG	histone acetyltransferase type b catalytic	5034	GO:0006325(L=-1),GO:0006355(L=-1),GO:0006473(L=-1),GO:0006475(L=-1),GO:0006996(L=-1),GO:0008150(L=-1),GO:0008152(L=-1),GO:0009889(L=-1),GO:0009890(L=-1),GO:0009892(L=-1),GO:0009987(L=-1),GO:0010468(L=-1),GO:0010556(L=-1),GO:0010558(L=-1),GO:0010605(L=-1),GO:0010629(L=-1),GO:0016043(L=-1),GO:0016458(L=-1),GO:0016569(L=-1),GO:0016570(L=-1),GO:0016573(L=-1),GO:0018193(L=-1),GO:0018205(L=-1),GO:00183…	GO:0005575(L=-1),GO:0005622(L=-1),GO:0005623(L=-1),GO:0005634(L=-1),GO:0043226(L=-1),GO:0043227(L=-1),GO:0043229(L=-1),GO:0043231(L=-1),GO:0044424(L=-1),GO:0044464(L=-1),	GO:0003674(L=-1),GO:0003824(L=-1),GO:0004402(L=-1),GO:0008080(L=-1),GO:0008483(L=-1),GO:0016407(L=-1),GO:0016410(L=-1),GO:0016740(L=-1),GO:0016746(L=-1),GO:0016747(L=-1),GO:0016769(L=-1),	PFAM (Hat1_N), SMART (COIL)
19951	g19951.t1		1215	405	sp|Q8R5I0|KCNKF_RATXP_045110657.1	sp|Q8R5I0|KCNKF_RAT	Potassium channel subfamily K member 15	34.6	217	2.04e-22		XP_045113635.1	DNA repair protein RAD51 homolog 2-like [Portunus trituberculatus]	77.3	233	1.15e-110	74.4	9796.ENSECAP00000011815	5.87e-27	112	RAD51B	Mammals	maNOG[6]	09XMR@biNOG,0DIZG@chorNOG,0UMMX@maNOG,0V8JI@meNOG,13M2F@opiNOG,1CQT8@veNOG,COG0468@NOG,KOG1433@euNOG	RAD51 homolog B (S. cerevisiae)	3440	GO:0000003(L=-1),GO:0006139(L=-1),GO:0006152(L=-1),GO:0006163(L=-1),GO:0006195(L=-1),GO:0006200(L=-1),GO:0006259(L=-1),GO:0006281(L=-1),GO:0006310(L=-1),GO:0006725(L=-1),GO:0006753(L=-1),GO:0006793(L=-1),GO:0006796(L=-1),GO:0006807(L=-1),GO:0006950(L=-1),GO:0006974(L=-1),GO:0007049(L=-1),GO:0007127(L=-1),GO:0007131(L=-1),GO:0007596(L=-1),GO:0007599(L=-1),GO:0008150(L=-1),GO:0008152(L=-1),GO:00090…	GO:0005575(L=-1),GO:0005622(L=-1),GO:0005623(L=-1),GO:0005634(L=-1),GO:0005654(L=-1),GO:0031974(L=-1),GO:0031981(L=-1),GO:0043226(L=-1),GO:0043227(L=-1),GO:0043229(L=-1),GO:0043231(L=-1),GO:0043233(L=-1),GO:0044422(L=-1),GO:0044424(L=-1),GO:0044428(L=-1),GO:0044446(L=-1),GO:0044464(L=-1),GO:0070013(L=-1),	GO:0000166(L=-1),GO:0001882(L=-1),GO:0001883(L=-1),GO:0003674(L=-1),GO:0003676(L=-1),GO:0003677(L=-1),GO:0003824(L=-1),GO:0005488(L=-1),GO:0005524(L=-1),GO:0008094(L=-1),GO:0016462(L=-1),GO:0016787(L=-1),GO:0016817(L=-1),GO:0016818(L=-1),GO:0016887(L=-1),GO:0017076(L=-1),GO:0017111(L=-1),GO:0030554(L=-1),GO:0032549(L=-1),GO:0032550(L=-1),GO:0032553(L=-1),GO:0032555(L=-1),GO:0032559(L=-1),GO:00356…	PFAM (Rad51, KaiC, DnaB_C, RecA), SMART (AAA, TRANS)
19952	g19952.t1		1257	419	sp|O35111|KCNK3_MOUSE	sp|O35111|KCNK3_MOUSE	Potassium channel subfamily K member 3	28	150	7.58e-08		XP_025420828.1	SCAN domain-containing protein 3-like [Sipha flava]	30.9	223	8.37e-23	50.9	7955.ENSDARP00000109869	1.75e-30	127		Fishes	fiNOG[1]	0APM5@biNOG,0DQDS@chorNOG,0IHXC@euNOG,0N399@fiNOG,0W1TB@meNOG,0ZSKF@NOG,13NAG@opiNOG,1CZTS@veNOG	chromosome 5 open reading frame 54				GO:0003674(L=-1),GO:0003676(L=-1),GO:0003677(L=-1),GO:0005488(L=-1),GO:0097159(L=-1),GO:1901363(L=-1),	PFAM (hATC), SMART (COIL)
19960	g19960.t1		789	263	sp|O95279|KCNK5_HUMANXP_045108569.1	sp|O95279|KCNK5_HUMAN	Potassium channel subfamily K member 5	47.6	84	1.04e-15		XP_050695141.1	uncharacterized protein LOC126984884 [Eriocheir sinensis]	49.6	278	1.28e-70	99.6
19962	g19962.t1		639	213	sp|Q5JUK3|KCNT1_HUMAN	sp|Q5JUK3|KCNT1_HUMAN	Potassium channel subfamily T member 1	58.3	180	2.46e-61		XP_045122597.1	uncharacterized protein LOC123511047 [Portunus trituberculatus]	52.4	105	4.34e-24	53.3	7668.SPU_022094tr	1.85e-06	53.9		Ancestor	NOG[107]	11N1K@NOG	NA		GO:0006139(L=-1),GO:0006259(L=-1),GO:0006260(L=-1),GO:0006278(L=-1),GO:0006508(L=-1),GO:0006725(L=-1),GO:0006793(L=-1),GO:0006796(L=-1),GO:0006807(L=-1),GO:0008150(L=-1),GO:0008152(L=-1),GO:0009058(L=-1),GO:0009059(L=-1),GO:0009987(L=-1),GO:0015074(L=-1),GO:0016310(L=-1),GO:0019538(L=-1),GO:0034641(L=-1),GO:0034645(L=-1),GO:0043170(L=-1),GO:0044237(L=-1),GO:0044238(L=-1),GO:0044249(L=-1),GO:00442…		GO:0003674(L=-1),GO:0003676(L=-1),GO:0003723(L=-1),GO:0003824(L=-1),GO:0003964(L=-1),GO:0004175(L=-1),GO:0004190(L=-1),GO:0005488(L=-1),GO:0008233(L=-1),GO:0016301(L=-1),GO:0016740(L=-1),GO:0016772(L=-1),GO:0016779(L=-1),GO:0016787(L=-1),GO:0034061(L=-1),GO:0070001(L=-1),GO:0097159(L=-1),GO:1901363(L=-1),	PFAM (rve)
19963	g19963.t1		4293	1431	sp|Q6UVM3|KCNT2_HUMANXP_045137426.1	sp|Q6UVM3|KCNT2_HUMAN	Potassium channel subfamily T member 2	44.8	1162	1.36e-302		XP_050709221.1	uncharacterized protein LOC126994012 [Eriocheir sinensis]	64.4	1243	0	61.5	7955.ENSDARP00000106282	3.28e-53	211		Animals	meNOG[21]	0B49M@biNOG,0IPXZ@euNOG,0WGSB@meNOG,11I63@NOG,13CU0@opiNOG	Pfam:RnaseH		GO:0006139(L=-1),GO:0006259(L=-1),GO:0006260(L=-1),GO:0006278(L=-1),GO:0006725(L=-1),GO:0006807(L=-1),GO:0008150(L=-1),GO:0008152(L=-1),GO:0009058(L=-1),GO:0009059(L=-1),GO:0009987(L=-1),GO:0034641(L=-1),GO:0034645(L=-1),GO:0043170(L=-1),GO:0044237(L=-1),GO:0044238(L=-1),GO:0044249(L=-1),GO:0044260(L=-1),GO:0046483(L=-1),GO:0071704(L=-1),GO:0090304(L=-1),GO:0090305(L=-1),GO:1901360(L=-1),GO:19015…		GO:0003674(L=-1),GO:0003676(L=-1),GO:0003723(L=-1),GO:0003824(L=-1),GO:0003964(L=-1),GO:0004518(L=-1),GO:0004519(L=-1),GO:0004521(L=-1),GO:0004523(L=-1),GO:0004540(L=-1),GO:0005488(L=-1),GO:0016740(L=-1),GO:0016772(L=-1),GO:0016779(L=-1),GO:0016787(L=-1),GO:0016788(L=-1),GO:0016891(L=-1),GO:0016893(L=-1),GO:0034061(L=-1),GO:0097159(L=-1),GO:1901363(L=-1),	PFAM (RnaseH, RVT_1, Exo_endo_phos)
18926	g18926.t1		1530	510	XP_045101902.1							XP_045110591.1	potassium channel subfamily K member 13-like isoform X2 [Portunus trituberculatus]	94.4	305	3.39e-201	79.6	12957.ACEP_00002361-PA	1.79e-79	256		Arthropoda	artNOG[6]	03A4Q@artNOG,09VUR@biNOG,0S3MM@hymNOG,0T3C4@inNOG,0V6TE@meNOG,0XRZJ@NOG,12Y19@opiNOG,KOG4404@euNOG	Ion channel		GO:0006810(L=-1),GO:0006811(L=-1),GO:0006812(L=-1),GO:0006813(L=-1),GO:0008150(L=-1),GO:0009987(L=-1),GO:0030001(L=-1),GO:0034220(L=-1),GO:0051179(L=-1),GO:0051234(L=-1),GO:0055085(L=-1),GO:0071805(L=-1),	GO:0005575(L=-1),GO:0016020(L=-1),GO:0031224(L=-1),GO:0044425(L=-1),	GO:0003674(L=-1),GO:0005215(L=-1),GO:0005216(L=-1),GO:0005261(L=-1),GO:0005267(L=-1),GO:0008324(L=-1),GO:0015075(L=-1),GO:0015079(L=-1),GO:0015267(L=-1),GO:0022803(L=-1),GO:0022857(L=-1),GO:0022890(L=-1),GO:0046873(L=-1),	PFAM (Ion_trans_2), SMART (TRANS)
18927	g18927.t1		3885	1295	sp|Q8BMG7|RBGPR_MOUSEXP_045101901.1	sp|Q8BMG7|RBGPR_MOUSE	Rab3 GTPase-activating protein non-catalytic subunit	34.8	1138	2.7e-164		XP_045110657.1	potassium channel subfamily K member 15-like [Portunus trituberculatus]	69.4	395	8.06e-169	97.5	34740.HMEL016701-PA	3.9e-59	203		Arthropoda	artNOG[6]	03556@artNOG,0A4MR@biNOG,0SRS4@inNOG,0TC0G@lepNOG,0VFGX@meNOG,13E0S@opiNOG,COG1226@NOG,KOG1418@euNOG	Ion channel		GO:0006468(L=-1),GO:0006793(L=-1),GO:0006796(L=-1),GO:0006810(L=-1),GO:0006811(L=-1),GO:0006812(L=-1),GO:0006813(L=-1),GO:0008150(L=-1),GO:0008152(L=-1),GO:0009987(L=-1),GO:0016310(L=-1),GO:0019538(L=-1),GO:0030001(L=-1),GO:0032879(L=-1),GO:0034220(L=-1),GO:0034762(L=-1),GO:0034765(L=-1),GO:0036211(L=-1),GO:0043170(L=-1),GO:0043269(L=-1),GO:0043412(L=-1),GO:0044237(L=-1),GO:0044238(L=-1),GO:00442…	GO:0005575(L=-1),GO:0016020(L=-1),GO:0031224(L=-1),GO:0044425(L=-1),	GO:0000166(L=-1),GO:0001882(L=-1),GO:0001883(L=-1),GO:0003674(L=-1),GO:0003824(L=-1),GO:0004672(L=-1),GO:0004674(L=-1),GO:0005215(L=-1),GO:0005216(L=-1),GO:0005244(L=-1),GO:0005249(L=-1),GO:0005252(L=-1),GO:0005261(L=-1),GO:0005267(L=-1),GO:0005488(L=-1),GO:0005524(L=-1),GO:0008324(L=-1),GO:0015075(L=-1),GO:0015079(L=-1),GO:0015267(L=-1),GO:0016301(L=-1),GO:0016740(L=-1),GO:0016772(L=-1),GO:00167…	PFAM (Ion_trans_2, Pkinase_Tyr, Pkinase), SMART (TRANS, COIL, STYKc)
18928	g18928.t1		498	166	sp|Q3B7G7|SR1IP_DANREXP_050724256.1	sp|Q3B7G7|SR1IP_DANRE	Protein SREK1IP1	64.3	56	2.16e-19		XP_045129800.1	potassium channel subfamily K member 18-like [Portunus trituberculatus]	88.2	373	3.63e-240	99.5	6669.DappuP327123	3.33e-87	274		Arthropoda	artNOG[6]	0340D@artNOG,0A2P3@biNOG,0VDIV@meNOG,12TGJ@opiNOG,COG1226@NOG,KOG1418@euNOG	potassium channel activity		GO:0006810(L=-1),GO:0006811(L=-1),GO:0006812(L=-1),GO:0006813(L=-1),GO:0008150(L=-1),GO:0009987(L=-1),GO:0030001(L=-1),GO:0032879(L=-1),GO:0034220(L=-1),GO:0034762(L=-1),GO:0034765(L=-1),GO:0043269(L=-1),GO:0050789(L=-1),GO:0050794(L=-1),GO:0051049(L=-1),GO:0051179(L=-1),GO:0051234(L=-1),GO:0055085(L=-1),GO:0065007(L=-1),GO:0071805(L=-1),	GO:0005575(L=-1),GO:0016020(L=-1),GO:0031224(L=-1),GO:0044425(L=-1),	GO:0003674(L=-1),GO:0005215(L=-1),GO:0005216(L=-1),GO:0005244(L=-1),GO:0005249(L=-1),GO:0005250(L=-1),GO:0005261(L=-1),GO:0005267(L=-1),GO:0008324(L=-1),GO:0015075(L=-1),GO:0015079(L=-1),GO:0015267(L=-1),GO:0015271(L=-1),GO:0022803(L=-1),GO:0022832(L=-1),GO:0022836(L=-1),GO:0022839(L=-1),GO:0022843(L=-1),GO:0022857(L=-1),GO:0022890(L=-1),GO:0046873(L=-1),	PFAM (Ion_trans_2), SMART (TRANS, COIL)
18929	g18929.t1		1278	426	sp|Q9NRA2|S17A5_HUMANXP_045138961.1	sp|Q9NRA2|S17A5_HUMAN	Sialin	31.9	433	1.06e-61		XP_045108569.1	potassium channel subfamily K member 1-like [Portunus trituberculatus]	55.3	322	7.43e-97	87.8	34740.HMEL016701-PA	1.63e-34	134		Arthropoda	artNOG[6]	03556@artNOG,0A4MR@biNOG,0SRS4@inNOG,0TC0G@lepNOG,0VFGX@meNOG,13E0S@opiNOG,COG1226@NOG,KOG1418@euNOG	Ion channel		GO:0006468(L=-1),GO:0006793(L=-1),GO:0006796(L=-1),GO:0006810(L=-1),GO:0006811(L=-1),GO:0006812(L=-1),GO:0006813(L=-1),GO:0008150(L=-1),GO:0008152(L=-1),GO:0009987(L=-1),GO:0016310(L=-1),GO:0019538(L=-1),GO:0030001(L=-1),GO:0032879(L=-1),GO:0034220(L=-1),GO:0034762(L=-1),GO:0034765(L=-1),GO:0036211(L=-1),GO:0043170(L=-1),GO:0043269(L=-1),GO:0043412(L=-1),GO:0044237(L=-1),GO:0044238(L=-1),GO:00442…	GO:0005575(L=-1),GO:0016020(L=-1),GO:0031224(L=-1),GO:0044425(L=-1),	GO:0000166(L=-1),GO:0001882(L=-1),GO:0001883(L=-1),GO:0003674(L=-1),GO:0003824(L=-1),GO:0004672(L=-1),GO:0004674(L=-1),GO:0005215(L=-1),GO:0005216(L=-1),GO:0005244(L=-1),GO:0005249(L=-1),GO:0005252(L=-1),GO:0005261(L=-1),GO:0005267(L=-1),GO:0005488(L=-1),GO:0005524(L=-1),GO:0008324(L=-1),GO:0015075(L=-1),GO:0015079(L=-1),GO:0015267(L=-1),GO:0016301(L=-1),GO:0016740(L=-1),GO:0016772(L=-1),GO:00167…	PFAM (Ion_trans_2, Pkinase_Tyr, Pkinase), SMART (TRANS, COIL, STYKc)
18930	g18930.t1		1512	504	sp|Q5Q0U0|S17A5_RATXP_045138957.1	sp|Q5Q0U0|S17A5_RAT	Sialin	39.3	466	1.81e-108		XP_045114022.1	potassium channel subfamily K member 6-like isoform X1 [Portunus trituberculatus]	84.1	391	3.87e-231	99.7	7070.TC000334-PA	6.07e-122	363		Arthropoda	artNOG[6]	03434@artNOG,0A2KP@biNOG,0SSH8@inNOG,0VCNN@meNOG,13M4Z@opiNOG,COG1226@NOG,KOG1418@euNOG	Ion channel		GO:0006810(L=-1),GO:0006811(L=-1),GO:0006812(L=-1),GO:0006813(L=-1),GO:0008150(L=-1),GO:0009987(L=-1),GO:0030001(L=-1),GO:0034220(L=-1),GO:0051179(L=-1),GO:0051234(L=-1),GO:0055085(L=-1),GO:0071805(L=-1),	GO:0005575(L=-1),GO:0016020(L=-1),GO:0031224(L=-1),GO:0044425(L=-1),	GO:0003674(L=-1),GO:0005215(L=-1),GO:0005216(L=-1),GO:0005261(L=-1),GO:0005267(L=-1),GO:0008324(L=-1),GO:0015075(L=-1),GO:0015079(L=-1),GO:0015267(L=-1),GO:0022803(L=-1),GO:0022857(L=-1),GO:0022890(L=-1),GO:0046873(L=-1),	PFAM (Ion_trans_2), SMART (TRANS)
18931	g18931.t1		1137	379	XP_050716640.1							XP_045137426.1	potassium channel subfamily T member 2-like isoform X15 [Portunus trituberculatus]	91.3	1260	0	86.9	7070.TC000254-PA	0	1459		Arthropoda	artNOG[6]	034VV@artNOG,09Y18@biNOG,0SSZ5@inNOG,0V8YS@meNOG,0XSMA@NOG,12QJD@opiNOG,KOG3193@euNOG	Calcium-activated BK potassium channel alpha subunit		GO:0000902(L=-1),GO:0006810(L=-1),GO:0006811(L=-1),GO:0006812(L=-1),GO:0006813(L=-1),GO:0007275(L=-1),GO:0007399(L=-1),GO:0008150(L=-1),GO:0009653(L=-1),GO:0009987(L=-1),GO:0016043(L=-1),GO:0022008(L=-1),GO:0030001(L=-1),GO:0030030(L=-1),GO:0030154(L=-1),GO:0030182(L=-1),GO:0031175(L=-1),GO:0032501(L=-1),GO:0032502(L=-1),GO:0032989(L=-1),GO:0032990(L=-1),GO:0034220(L=-1),GO:0048468(L=-1),GO:00486…	GO:0005575(L=-1),GO:0016020(L=-1),	GO:0003674(L=-1),GO:0005215(L=-1),GO:0005216(L=-1),GO:0005227(L=-1),GO:0005261(L=-1),GO:0005267(L=-1),GO:0008324(L=-1),GO:0015075(L=-1),GO:0015079(L=-1),GO:0015267(L=-1),GO:0015269(L=-1),GO:0022803(L=-1),GO:0022836(L=-1),GO:0022839(L=-1),GO:0022857(L=-1),GO:0022890(L=-1),GO:0046873(L=-1),	PFAM (BK_channel_a, Ion_trans_2), SMART (TRANS)
K2P-like
30077	g30077.t1	7	2556	852	sp|Q9ULQ1|TPC1_HUMANXP_045129880.1	sp|Q9ULQ1|TPC1_HUMAN	Two pore channel protein 1	47.2	729	1.6e-197		XP_045115794.1	zinc finger protein 43-like [Portunus trituberculatus]	66.9	816	0	98.3	43151.ADAR002829-PA	1.83e-17	95.1		Arthropoda	artNOG[6]	032X1@artNOG,09W16@biNOG,0SQWH@inNOG,0V6ZH@meNOG,0XQJW@NOG,12N9U@opiNOG,KOG1721@euNOG,KOG2085@euNOG	Protein phosphatase 2A regulatory B subunit (B56 family)	3.01541e+19	GO:0003008(L=-1),GO:0006470(L=-1),GO:0006793(L=-1),GO:0006796(L=-1),GO:0007154(L=-1),GO:0007165(L=-1),GO:0007267(L=-1),GO:0007268(L=-1),GO:0007274(L=-1),GO:0007275(L=-1),GO:0007517(L=-1),GO:0007519(L=-1),GO:0007528(L=-1),GO:0008150(L=-1),GO:0008152(L=-1),GO:0009888(L=-1),GO:0009987(L=-1),GO:0010941(L=-1),GO:0014706(L=-1),GO:0016043(L=-1),GO:0016311(L=-1),GO:0019222(L=-1),GO:0019226(L=-1),GO:00195…	GO:0000159(L=-1),GO:0005575(L=-1),GO:0005622(L=-1),GO:0005623(L=-1),GO:0008287(L=-1),GO:0032991(L=-1),GO:0044424(L=-1),GO:0044464(L=-1),	GO:0003674(L=-1),GO:0003676(L=-1),GO:0005488(L=-1),GO:0008270(L=-1),GO:0019208(L=-1),GO:0019888(L=-1),GO:0030234(L=-1),GO:0043167(L=-1),GO:0043169(L=-1),GO:0046872(L=-1),GO:0046914(L=-1),GO:0097159(L=-1),GO:1901363(L=-1),	PFAM (B56), SMART (ZnF_C2H2, COIL)
30080	g30080.t1		576	192	sp|O17185|SUP9_CAEEL	sp|O17185|SUP9_CAEEL	Two pore potassium channel protein sup-9	39.3	117	1.92e-12		XP_042220927.1	uncharacterized protein LOC121865492 isoform X6 [Homarus americanus]	53.3	1334	0	75.4	6945.ISCW013430-PA	2.12e-24	119		Arthropoda	artNOG[6]	038WM@artNOG,0AB3F@biNOG,0VNAX@meNOG,11M3T@NOG,13WID@opiNOG,KOG1181@euNOG	Inherit from KOG: Leo1, Paf1 RNA polymerase II complex component, homolog (S. cerevisiae)		GO:0002165(L=-1),GO:0006810(L=-1),GO:0006886(L=-1),GO:0007275(L=-1),GO:0007444(L=-1),GO:0007472(L=-1),GO:0007476(L=-1),GO:0007552(L=-1),GO:0007560(L=-1),GO:0008104(L=-1),GO:0008150(L=-1),GO:0008152(L=-1),GO:0009653(L=-1),GO:0009791(L=-1),GO:0009886(L=-1),GO:0009887(L=-1),GO:0009987(L=-1),GO:0015031(L=-1),GO:0032501(L=-1),GO:0032502(L=-1),GO:0033036(L=-1),GO:0035107(L=-1),GO:0035114(L=-1),GO:00351…	GO:0005575(L=-1),	GO:0000016(L=-1),GO:0003674(L=-1),GO:0003824(L=-1),GO:0004553(L=-1),GO:0005488(L=-1),GO:0008270(L=-1),GO:0016787(L=-1),GO:0016798(L=-1),GO:0043167(L=-1),GO:0043169(L=-1),GO:0046872(L=-1),GO:0046914(L=-1),	PFAM (I-set), SMART (COIL, TRANS, IG, IG_like)
30081	g30081.t1		1116	372	sp|O17185|SUP9_CAEELXP_050686241.1	sp|O17185|SUP9_CAEEL	Two pore potassium channel protein sup-9	49.2	325	6.07e-102
30083	g30083.t1		1251	417	sp|O17185|SUP9_CAEELXP_045116368.1	sp|O17185|SUP9_CAEEL	Two pore potassium channel protein sup-9	42.5	73	1.65e-11		XP_045115736.1	trafficking protein particle complex subunit 4-like [Portunus trituberculatus]	93.5	217	1.53e-147	99.5	7070.TC007153-PA	3.28e-108	315		Arthropoda	artNOG[6]	03336@artNOG,09V0G@biNOG,0SPWW@inNOG,0V607@meNOG,13A16@opiNOG,COG5122@NOG,KOG3369@euNOG	Sedlin, N-terminal conserved region		GO:0006810(L=-1),GO:0006888(L=-1),GO:0008150(L=-1),GO:0009987(L=-1),GO:0016192(L=-1),GO:0016482(L=-1),GO:0046907(L=-1),GO:0048193(L=-1),GO:0051179(L=-1),GO:0051234(L=-1),GO:0051641(L=-1),GO:0051649(L=-1),	GO:0005575(L=-1),GO:0005622(L=-1),GO:0005623(L=-1),GO:0005801(L=-1),GO:0030008(L=-1),GO:0032991(L=-1),GO:0043226(L=-1),GO:0043227(L=-1),GO:0043229(L=-1),GO:0043231(L=-1),GO:0044424(L=-1),GO:0044464(L=-1),		PFAM (Sedlin_N, Sybindin)
30084	g30084.t1		1119	373	sp|O17185|SUP9_CAEEL	sp|O17185|SUP9_CAEEL	Two pore potassium channel protein sup-9	53.7	54	3.88e-12		XP_050701627.1	cytochrome P450 2U1-like isoform X1 [Eriocheir sinensis]	85.6	493	0	58.3	6669.DappuP300053	6.07e-96	316		Animals	meNOG[21]	0AFRZ@biNOG,0VST7@meNOG,144N1@opiNOG,COG2124@NOG,KOG0156@euNOG	cytochrome P450		GO:0008150(L=-1),GO:0008152(L=-1),GO:0055114(L=-1),		GO:0003674(L=-1),GO:0003824(L=-1),GO:0004497(L=-1),GO:0005488(L=-1),GO:0005506(L=-1),GO:0009055(L=-1),GO:0016491(L=-1),GO:0016705(L=-1),GO:0020037(L=-1),GO:0043167(L=-1),GO:0043169(L=-1),GO:0046872(L=-1),GO:0046906(L=-1),GO:0046914(L=-1),GO:0097159(L=-1),GO:1901363(L=-1),	PFAM (p450), SMART (TRANS)
30087	g30087.t1		924	308	sp|O17185|SUP9_CAEEL	sp|O17185|SUP9_CAEEL	Two pore potassium channel protein sup-9	46.1	76	3.21e-11
30090	g30090.t1		1179	393	sp|O17185|SUP9_CAEEL	sp|O17185|SUP9_CAEEL	Two pore potassium channel protein sup-9	62.7	67	8.03e-18
27130	g27130.t1		561	187								XP_050686241.1	two pore potassium channel protein sup-9-like [Eriocheir sinensis]	87.9	372	3.42e-232	99.7	7460.GB18297-PA	1.14e-140	409		Arthropoda	artNOG[6]	034NY@artNOG,09U5X@biNOG,0S3P1@hymNOG,0SP0U@inNOG,0V54X@meNOG,0XRZJ@NOG,12NFT@opiNOG,KOG4404@euNOG	Ion channel		GO:0006810(L=-1),GO:0006811(L=-1),GO:0006812(L=-1),GO:0006813(L=-1),GO:0008150(L=-1),GO:0009987(L=-1),GO:0030001(L=-1),GO:0032879(L=-1),GO:0034220(L=-1),GO:0034762(L=-1),GO:0034765(L=-1),GO:0043269(L=-1),GO:0050789(L=-1),GO:0050794(L=-1),GO:0051049(L=-1),GO:0051179(L=-1),GO:0051234(L=-1),GO:0055085(L=-1),GO:0065007(L=-1),GO:0071805(L=-1),	GO:0005575(L=-1),GO:0016020(L=-1),GO:0031224(L=-1),GO:0044425(L=-1),	GO:0003674(L=-1),GO:0005215(L=-1),GO:0005216(L=-1),GO:0005244(L=-1),GO:0005249(L=-1),GO:0005252(L=-1),GO:0005261(L=-1),GO:0005267(L=-1),GO:0005488(L=-1),GO:0005515(L=-1),GO:0008324(L=-1),GO:0015075(L=-1),GO:0015079(L=-1),GO:0015267(L=-1),GO:0022803(L=-1),GO:0022832(L=-1),GO:0022836(L=-1),GO:0022839(L=-1),GO:0022843(L=-1),GO:0022857(L=-1),GO:0022890(L=-1),GO:0046873(L=-1),GO:0046982(L=-1),GO:00469…	PFAM (Ion_trans_2), SMART (TRANS, SIGNAL)
Cav-like
31377	g31377.t1	14	3228	1076	sp|P54289|CA2D1_HUMANXP_045122527.1	sp|P54289|CA2D1_HUMAN	Voltage-dependent calcium channel subunit alpha-2/delta-1	28.8	1047	1.08e-107		XP_045107476.1	membrane metallo-endopeptidase-like 1 isoform X6 [Portunus trituberculatus]	42.3	744	1.92e-167	86.2	69293.ENSGACP00000009960	5.71e-14	83.6	MMEL1	Fishes	fiNOG[1]	09UPT@biNOG,0DFZJ@chorNOG,0MUGS@fiNOG,0V5PD@meNOG,12PKS@opiNOG,1CQP3@veNOG,COG3590@NOG,KOG3624@euNOG	membrane metallo-endopeptidase-like 1		GO:0006508(L=-1),GO:0008150(L=-1),GO:0008152(L=-1),GO:0019538(L=-1),GO:0043170(L=-1),GO:0044238(L=-1),GO:0071704(L=-1),		GO:0003674(L=-1),GO:0003824(L=-1),GO:0004175(L=-1),GO:0004222(L=-1),GO:0008233(L=-1),GO:0008237(L=-1),GO:0016787(L=-1),	PFAM (Peptidase_M13_N, Peptidase_M13), SMART (TRANS, COIL)
[truncated: 160 more rows]

## Sheet: GPCR
Table S5. C. borealis gene models associated with neural functions
G protein-coupled receptors						SwissProt DB						RefSeq - Invertebrate DB						EGGNOG DB								KEGG	Goterms
[truncated: 285 more rows]

## Sheet: Other neural genes
Table S5. C. borealis gene models associated with neural functions
[truncated: 424 more rows]

## Sheet: iGluR
Table S5. C. borealis gene models associated with neural functions
[truncated: 260 more rows]

[truncated: 1 more sheets: Neuropeptides and Receptors]
