# Supplementary material for: Chromosome-level reference genome for the Jonah crab, Cancer borealis
Source: G3 (Bethesda). 2024 Nov 6;15(1):jkae254. doi: 10.1093/g3journal/jkae254 (PMC11708212; doi:10.1093/g3journal/jkae254)
Supplement: jkae254_Supplementary_Data [file jkae254_supplementary_data.zip › Table_S6_G3-2024-405283.xlsx]

## Sheet: Sheet1
Table S6. C. borealis histone genes
					RefSeq - Invertebrate DB						SwissProt DB					EGGNOG DB								KEGG	Goterms
JC Gene Model	Chromosome	CDS length	Protein length	Orthogroup	Subject Sequence	Description	Percent Identical	Alignment Length	E Value	Coverage	Best Hit	Description	Percent Identity	Alignment Length	E Value	EggNOG Seed Ortholog	EggNOG Seed E-Value	EggNOG Seed Score	EggNOG Predicted Gene	EggNOG Tax Scope	EggNOG Tax Scope Max	EggNOG Member OGs	EggNOG Description	EggNOG KEGG Terms	EggNOG GO Biological	EggNOG GO Cellular	EggNOG GO Molecular	EggNOG Protein Domains
Histone H1
g2285.t1	Cbor_chr1--HiC_scaffold_51	681	227	OG0000040	XP_027234652.1	late histone H1-like [Penaeus vannamei]	63	164	3e-45	<50	sp|P22845|H10A_XENLA	Histone H1.0-A	58.1	86	3.16e-19	7739.JGI117406	1.62e-18	86.3	H1F0	Animals	meNOG[21]	0A7I8@biNOG,0DUB5@chorNOG,0VMUH@meNOG,12541@NOG,13WV0@opiNOG,KOG4012@euNOG	H1 histone family, member 0		GO:0000737(L=-1),GO:0006139(L=-1),GO:0006259(L=-1),GO:0006308(L=-1),GO:0006309(L=-1),GO:0006325(L=-1),GO:0006334(L=-1),GO:0006725(L=-1),GO:0006807(L=-1),GO:0006915(L=-1),GO:0006921(L=-1),GO:0006996(L=-1),GO:0008150(L=-1),GO:0008152(L=-1),GO:0008219(L=-1),GO:0009056(L=-1),GO:0009057(L=-1),GO:0009987(L=-1),GO:0012501(L=-1),GO:0016043(L=-1),GO:0016265(L=-1),GO:0019439(L=-1),GO:0022411(L=-1),GO:00226…	GO:0000228(L=-1),GO:0000785(L=-1),GO:0000786(L=-1),GO:0005575(L=-1),GO:0005622(L=-1),GO:0005623(L=-1),GO:0005634(L=-1),GO:0005654(L=-1),GO:0005694(L=-1),GO:0005737(L=-1),GO:0005794(L=-1),GO:0031974(L=-1),GO:0031981(L=-1),GO:0032991(L=-1),GO:0032993(L=-1),GO:0043226(L=-1),GO:0043227(L=-1),GO:0043228(L=-1),GO:0043229(L=-1),GO:0043231(L=-1),GO:0043232(L=-1),GO:0043233(L=-1),GO:0044422(L=-1),GO:00444…	GO:0003674(L=-1),GO:0003676(L=-1),GO:0003677(L=-1),GO:0005488(L=-1),GO:0097159(L=-1),GO:1901363(L=-1),	PFAM (Linker_histone), SMART (H15)
g4404.t1	Cbor_chr10--HiC_scaffold_2	726	242	OG0000040	XP_063886218.1	late histone H1-like [Scylla paramamosain]	86	99	6e-43	<50	sp|P22845|H10A_XENLA	Histone H1.0-A	53.3	105	7.6e-22	7739.JGI117406	4.45e-24	101	H1F0	Animals	meNOG[21]	0A7I8@biNOG,0DUB5@chorNOG,0VMUH@meNOG,12541@NOG,13WV0@opiNOG,KOG4012@euNOG	H1 histone family, member 0		GO:0000737(L=-1),GO:0006139(L=-1),GO:0006259(L=-1),GO:0006308(L=-1),GO:0006309(L=-1),GO:0006325(L=-1),GO:0006334(L=-1),GO:0006725(L=-1),GO:0006807(L=-1),GO:0006915(L=-1),GO:0006921(L=-1),GO:0006996(L=-1),GO:0008150(L=-1),GO:0008152(L=-1),GO:0008219(L=-1),GO:0009056(L=-1),GO:0009057(L=-1),GO:0009987(L=-1),GO:0012501(L=-1),GO:0016043(L=-1),GO:0016265(L=-1),GO:0019439(L=-1),GO:0022411(L=-1),GO:00226…	GO:0000228(L=-1),GO:0000785(L=-1),GO:0000786(L=-1),GO:0005575(L=-1),GO:0005622(L=-1),GO:0005623(L=-1),GO:0005634(L=-1),GO:0005654(L=-1),GO:0005694(L=-1),GO:0005737(L=-1),GO:0005794(L=-1),GO:0031974(L=-1),GO:0031981(L=-1),GO:0032991(L=-1),GO:0032993(L=-1),GO:0043226(L=-1),GO:0043227(L=-1),GO:0043228(L=-1),GO:0043229(L=-1),GO:0043231(L=-1),GO:0043232(L=-1),GO:0043233(L=-1),GO:0044422(L=-1),GO:00444…	GO:0003674(L=-1),GO:0003676(L=-1),GO:0003677(L=-1),GO:0005488(L=-1),GO:0097159(L=-1),GO:1901363(L=-1),	PFAM (Linker_histone), SMART (H15)
Histone H2A
histoneH2-2	Cbor_chr36--HiC_scaffold_38	489	163	Manual; post-OrthoFinder	XP_022313709.1	histone H2A-like [Crassostrea virginica]	90.1	131	7.84e-72	80.9	sp|Q6PV61|H2A_PENVA	Histone H2A	96.721	122	4.47e-80	7165.AGAP003913-PA	5.48e-74	223	H2AFX	Animals	meNOG[21]	0A7F9@biNOG,0VI9V@meNOG,13R2C@opiNOG,COG5262@NOG,KOG1756@euNOG	Histone H2A	5.03452e+19	GO:0000003(L=-1),GO:0000075(L=-1),GO:0000077(L=-1),GO:0000724(L=-1),GO:0000725(L=-1),GO:0002119(L=-1),GO:0002164(L=-1),GO:0003006(L=-1),GO:0006139(L=-1),GO:0006259(L=-1),GO:0006281(L=-1),GO:0006282(L=-1),GO:0006302(L=-1),GO:0006310(L=-1),GO:0006325(L=-1),GO:0006334(L=-1),GO:0006355(L=-1),GO:0006725(L=-1),GO:0006807(L=-1),GO:0006915(L=-1),GO:0006950(L=-1),GO:0006952(L=-1),GO:0006974(L=-1),GO:00069…	GO:0000228(L=-1),GO:0000781(L=-1),GO:0000785(L=-1),GO:0000786(L=-1),GO:0000793(L=-1),GO:0000794(L=-1),GO:0000803(L=-1),GO:0001673(L=-1),GO:0001741(L=-1),GO:0005575(L=-1),GO:0005622(L=-1),GO:0005623(L=-1),GO:0005634(L=-1),GO:0005654(L=-1),GO:0005657(L=-1),GO:0005694(L=-1),GO:0031974(L=-1),GO:0031981(L=-1),GO:0032991(L=-1),GO:0032993(L=-1),GO:0043073(L=-1),GO:0043226(L=-1),GO:0043227(L=-1),GO:00432…	GO:0003674(L=-1),GO:0003676(L=-1),GO:0003677(L=-1),GO:0003684(L=-1),GO:0005488(L=-1),GO:0005515(L=-1),GO:0008270(L=-1),GO:0043167(L=-1),GO:0043169(L=-1),GO:0046872(L=-1),GO:0046914(L=-1),GO:0046982(L=-1),GO:0046983(L=-1),GO:0097159(L=-1),GO:1901363(L=-1),	PFAM (Histone, CBFD_NFYB_HMF), SMART (H2A)
histoneH2-3	Cbor_chr36--HiC_scaffold_38	372	124	Manual; post-OrthoFinder	XP_027214498.1	histone H2A [Penaeus vannamei]	97.6	123	2.13e-74	100	sp|Q6PV61|H2A_PENVA	Histone H2A	96.748	123	5.52e-81	7070.TC015874-PA	3.29e-74	222	0	Arthropoda	artNOG[6]	036SH@artNOG,0A6WR@biNOG,0STPD@inNOG,0VHKX@meNOG,13Q0R@opiNOG,COG5262@NOG,KOG1756@euNOG	Histone H2A	50345322	GO:0000226(L=-1),GO:0006139(L=-1),GO:0006259(L=-1),GO:0006325(L=-1),GO:0006334(L=-1),GO:0006725(L=-1),GO:0006807(L=-1),GO:0006996(L=-1),GO:0007010(L=-1),GO:0007017(L=-1),GO:0007049(L=-1),GO:0007098(L=-1),GO:0008150(L=-1),GO:0008152(L=-1),GO:0009987(L=-1),GO:0016043(L=-1),GO:0022402(L=-1),GO:0022607(L=-1),GO:0031023(L=-1),GO:0034641(L=-1),GO:0034728(L=-1),GO:0043170(L=-1),GO:0043933(L=-1),GO:00440…	GO:0000785(L=-1),GO:0000786(L=-1),GO:0005575(L=-1),GO:0005622(L=-1),GO:0005623(L=-1),GO:0005634(L=-1),GO:0005694(L=-1),GO:0005737(L=-1),GO:0005811(L=-1),GO:0032991(L=-1),GO:0032993(L=-1),GO:0043226(L=-1),GO:0043227(L=-1),GO:0043228(L=-1),GO:0043229(L=-1),GO:0043231(L=-1),GO:0043232(L=-1),GO:0044422(L=-1),GO:0044424(L=-1),GO:0044427(L=-1),GO:0044444(L=-1),GO:0044446(L=-1),GO:0044464(L=-1),	GO:0003674(L=-1),GO:0003676(L=-1),GO:0003677(L=-1),GO:0005488(L=-1),GO:0005515(L=-1),GO:0046982(L=-1),GO:0046983(L=-1),GO:0097159(L=-1),GO:1901363(L=-1),	PFAM (Histone, CBFD_NFYB_HMF), SMART (H2A)
histoneH2-4	Cbor_chr36--HiC_scaffold_38	372	124	Manual; post-OrthoFinder	XP_027214498.1	histone H2A [Penaeus vannamei]	100	123	1.34e-77	100	sp|Q6PV61|H2A_PENVA	Histone H2A	99.187	123	1.61e-83	7070.TC015874-PA	2.06e-77	230	0	Arthropoda	artNOG[6]	036SH@artNOG,0A6WR@biNOG,0STPD@inNOG,0VHKX@meNOG,13Q0R@opiNOG,COG5262@NOG,KOG1756@euNOG	Histone H2A	50345322	GO:0000226(L=-1),GO:0006139(L=-1),GO:0006259(L=-1),GO:0006325(L=-1),GO:0006334(L=-1),GO:0006725(L=-1),GO:0006807(L=-1),GO:0006996(L=-1),GO:0007010(L=-1),GO:0007017(L=-1),GO:0007049(L=-1),GO:0007098(L=-1),GO:0008150(L=-1),GO:0008152(L=-1),GO:0009987(L=-1),GO:0016043(L=-1),GO:0022402(L=-1),GO:0022607(L=-1),GO:0031023(L=-1),GO:0034641(L=-1),GO:0034728(L=-1),GO:0043170(L=-1),GO:0043933(L=-1),GO:00440…	GO:0000785(L=-1),GO:0000786(L=-1),GO:0005575(L=-1),GO:0005622(L=-1),GO:0005623(L=-1),GO:0005634(L=-1),GO:0005694(L=-1),GO:0005737(L=-1),GO:0005811(L=-1),GO:0032991(L=-1),GO:0032993(L=-1),GO:0043226(L=-1),GO:0043227(L=-1),GO:0043228(L=-1),GO:0043229(L=-1),GO:0043231(L=-1),GO:0043232(L=-1),GO:0044422(L=-1),GO:0044424(L=-1),GO:0044427(L=-1),GO:0044444(L=-1),GO:0044446(L=-1),GO:0044464(L=-1),	GO:0003674(L=-1),GO:0003676(L=-1),GO:0003677(L=-1),GO:0005488(L=-1),GO:0005515(L=-1),GO:0046982(L=-1),GO:0046983(L=-1),GO:0097159(L=-1),GO:1901363(L=-1),	PFAM (Histone, CBFD_NFYB_HMF), SMART (H2A)
histoneH2-6	Cbor_chr36--HiC_scaffold_38	372	124	Manual; post-OrthoFinder	XP_027214498.1	histone H2A [Penaeus vannamei]	100	123	1.34e-77	100	sp|Q6PV61|H2A_PENVA	Histone H2A	99.187	123	1.61e-83	7070.TC015874-PA	2.06e-77	230	0	Arthropoda	artNOG[6]	036SH@artNOG,0A6WR@biNOG,0STPD@inNOG,0VHKX@meNOG,13Q0R@opiNOG,COG5262@NOG,KOG1756@euNOG	Histone H2A	50345322	GO:0000226(L=-1),GO:0006139(L=-1),GO:0006259(L=-1),GO:0006325(L=-1),GO:0006334(L=-1),GO:0006725(L=-1),GO:0006807(L=-1),GO:0006996(L=-1),GO:0007010(L=-1),GO:0007017(L=-1),GO:0007049(L=-1),GO:0007098(L=-1),GO:0008150(L=-1),GO:0008152(L=-1),GO:0009987(L=-1),GO:0016043(L=-1),GO:0022402(L=-1),GO:0022607(L=-1),GO:0031023(L=-1),GO:0034641(L=-1),GO:0034728(L=-1),GO:0043170(L=-1),GO:0043933(L=-1),GO:00440…	GO:0000785(L=-1),GO:0000786(L=-1),GO:0005575(L=-1),GO:0005622(L=-1),GO:0005623(L=-1),GO:0005634(L=-1),GO:0005694(L=-1),GO:0005737(L=-1),GO:0005811(L=-1),GO:0032991(L=-1),GO:0032993(L=-1),GO:0043226(L=-1),GO:0043227(L=-1),GO:0043228(L=-1),GO:0043229(L=-1),GO:0043231(L=-1),GO:0043232(L=-1),GO:0044422(L=-1),GO:0044424(L=-1),GO:0044427(L=-1),GO:0044444(L=-1),GO:0044446(L=-1),GO:0044464(L=-1),	GO:0003674(L=-1),GO:0003676(L=-1),GO:0003677(L=-1),GO:0005488(L=-1),GO:0005515(L=-1),GO:0046982(L=-1),GO:0046983(L=-1),GO:0097159(L=-1),GO:1901363(L=-1),	PFAM (Histone, CBFD_NFYB_HMF), SMART (H2A)
histoneH2-8	Cbor_chr36--HiC_scaffold_38	372	124	Manual; post-OrthoFinder	XP_027214498.1	histone H2A [Penaeus vannamei]	100	123	1.34e-77	100	sp|Q6PV61|H2A_PENVA	Histone H2A	99.187	123	1.61e-83	7070.TC015874-PA	2.06e-77	230	0	Arthropoda	artNOG[6]	036SH@artNOG,0A6WR@biNOG,0STPD@inNOG,0VHKX@meNOG,13Q0R@opiNOG,COG5262@NOG,KOG1756@euNOG	Histone H2A	50345322	GO:0000226(L=-1),GO:0006139(L=-1),GO:0006259(L=-1),GO:0006325(L=-1),GO:0006334(L=-1),GO:0006725(L=-1),GO:0006807(L=-1),GO:0006996(L=-1),GO:0007010(L=-1),GO:0007017(L=-1),GO:0007049(L=-1),GO:0007098(L=-1),GO:0008150(L=-1),GO:0008152(L=-1),GO:0009987(L=-1),GO:0016043(L=-1),GO:0022402(L=-1),GO:0022607(L=-1),GO:0031023(L=-1),GO:0034641(L=-1),GO:0034728(L=-1),GO:0043170(L=-1),GO:0043933(L=-1),GO:00440…	GO:0000785(L=-1),GO:0000786(L=-1),GO:0005575(L=-1),GO:0005622(L=-1),GO:0005623(L=-1),GO:0005634(L=-1),GO:0005694(L=-1),GO:0005737(L=-1),GO:0005811(L=-1),GO:0032991(L=-1),GO:0032993(L=-1),GO:0043226(L=-1),GO:0043227(L=-1),GO:0043228(L=-1),GO:0043229(L=-1),GO:0043231(L=-1),GO:0043232(L=-1),GO:0044422(L=-1),GO:0044424(L=-1),GO:0044427(L=-1),GO:0044444(L=-1),GO:0044446(L=-1),GO:0044464(L=-1),	GO:0003674(L=-1),GO:0003676(L=-1),GO:0003677(L=-1),GO:0005488(L=-1),GO:0005515(L=-1),GO:0046982(L=-1),GO:0046983(L=-1),GO:0097159(L=-1),GO:1901363(L=-1),	PFAM (Histone, CBFD_NFYB_HMF), SMART (H2A)
histoneH2-10	Cbor_chr36--HiC_scaffold_38	372	124	Manual; post-OrthoFinder	XP_027214498.1	histone H2A [Penaeus vannamei]	100	123	1.34e-77	100	sp|Q6PV61|H2A_PENVA	Histone H2A	99.187	123	1.61e-83	7070.TC015874-PA	2.06e-77	230	0	Arthropoda	artNOG[6]	036SH@artNOG,0A6WR@biNOG,0STPD@inNOG,0VHKX@meNOG,13Q0R@opiNOG,COG5262@NOG,KOG1756@euNOG	Histone H2A	50345322	GO:0000226(L=-1),GO:0006139(L=-1),GO:0006259(L=-1),GO:0006325(L=-1),GO:0006334(L=-1),GO:0006725(L=-1),GO:0006807(L=-1),GO:0006996(L=-1),GO:0007010(L=-1),GO:0007017(L=-1),GO:0007049(L=-1),GO:0007098(L=-1),GO:0008150(L=-1),GO:0008152(L=-1),GO:0009987(L=-1),GO:0016043(L=-1),GO:0022402(L=-1),GO:0022607(L=-1),GO:0031023(L=-1),GO:0034641(L=-1),GO:0034728(L=-1),GO:0043170(L=-1),GO:0043933(L=-1),GO:00440…	GO:0000785(L=-1),GO:0000786(L=-1),GO:0005575(L=-1),GO:0005622(L=-1),GO:0005623(L=-1),GO:0005634(L=-1),GO:0005694(L=-1),GO:0005737(L=-1),GO:0005811(L=-1),GO:0032991(L=-1),GO:0032993(L=-1),GO:0043226(L=-1),GO:0043227(L=-1),GO:0043228(L=-1),GO:0043229(L=-1),GO:0043231(L=-1),GO:0043232(L=-1),GO:0044422(L=-1),GO:0044424(L=-1),GO:0044427(L=-1),GO:0044444(L=-1),GO:0044446(L=-1),GO:0044464(L=-1),	GO:0003674(L=-1),GO:0003676(L=-1),GO:0003677(L=-1),GO:0005488(L=-1),GO:0005515(L=-1),GO:0046982(L=-1),GO:0046983(L=-1),GO:0097159(L=-1),GO:1901363(L=-1),	PFAM (Histone, CBFD_NFYB_HMF), SMART (H2A)
histoneH2-13	Cbor_chr36--HiC_scaffold_38	372	124	Manual; post-OrthoFinder	XP_027214498.1	histone H2A [Penaeus vannamei]	100	123	1.34e-77	100	sp|Q6PV61|H2A_PENVA	Histone H2A	99.187	123	1.61e-83	7070.TC015874-PA	2.06e-77	230	0	Arthropoda	artNOG[6]	036SH@artNOG,0A6WR@biNOG,0STPD@inNOG,0VHKX@meNOG,13Q0R@opiNOG,COG5262@NOG,KOG1756@euNOG	Histone H2A	50345322	GO:0000226(L=-1),GO:0006139(L=-1),GO:0006259(L=-1),GO:0006325(L=-1),GO:0006334(L=-1),GO:0006725(L=-1),GO:0006807(L=-1),GO:0006996(L=-1),GO:0007010(L=-1),GO:0007017(L=-1),GO:0007049(L=-1),GO:0007098(L=-1),GO:0008150(L=-1),GO:0008152(L=-1),GO:0009987(L=-1),GO:0016043(L=-1),GO:0022402(L=-1),GO:0022607(L=-1),GO:0031023(L=-1),GO:0034641(L=-1),GO:0034728(L=-1),GO:0043170(L=-1),GO:0043933(L=-1),GO:00440…	GO:0000785(L=-1),GO:0000786(L=-1),GO:0005575(L=-1),GO:0005622(L=-1),GO:0005623(L=-1),GO:0005634(L=-1),GO:0005694(L=-1),GO:0005737(L=-1),GO:0005811(L=-1),GO:0032991(L=-1),GO:0032993(L=-1),GO:0043226(L=-1),GO:0043227(L=-1),GO:0043228(L=-1),GO:0043229(L=-1),GO:0043231(L=-1),GO:0043232(L=-1),GO:0044422(L=-1),GO:0044424(L=-1),GO:0044427(L=-1),GO:0044444(L=-1),GO:0044446(L=-1),GO:0044464(L=-1),	GO:0003674(L=-1),GO:0003676(L=-1),GO:0003677(L=-1),GO:0005488(L=-1),GO:0005515(L=-1),GO:0046982(L=-1),GO:0046983(L=-1),GO:0097159(L=-1),GO:1901363(L=-1),	PFAM (Histone, CBFD_NFYB_HMF), SMART (H2A)
histoneH2-15	Cbor_chr36--HiC_scaffold_38	372	124	Manual; post-OrthoFinder	XP_027214498.1	histone H2A [Penaeus vannamei]	100	123	1.34e-77	100	sp|Q6PV61|H2A_PENVA	Histone H2A	99.187	123	1.61e-83	7070.TC015874-PA	2.06e-77	230	0	Arthropoda	artNOG[6]	036SH@artNOG,0A6WR@biNOG,0STPD@inNOG,0VHKX@meNOG,13Q0R@opiNOG,COG5262@NOG,KOG1756@euNOG	Histone H2A	50345322	GO:0000226(L=-1),GO:0006139(L=-1),GO:0006259(L=-1),GO:0006325(L=-1),GO:0006334(L=-1),GO:0006725(L=-1),GO:0006807(L=-1),GO:0006996(L=-1),GO:0007010(L=-1),GO:0007017(L=-1),GO:0007049(L=-1),GO:0007098(L=-1),GO:0008150(L=-1),GO:0008152(L=-1),GO:0009987(L=-1),GO:0016043(L=-1),GO:0022402(L=-1),GO:0022607(L=-1),GO:0031023(L=-1),GO:0034641(L=-1),GO:0034728(L=-1),GO:0043170(L=-1),GO:0043933(L=-1),GO:00440…	GO:0000785(L=-1),GO:0000786(L=-1),GO:0005575(L=-1),GO:0005622(L=-1),GO:0005623(L=-1),GO:0005634(L=-1),GO:0005694(L=-1),GO:0005737(L=-1),GO:0005811(L=-1),GO:0032991(L=-1),GO:0032993(L=-1),GO:0043226(L=-1),GO:0043227(L=-1),GO:0043228(L=-1),GO:0043229(L=-1),GO:0043231(L=-1),GO:0043232(L=-1),GO:0044422(L=-1),GO:0044424(L=-1),GO:0044427(L=-1),GO:0044444(L=-1),GO:0044446(L=-1),GO:0044464(L=-1),	GO:0003674(L=-1),GO:0003676(L=-1),GO:0003677(L=-1),GO:0005488(L=-1),GO:0005515(L=-1),GO:0046982(L=-1),GO:0046983(L=-1),GO:0097159(L=-1),GO:1901363(L=-1),	PFAM (Histone, CBFD_NFYB_HMF), SMART (H2A)
histoneH2-17	Cbor_chr36--HiC_scaffold_38	372	124	Manual; post-OrthoFinder	XP_027214498.1	histone H2A [Penaeus vannamei]	100	123	1.34e-77	100	sp|Q6PV61|H2A_PENVA	Histone H2A	99.187	123	1.61e-83	7070.TC015874-PA	2.06e-77	230	0	Arthropoda	artNOG[6]	036SH@artNOG,0A6WR@biNOG,0STPD@inNOG,0VHKX@meNOG,13Q0R@opiNOG,COG5262@NOG,KOG1756@euNOG	Histone H2A	50345322	GO:0000226(L=-1),GO:0006139(L=-1),GO:0006259(L=-1),GO:0006325(L=-1),GO:0006334(L=-1),GO:0006725(L=-1),GO:0006807(L=-1),GO:0006996(L=-1),GO:0007010(L=-1),GO:0007017(L=-1),GO:0007049(L=-1),GO:0007098(L=-1),GO:0008150(L=-1),GO:0008152(L=-1),GO:0009987(L=-1),GO:0016043(L=-1),GO:0022402(L=-1),GO:0022607(L=-1),GO:0031023(L=-1),GO:0034641(L=-1),GO:0034728(L=-1),GO:0043170(L=-1),GO:0043933(L=-1),GO:00440…	GO:0000785(L=-1),GO:0000786(L=-1),GO:0005575(L=-1),GO:0005622(L=-1),GO:0005623(L=-1),GO:0005634(L=-1),GO:0005694(L=-1),GO:0005737(L=-1),GO:0005811(L=-1),GO:0032991(L=-1),GO:0032993(L=-1),GO:0043226(L=-1),GO:0043227(L=-1),GO:0043228(L=-1),GO:0043229(L=-1),GO:0043231(L=-1),GO:0043232(L=-1),GO:0044422(L=-1),GO:0044424(L=-1),GO:0044427(L=-1),GO:0044444(L=-1),GO:0044446(L=-1),GO:0044464(L=-1),	GO:0003674(L=-1),GO:0003676(L=-1),GO:0003677(L=-1),GO:0005488(L=-1),GO:0005515(L=-1),GO:0046982(L=-1),GO:0046983(L=-1),GO:0097159(L=-1),GO:1901363(L=-1),	PFAM (Histone, CBFD_NFYB_HMF), SMART (H2A)
histoneH2-19	Cbor_chr36--HiC_scaffold_38	372	124	Manual; post-OrthoFinder	XP_027214498.1	histone H2A [Penaeus vannamei]	100	123	1.34e-77	100	sp|Q6PV61|H2A_PENVA	Histone H2A	99.187	123	1.61e-83	7070.TC015874-PA	2.06e-77	230	0	Arthropoda	artNOG[6]	036SH@artNOG,0A6WR@biNOG,0STPD@inNOG,0VHKX@meNOG,13Q0R@opiNOG,COG5262@NOG,KOG1756@euNOG	Histone H2A	50345322	GO:0000226(L=-1),GO:0006139(L=-1),GO:0006259(L=-1),GO:0006325(L=-1),GO:0006334(L=-1),GO:0006725(L=-1),GO:0006807(L=-1),GO:0006996(L=-1),GO:0007010(L=-1),GO:0007017(L=-1),GO:0007049(L=-1),GO:0007098(L=-1),GO:0008150(L=-1),GO:0008152(L=-1),GO:0009987(L=-1),GO:0016043(L=-1),GO:0022402(L=-1),GO:0022607(L=-1),GO:0031023(L=-1),GO:0034641(L=-1),GO:0034728(L=-1),GO:0043170(L=-1),GO:0043933(L=-1),GO:00440…	GO:0000785(L=-1),GO:0000786(L=-1),GO:0005575(L=-1),GO:0005622(L=-1),GO:0005623(L=-1),GO:0005634(L=-1),GO:0005694(L=-1),GO:0005737(L=-1),GO:0005811(L=-1),GO:0032991(L=-1),GO:0032993(L=-1),GO:0043226(L=-1),GO:0043227(L=-1),GO:0043228(L=-1),GO:0043229(L=-1),GO:0043231(L=-1),GO:0043232(L=-1),GO:0044422(L=-1),GO:0044424(L=-1),GO:0044427(L=-1),GO:0044444(L=-1),GO:0044446(L=-1),GO:0044464(L=-1),	GO:0003674(L=-1),GO:0003676(L=-1),GO:0003677(L=-1),GO:0005488(L=-1),GO:0005515(L=-1),GO:0046982(L=-1),GO:0046983(L=-1),GO:0097159(L=-1),GO:1901363(L=-1),	PFAM (Histone, CBFD_NFYB_HMF), SMART (H2A)
histoneH2-21	Cbor_chr36--HiC_scaffold_38	372	124	Manual; post-OrthoFinder	XP_027214498.1	histone H2A [Penaeus vannamei]	100	123	1.34e-77	100	sp|Q6PV61|H2A_PENVA	Histone H2A	99.187	123	1.61e-83	7070.TC015874-PA	2.06e-77	230	0	Arthropoda	artNOG[6]	036SH@artNOG,0A6WR@biNOG,0STPD@inNOG,0VHKX@meNOG,13Q0R@opiNOG,COG5262@NOG,KOG1756@euNOG	Histone H2A	50345322	GO:0000226(L=-1),GO:0006139(L=-1),GO:0006259(L=-1),GO:0006325(L=-1),GO:0006334(L=-1),GO:0006725(L=-1),GO:0006807(L=-1),GO:0006996(L=-1),GO:0007010(L=-1),GO:0007017(L=-1),GO:0007049(L=-1),GO:0007098(L=-1),GO:0008150(L=-1),GO:0008152(L=-1),GO:0009987(L=-1),GO:0016043(L=-1),GO:0022402(L=-1),GO:0022607(L=-1),GO:0031023(L=-1),GO:0034641(L=-1),GO:0034728(L=-1),GO:0043170(L=-1),GO:0043933(L=-1),GO:00440…	GO:0000785(L=-1),GO:0000786(L=-1),GO:0005575(L=-1),GO:0005622(L=-1),GO:0005623(L=-1),GO:0005634(L=-1),GO:0005694(L=-1),GO:0005737(L=-1),GO:0005811(L=-1),GO:0032991(L=-1),GO:0032993(L=-1),GO:0043226(L=-1),GO:0043227(L=-1),GO:0043228(L=-1),GO:0043229(L=-1),GO:0043231(L=-1),GO:0043232(L=-1),GO:0044422(L=-1),GO:0044424(L=-1),GO:0044427(L=-1),GO:0044444(L=-1),GO:0044446(L=-1),GO:0044464(L=-1),	GO:0003674(L=-1),GO:0003676(L=-1),GO:0003677(L=-1),GO:0005488(L=-1),GO:0005515(L=-1),GO:0046982(L=-1),GO:0046983(L=-1),GO:0097159(L=-1),GO:1901363(L=-1),	PFAM (Histone, CBFD_NFYB_HMF), SMART (H2A)
histoneH2-23	Cbor_chr36--HiC_scaffold_38	372	124	Manual; post-OrthoFinder	XP_027214498.1	histone H2A [Penaeus vannamei]	100	123	1.34e-77	100	sp|Q6PV61|H2A_PENVA	Histone H2A	99.187	123	1.61e-83	7070.TC015874-PA	2.06e-77	230	0	Arthropoda	artNOG[6]	036SH@artNOG,0A6WR@biNOG,0STPD@inNOG,0VHKX@meNOG,13Q0R@opiNOG,COG5262@NOG,KOG1756@euNOG	Histone H2A	50345322	GO:0000226(L=-1),GO:0006139(L=-1),GO:0006259(L=-1),GO:0006325(L=-1),GO:0006334(L=-1),GO:0006725(L=-1),GO:0006807(L=-1),GO:0006996(L=-1),GO:0007010(L=-1),GO:0007017(L=-1),GO:0007049(L=-1),GO:0007098(L=-1),GO:0008150(L=-1),GO:0008152(L=-1),GO:0009987(L=-1),GO:0016043(L=-1),GO:0022402(L=-1),GO:0022607(L=-1),GO:0031023(L=-1),GO:0034641(L=-1),GO:0034728(L=-1),GO:0043170(L=-1),GO:0043933(L=-1),GO:00440…	GO:0000785(L=-1),GO:0000786(L=-1),GO:0005575(L=-1),GO:0005622(L=-1),GO:0005623(L=-1),GO:0005634(L=-1),GO:0005694(L=-1),GO:0005737(L=-1),GO:0005811(L=-1),GO:0032991(L=-1),GO:0032993(L=-1),GO:0043226(L=-1),GO:0043227(L=-1),GO:0043228(L=-1),GO:0043229(L=-1),GO:0043231(L=-1),GO:0043232(L=-1),GO:0044422(L=-1),GO:0044424(L=-1),GO:0044427(L=-1),GO:0044444(L=-1),GO:0044446(L=-1),GO:0044464(L=-1),	GO:0003674(L=-1),GO:0003676(L=-1),GO:0003677(L=-1),GO:0005488(L=-1),GO:0005515(L=-1),GO:0046982(L=-1),GO:0046983(L=-1),GO:0097159(L=-1),GO:1901363(L=-1),	PFAM (Histone, CBFD_NFYB_HMF), SMART (H2A)
histoneH2-25	Cbor_chr36--HiC_scaffold_38	372	124	Manual; post-OrthoFinder	XP_027214498.1	histone H2A [Penaeus vannamei]	100	123	1.34e-77	100	sp|Q6PV61|H2A_PENVA	Histone H2A	99.187	123	1.61e-83	7070.TC015874-PA	2.06e-77	230	0	Arthropoda	artNOG[6]	036SH@artNOG,0A6WR@biNOG,0STPD@inNOG,0VHKX@meNOG,13Q0R@opiNOG,COG5262@NOG,KOG1756@euNOG	Histone H2A	50345322	GO:0000226(L=-1),GO:0006139(L=-1),GO:0006259(L=-1),GO:0006325(L=-1),GO:0006334(L=-1),GO:0006725(L=-1),GO:0006807(L=-1),GO:0006996(L=-1),GO:0007010(L=-1),GO:0007017(L=-1),GO:0007049(L=-1),GO:0007098(L=-1),GO:0008150(L=-1),GO:0008152(L=-1),GO:0009987(L=-1),GO:0016043(L=-1),GO:0022402(L=-1),GO:0022607(L=-1),GO:0031023(L=-1),GO:0034641(L=-1),GO:0034728(L=-1),GO:0043170(L=-1),GO:0043933(L=-1),GO:00440…	GO:0000785(L=-1),GO:0000786(L=-1),GO:0005575(L=-1),GO:0005622(L=-1),GO:0005623(L=-1),GO:0005634(L=-1),GO:0005694(L=-1),GO:0005737(L=-1),GO:0005811(L=-1),GO:0032991(L=-1),GO:0032993(L=-1),GO:0043226(L=-1),GO:0043227(L=-1),GO:0043228(L=-1),GO:0043229(L=-1),GO:0043231(L=-1),GO:0043232(L=-1),GO:0044422(L=-1),GO:0044424(L=-1),GO:0044427(L=-1),GO:0044444(L=-1),GO:0044446(L=-1),GO:0044464(L=-1),	GO:0003674(L=-1),GO:0003676(L=-1),GO:0003677(L=-1),GO:0005488(L=-1),GO:0005515(L=-1),GO:0046982(L=-1),GO:0046983(L=-1),GO:0097159(L=-1),GO:1901363(L=-1),	PFAM (Histone, CBFD_NFYB_HMF), SMART (H2A)
histoneH2-27	Cbor_chr36--HiC_scaffold_38	372	124	Manual; post-OrthoFinder	XP_027214498.1	histone H2A [Penaeus vannamei]	100	123	1.34e-77	100	sp|Q6PV61|H2A_PENVA	Histone H2A	99.187	123	1.61e-83	7070.TC015874-PA	2.06e-77	230	0	Arthropoda	artNOG[6]	036SH@artNOG,0A6WR@biNOG,0STPD@inNOG,0VHKX@meNOG,13Q0R@opiNOG,COG5262@NOG,KOG1756@euNOG	Histone H2A	50345322	GO:0000226(L=-1),GO:0006139(L=-1),GO:0006259(L=-1),GO:0006325(L=-1),GO:0006334(L=-1),GO:0006725(L=-1),GO:0006807(L=-1),GO:0006996(L=-1),GO:0007010(L=-1),GO:0007017(L=-1),GO:0007049(L=-1),GO:0007098(L=-1),GO:0008150(L=-1),GO:0008152(L=-1),GO:0009987(L=-1),GO:0016043(L=-1),GO:0022402(L=-1),GO:0022607(L=-1),GO:0031023(L=-1),GO:0034641(L=-1),GO:0034728(L=-1),GO:0043170(L=-1),GO:0043933(L=-1),GO:00440…	GO:0000785(L=-1),GO:0000786(L=-1),GO:0005575(L=-1),GO:0005622(L=-1),GO:0005623(L=-1),GO:0005634(L=-1),GO:0005694(L=-1),GO:0005737(L=-1),GO:0005811(L=-1),GO:0032991(L=-1),GO:0032993(L=-1),GO:0043226(L=-1),GO:0043227(L=-1),GO:0043228(L=-1),GO:0043229(L=-1),GO:0043231(L=-1),GO:0043232(L=-1),GO:0044422(L=-1),GO:0044424(L=-1),GO:0044427(L=-1),GO:0044444(L=-1),GO:0044446(L=-1),GO:0044464(L=-1),	GO:0003674(L=-1),GO:0003676(L=-1),GO:0003677(L=-1),GO:0005488(L=-1),GO:0005515(L=-1),GO:0046982(L=-1),GO:0046983(L=-1),GO:0097159(L=-1),GO:1901363(L=-1),	PFAM (Histone, CBFD_NFYB_HMF), SMART (H2A)
histoneH2-28	Cbor_chr36--HiC_scaffold_38	372	124	Manual; post-OrthoFinder	XP_027214498.1	histone H2A [Penaeus vannamei]	100	123	1.34e-77	100	sp|Q6PV61|H2A_PENVA	Histone H2A	99.187	123	1.61e-83	7070.TC015874-PA	2.06e-77	230	0	Arthropoda	artNOG[6]	036SH@artNOG,0A6WR@biNOG,0STPD@inNOG,0VHKX@meNOG,13Q0R@opiNOG,COG5262@NOG,KOG1756@euNOG	Histone H2A	50345322	GO:0000226(L=-1),GO:0006139(L=-1),GO:0006259(L=-1),GO:0006325(L=-1),GO:0006334(L=-1),GO:0006725(L=-1),GO:0006807(L=-1),GO:0006996(L=-1),GO:0007010(L=-1),GO:0007017(L=-1),GO:0007049(L=-1),GO:0007098(L=-1),GO:0008150(L=-1),GO:0008152(L=-1),GO:0009987(L=-1),GO:0016043(L=-1),GO:0022402(L=-1),GO:0022607(L=-1),GO:0031023(L=-1),GO:0034641(L=-1),GO:0034728(L=-1),GO:0043170(L=-1),GO:0043933(L=-1),GO:00440…	GO:0000785(L=-1),GO:0000786(L=-1),GO:0005575(L=-1),GO:0005622(L=-1),GO:0005623(L=-1),GO:0005634(L=-1),GO:0005694(L=-1),GO:0005737(L=-1),GO:0005811(L=-1),GO:0032991(L=-1),GO:0032993(L=-1),GO:0043226(L=-1),GO:0043227(L=-1),GO:0043228(L=-1),GO:0043229(L=-1),GO:0043231(L=-1),GO:0043232(L=-1),GO:0044422(L=-1),GO:0044424(L=-1),GO:0044427(L=-1),GO:0044444(L=-1),GO:0044446(L=-1),GO:0044464(L=-1),	GO:0003674(L=-1),GO:0003676(L=-1),GO:0003677(L=-1),GO:0005488(L=-1),GO:0005515(L=-1),GO:0046982(L=-1),GO:0046983(L=-1),GO:0097159(L=-1),GO:1901363(L=-1),	PFAM (Histone, CBFD_NFYB_HMF), SMART (H2A)
histoneH2-30	Cbor_chr36--HiC_scaffold_38	372	124	Manual; post-OrthoFinder	XP_027214498.1	histone H2A [Penaeus vannamei]	100	123	1.34e-77	100	sp|Q6PV61|H2A_PENVA	Histone H2A	99.187	123	1.61e-83	7070.TC015874-PA	2.06e-77	230	0	Arthropoda	artNOG[6]	036SH@artNOG,0A6WR@biNOG,0STPD@inNOG,0VHKX@meNOG,13Q0R@opiNOG,COG5262@NOG,KOG1756@euNOG	Histone H2A	50345322	GO:0000226(L=-1),GO:0006139(L=-1),GO:0006259(L=-1),GO:0006325(L=-1),GO:0006334(L=-1),GO:0006725(L=-1),GO:0006807(L=-1),GO:0006996(L=-1),GO:0007010(L=-1),GO:0007017(L=-1),GO:0007049(L=-1),GO:0007098(L=-1),GO:0008150(L=-1),GO:0008152(L=-1),GO:0009987(L=-1),GO:0016043(L=-1),GO:0022402(L=-1),GO:0022607(L=-1),GO:0031023(L=-1),GO:0034641(L=-1),GO:0034728(L=-1),GO:0043170(L=-1),GO:0043933(L=-1),GO:00440…	GO:0000785(L=-1),GO:0000786(L=-1),GO:0005575(L=-1),GO:0005622(L=-1),GO:0005623(L=-1),GO:0005634(L=-1),GO:0005694(L=-1),GO:0005737(L=-1),GO:0005811(L=-1),GO:0032991(L=-1),GO:0032993(L=-1),GO:0043226(L=-1),GO:0043227(L=-1),GO:0043228(L=-1),GO:0043229(L=-1),GO:0043231(L=-1),GO:0043232(L=-1),GO:0044422(L=-1),GO:0044424(L=-1),GO:0044427(L=-1),GO:0044444(L=-1),GO:0044446(L=-1),GO:0044464(L=-1),	GO:0003674(L=-1),GO:0003676(L=-1),GO:0003677(L=-1),GO:0005488(L=-1),GO:0005515(L=-1),GO:0046982(L=-1),GO:0046983(L=-1),GO:0097159(L=-1),GO:1901363(L=-1),	PFAM (Histone, CBFD_NFYB_HMF), SMART (H2A)
histoneH2-32	Cbor_chr36--HiC_scaffold_38	372	124	Manual; post-OrthoFinder	XP_027214498.1	histone H2A [Penaeus vannamei]	99.2	123	2.22e-76	100	sp|Q6PV61|H2A_PENVA	Histone H2A	98.374	123	4.47e-82	7070.TC015874-PA	3.42e-76	227	0	Arthropoda	artNOG[6]	036SH@artNOG,0A6WR@biNOG,0STPD@inNOG,0VHKX@meNOG,13Q0R@opiNOG,COG5262@NOG,KOG1756@euNOG	Histone H2A	50345322	GO:0000226(L=-1),GO:0006139(L=-1),GO:0006259(L=-1),GO:0006325(L=-1),GO:0006334(L=-1),GO:0006725(L=-1),GO:0006807(L=-1),GO:0006996(L=-1),GO:0007010(L=-1),GO:0007017(L=-1),GO:0007049(L=-1),GO:0007098(L=-1),GO:0008150(L=-1),GO:0008152(L=-1),GO:0009987(L=-1),GO:0016043(L=-1),GO:0022402(L=-1),GO:0022607(L=-1),GO:0031023(L=-1),GO:0034641(L=-1),GO:0034728(L=-1),GO:0043170(L=-1),GO:0043933(L=-1),GO:00440…	GO:0000785(L=-1),GO:0000786(L=-1),GO:0005575(L=-1),GO:0005622(L=-1),GO:0005623(L=-1),GO:0005634(L=-1),GO:0005694(L=-1),GO:0005737(L=-1),GO:0005811(L=-1),GO:0032991(L=-1),GO:0032993(L=-1),GO:0043226(L=-1),GO:0043227(L=-1),GO:0043228(L=-1),GO:0043229(L=-1),GO:0043231(L=-1),GO:0043232(L=-1),GO:0044422(L=-1),GO:0044424(L=-1),GO:0044427(L=-1),GO:0044444(L=-1),GO:0044446(L=-1),GO:0044464(L=-1),	GO:0003674(L=-1),GO:0003676(L=-1),GO:0003677(L=-1),GO:0005488(L=-1),GO:0005515(L=-1),GO:0046982(L=-1),GO:0046983(L=-1),GO:0097159(L=-1),GO:1901363(L=-1),	PFAM (Histone, CBFD_NFYB_HMF), SMART (H2A)
histoneH2-34	Cbor_chr36--HiC_scaffold_38	372	124	Manual; post-OrthoFinder	XP_027214498.1	histone H2A [Penaeus vannamei]	100	123	1.34e-77	100	sp|Q6PV61|H2A_PENVA	Histone H2A	99.187	123	1.61e-83	7070.TC015874-PA	2.06e-77	230	0	Arthropoda	artNOG[6]	036SH@artNOG,0A6WR@biNOG,0STPD@inNOG,0VHKX@meNOG,13Q0R@opiNOG,COG5262@NOG,KOG1756@euNOG	Histone H2A	50345322	GO:0000226(L=-1),GO:0006139(L=-1),GO:0006259(L=-1),GO:0006325(L=-1),GO:0006334(L=-1),GO:0006725(L=-1),GO:0006807(L=-1),GO:0006996(L=-1),GO:0007010(L=-1),GO:0007017(L=-1),GO:0007049(L=-1),GO:0007098(L=-1),GO:0008150(L=-1),GO:0008152(L=-1),GO:0009987(L=-1),GO:0016043(L=-1),GO:0022402(L=-1),GO:0022607(L=-1),GO:0031023(L=-1),GO:0034641(L=-1),GO:0034728(L=-1),GO:0043170(L=-1),GO:0043933(L=-1),GO:00440…	GO:0000785(L=-1),GO:0000786(L=-1),GO:0005575(L=-1),GO:0005622(L=-1),GO:0005623(L=-1),GO:0005634(L=-1),GO:0005694(L=-1),GO:0005737(L=-1),GO:0005811(L=-1),GO:0032991(L=-1),GO:0032993(L=-1),GO:0043226(L=-1),GO:0043227(L=-1),GO:0043228(L=-1),GO:0043229(L=-1),GO:0043231(L=-1),GO:0043232(L=-1),GO:0044422(L=-1),GO:0044424(L=-1),GO:0044427(L=-1),GO:0044444(L=-1),GO:0044446(L=-1),GO:0044464(L=-1),	GO:0003674(L=-1),GO:0003676(L=-1),GO:0003677(L=-1),GO:0005488(L=-1),GO:0005515(L=-1),GO:0046982(L=-1),GO:0046983(L=-1),GO:0097159(L=-1),GO:1901363(L=-1),	PFAM (Histone, CBFD_NFYB_HMF), SMART (H2A)
histoneH2-36	Cbor_chr36--HiC_scaffold_38	372	124	Manual; post-OrthoFinder	XP_027214498.1	histone H2A [Penaeus vannamei]	100	123	1.34e-77	100	sp|Q6PV61|H2A_PENVA	Histone H2A	99.187	123	1.61e-83	7070.TC015874-PA	2.06e-77	230	0	Arthropoda	artNOG[6]	036SH@artNOG,0A6WR@biNOG,0STPD@inNOG,0VHKX@meNOG,13Q0R@opiNOG,COG5262@NOG,KOG1756@euNOG	Histone H2A	50345322	GO:0000226(L=-1),GO:0006139(L=-1),GO:0006259(L=-1),GO:0006325(L=-1),GO:0006334(L=-1),GO:0006725(L=-1),GO:0006807(L=-1),GO:0006996(L=-1),GO:0007010(L=-1),GO:0007017(L=-1),GO:0007049(L=-1),GO:0007098(L=-1),GO:0008150(L=-1),GO:0008152(L=-1),GO:0009987(L=-1),GO:0016043(L=-1),GO:0022402(L=-1),GO:0022607(L=-1),GO:0031023(L=-1),GO:0034641(L=-1),GO:0034728(L=-1),GO:0043170(L=-1),GO:0043933(L=-1),GO:00440…	GO:0000785(L=-1),GO:0000786(L=-1),GO:0005575(L=-1),GO:0005622(L=-1),GO:0005623(L=-1),GO:0005634(L=-1),GO:0005694(L=-1),GO:0005737(L=-1),GO:0005811(L=-1),GO:0032991(L=-1),GO:0032993(L=-1),GO:0043226(L=-1),GO:0043227(L=-1),GO:0043228(L=-1),GO:0043229(L=-1),GO:0043231(L=-1),GO:0043232(L=-1),GO:0044422(L=-1),GO:0044424(L=-1),GO:0044427(L=-1),GO:0044444(L=-1),GO:0044446(L=-1),GO:0044464(L=-1),	GO:0003674(L=-1),GO:0003676(L=-1),GO:0003677(L=-1),GO:0005488(L=-1),GO:0005515(L=-1),GO:0046982(L=-1),GO:0046983(L=-1),GO:0097159(L=-1),GO:1901363(L=-1),	PFAM (Histone, CBFD_NFYB_HMF), SMART (H2A)
histoneH2-38	Cbor_chr36--HiC_scaffold_38	372	124	Manual; post-OrthoFinder	XP_027214498.1	histone H2A [Penaeus vannamei]	100	123	1.34e-77	100	sp|Q6PV61|H2A_PENVA	Histone H2A	99.187	123	1.61e-83	7070.TC015874-PA	2.06e-77	230	0	Arthropoda	artNOG[6]	036SH@artNOG,0A6WR@biNOG,0STPD@inNOG,0VHKX@meNOG,13Q0R@opiNOG,COG5262@NOG,KOG1756@euNOG	Histone H2A	50345322	GO:0000226(L=-1),GO:0006139(L=-1),GO:0006259(L=-1),GO:0006325(L=-1),GO:0006334(L=-1),GO:0006725(L=-1),GO:0006807(L=-1),GO:0006996(L=-1),GO:0007010(L=-1),GO:0007017(L=-1),GO:0007049(L=-1),GO:0007098(L=-1),GO:0008150(L=-1),GO:0008152(L=-1),GO:0009987(L=-1),GO:0016043(L=-1),GO:0022402(L=-1),GO:0022607(L=-1),GO:0031023(L=-1),GO:0034641(L=-1),GO:0034728(L=-1),GO:0043170(L=-1),GO:0043933(L=-1),GO:00440…	GO:0000785(L=-1),GO:0000786(L=-1),GO:0005575(L=-1),GO:0005622(L=-1),GO:0005623(L=-1),GO:0005634(L=-1),GO:0005694(L=-1),GO:0005737(L=-1),GO:0005811(L=-1),GO:0032991(L=-1),GO:0032993(L=-1),GO:0043226(L=-1),GO:0043227(L=-1),GO:0043228(L=-1),GO:0043229(L=-1),GO:0043231(L=-1),GO:0043232(L=-1),GO:0044422(L=-1),GO:0044424(L=-1),GO:0044427(L=-1),GO:0044444(L=-1),GO:0044446(L=-1),GO:0044464(L=-1),	GO:0003674(L=-1),GO:0003676(L=-1),GO:0003677(L=-1),GO:0005488(L=-1),GO:0005515(L=-1),GO:0046982(L=-1),GO:0046983(L=-1),GO:0097159(L=-1),GO:1901363(L=-1),	PFAM (Histone, CBFD_NFYB_HMF), SMART (H2A)
histoneH2-40	Cbor_chr36--HiC_scaffold_38	372	124	Manual; post-OrthoFinder	XP_027214498.1	histone H2A [Penaeus vannamei]	100	123	1.34e-77	100	sp|Q6PV61|H2A_PENVA	Histone H2A	99.187	123	1.61e-83	7070.TC015874-PA	2.06e-77	230	0	Arthropoda	artNOG[6]	036SH@artNOG,0A6WR@biNOG,0STPD@inNOG,0VHKX@meNOG,13Q0R@opiNOG,COG5262@NOG,KOG1756@euNOG	Histone H2A	50345322	GO:0000226(L=-1),GO:0006139(L=-1),GO:0006259(L=-1),GO:0006325(L=-1),GO:0006334(L=-1),GO:0006725(L=-1),GO:0006807(L=-1),GO:0006996(L=-1),GO:0007010(L=-1),GO:0007017(L=-1),GO:0007049(L=-1),GO:0007098(L=-1),GO:0008150(L=-1),GO:0008152(L=-1),GO:0009987(L=-1),GO:0016043(L=-1),GO:0022402(L=-1),GO:0022607(L=-1),GO:0031023(L=-1),GO:0034641(L=-1),GO:0034728(L=-1),GO:0043170(L=-1),GO:0043933(L=-1),GO:00440…	GO:0000785(L=-1),GO:0000786(L=-1),GO:0005575(L=-1),GO:0005622(L=-1),GO:0005623(L=-1),GO:0005634(L=-1),GO:0005694(L=-1),GO:0005737(L=-1),GO:0005811(L=-1),GO:0032991(L=-1),GO:0032993(L=-1),GO:0043226(L=-1),GO:0043227(L=-1),GO:0043228(L=-1),GO:0043229(L=-1),GO:0043231(L=-1),GO:0043232(L=-1),GO:0044422(L=-1),GO:0044424(L=-1),GO:0044427(L=-1),GO:0044444(L=-1),GO:0044446(L=-1),GO:0044464(L=-1),	GO:0003674(L=-1),GO:0003676(L=-1),GO:0003677(L=-1),GO:0005488(L=-1),GO:0005515(L=-1),GO:0046982(L=-1),GO:0046983(L=-1),GO:0097159(L=-1),GO:1901363(L=-1),	PFAM (Histone, CBFD_NFYB_HMF), SMART (H2A)
histoneH2-41	Cbor_chr36--HiC_scaffold_38	372	124	Manual; post-OrthoFinder	XP_027214498.1	histone H2A [Penaeus vannamei]	100	123	1.34e-77	100	sp|Q6PV61|H2A_PENVA	Histone H2A	99.187	123	1.61e-83	7070.TC015874-PA	2.06e-77	230	0	Arthropoda	artNOG[6]	036SH@artNOG,0A6WR@biNOG,0STPD@inNOG,0VHKX@meNOG,13Q0R@opiNOG,COG5262@NOG,KOG1756@euNOG	Histone H2A	50345322	GO:0000226(L=-1),GO:0006139(L=-1),GO:0006259(L=-1),GO:0006325(L=-1),GO:0006334(L=-1),GO:0006725(L=-1),GO:0006807(L=-1),GO:0006996(L=-1),GO:0007010(L=-1),GO:0007017(L=-1),GO:0007049(L=-1),GO:0007098(L=-1),GO:0008150(L=-1),GO:0008152(L=-1),GO:0009987(L=-1),GO:0016043(L=-1),GO:0022402(L=-1),GO:0022607(L=-1),GO:0031023(L=-1),GO:0034641(L=-1),GO:0034728(L=-1),GO:0043170(L=-1),GO:0043933(L=-1),GO:00440…	GO:0000785(L=-1),GO:0000786(L=-1),GO:0005575(L=-1),GO:0005622(L=-1),GO:0005623(L=-1),GO:0005634(L=-1),GO:0005694(L=-1),GO:0005737(L=-1),GO:0005811(L=-1),GO:0032991(L=-1),GO:0032993(L=-1),GO:0043226(L=-1),GO:0043227(L=-1),GO:0043228(L=-1),GO:0043229(L=-1),GO:0043231(L=-1),GO:0043232(L=-1),GO:0044422(L=-1),GO:0044424(L=-1),GO:0044427(L=-1),GO:0044444(L=-1),GO:0044446(L=-1),GO:0044464(L=-1),	GO:0003674(L=-1),GO:0003676(L=-1),GO:0003677(L=-1),GO:0005488(L=-1),GO:0005515(L=-1),GO:0046982(L=-1),GO:0046983(L=-1),GO:0097159(L=-1),GO:1901363(L=-1),	PFAM (Histone, CBFD_NFYB_HMF), SMART (H2A)
histoneH2-43	Cbor_chr36--HiC_scaffold_38	372	124	Manual; post-OrthoFinder	XP_027214498.1	histone H2A [Penaeus vannamei]	100	123	1.34e-77	100	sp|Q6PV61|H2A_PENVA	Histone H2A	99.187	123	1.61e-83	7070.TC015874-PA	2.06e-77	230	0	Arthropoda	artNOG[6]	036SH@artNOG,0A6WR@biNOG,0STPD@inNOG,0VHKX@meNOG,13Q0R@opiNOG,COG5262@NOG,KOG1756@euNOG	Histone H2A	50345322	GO:0000226(L=-1),GO:0006139(L=-1),GO:0006259(L=-1),GO:0006325(L=-1),GO:0006334(L=-1),GO:0006725(L=-1),GO:0006807(L=-1),GO:0006996(L=-1),GO:0007010(L=-1),GO:0007017(L=-1),GO:0007049(L=-1),GO:0007098(L=-1),GO:0008150(L=-1),GO:0008152(L=-1),GO:0009987(L=-1),GO:0016043(L=-1),GO:0022402(L=-1),GO:0022607(L=-1),GO:0031023(L=-1),GO:0034641(L=-1),GO:0034728(L=-1),GO:0043170(L=-1),GO:0043933(L=-1),GO:00440…	GO:0000785(L=-1),GO:0000786(L=-1),GO:0005575(L=-1),GO:0005622(L=-1),GO:0005623(L=-1),GO:0005634(L=-1),GO:0005694(L=-1),GO:0005737(L=-1),GO:0005811(L=-1),GO:0032991(L=-1),GO:0032993(L=-1),GO:0043226(L=-1),GO:0043227(L=-1),GO:0043228(L=-1),GO:0043229(L=-1),GO:0043231(L=-1),GO:0043232(L=-1),GO:0044422(L=-1),GO:0044424(L=-1),GO:0044427(L=-1),GO:0044444(L=-1),GO:0044446(L=-1),GO:0044464(L=-1),	GO:0003674(L=-1),GO:0003676(L=-1),GO:0003677(L=-1),GO:0005488(L=-1),GO:0005515(L=-1),GO:0046982(L=-1),GO:0046983(L=-1),GO:0097159(L=-1),GO:1901363(L=-1),	PFAM (Histone, CBFD_NFYB_HMF), SMART (H2A)
histoneH2-45	Cbor_chr36--HiC_scaffold_38	372	124	Manual; post-OrthoFinder	XP_027214498.1	histone H2A [Penaeus vannamei]	100	123	1.34e-77	100	sp|Q6PV61|H2A_PENVA	Histone H2A	99.187	123	1.61e-83	7070.TC015874-PA	2.06e-77	230	0	Arthropoda	artNOG[6]	036SH@artNOG,0A6WR@biNOG,0STPD@inNOG,0VHKX@meNOG,13Q0R@opiNOG,COG5262@NOG,KOG1756@euNOG	Histone H2A	50345322	GO:0000226(L=-1),GO:0006139(L=-1),GO:0006259(L=-1),GO:0006325(L=-1),GO:0006334(L=-1),GO:0006725(L=-1),GO:0006807(L=-1),GO:0006996(L=-1),GO:0007010(L=-1),GO:0007017(L=-1),GO:0007049(L=-1),GO:0007098(L=-1),GO:0008150(L=-1),GO:0008152(L=-1),GO:0009987(L=-1),GO:0016043(L=-1),GO:0022402(L=-1),GO:0022607(L=-1),GO:0031023(L=-1),GO:0034641(L=-1),GO:0034728(L=-1),GO:0043170(L=-1),GO:0043933(L=-1),GO:00440…	GO:0000785(L=-1),GO:0000786(L=-1),GO:0005575(L=-1),GO:0005622(L=-1),GO:0005623(L=-1),GO:0005634(L=-1),GO:0005694(L=-1),GO:0005737(L=-1),GO:0005811(L=-1),GO:0032991(L=-1),GO:0032993(L=-1),GO:0043226(L=-1),GO:0043227(L=-1),GO:0043228(L=-1),GO:0043229(L=-1),GO:0043231(L=-1),GO:0043232(L=-1),GO:0044422(L=-1),GO:0044424(L=-1),GO:0044427(L=-1),GO:0044444(L=-1),GO:0044446(L=-1),GO:0044464(L=-1),	GO:0003674(L=-1),GO:0003676(L=-1),GO:0003677(L=-1),GO:0005488(L=-1),GO:0005515(L=-1),GO:0046982(L=-1),GO:0046983(L=-1),GO:0097159(L=-1),GO:1901363(L=-1),	PFAM (Histone, CBFD_NFYB_HMF), SMART (H2A)
histoneH2-47	Cbor_chr36--HiC_scaffold_38	372	124	Manual; post-OrthoFinder	XP_027214498.1	histone H2A [Penaeus vannamei]	100	123	1.34e-77	100	sp|Q6PV61|H2A_PENVA	Histone H2A	99.187	123	1.61e-83	7070.TC015874-PA	2.06e-77	230	0	Arthropoda	artNOG[6]	036SH@artNOG,0A6WR@biNOG,0STPD@inNOG,0VHKX@meNOG,13Q0R@opiNOG,COG5262@NOG,KOG1756@euNOG	Histone H2A	50345322	GO:0000226(L=-1),GO:0006139(L=-1),GO:0006259(L=-1),GO:0006325(L=-1),GO:0006334(L=-1),GO:0006725(L=-1),GO:0006807(L=-1),GO:0006996(L=-1),GO:0007010(L=-1),GO:0007017(L=-1),GO:0007049(L=-1),GO:0007098(L=-1),GO:0008150(L=-1),GO:0008152(L=-1),GO:0009987(L=-1),GO:0016043(L=-1),GO:0022402(L=-1),GO:0022607(L=-1),GO:0031023(L=-1),GO:0034641(L=-1),GO:0034728(L=-1),GO:0043170(L=-1),GO:0043933(L=-1),GO:00440…	GO:0000785(L=-1),GO:0000786(L=-1),GO:0005575(L=-1),GO:0005622(L=-1),GO:0005623(L=-1),GO:0005634(L=-1),GO:0005694(L=-1),GO:0005737(L=-1),GO:0005811(L=-1),GO:0032991(L=-1),GO:0032993(L=-1),GO:0043226(L=-1),GO:0043227(L=-1),GO:0043228(L=-1),GO:0043229(L=-1),GO:0043231(L=-1),GO:0043232(L=-1),GO:0044422(L=-1),GO:0044424(L=-1),GO:0044427(L=-1),GO:0044444(L=-1),GO:0044446(L=-1),GO:0044464(L=-1),	GO:0003674(L=-1),GO:0003676(L=-1),GO:0003677(L=-1),GO:0005488(L=-1),GO:0005515(L=-1),GO:0046982(L=-1),GO:0046983(L=-1),GO:0097159(L=-1),GO:1901363(L=-1),	PFAM (Histone, CBFD_NFYB_HMF), SMART (H2A)
histoneH2-49	Cbor_chr36--HiC_scaffold_38	372	124	Manual; post-OrthoFinder	XP_027214498.1	histone H2A [Penaeus vannamei]	100	123	1.34e-77	100	sp|Q6PV61|H2A_PENVA	Histone H2A	99.187	123	1.61e-83	7070.TC015874-PA	2.06e-77	230	0	Arthropoda	artNOG[6]	036SH@artNOG,0A6WR@biNOG,0STPD@inNOG,0VHKX@meNOG,13Q0R@opiNOG,COG5262@NOG,KOG1756@euNOG	Histone H2A	50345322	GO:0000226(L=-1),GO:0006139(L=-1),GO:0006259(L=-1),GO:0006325(L=-1),GO:0006334(L=-1),GO:0006725(L=-1),GO:0006807(L=-1),GO:0006996(L=-1),GO:0007010(L=-1),GO:0007017(L=-1),GO:0007049(L=-1),GO:0007098(L=-1),GO:0008150(L=-1),GO:0008152(L=-1),GO:0009987(L=-1),GO:0016043(L=-1),GO:0022402(L=-1),GO:0022607(L=-1),GO:0031023(L=-1),GO:0034641(L=-1),GO:0034728(L=-1),GO:0043170(L=-1),GO:0043933(L=-1),GO:00440…	GO:0000785(L=-1),GO:0000786(L=-1),GO:0005575(L=-1),GO:0005622(L=-1),GO:0005623(L=-1),GO:0005634(L=-1),GO:0005694(L=-1),GO:0005737(L=-1),GO:0005811(L=-1),GO:0032991(L=-1),GO:0032993(L=-1),GO:0043226(L=-1),GO:0043227(L=-1),GO:0043228(L=-1),GO:0043229(L=-1),GO:0043231(L=-1),GO:0043232(L=-1),GO:0044422(L=-1),GO:0044424(L=-1),GO:0044427(L=-1),GO:0044444(L=-1),GO:0044446(L=-1),GO:0044464(L=-1),	GO:0003674(L=-1),GO:0003676(L=-1),GO:0003677(L=-1),GO:0005488(L=-1),GO:0005515(L=-1),GO:0046982(L=-1),GO:0046983(L=-1),GO:0097159(L=-1),GO:1901363(L=-1),	PFAM (Histone, CBFD_NFYB_HMF), SMART (H2A)
histoneH2-51	Cbor_chr36--HiC_scaffold_38	372	124	Manual; post-OrthoFinder	XP_027214498.1	histone H2A [Penaeus vannamei]	100	123	1.34e-77	100	sp|Q6PV61|H2A_PENVA	Histone H2A	99.187	123	1.61e-83	7070.TC015874-PA	2.06e-77	230	0	Arthropoda	artNOG[6]	036SH@artNOG,0A6WR@biNOG,0STPD@inNOG,0VHKX@meNOG,13Q0R@opiNOG,COG5262@NOG,KOG1756@euNOG	Histone H2A	50345322	GO:0000226(L=-1),GO:0006139(L=-1),GO:0006259(L=-1),GO:0006325(L=-1),GO:0006334(L=-1),GO:0006725(L=-1),GO:0006807(L=-1),GO:0006996(L=-1),GO:0007010(L=-1),GO:0007017(L=-1),GO:0007049(L=-1),GO:0007098(L=-1),GO:0008150(L=-1),GO:0008152(L=-1),GO:0009987(L=-1),GO:0016043(L=-1),GO:0022402(L=-1),GO:0022607(L=-1),GO:0031023(L=-1),GO:0034641(L=-1),GO:0034728(L=-1),GO:0043170(L=-1),GO:0043933(L=-1),GO:00440…	GO:0000785(L=-1),GO:0000786(L=-1),GO:0005575(L=-1),GO:0005622(L=-1),GO:0005623(L=-1),GO:0005634(L=-1),GO:0005694(L=-1),GO:0005737(L=-1),GO:0005811(L=-1),GO:0032991(L=-1),GO:0032993(L=-1),GO:0043226(L=-1),GO:0043227(L=-1),GO:0043228(L=-1),GO:0043229(L=-1),GO:0043231(L=-1),GO:0043232(L=-1),GO:0044422(L=-1),GO:0044424(L=-1),GO:0044427(L=-1),GO:0044444(L=-1),GO:0044446(L=-1),GO:0044464(L=-1),	GO:0003674(L=-1),GO:0003676(L=-1),GO:0003677(L=-1),GO:0005488(L=-1),GO:0005515(L=-1),GO:0046982(L=-1),GO:0046983(L=-1),GO:0097159(L=-1),GO:1901363(L=-1),	PFAM (Histone, CBFD_NFYB_HMF), SMART (H2A)
histoneH2-53	Cbor_chr36--HiC_scaffold_38	372	124	Manual; post-OrthoFinder	XP_027214498.1	histone H2A [Penaeus vannamei]	100	123	1.34e-77	100	sp|Q6PV61|H2A_PENVA	Histone H2A	99.187	123	1.61e-83	7070.TC015874-PA	2.06e-77	230	0	Arthropoda	artNOG[6]	036SH@artNOG,0A6WR@biNOG,0STPD@inNOG,0VHKX@meNOG,13Q0R@opiNOG,COG5262@NOG,KOG1756@euNOG	Histone H2A	50345322	GO:0000226(L=-1),GO:0006139(L=-1),GO:0006259(L=-1),GO:0006325(L=-1),GO:0006334(L=-1),GO:0006725(L=-1),GO:0006807(L=-1),GO:0006996(L=-1),GO:0007010(L=-1),GO:0007017(L=-1),GO:0007049(L=-1),GO:0007098(L=-1),GO:0008150(L=-1),GO:0008152(L=-1),GO:0009987(L=-1),GO:0016043(L=-1),GO:0022402(L=-1),GO:0022607(L=-1),GO:0031023(L=-1),GO:0034641(L=-1),GO:0034728(L=-1),GO:0043170(L=-1),GO:0043933(L=-1),GO:00440…	GO:0000785(L=-1),GO:0000786(L=-1),GO:0005575(L=-1),GO:0005622(L=-1),GO:0005623(L=-1),GO:0005634(L=-1),GO:0005694(L=-1),GO:0005737(L=-1),GO:0005811(L=-1),GO:0032991(L=-1),GO:0032993(L=-1),GO:0043226(L=-1),GO:0043227(L=-1),GO:0043228(L=-1),GO:0043229(L=-1),GO:0043231(L=-1),GO:0043232(L=-1),GO:0044422(L=-1),GO:0044424(L=-1),GO:0044427(L=-1),GO:0044444(L=-1),GO:0044446(L=-1),GO:0044464(L=-1),	GO:0003674(L=-1),GO:0003676(L=-1),GO:0003677(L=-1),GO:0005488(L=-1),GO:0005515(L=-1),GO:0046982(L=-1),GO:0046983(L=-1),GO:0097159(L=-1),GO:1901363(L=-1),	PFAM (Histone, CBFD_NFYB_HMF), SMART (H2A)
histoneH2-55	Cbor_chr36--HiC_scaffold_38	372	124	Manual; post-OrthoFinder	XP_027214498.1	histone H2A [Penaeus vannamei]	100	123	1.34e-77	100	sp|Q6PV61|H2A_PENVA	Histone H2A	99.187	123	1.61e-83	7070.TC015874-PA	2.06e-77	230	0	Arthropoda	artNOG[6]	036SH@artNOG,0A6WR@biNOG,0STPD@inNOG,0VHKX@meNOG,13Q0R@opiNOG,COG5262@NOG,KOG1756@euNOG	Histone H2A	50345322	GO:0000226(L=-1),GO:0006139(L=-1),GO:0006259(L=-1),GO:0006325(L=-1),GO:0006334(L=-1),GO:0006725(L=-1),GO:0006807(L=-1),GO:0006996(L=-1),GO:0007010(L=-1),GO:0007017(L=-1),GO:0007049(L=-1),GO:0007098(L=-1),GO:0008150(L=-1),GO:0008152(L=-1),GO:0009987(L=-1),GO:0016043(L=-1),GO:0022402(L=-1),GO:0022607(L=-1),GO:0031023(L=-1),GO:0034641(L=-1),GO:0034728(L=-1),GO:0043170(L=-1),GO:0043933(L=-1),GO:00440…	GO:0000785(L=-1),GO:0000786(L=-1),GO:0005575(L=-1),GO:0005622(L=-1),GO:0005623(L=-1),GO:0005634(L=-1),GO:0005694(L=-1),GO:0005737(L=-1),GO:0005811(L=-1),GO:0032991(L=-1),GO:0032993(L=-1),GO:0043226(L=-1),GO:0043227(L=-1),GO:0043228(L=-1),GO:0043229(L=-1),GO:0043231(L=-1),GO:0043232(L=-1),GO:0044422(L=-1),GO:0044424(L=-1),GO:0044427(L=-1),GO:0044444(L=-1),GO:0044446(L=-1),GO:0044464(L=-1),	GO:0003674(L=-1),GO:0003676(L=-1),GO:0003677(L=-1),GO:0005488(L=-1),GO:0005515(L=-1),GO:0046982(L=-1),GO:0046983(L=-1),GO:0097159(L=-1),GO:1901363(L=-1),	PFAM (Histone, CBFD_NFYB_HMF), SMART (H2A)
histoneH2-57	Cbor_chr36--HiC_scaffold_38	372	124	Manual; post-OrthoFinder	XP_027214498.1	histone H2A [Penaeus vannamei]	100	123	1.34e-77	100	sp|Q6PV61|H2A_PENVA	Histone H2A	99.187	123	1.61e-83	7070.TC015874-PA	2.06e-77	230	0	Arthropoda	artNOG[6]	036SH@artNOG,0A6WR@biNOG,0STPD@inNOG,0VHKX@meNOG,13Q0R@opiNOG,COG5262@NOG,KOG1756@euNOG	Histone H2A	50345322	GO:0000226(L=-1),GO:0006139(L=-1),GO:0006259(L=-1),GO:0006325(L=-1),GO:0006334(L=-1),GO:0006725(L=-1),GO:0006807(L=-1),GO:0006996(L=-1),GO:0007010(L=-1),GO:0007017(L=-1),GO:0007049(L=-1),GO:0007098(L=-1),GO:0008150(L=-1),GO:0008152(L=-1),GO:0009987(L=-1),GO:0016043(L=-1),GO:0022402(L=-1),GO:0022607(L=-1),GO:0031023(L=-1),GO:0034641(L=-1),GO:0034728(L=-1),GO:0043170(L=-1),GO:0043933(L=-1),GO:00440…	GO:0000785(L=-1),GO:0000786(L=-1),GO:0005575(L=-1),GO:0005622(L=-1),GO:0005623(L=-1),GO:0005634(L=-1),GO:0005694(L=-1),GO:0005737(L=-1),GO:0005811(L=-1),GO:0032991(L=-1),GO:0032993(L=-1),GO:0043226(L=-1),GO:0043227(L=-1),GO:0043228(L=-1),GO:0043229(L=-1),GO:0043231(L=-1),GO:0043232(L=-1),GO:0044422(L=-1),GO:0044424(L=-1),GO:0044427(L=-1),GO:0044444(L=-1),GO:0044446(L=-1),GO:0044464(L=-1),	GO:0003674(L=-1),GO:0003676(L=-1),GO:0003677(L=-1),GO:0005488(L=-1),GO:0005515(L=-1),GO:0046982(L=-1),GO:0046983(L=-1),GO:0097159(L=-1),GO:1901363(L=-1),	PFAM (Histone, CBFD_NFYB_HMF), SMART (H2A)
histoneH2-59	Cbor_chr36--HiC_scaffold_38	372	124	Manual; post-OrthoFinder	XP_027214498.1	histone H2A [Penaeus vannamei]	100	123	1.34e-77	100	sp|Q6PV61|H2A_PENVA	Histone H2A	99.187	123	1.61e-83	7070.TC015874-PA	2.06e-77	230	0	Arthropoda	artNOG[6]	036SH@artNOG,0A6WR@biNOG,0STPD@inNOG,0VHKX@meNOG,13Q0R@opiNOG,COG5262@NOG,KOG1756@euNOG	Histone H2A	50345322	GO:0000226(L=-1),GO:0006139(L=-1),GO:0006259(L=-1),GO:0006325(L=-1),GO:0006334(L=-1),GO:0006725(L=-1),GO:0006807(L=-1),GO:0006996(L=-1),GO:0007010(L=-1),GO:0007017(L=-1),GO:0007049(L=-1),GO:0007098(L=-1),GO:0008150(L=-1),GO:0008152(L=-1),GO:0009987(L=-1),GO:0016043(L=-1),GO:0022402(L=-1),GO:0022607(L=-1),GO:0031023(L=-1),GO:0034641(L=-1),GO:0034728(L=-1),GO:0043170(L=-1),GO:0043933(L=-1),GO:00440…	GO:0000785(L=-1),GO:0000786(L=-1),GO:0005575(L=-1),GO:0005622(L=-1),GO:0005623(L=-1),GO:0005634(L=-1),GO:0005694(L=-1),GO:0005737(L=-1),GO:0005811(L=-1),GO:0032991(L=-1),GO:0032993(L=-1),GO:0043226(L=-1),GO:0043227(L=-1),GO:0043228(L=-1),GO:0043229(L=-1),GO:0043231(L=-1),GO:0043232(L=-1),GO:0044422(L=-1),GO:0044424(L=-1),GO:0044427(L=-1),GO:0044444(L=-1),GO:0044446(L=-1),GO:0044464(L=-1),	GO:0003674(L=-1),GO:0003676(L=-1),GO:0003677(L=-1),GO:0005488(L=-1),GO:0005515(L=-1),GO:0046982(L=-1),GO:0046983(L=-1),GO:0097159(L=-1),GO:1901363(L=-1),	PFAM (Histone, CBFD_NFYB_HMF), SMART (H2A)
histoneH2-61	Cbor_chr36--HiC_scaffold_38	372	124	Manual; post-OrthoFinder	XP_027214498.1	histone H2A [Penaeus vannamei]	100	123	1.34e-77	100	sp|Q6PV61|H2A_PENVA	Histone H2A	99.187	123	1.61e-83	7070.TC015874-PA	2.06e-77	230	0	Arthropoda	artNOG[6]	036SH@artNOG,0A6WR@biNOG,0STPD@inNOG,0VHKX@meNOG,13Q0R@opiNOG,COG5262@NOG,KOG1756@euNOG	Histone H2A	50345322	GO:0000226(L=-1),GO:0006139(L=-1),GO:0006259(L=-1),GO:0006325(L=-1),GO:0006334(L=-1),GO:0006725(L=-1),GO:0006807(L=-1),GO:0006996(L=-1),GO:0007010(L=-1),GO:0007017(L=-1),GO:0007049(L=-1),GO:0007098(L=-1),GO:0008150(L=-1),GO:0008152(L=-1),GO:0009987(L=-1),GO:0016043(L=-1),GO:0022402(L=-1),GO:0022607(L=-1),GO:0031023(L=-1),GO:0034641(L=-1),GO:0034728(L=-1),GO:0043170(L=-1),GO:0043933(L=-1),GO:00440…	GO:0000785(L=-1),GO:0000786(L=-1),GO:0005575(L=-1),GO:0005622(L=-1),GO:0005623(L=-1),GO:0005634(L=-1),GO:0005694(L=-1),GO:0005737(L=-1),GO:0005811(L=-1),GO:0032991(L=-1),GO:0032993(L=-1),GO:0043226(L=-1),GO:0043227(L=-1),GO:0043228(L=-1),GO:0043229(L=-1),GO:0043231(L=-1),GO:0043232(L=-1),GO:0044422(L=-1),GO:0044424(L=-1),GO:0044427(L=-1),GO:0044444(L=-1),GO:0044446(L=-1),GO:0044464(L=-1),	GO:0003674(L=-1),GO:0003676(L=-1),GO:0003677(L=-1),GO:0005488(L=-1),GO:0005515(L=-1),GO:0046982(L=-1),GO:0046983(L=-1),GO:0097159(L=-1),GO:1901363(L=-1),	PFAM (Histone, CBFD_NFYB_HMF), SMART (H2A)
histoneH2-64	Cbor_chr36--HiC_scaffold_38	372	124	Manual; post-OrthoFinder	XP_027214498.1	histone H2A [Penaeus vannamei]	96.7	123	3.03e-74	100	sp|Q6PV61|H2A_PENVA	Histone H2A	95.935	123	2.77e-80	6945.ISCW019497-PA	4.67e-74	221	0	0	0	0	0	0	0	0	0	0
histoneH2-65	Cbor_chr36--HiC_scaffold_38	372	124	Manual; post-OrthoFinder	XP_027214498.1	histone H2A [Penaeus vannamei]	96.7	123	1.5e-74	100	sp|Q6PV61|H2A_PENVA	Histone H2A	95.935	123	1.36e-80	7070.TC015874-PA	2.31e-74	222	0	Arthropoda	artNOG[6]	036SH@artNOG,0A6WR@biNOG,0STPD@inNOG,0VHKX@meNOG,13Q0R@opiNOG,COG5262@NOG,KOG1756@euNOG	Histone H2A	50345322	GO:0000226(L=-1),GO:0006139(L=-1),GO:0006259(L=-1),GO:0006325(L=-1),GO:0006334(L=-1),GO:0006725(L=-1),GO:0006807(L=-1),GO:0006996(L=-1),GO:0007010(L=-1),GO:0007017(L=-1),GO:0007049(L=-1),GO:0007098(L=-1),GO:0008150(L=-1),GO:0008152(L=-1),GO:0009987(L=-1),GO:0016043(L=-1),GO:0022402(L=-1),GO:0022607(L=-1),GO:0031023(L=-1),GO:0034641(L=-1),GO:0034728(L=-1),GO:0043170(L=-1),GO:0043933(L=-1),GO:00440…	GO:0000785(L=-1),GO:0000786(L=-1),GO:0005575(L=-1),GO:0005622(L=-1),GO:0005623(L=-1),GO:0005634(L=-1),GO:0005694(L=-1),GO:0005737(L=-1),GO:0005811(L=-1),GO:0032991(L=-1),GO:0032993(L=-1),GO:0043226(L=-1),GO:0043227(L=-1),GO:0043228(L=-1),GO:0043229(L=-1),GO:0043231(L=-1),GO:0043232(L=-1),GO:0044422(L=-1),GO:0044424(L=-1),GO:0044427(L=-1),GO:0044444(L=-1),GO:0044446(L=-1),GO:0044464(L=-1),	GO:0003674(L=-1),GO:0003676(L=-1),GO:0003677(L=-1),GO:0005488(L=-1),GO:0005515(L=-1),GO:0046982(L=-1),GO:0046983(L=-1),GO:0097159(L=-1),GO:1901363(L=-1),	PFAM (Histone, CBFD_NFYB_HMF), SMART (H2A)
histoneH2-66	Cbor_chr36--HiC_scaffold_38	372	124	Manual; post-OrthoFinder	XP_027214498.1	histone H2A [Penaeus vannamei]	99.2	123	3.84e-77	100	sp|Q6PV61|H2A_PENVA	Histone H2A	98.374	123	5.93e-83	7070.TC015874-PA	5.91e-77	229	0	Arthropoda	artNOG[6]	036SH@artNOG,0A6WR@biNOG,0STPD@inNOG,0VHKX@meNOG,13Q0R@opiNOG,COG5262@NOG,KOG1756@euNOG	Histone H2A	50345322	GO:0000226(L=-1),GO:0006139(L=-1),GO:0006259(L=-1),GO:0006325(L=-1),GO:0006334(L=-1),GO:0006725(L=-1),GO:0006807(L=-1),GO:0006996(L=-1),GO:0007010(L=-1),GO:0007017(L=-1),GO:0007049(L=-1),GO:0007098(L=-1),GO:0008150(L=-1),GO:0008152(L=-1),GO:0009987(L=-1),GO:0016043(L=-1),GO:0022402(L=-1),GO:0022607(L=-1),GO:0031023(L=-1),GO:0034641(L=-1),GO:0034728(L=-1),GO:0043170(L=-1),GO:0043933(L=-1),GO:00440…	GO:0000785(L=-1),GO:0000786(L=-1),GO:0005575(L=-1),GO:0005622(L=-1),GO:0005623(L=-1),GO:0005634(L=-1),GO:0005694(L=-1),GO:0005737(L=-1),GO:0005811(L=-1),GO:0032991(L=-1),GO:0032993(L=-1),GO:0043226(L=-1),GO:0043227(L=-1),GO:0043228(L=-1),GO:0043229(L=-1),GO:0043231(L=-1),GO:0043232(L=-1),GO:0044422(L=-1),GO:0044424(L=-1),GO:0044427(L=-1),GO:0044444(L=-1),GO:0044446(L=-1),GO:0044464(L=-1),	GO:0003674(L=-1),GO:0003676(L=-1),GO:0003677(L=-1),GO:0005488(L=-1),GO:0005515(L=-1),GO:0046982(L=-1),GO:0046983(L=-1),GO:0097159(L=-1),GO:1901363(L=-1),	PFAM (Histone, CBFD_NFYB_HMF), SMART (H2A)
histoneH2-68	Cbor_chr36--HiC_scaffold_38	303	101	Manual; post-OrthoFinder	XP_044572130.1	histone H2A-beta, sperm-like [Drosophila ananassae]	77.9	113	1.21e-46	100	sp|Q6PV61|H2A_PENVA	Histone H2A	96.386	83	5.45e-52	7217.FBpp0119085	6.28e-47	152	H2AFX	Eukaryotes	euNOG[57]	COG5262@NOG,KOG1756@euNOG	histone h2a	5.03452e+19	GO:0000003(L=-1),GO:0000075(L=-1),GO:0000077(L=-1),GO:0000226(L=-1),GO:0000724(L=-1),GO:0000725(L=-1),GO:0000902(L=-1),GO:0002119(L=-1),GO:0002164(L=-1),GO:0003006(L=-1),GO:0006139(L=-1),GO:0006259(L=-1),GO:0006281(L=-1),GO:0006282(L=-1),GO:0006302(L=-1),GO:0006310(L=-1),GO:0006325(L=-1),GO:0006334(L=-1),GO:0006355(L=-1),GO:0006725(L=-1),GO:0006807(L=-1),GO:0006915(L=-1),GO:0006950(L=-1),GO:00069…	GO:0000228(L=-1),GO:0000781(L=-1),GO:0000785(L=-1),GO:0000786(L=-1),GO:0000793(L=-1),GO:0000794(L=-1),GO:0000803(L=-1),GO:0001673(L=-1),GO:0001741(L=-1),GO:0005575(L=-1),GO:0005622(L=-1),GO:0005623(L=-1),GO:0005634(L=-1),GO:0005654(L=-1),GO:0005657(L=-1),GO:0005694(L=-1),GO:0005737(L=-1),GO:0005811(L=-1),GO:0031974(L=-1),GO:0031981(L=-1),GO:0032991(L=-1),GO:0032993(L=-1),GO:0043073(L=-1),GO:00432…	GO:0003674(L=-1),GO:0003676(L=-1),GO:0003677(L=-1),GO:0003684(L=-1),GO:0003824(L=-1),GO:0004497(L=-1),GO:0005488(L=-1),GO:0005506(L=-1),GO:0005515(L=-1),GO:0008270(L=-1),GO:0009055(L=-1),GO:0016491(L=-1),GO:0016705(L=-1),GO:0020037(L=-1),GO:0043167(L=-1),GO:0043169(L=-1),GO:0046872(L=-1),GO:0046906(L=-1),GO:0046914(L=-1),GO:0046982(L=-1),GO:0046983(L=-1),GO:0097159(L=-1),GO:1901363(L=-1),	PFAM (Histone, CBFD_NFYB_HMF), SMART (H2A)
histoneH2-69	Cbor_chr36--HiC_scaffold_38	366	122	Manual; post-OrthoFinder	XP_027214498.1	histone H2A [Penaeus vannamei]	97.6	123	5.64e-74	100	sp|Q6PV61|H2A_PENVA	Histone H2A	96.748	123	7.65e-80	7070.TC015874-PA	8.68e-74	221	0	Arthropoda	artNOG[6]	036SH@artNOG,0A6WR@biNOG,0STPD@inNOG,0VHKX@meNOG,13Q0R@opiNOG,COG5262@NOG,KOG1756@euNOG	Histone H2A	50345322	GO:0000226(L=-1),GO:0006139(L=-1),GO:0006259(L=-1),GO:0006325(L=-1),GO:0006334(L=-1),GO:0006725(L=-1),GO:0006807(L=-1),GO:0006996(L=-1),GO:0007010(L=-1),GO:0007017(L=-1),GO:0007049(L=-1),GO:0007098(L=-1),GO:0008150(L=-1),GO:0008152(L=-1),GO:0009987(L=-1),GO:0016043(L=-1),GO:0022402(L=-1),GO:0022607(L=-1),GO:0031023(L=-1),GO:0034641(L=-1),GO:0034728(L=-1),GO:0043170(L=-1),GO:0043933(L=-1),GO:00440…	GO:0000785(L=-1),GO:0000786(L=-1),GO:0005575(L=-1),GO:0005622(L=-1),GO:0005623(L=-1),GO:0005634(L=-1),GO:0005694(L=-1),GO:0005737(L=-1),GO:0005811(L=-1),GO:0032991(L=-1),GO:0032993(L=-1),GO:0043226(L=-1),GO:0043227(L=-1),GO:0043228(L=-1),GO:0043229(L=-1),GO:0043231(L=-1),GO:0043232(L=-1),GO:0044422(L=-1),GO:0044424(L=-1),GO:0044427(L=-1),GO:0044444(L=-1),GO:0044446(L=-1),GO:0044464(L=-1),	GO:0003674(L=-1),GO:0003676(L=-1),GO:0003677(L=-1),GO:0005488(L=-1),GO:0005515(L=-1),GO:0046982(L=-1),GO:0046983(L=-1),GO:0097159(L=-1),GO:1901363(L=-1),	PFAM (Histone, CBFD_NFYB_HMF), SMART (H2A)
histoneH2-71	Cbor_chr36--HiC_scaffold_38	372	124	Manual; post-OrthoFinder	XP_027214498.1	histone H2A [Penaeus vannamei]	100	123	1.34e-77	100	sp|Q6PV61|H2A_PENVA	Histone H2A	99.187	123	1.61e-83	7070.TC015874-PA	2.06e-77	230	0	Arthropoda	artNOG[6]	036SH@artNOG,0A6WR@biNOG,0STPD@inNOG,0VHKX@meNOG,13Q0R@opiNOG,COG5262@NOG,KOG1756@euNOG	Histone H2A	50345322	GO:0000226(L=-1),GO:0006139(L=-1),GO:0006259(L=-1),GO:0006325(L=-1),GO:0006334(L=-1),GO:0006725(L=-1),GO:0006807(L=-1),GO:0006996(L=-1),GO:0007010(L=-1),GO:0007017(L=-1),GO:0007049(L=-1),GO:0007098(L=-1),GO:0008150(L=-1),GO:0008152(L=-1),GO:0009987(L=-1),GO:0016043(L=-1),GO:0022402(L=-1),GO:0022607(L=-1),GO:0031023(L=-1),GO:0034641(L=-1),GO:0034728(L=-1),GO:0043170(L=-1),GO:0043933(L=-1),GO:00440…	GO:0000785(L=-1),GO:0000786(L=-1),GO:0005575(L=-1),GO:0005622(L=-1),GO:0005623(L=-1),GO:0005634(L=-1),GO:0005694(L=-1),GO:0005737(L=-1),GO:0005811(L=-1),GO:0032991(L=-1),GO:0032993(L=-1),GO:0043226(L=-1),GO:0043227(L=-1),GO:0043228(L=-1),GO:0043229(L=-1),GO:0043231(L=-1),GO:0043232(L=-1),GO:0044422(L=-1),GO:0044424(L=-1),GO:0044427(L=-1),GO:0044444(L=-1),GO:0044446(L=-1),GO:0044464(L=-1),	GO:0003674(L=-1),GO:0003676(L=-1),GO:0003677(L=-1),GO:0005488(L=-1),GO:0005515(L=-1),GO:0046982(L=-1),GO:0046983(L=-1),GO:0097159(L=-1),GO:1901363(L=-1),	PFAM (Histone, CBFD_NFYB_HMF), SMART (H2A)
histoneH2-73	Cbor_chr36--HiC_scaffold_38	372	124	Manual; post-OrthoFinder	XP_027214498.1	histone H2A [Penaeus vannamei]	100	123	1.34e-77	100	sp|Q6PV61|H2A_PENVA	Histone H2A	99.187	123	1.61e-83	7070.TC015874-PA	2.06e-77	230	0	Arthropoda	artNOG[6]	036SH@artNOG,0A6WR@biNOG,0STPD@inNOG,0VHKX@meNOG,13Q0R@opiNOG,COG5262@NOG,KOG1756@euNOG	Histone H2A	50345322	GO:0000226(L=-1),GO:0006139(L=-1),GO:0006259(L=-1),GO:0006325(L=-1),GO:0006334(L=-1),GO:0006725(L=-1),GO:0006807(L=-1),GO:0006996(L=-1),GO:0007010(L=-1),GO:0007017(L=-1),GO:0007049(L=-1),GO:0007098(L=-1),GO:0008150(L=-1),GO:0008152(L=-1),GO:0009987(L=-1),GO:0016043(L=-1),GO:0022402(L=-1),GO:0022607(L=-1),GO:0031023(L=-1),GO:0034641(L=-1),GO:0034728(L=-1),GO:0043170(L=-1),GO:0043933(L=-1),GO:00440…	GO:0000785(L=-1),GO:0000786(L=-1),GO:0005575(L=-1),GO:0005622(L=-1),GO:0005623(L=-1),GO:0005634(L=-1),GO:0005694(L=-1),GO:0005737(L=-1),GO:0005811(L=-1),GO:0032991(L=-1),GO:0032993(L=-1),GO:0043226(L=-1),GO:0043227(L=-1),GO:0043228(L=-1),GO:0043229(L=-1),GO:0043231(L=-1),GO:0043232(L=-1),GO:0044422(L=-1),GO:0044424(L=-1),GO:0044427(L=-1),GO:0044444(L=-1),GO:0044446(L=-1),GO:0044464(L=-1),	GO:0003674(L=-1),GO:0003676(L=-1),GO:0003677(L=-1),GO:0005488(L=-1),GO:0005515(L=-1),GO:0046982(L=-1),GO:0046983(L=-1),GO:0097159(L=-1),GO:1901363(L=-1),	PFAM (Histone, CBFD_NFYB_HMF), SMART (H2A)
histoneH2-74	Cbor_chr36--HiC_scaffold_38	372	124	Manual; post-OrthoFinder	XP_027214498.1	histone H2A [Penaeus vannamei]	98.4	123	6.37e-76	100	sp|Q6PV61|H2A_PENVA	Histone H2A	97.561	123	8.45e-82	7070.TC015874-PA	9.81e-76	226	0	Arthropoda	artNOG[6]	036SH@artNOG,0A6WR@biNOG,0STPD@inNOG,0VHKX@meNOG,13Q0R@opiNOG,COG5262@NOG,KOG1756@euNOG	Histone H2A	50345322	GO:0000226(L=-1),GO:0006139(L=-1),GO:0006259(L=-1),GO:0006325(L=-1),GO:0006334(L=-1),GO:0006725(L=-1),GO:0006807(L=-1),GO:0006996(L=-1),GO:0007010(L=-1),GO:0007017(L=-1),GO:0007049(L=-1),GO:0007098(L=-1),GO:0008150(L=-1),GO:0008152(L=-1),GO:0009987(L=-1),GO:0016043(L=-1),GO:0022402(L=-1),GO:0022607(L=-1),GO:0031023(L=-1),GO:0034641(L=-1),GO:0034728(L=-1),GO:0043170(L=-1),GO:0043933(L=-1),GO:00440…	GO:0000785(L=-1),GO:0000786(L=-1),GO:0005575(L=-1),GO:0005622(L=-1),GO:0005623(L=-1),GO:0005634(L=-1),GO:0005694(L=-1),GO:0005737(L=-1),GO:0005811(L=-1),GO:0032991(L=-1),GO:0032993(L=-1),GO:0043226(L=-1),GO:0043227(L=-1),GO:0043228(L=-1),GO:0043229(L=-1),GO:0043231(L=-1),GO:0043232(L=-1),GO:0044422(L=-1),GO:0044424(L=-1),GO:0044427(L=-1),GO:0044444(L=-1),GO:0044446(L=-1),GO:0044464(L=-1),	GO:0003674(L=-1),GO:0003676(L=-1),GO:0003677(L=-1),GO:0005488(L=-1),GO:0005515(L=-1),GO:0046982(L=-1),GO:0046983(L=-1),GO:0097159(L=-1),GO:1901363(L=-1),	PFAM (Histone, CBFD_NFYB_HMF), SMART (H2A)
histoneH2-76	Cbor_chr36--HiC_scaffold_38	372	124	Manual; post-OrthoFinder	XP_027214498.1	histone H2A [Penaeus vannamei]	99.2	123	1.56e-76	100	sp|Q6PV61|H2A_PENVA	Histone H2A	98.374	123	3.79e-82	7070.TC015874-PA	2.41e-76	227	0	Arthropoda	artNOG[6]	036SH@artNOG,0A6WR@biNOG,0STPD@inNOG,0VHKX@meNOG,13Q0R@opiNOG,COG5262@NOG,KOG1756@euNOG	Histone H2A	50345322	GO:0000226(L=-1),GO:0006139(L=-1),GO:0006259(L=-1),GO:0006325(L=-1),GO:0006334(L=-1),GO:0006725(L=-1),GO:0006807(L=-1),GO:0006996(L=-1),GO:0007010(L=-1),GO:0007017(L=-1),GO:0007049(L=-1),GO:0007098(L=-1),GO:0008150(L=-1),GO:0008152(L=-1),GO:0009987(L=-1),GO:0016043(L=-1),GO:0022402(L=-1),GO:0022607(L=-1),GO:0031023(L=-1),GO:0034641(L=-1),GO:0034728(L=-1),GO:0043170(L=-1),GO:0043933(L=-1),GO:00440…	GO:0000785(L=-1),GO:0000786(L=-1),GO:0005575(L=-1),GO:0005622(L=-1),GO:0005623(L=-1),GO:0005634(L=-1),GO:0005694(L=-1),GO:0005737(L=-1),GO:0005811(L=-1),GO:0032991(L=-1),GO:0032993(L=-1),GO:0043226(L=-1),GO:0043227(L=-1),GO:0043228(L=-1),GO:0043229(L=-1),GO:0043231(L=-1),GO:0043232(L=-1),GO:0044422(L=-1),GO:0044424(L=-1),GO:0044427(L=-1),GO:0044444(L=-1),GO:0044446(L=-1),GO:0044464(L=-1),	GO:0003674(L=-1),GO:0003676(L=-1),GO:0003677(L=-1),GO:0005488(L=-1),GO:0005515(L=-1),GO:0046982(L=-1),GO:0046983(L=-1),GO:0097159(L=-1),GO:1901363(L=-1),	PFAM (Histone, CBFD_NFYB_HMF), SMART (H2A)
histoneH2-77	Cbor_chr36--HiC_scaffold_38	372	124	Manual; post-OrthoFinder	XP_027214498.1	histone H2A [Penaeus vannamei]	99.2	123	1.56e-76	100	sp|Q6PV61|H2A_PENVA	Histone H2A	98.374	123	3.79e-82	7070.TC015874-PA	2.41e-76	227	0	Arthropoda	artNOG[6]	036SH@artNOG,0A6WR@biNOG,0STPD@inNOG,0VHKX@meNOG,13Q0R@opiNOG,COG5262@NOG,KOG1756@euNOG	Histone H2A	50345322	GO:0000226(L=-1),GO:0006139(L=-1),GO:0006259(L=-1),GO:0006325(L=-1),GO:0006334(L=-1),GO:0006725(L=-1),GO:0006807(L=-1),GO:0006996(L=-1),GO:0007010(L=-1),GO:0007017(L=-1),GO:0007049(L=-1),GO:0007098(L=-1),GO:0008150(L=-1),GO:0008152(L=-1),GO:0009987(L=-1),GO:0016043(L=-1),GO:0022402(L=-1),GO:0022607(L=-1),GO:0031023(L=-1),GO:0034641(L=-1),GO:0034728(L=-1),GO:0043170(L=-1),GO:0043933(L=-1),GO:00440…	GO:0000785(L=-1),GO:0000786(L=-1),GO:0005575(L=-1),GO:0005622(L=-1),GO:0005623(L=-1),GO:0005634(L=-1),GO:0005694(L=-1),GO:0005737(L=-1),GO:0005811(L=-1),GO:0032991(L=-1),GO:0032993(L=-1),GO:0043226(L=-1),GO:0043227(L=-1),GO:0043228(L=-1),GO:0043229(L=-1),GO:0043231(L=-1),GO:0043232(L=-1),GO:0044422(L=-1),GO:0044424(L=-1),GO:0044427(L=-1),GO:0044444(L=-1),GO:0044446(L=-1),GO:0044464(L=-1),	GO:0003674(L=-1),GO:0003676(L=-1),GO:0003677(L=-1),GO:0005488(L=-1),GO:0005515(L=-1),GO:0046982(L=-1),GO:0046983(L=-1),GO:0097159(L=-1),GO:1901363(L=-1),	PFAM (Histone, CBFD_NFYB_HMF), SMART (H2A)
histoneH2-80	Cbor_chr36--HiC_scaffold_38	372	124	Manual; post-OrthoFinder	XP_045590898.1	histone H2A-like [Procambarus clarkii]	97.6	123	6.37e-76	100	sp|Q6PV61|H2A_PENVA	Histone H2A	95.935	123	3.23e-80	7070.TC015874-PA	5.68e-75	224	0	Arthropoda	artNOG[6]	036SH@artNOG,0A6WR@biNOG,0STPD@inNOG,0VHKX@meNOG,13Q0R@opiNOG,COG5262@NOG,KOG1756@euNOG	Histone H2A	50345322	GO:0000226(L=-1),GO:0006139(L=-1),GO:0006259(L=-1),GO:0006325(L=-1),GO:0006334(L=-1),GO:0006725(L=-1),GO:0006807(L=-1),GO:0006996(L=-1),GO:0007010(L=-1),GO:0007017(L=-1),GO:0007049(L=-1),GO:0007098(L=-1),GO:0008150(L=-1),GO:0008152(L=-1),GO:0009987(L=-1),GO:0016043(L=-1),GO:0022402(L=-1),GO:0022607(L=-1),GO:0031023(L=-1),GO:0034641(L=-1),GO:0034728(L=-1),GO:0043170(L=-1),GO:0043933(L=-1),GO:00440…	GO:0000785(L=-1),GO:0000786(L=-1),GO:0005575(L=-1),GO:0005622(L=-1),GO:0005623(L=-1),GO:0005634(L=-1),GO:0005694(L=-1),GO:0005737(L=-1),GO:0005811(L=-1),GO:0032991(L=-1),GO:0032993(L=-1),GO:0043226(L=-1),GO:0043227(L=-1),GO:0043228(L=-1),GO:0043229(L=-1),GO:0043231(L=-1),GO:0043232(L=-1),GO:0044422(L=-1),GO:0044424(L=-1),GO:0044427(L=-1),GO:0044444(L=-1),GO:0044446(L=-1),GO:0044464(L=-1),	GO:0003674(L=-1),GO:0003676(L=-1),GO:0003677(L=-1),GO:0005488(L=-1),GO:0005515(L=-1),GO:0046982(L=-1),GO:0046983(L=-1),GO:0097159(L=-1),GO:1901363(L=-1),	PFAM (Histone, CBFD_NFYB_HMF), SMART (H2A)
histoneH2-81	Cbor_chr36--HiC_scaffold_38	372	124	Manual; post-OrthoFinder	XP_027214498.1	histone H2A [Penaeus vannamei]	100	123	1.34e-77	100	sp|Q6PV61|H2A_PENVA	Histone H2A	99.187	123	1.61e-83	7070.TC015874-PA	2.06e-77	230	0	Arthropoda	artNOG[6]	036SH@artNOG,0A6WR@biNOG,0STPD@inNOG,0VHKX@meNOG,13Q0R@opiNOG,COG5262@NOG,KOG1756@euNOG	Histone H2A	50345322	GO:0000226(L=-1),GO:0006139(L=-1),GO:0006259(L=-1),GO:0006325(L=-1),GO:0006334(L=-1),GO:0006725(L=-1),GO:0006807(L=-1),GO:0006996(L=-1),GO:0007010(L=-1),GO:0007017(L=-1),GO:0007049(L=-1),GO:0007098(L=-1),GO:0008150(L=-1),GO:0008152(L=-1),GO:0009987(L=-1),GO:0016043(L=-1),GO:0022402(L=-1),GO:0022607(L=-1),GO:0031023(L=-1),GO:0034641(L=-1),GO:0034728(L=-1),GO:0043170(L=-1),GO:0043933(L=-1),GO:00440…	GO:0000785(L=-1),GO:0000786(L=-1),GO:0005575(L=-1),GO:0005622(L=-1),GO:0005623(L=-1),GO:0005634(L=-1),GO:0005694(L=-1),GO:0005737(L=-1),GO:0005811(L=-1),GO:0032991(L=-1),GO:0032993(L=-1),GO:0043226(L=-1),GO:0043227(L=-1),GO:0043228(L=-1),GO:0043229(L=-1),GO:0043231(L=-1),GO:0043232(L=-1),GO:0044422(L=-1),GO:0044424(L=-1),GO:0044427(L=-1),GO:0044444(L=-1),GO:0044446(L=-1),GO:0044464(L=-1),	GO:0003674(L=-1),GO:0003676(L=-1),GO:0003677(L=-1),GO:0005488(L=-1),GO:0005515(L=-1),GO:0046982(L=-1),GO:0046983(L=-1),GO:0097159(L=-1),GO:1901363(L=-1),	PFAM (Histone, CBFD_NFYB_HMF), SMART (H2A)
histoneH2-83	Cbor_chr36--HiC_scaffold_38	372	124	Manual; post-OrthoFinder	XP_027214498.1	histone H2A [Penaeus vannamei]	99.2	123	1.1e-76	100	sp|Q6PV61|H2A_PENVA	Histone H2A	98.374	123	1.21e-82	7070.TC015874-PA	1.69e-76	228	0	Arthropoda	artNOG[6]	036SH@artNOG,0A6WR@biNOG,0STPD@inNOG,0VHKX@meNOG,13Q0R@opiNOG,COG5262@NOG,KOG1756@euNOG	Histone H2A	50345322	GO:0000226(L=-1),GO:0006139(L=-1),GO:0006259(L=-1),GO:0006325(L=-1),GO:0006334(L=-1),GO:0006725(L=-1),GO:0006807(L=-1),GO:0006996(L=-1),GO:0007010(L=-1),GO:0007017(L=-1),GO:0007049(L=-1),GO:0007098(L=-1),GO:0008150(L=-1),GO:0008152(L=-1),GO:0009987(L=-1),GO:0016043(L=-1),GO:0022402(L=-1),GO:0022607(L=-1),GO:0031023(L=-1),GO:0034641(L=-1),GO:0034728(L=-1),GO:0043170(L=-1),GO:0043933(L=-1),GO:00440…	GO:0000785(L=-1),GO:0000786(L=-1),GO:0005575(L=-1),GO:0005622(L=-1),GO:0005623(L=-1),GO:0005634(L=-1),GO:0005694(L=-1),GO:0005737(L=-1),GO:0005811(L=-1),GO:0032991(L=-1),GO:0032993(L=-1),GO:0043226(L=-1),GO:0043227(L=-1),GO:0043228(L=-1),GO:0043229(L=-1),GO:0043231(L=-1),GO:0043232(L=-1),GO:0044422(L=-1),GO:0044424(L=-1),GO:0044427(L=-1),GO:0044444(L=-1),GO:0044446(L=-1),GO:0044464(L=-1),	GO:0003674(L=-1),GO:0003676(L=-1),GO:0003677(L=-1),GO:0005488(L=-1),GO:0005515(L=-1),GO:0046982(L=-1),GO:0046983(L=-1),GO:0097159(L=-1),GO:1901363(L=-1),	PFAM (Histone, CBFD_NFYB_HMF), SMART (H2A)
histoneH2-85	Cbor_chr36--HiC_scaffold_38	372	124	Manual; post-OrthoFinder	XP_027214498.1	histone H2A [Penaeus vannamei]	97.6	123	2.6e-75	100	sp|Q6PV61|H2A_PENVA	Histone H2A	96.748	123	4.29e-81	7070.TC015874-PA	4e-75	224	0	Arthropoda	artNOG[6]	036SH@artNOG,0A6WR@biNOG,0STPD@inNOG,0VHKX@meNOG,13Q0R@opiNOG,COG5262@NOG,KOG1756@euNOG	Histone H2A	50345322	GO:0000226(L=-1),GO:0006139(L=-1),GO:0006259(L=-1),GO:0006325(L=-1),GO:0006334(L=-1),GO:0006725(L=-1),GO:0006807(L=-1),GO:0006996(L=-1),GO:0007010(L=-1),GO:0007017(L=-1),GO:0007049(L=-1),GO:0007098(L=-1),GO:0008150(L=-1),GO:0008152(L=-1),GO:0009987(L=-1),GO:0016043(L=-1),GO:0022402(L=-1),GO:0022607(L=-1),GO:0031023(L=-1),GO:0034641(L=-1),GO:0034728(L=-1),GO:0043170(L=-1),GO:0043933(L=-1),GO:00440…	GO:0000785(L=-1),GO:0000786(L=-1),GO:0005575(L=-1),GO:0005622(L=-1),GO:0005623(L=-1),GO:0005634(L=-1),GO:0005694(L=-1),GO:0005737(L=-1),GO:0005811(L=-1),GO:0032991(L=-1),GO:0032993(L=-1),GO:0043226(L=-1),GO:0043227(L=-1),GO:0043228(L=-1),GO:0043229(L=-1),GO:0043231(L=-1),GO:0043232(L=-1),GO:0044422(L=-1),GO:0044424(L=-1),GO:0044427(L=-1),GO:0044444(L=-1),GO:0044446(L=-1),GO:0044464(L=-1),	GO:0003674(L=-1),GO:0003676(L=-1),GO:0003677(L=-1),GO:0005488(L=-1),GO:0005515(L=-1),GO:0046982(L=-1),GO:0046983(L=-1),GO:0097159(L=-1),GO:1901363(L=-1),	PFAM (Histone, CBFD_NFYB_HMF), SMART (H2A)
histoneH2-88	Cbor_chr36--HiC_scaffold_38	372	124	Manual; post-OrthoFinder	XP_027214498.1	histone H2A [Penaeus vannamei]	100	123	1.34e-77	100	sp|Q6PV61|H2A_PENVA	Histone H2A	99.187	123	1.61e-83	7070.TC015874-PA	2.06e-77	230	0	Arthropoda	artNOG[6]	036SH@artNOG,0A6WR@biNOG,0STPD@inNOG,0VHKX@meNOG,13Q0R@opiNOG,COG5262@NOG,KOG1756@euNOG	Histone H2A	50345322	GO:0000226(L=-1),GO:0006139(L=-1),GO:0006259(L=-1),GO:0006325(L=-1),GO:0006334(L=-1),GO:0006725(L=-1),GO:0006807(L=-1),GO:0006996(L=-1),GO:0007010(L=-1),GO:0007017(L=-1),GO:0007049(L=-1),GO:0007098(L=-1),GO:0008150(L=-1),GO:0008152(L=-1),GO:0009987(L=-1),GO:0016043(L=-1),GO:0022402(L=-1),GO:0022607(L=-1),GO:0031023(L=-1),GO:0034641(L=-1),GO:0034728(L=-1),GO:0043170(L=-1),GO:0043933(L=-1),GO:00440…	GO:0000785(L=-1),GO:0000786(L=-1),GO:0005575(L=-1),GO:0005622(L=-1),GO:0005623(L=-1),GO:0005634(L=-1),GO:0005694(L=-1),GO:0005737(L=-1),GO:0005811(L=-1),GO:0032991(L=-1),GO:0032993(L=-1),GO:0043226(L=-1),GO:0043227(L=-1),GO:0043228(L=-1),GO:0043229(L=-1),GO:0043231(L=-1),GO:0043232(L=-1),GO:0044422(L=-1),GO:0044424(L=-1),GO:0044427(L=-1),GO:0044444(L=-1),GO:0044446(L=-1),GO:0044464(L=-1),	GO:0003674(L=-1),GO:0003676(L=-1),GO:0003677(L=-1),GO:0005488(L=-1),GO:0005515(L=-1),GO:0046982(L=-1),GO:0046983(L=-1),GO:0097159(L=-1),GO:1901363(L=-1),	PFAM (Histone, CBFD_NFYB_HMF), SMART (H2A)
histoneH2-90	Cbor_chr36--HiC_scaffold_38	372	124	Manual; post-OrthoFinder	XP_027214498.1	histone H2A [Penaeus vannamei]	97.6	123	1.06e-74	100	sp|Q6PV61|H2A_PENVA	Histone H2A	96.748	123	1.62e-80	6945.ISCW019497-PA	1.15e-74	223	0	Arthropoda	artNOG[6]	037BN@artNOG,0A7F9@biNOG,0VI9V@meNOG,13R2C@opiNOG,COG5262@NOG,KOG1756@euNOG	H2A	50345322	GO:0006139(L=-1),GO:0006259(L=-1),GO:0006325(L=-1),GO:0006334(L=-1),GO:0006725(L=-1),GO:0006807(L=-1),GO:0006996(L=-1),GO:0008150(L=-1),GO:0008152(L=-1),GO:0009987(L=-1),GO:0016043(L=-1),GO:0022607(L=-1),GO:0034641(L=-1),GO:0034728(L=-1),GO:0043170(L=-1),GO:0043933(L=-1),GO:0044085(L=-1),GO:0044237(L=-1),GO:0044238(L=-1),GO:0044260(L=-1),GO:0046483(L=-1),GO:0051276(L=-1),GO:0065003(L=-1),GO:00650…	GO:0000785(L=-1),GO:0000786(L=-1),GO:0005575(L=-1),GO:0005622(L=-1),GO:0005623(L=-1),GO:0005634(L=-1),GO:0005694(L=-1),GO:0032991(L=-1),GO:0032993(L=-1),GO:0043226(L=-1),GO:0043227(L=-1),GO:0043228(L=-1),GO:0043229(L=-1),GO:0043231(L=-1),GO:0043232(L=-1),GO:0044422(L=-1),GO:0044424(L=-1),GO:0044427(L=-1),GO:0044446(L=-1),GO:0044464(L=-1),	GO:0003674(L=-1),GO:0003676(L=-1),GO:0003677(L=-1),GO:0005488(L=-1),GO:0097159(L=-1),GO:1901363(L=-1),	PFAM (CBFD_NFYB_HMF, Histone), SMART (H2A)
histoneH2-92	Cbor_chr36--HiC_scaffold_38	372	124	Manual; post-OrthoFinder	XP_027214498.1	histone H2A [Penaeus vannamei]	99.2	123	1.1e-76	100	sp|Q6PV61|H2A_PENVA	Histone H2A	98.374	123	1.92e-82	7070.TC015874-PA	1.69e-76	228	0	Arthropoda	artNOG[6]	036SH@artNOG,0A6WR@biNOG,0STPD@inNOG,0VHKX@meNOG,13Q0R@opiNOG,COG5262@NOG,KOG1756@euNOG	Histone H2A	50345322	GO:0000226(L=-1),GO:0006139(L=-1),GO:0006259(L=-1),GO:0006325(L=-1),GO:0006334(L=-1),GO:0006725(L=-1),GO:0006807(L=-1),GO:0006996(L=-1),GO:0007010(L=-1),GO:0007017(L=-1),GO:0007049(L=-1),GO:0007098(L=-1),GO:0008150(L=-1),GO:0008152(L=-1),GO:0009987(L=-1),GO:0016043(L=-1),GO:0022402(L=-1),GO:0022607(L=-1),GO:0031023(L=-1),GO:0034641(L=-1),GO:0034728(L=-1),GO:0043170(L=-1),GO:0043933(L=-1),GO:00440…	GO:0000785(L=-1),GO:0000786(L=-1),GO:0005575(L=-1),GO:0005622(L=-1),GO:0005623(L=-1),GO:0005634(L=-1),GO:0005694(L=-1),GO:0005737(L=-1),GO:0005811(L=-1),GO:0032991(L=-1),GO:0032993(L=-1),GO:0043226(L=-1),GO:0043227(L=-1),GO:0043228(L=-1),GO:0043229(L=-1),GO:0043231(L=-1),GO:0043232(L=-1),GO:0044422(L=-1),GO:0044424(L=-1),GO:0044427(L=-1),GO:0044444(L=-1),GO:0044446(L=-1),GO:0044464(L=-1),	GO:0003674(L=-1),GO:0003676(L=-1),GO:0003677(L=-1),GO:0005488(L=-1),GO:0005515(L=-1),GO:0046982(L=-1),GO:0046983(L=-1),GO:0097159(L=-1),GO:1901363(L=-1),	PFAM (Histone, CBFD_NFYB_HMF), SMART (H2A)
histoneH2-94	Cbor_chr36--HiC_scaffold_38	372	124	Manual; post-OrthoFinder	XP_027214498.1	histone H2A [Penaeus vannamei]	100	123	1.34e-77	100	sp|Q6PV61|H2A_PENVA	Histone H2A	99.187	123	1.61e-83	7070.TC015874-PA	2.06e-77	230	0	Arthropoda	artNOG[6]	036SH@artNOG,0A6WR@biNOG,0STPD@inNOG,0VHKX@meNOG,13Q0R@opiNOG,COG5262@NOG,KOG1756@euNOG	Histone H2A	50345322	GO:0000226(L=-1),GO:0006139(L=-1),GO:0006259(L=-1),GO:0006325(L=-1),GO:0006334(L=-1),GO:0006725(L=-1),GO:0006807(L=-1),GO:0006996(L=-1),GO:0007010(L=-1),GO:0007017(L=-1),GO:0007049(L=-1),GO:0007098(L=-1),GO:0008150(L=-1),GO:0008152(L=-1),GO:0009987(L=-1),GO:0016043(L=-1),GO:0022402(L=-1),GO:0022607(L=-1),GO:0031023(L=-1),GO:0034641(L=-1),GO:0034728(L=-1),GO:0043170(L=-1),GO:0043933(L=-1),GO:00440…	GO:0000785(L=-1),GO:0000786(L=-1),GO:0005575(L=-1),GO:0005622(L=-1),GO:0005623(L=-1),GO:0005634(L=-1),GO:0005694(L=-1),GO:0005737(L=-1),GO:0005811(L=-1),GO:0032991(L=-1),GO:0032993(L=-1),GO:0043226(L=-1),GO:0043227(L=-1),GO:0043228(L=-1),GO:0043229(L=-1),GO:0043231(L=-1),GO:0043232(L=-1),GO:0044422(L=-1),GO:0044424(L=-1),GO:0044427(L=-1),GO:0044444(L=-1),GO:0044446(L=-1),GO:0044464(L=-1),	GO:0003674(L=-1),GO:0003676(L=-1),GO:0003677(L=-1),GO:0005488(L=-1),GO:0005515(L=-1),GO:0046982(L=-1),GO:0046983(L=-1),GO:0097159(L=-1),GO:1901363(L=-1),	PFAM (Histone, CBFD_NFYB_HMF), SMART (H2A)
histoneH2-96	Cbor_chr36--HiC_scaffold_38	261	87	Manual; post-OrthoFinder	XP_027223310.1	histone H2A-like [Penaeus vannamei]	92.7	82	1.44e-42	94.3	sp|P02268|H2A_SEPOF	Histone H2A	92.5	80	3.25e-46	7070.TC015874-PA	3.13e-42	139	0	Arthropoda	artNOG[6]	036SH@artNOG,0A6WR@biNOG,0STPD@inNOG,0VHKX@meNOG,13Q0R@opiNOG,COG5262@NOG,KOG1756@euNOG	Histone H2A	50345322	GO:0000226(L=-1),GO:0006139(L=-1),GO:0006259(L=-1),GO:0006325(L=-1),GO:0006334(L=-1),GO:0006725(L=-1),GO:0006807(L=-1),GO:0006996(L=-1),GO:0007010(L=-1),GO:0007017(L=-1),GO:0007049(L=-1),GO:0007098(L=-1),GO:0008150(L=-1),GO:0008152(L=-1),GO:0009987(L=-1),GO:0016043(L=-1),GO:0022402(L=-1),GO:0022607(L=-1),GO:0031023(L=-1),GO:0034641(L=-1),GO:0034728(L=-1),GO:0043170(L=-1),GO:0043933(L=-1),GO:00440…	GO:0000785(L=-1),GO:0000786(L=-1),GO:0005575(L=-1),GO:0005622(L=-1),GO:0005623(L=-1),GO:0005634(L=-1),GO:0005694(L=-1),GO:0005737(L=-1),GO:0005811(L=-1),GO:0032991(L=-1),GO:0032993(L=-1),GO:0043226(L=-1),GO:0043227(L=-1),GO:0043228(L=-1),GO:0043229(L=-1),GO:0043231(L=-1),GO:0043232(L=-1),GO:0044422(L=-1),GO:0044424(L=-1),GO:0044427(L=-1),GO:0044444(L=-1),GO:0044446(L=-1),GO:0044464(L=-1),	GO:0003674(L=-1),GO:0003676(L=-1),GO:0003677(L=-1),GO:0005488(L=-1),GO:0005515(L=-1),GO:0046982(L=-1),GO:0046983(L=-1),GO:0097159(L=-1),GO:1901363(L=-1),	PFAM (Histone, CBFD_NFYB_HMF), SMART (H2A)
histoneH2-97	Cbor_chr36--HiC_scaffold_38	372	124	Manual; post-OrthoFinder	XP_027214498.1	histone H2A [Penaeus vannamei]	100	123	1.34e-77	100	sp|Q6PV61|H2A_PENVA	Histone H2A	99.187	123	1.61e-83	7070.TC015874-PA	2.06e-77	230	0	Arthropoda	artNOG[6]	036SH@artNOG,0A6WR@biNOG,0STPD@inNOG,0VHKX@meNOG,13Q0R@opiNOG,COG5262@NOG,KOG1756@euNOG	Histone H2A	50345322	GO:0000226(L=-1),GO:0006139(L=-1),GO:0006259(L=-1),GO:0006325(L=-1),GO:0006334(L=-1),GO:0006725(L=-1),GO:0006807(L=-1),GO:0006996(L=-1),GO:0007010(L=-1),GO:0007017(L=-1),GO:0007049(L=-1),GO:0007098(L=-1),GO:0008150(L=-1),GO:0008152(L=-1),GO:0009987(L=-1),GO:0016043(L=-1),GO:0022402(L=-1),GO:0022607(L=-1),GO:0031023(L=-1),GO:0034641(L=-1),GO:0034728(L=-1),GO:0043170(L=-1),GO:0043933(L=-1),GO:00440…	GO:0000785(L=-1),GO:0000786(L=-1),GO:0005575(L=-1),GO:0005622(L=-1),GO:0005623(L=-1),GO:0005634(L=-1),GO:0005694(L=-1),GO:0005737(L=-1),GO:0005811(L=-1),GO:0032991(L=-1),GO:0032993(L=-1),GO:0043226(L=-1),GO:0043227(L=-1),GO:0043228(L=-1),GO:0043229(L=-1),GO:0043231(L=-1),GO:0043232(L=-1),GO:0044422(L=-1),GO:0044424(L=-1),GO:0044427(L=-1),GO:0044444(L=-1),GO:0044446(L=-1),GO:0044464(L=-1),	GO:0003674(L=-1),GO:0003676(L=-1),GO:0003677(L=-1),GO:0005488(L=-1),GO:0005515(L=-1),GO:0046982(L=-1),GO:0046983(L=-1),GO:0097159(L=-1),GO:1901363(L=-1),	PFAM (Histone, CBFD_NFYB_HMF), SMART (H2A)
histoneH2-99	Cbor_chr36--HiC_scaffold_38	372	124	Manual; post-OrthoFinder	XP_027214498.1	histone H2A [Penaeus vannamei]	100	123	1.34e-77	100	sp|Q6PV61|H2A_PENVA	Histone H2A	99.187	123	1.61e-83	7070.TC015874-PA	2.06e-77	230	0	Arthropoda	artNOG[6]	036SH@artNOG,0A6WR@biNOG,0STPD@inNOG,0VHKX@meNOG,13Q0R@opiNOG,COG5262@NOG,KOG1756@euNOG	Histone H2A	50345322	GO:0000226(L=-1),GO:0006139(L=-1),GO:0006259(L=-1),GO:0006325(L=-1),GO:0006334(L=-1),GO:0006725(L=-1),GO:0006807(L=-1),GO:0006996(L=-1),GO:0007010(L=-1),GO:0007017(L=-1),GO:0007049(L=-1),GO:0007098(L=-1),GO:0008150(L=-1),GO:0008152(L=-1),GO:0009987(L=-1),GO:0016043(L=-1),GO:0022402(L=-1),GO:0022607(L=-1),GO:0031023(L=-1),GO:0034641(L=-1),GO:0034728(L=-1),GO:0043170(L=-1),GO:0043933(L=-1),GO:00440…	GO:0000785(L=-1),GO:0000786(L=-1),GO:0005575(L=-1),GO:0005622(L=-1),GO:0005623(L=-1),GO:0005634(L=-1),GO:0005694(L=-1),GO:0005737(L=-1),GO:0005811(L=-1),GO:0032991(L=-1),GO:0032993(L=-1),GO:0043226(L=-1),GO:0043227(L=-1),GO:0043228(L=-1),GO:0043229(L=-1),GO:0043231(L=-1),GO:0043232(L=-1),GO:0044422(L=-1),GO:0044424(L=-1),GO:0044427(L=-1),GO:0044444(L=-1),GO:0044446(L=-1),GO:0044464(L=-1),	GO:0003674(L=-1),GO:0003676(L=-1),GO:0003677(L=-1),GO:0005488(L=-1),GO:0005515(L=-1),GO:0046982(L=-1),GO:0046983(L=-1),GO:0097159(L=-1),GO:1901363(L=-1),	PFAM (Histone, CBFD_NFYB_HMF), SMART (H2A)
histoneH2-101	Cbor_chr36--HiC_scaffold_38	372	124	Manual; post-OrthoFinder	XP_027214498.1	histone H2A [Penaeus vannamei]	100	123	1.34e-77	100	sp|Q6PV61|H2A_PENVA	Histone H2A	99.187	123	1.61e-83	7070.TC015874-PA	2.06e-77	230	0	Arthropoda	artNOG[6]	036SH@artNOG,0A6WR@biNOG,0STPD@inNOG,0VHKX@meNOG,13Q0R@opiNOG,COG5262@NOG,KOG1756@euNOG	Histone H2A	50345322	GO:0000226(L=-1),GO:0006139(L=-1),GO:0006259(L=-1),GO:0006325(L=-1),GO:0006334(L=-1),GO:0006725(L=-1),GO:0006807(L=-1),GO:0006996(L=-1),GO:0007010(L=-1),GO:0007017(L=-1),GO:0007049(L=-1),GO:0007098(L=-1),GO:0008150(L=-1),GO:0008152(L=-1),GO:0009987(L=-1),GO:0016043(L=-1),GO:0022402(L=-1),GO:0022607(L=-1),GO:0031023(L=-1),GO:0034641(L=-1),GO:0034728(L=-1),GO:0043170(L=-1),GO:0043933(L=-1),GO:00440…	GO:0000785(L=-1),GO:0000786(L=-1),GO:0005575(L=-1),GO:0005622(L=-1),GO:0005623(L=-1),GO:0005634(L=-1),GO:0005694(L=-1),GO:0005737(L=-1),GO:0005811(L=-1),GO:0032991(L=-1),GO:0032993(L=-1),GO:0043226(L=-1),GO:0043227(L=-1),GO:0043228(L=-1),GO:0043229(L=-1),GO:0043231(L=-1),GO:0043232(L=-1),GO:0044422(L=-1),GO:0044424(L=-1),GO:0044427(L=-1),GO:0044444(L=-1),GO:0044446(L=-1),GO:0044464(L=-1),	GO:0003674(L=-1),GO:0003676(L=-1),GO:0003677(L=-1),GO:0005488(L=-1),GO:0005515(L=-1),GO:0046982(L=-1),GO:0046983(L=-1),GO:0097159(L=-1),GO:1901363(L=-1),	PFAM (Histone, CBFD_NFYB_HMF), SMART (H2A)
histoneH2-103	Cbor_chr36--HiC_scaffold_38	372	124	Manual; post-OrthoFinder	XP_027214498.1	histone H2A [Penaeus vannamei]	100	123	1.34e-77	100	sp|Q6PV61|H2A_PENVA	Histone H2A	99.187	123	1.61e-83	7070.TC015874-PA	2.06e-77	230	0	Arthropoda	artNOG[6]	036SH@artNOG,0A6WR@biNOG,0STPD@inNOG,0VHKX@meNOG,13Q0R@opiNOG,COG5262@NOG,KOG1756@euNOG	Histone H2A	50345322	GO:0000226(L=-1),GO:0006139(L=-1),GO:0006259(L=-1),GO:0006325(L=-1),GO:0006334(L=-1),GO:0006725(L=-1),GO:0006807(L=-1),GO:0006996(L=-1),GO:0007010(L=-1),GO:0007017(L=-1),GO:0007049(L=-1),GO:0007098(L=-1),GO:0008150(L=-1),GO:0008152(L=-1),GO:0009987(L=-1),GO:0016043(L=-1),GO:0022402(L=-1),GO:0022607(L=-1),GO:0031023(L=-1),GO:0034641(L=-1),GO:0034728(L=-1),GO:0043170(L=-1),GO:0043933(L=-1),GO:00440…	GO:0000785(L=-1),GO:0000786(L=-1),GO:0005575(L=-1),GO:0005622(L=-1),GO:0005623(L=-1),GO:0005634(L=-1),GO:0005694(L=-1),GO:0005737(L=-1),GO:0005811(L=-1),GO:0032991(L=-1),GO:0032993(L=-1),GO:0043226(L=-1),GO:0043227(L=-1),GO:0043228(L=-1),GO:0043229(L=-1),GO:0043231(L=-1),GO:0043232(L=-1),GO:0044422(L=-1),GO:0044424(L=-1),GO:0044427(L=-1),GO:0044444(L=-1),GO:0044446(L=-1),GO:0044464(L=-1),	GO:0003674(L=-1),GO:0003676(L=-1),GO:0003677(L=-1),GO:0005488(L=-1),GO:0005515(L=-1),GO:0046982(L=-1),GO:0046983(L=-1),GO:0097159(L=-1),GO:1901363(L=-1),	PFAM (Histone, CBFD_NFYB_HMF), SMART (H2A)
histoneH2-105	Cbor_chr36--HiC_scaffold_38	372	124	Manual; post-OrthoFinder	XP_027214498.1	histone H2A [Penaeus vannamei]	100	123	1.34e-77	100	sp|Q6PV61|H2A_PENVA	Histone H2A	99.187	123	1.61e-83	7070.TC015874-PA	2.06e-77	230	0	Arthropoda	artNOG[6]	036SH@artNOG,0A6WR@biNOG,0STPD@inNOG,0VHKX@meNOG,13Q0R@opiNOG,COG5262@NOG,KOG1756@euNOG	Histone H2A	50345322	GO:0000226(L=-1),GO:0006139(L=-1),GO:0006259(L=-1),GO:0006325(L=-1),GO:0006334(L=-1),GO:0006725(L=-1),GO:0006807(L=-1),GO:0006996(L=-1),GO:0007010(L=-1),GO:0007017(L=-1),GO:0007049(L=-1),GO:0007098(L=-1),GO:0008150(L=-1),GO:0008152(L=-1),GO:0009987(L=-1),GO:0016043(L=-1),GO:0022402(L=-1),GO:0022607(L=-1),GO:0031023(L=-1),GO:0034641(L=-1),GO:0034728(L=-1),GO:0043170(L=-1),GO:0043933(L=-1),GO:00440…	GO:0000785(L=-1),GO:0000786(L=-1),GO:0005575(L=-1),GO:0005622(L=-1),GO:0005623(L=-1),GO:0005634(L=-1),GO:0005694(L=-1),GO:0005737(L=-1),GO:0005811(L=-1),GO:0032991(L=-1),GO:0032993(L=-1),GO:0043226(L=-1),GO:0043227(L=-1),GO:0043228(L=-1),GO:0043229(L=-1),GO:0043231(L=-1),GO:0043232(L=-1),GO:0044422(L=-1),GO:0044424(L=-1),GO:0044427(L=-1),GO:0044444(L=-1),GO:0044446(L=-1),GO:0044464(L=-1),	GO:0003674(L=-1),GO:0003676(L=-1),GO:0003677(L=-1),GO:0005488(L=-1),GO:0005515(L=-1),GO:0046982(L=-1),GO:0046983(L=-1),GO:0097159(L=-1),GO:1901363(L=-1),	PFAM (Histone, CBFD_NFYB_HMF), SMART (H2A)
histoneH2-107	Cbor_chr36--HiC_scaffold_38	372	124	Manual; post-OrthoFinder	XP_027214498.1	histone H2A [Penaeus vannamei]	100	123	1.34e-77	100	sp|Q6PV61|H2A_PENVA	Histone H2A	99.187	123	1.61e-83	7070.TC015874-PA	2.06e-77	230	0	Arthropoda	artNOG[6]	036SH@artNOG,0A6WR@biNOG,0STPD@inNOG,0VHKX@meNOG,13Q0R@opiNOG,COG5262@NOG,KOG1756@euNOG	Histone H2A	50345322	GO:0000226(L=-1),GO:0006139(L=-1),GO:0006259(L=-1),GO:0006325(L=-1),GO:0006334(L=-1),GO:0006725(L=-1),GO:0006807(L=-1),GO:0006996(L=-1),GO:0007010(L=-1),GO:0007017(L=-1),GO:0007049(L=-1),GO:0007098(L=-1),GO:0008150(L=-1),GO:0008152(L=-1),GO:0009987(L=-1),GO:0016043(L=-1),GO:0022402(L=-1),GO:0022607(L=-1),GO:0031023(L=-1),GO:0034641(L=-1),GO:0034728(L=-1),GO:0043170(L=-1),GO:0043933(L=-1),GO:00440…	GO:0000785(L=-1),GO:0000786(L=-1),GO:0005575(L=-1),GO:0005622(L=-1),GO:0005623(L=-1),GO:0005634(L=-1),GO:0005694(L=-1),GO:0005737(L=-1),GO:0005811(L=-1),GO:0032991(L=-1),GO:0032993(L=-1),GO:0043226(L=-1),GO:0043227(L=-1),GO:0043228(L=-1),GO:0043229(L=-1),GO:0043231(L=-1),GO:0043232(L=-1),GO:0044422(L=-1),GO:0044424(L=-1),GO:0044427(L=-1),GO:0044444(L=-1),GO:0044446(L=-1),GO:0044464(L=-1),	GO:0003674(L=-1),GO:0003676(L=-1),GO:0003677(L=-1),GO:0005488(L=-1),GO:0005515(L=-1),GO:0046982(L=-1),GO:0046983(L=-1),GO:0097159(L=-1),GO:1901363(L=-1),	PFAM (Histone, CBFD_NFYB_HMF), SMART (H2A)
histoneH2-108	Cbor_chr36--HiC_scaffold_38	372	124	Manual; post-OrthoFinder	XP_027214498.1	histone H2A [Penaeus vannamei]	99.2	123	3.84e-77	100	sp|Q6PV61|H2A_PENVA	Histone H2A	98.374	123	5.93e-83	7070.TC015874-PA	5.91e-77	229	0	Arthropoda	artNOG[6]	036SH@artNOG,0A6WR@biNOG,0STPD@inNOG,0VHKX@meNOG,13Q0R@opiNOG,COG5262@NOG,KOG1756@euNOG	Histone H2A	50345322	GO:0000226(L=-1),GO:0006139(L=-1),GO:0006259(L=-1),GO:0006325(L=-1),GO:0006334(L=-1),GO:0006725(L=-1),GO:0006807(L=-1),GO:0006996(L=-1),GO:0007010(L=-1),GO:0007017(L=-1),GO:0007049(L=-1),GO:0007098(L=-1),GO:0008150(L=-1),GO:0008152(L=-1),GO:0009987(L=-1),GO:0016043(L=-1),GO:0022402(L=-1),GO:0022607(L=-1),GO:0031023(L=-1),GO:0034641(L=-1),GO:0034728(L=-1),GO:0043170(L=-1),GO:0043933(L=-1),GO:00440…	GO:0000785(L=-1),GO:0000786(L=-1),GO:0005575(L=-1),GO:0005622(L=-1),GO:0005623(L=-1),GO:0005634(L=-1),GO:0005694(L=-1),GO:0005737(L=-1),GO:0005811(L=-1),GO:0032991(L=-1),GO:0032993(L=-1),GO:0043226(L=-1),GO:0043227(L=-1),GO:0043228(L=-1),GO:0043229(L=-1),GO:0043231(L=-1),GO:0043232(L=-1),GO:0044422(L=-1),GO:0044424(L=-1),GO:0044427(L=-1),GO:0044444(L=-1),GO:0044446(L=-1),GO:0044464(L=-1),	GO:0003674(L=-1),GO:0003676(L=-1),GO:0003677(L=-1),GO:0005488(L=-1),GO:0005515(L=-1),GO:0046982(L=-1),GO:0046983(L=-1),GO:0097159(L=-1),GO:1901363(L=-1),	PFAM (Histone, CBFD_NFYB_HMF), SMART (H2A)
histoneH2-109	Cbor_chr36--HiC_scaffold_38	372	124	Manual; post-OrthoFinder	XP_027214498.1	histone H2A [Penaeus vannamei]	96.7	123	1.5e-74	100	sp|Q6PV61|H2A_PENVA	Histone H2A	95.935	123	1.36e-80	7070.TC015874-PA	2.31e-74	222	0	Arthropoda	artNOG[6]	036SH@artNOG,0A6WR@biNOG,0STPD@inNOG,0VHKX@meNOG,13Q0R@opiNOG,COG5262@NOG,KOG1756@euNOG	Histone H2A	50345322	GO:0000226(L=-1),GO:0006139(L=-1),GO:0006259(L=-1),GO:0006325(L=-1),GO:0006334(L=-1),GO:0006725(L=-1),GO:0006807(L=-1),GO:0006996(L=-1),GO:0007010(L=-1),GO:0007017(L=-1),GO:0007049(L=-1),GO:0007098(L=-1),GO:0008150(L=-1),GO:0008152(L=-1),GO:0009987(L=-1),GO:0016043(L=-1),GO:0022402(L=-1),GO:0022607(L=-1),GO:0031023(L=-1),GO:0034641(L=-1),GO:0034728(L=-1),GO:0043170(L=-1),GO:0043933(L=-1),GO:00440…	GO:0000785(L=-1),GO:0000786(L=-1),GO:0005575(L=-1),GO:0005622(L=-1),GO:0005623(L=-1),GO:0005634(L=-1),GO:0005694(L=-1),GO:0005737(L=-1),GO:0005811(L=-1),GO:0032991(L=-1),GO:0032993(L=-1),GO:0043226(L=-1),GO:0043227(L=-1),GO:0043228(L=-1),GO:0043229(L=-1),GO:0043231(L=-1),GO:0043232(L=-1),GO:0044422(L=-1),GO:0044424(L=-1),GO:0044427(L=-1),GO:0044444(L=-1),GO:0044446(L=-1),GO:0044464(L=-1),	GO:0003674(L=-1),GO:0003676(L=-1),GO:0003677(L=-1),GO:0005488(L=-1),GO:0005515(L=-1),GO:0046982(L=-1),GO:0046983(L=-1),GO:0097159(L=-1),GO:1901363(L=-1),	PFAM (Histone, CBFD_NFYB_HMF), SMART (H2A)
histoneH2-112	Cbor_chr36--HiC_scaffold_38	372	124	Manual; post-OrthoFinder	XP_027214498.1	histone H2A [Penaeus vannamei]	97.6	123	3.69e-75	100	sp|Q6PV61|H2A_PENVA	Histone H2A	96.748	123	5.28e-81	7070.TC015874-PA	5.68e-75	224	0	Arthropoda	artNOG[6]	036SH@artNOG,0A6WR@biNOG,0STPD@inNOG,0VHKX@meNOG,13Q0R@opiNOG,COG5262@NOG,KOG1756@euNOG	Histone H2A	50345322	GO:0000226(L=-1),GO:0006139(L=-1),GO:0006259(L=-1),GO:0006325(L=-1),GO:0006334(L=-1),GO:0006725(L=-1),GO:0006807(L=-1),GO:0006996(L=-1),GO:0007010(L=-1),GO:0007017(L=-1),GO:0007049(L=-1),GO:0007098(L=-1),GO:0008150(L=-1),GO:0008152(L=-1),GO:0009987(L=-1),GO:0016043(L=-1),GO:0022402(L=-1),GO:0022607(L=-1),GO:0031023(L=-1),GO:0034641(L=-1),GO:0034728(L=-1),GO:0043170(L=-1),GO:0043933(L=-1),GO:00440…	GO:0000785(L=-1),GO:0000786(L=-1),GO:0005575(L=-1),GO:0005622(L=-1),GO:0005623(L=-1),GO:0005634(L=-1),GO:0005694(L=-1),GO:0005737(L=-1),GO:0005811(L=-1),GO:0032991(L=-1),GO:0032993(L=-1),GO:0043226(L=-1),GO:0043227(L=-1),GO:0043228(L=-1),GO:0043229(L=-1),GO:0043231(L=-1),GO:0043232(L=-1),GO:0044422(L=-1),GO:0044424(L=-1),GO:0044427(L=-1),GO:0044444(L=-1),GO:0044446(L=-1),GO:0044464(L=-1),	GO:0003674(L=-1),GO:0003676(L=-1),GO:0003677(L=-1),GO:0005488(L=-1),GO:0005515(L=-1),GO:0046982(L=-1),GO:0046983(L=-1),GO:0097159(L=-1),GO:1901363(L=-1),	PFAM (Histone, CBFD_NFYB_HMF), SMART (H2A)
histoneH2-114	Cbor_chr36--HiC_scaffold_38	372	124	Manual; post-OrthoFinder	XP_027214498.1	histone H2A [Penaeus vannamei]	97.6	123	3.69e-75	100	sp|Q6PV61|H2A_PENVA	Histone H2A	96.748	123	5.28e-81	7070.TC015874-PA	5.68e-75	224	0	Arthropoda	artNOG[6]	036SH@artNOG,0A6WR@biNOG,0STPD@inNOG,0VHKX@meNOG,13Q0R@opiNOG,COG5262@NOG,KOG1756@euNOG	Histone H2A	50345322	GO:0000226(L=-1),GO:0006139(L=-1),GO:0006259(L=-1),GO:0006325(L=-1),GO:0006334(L=-1),GO:0006725(L=-1),GO:0006807(L=-1),GO:0006996(L=-1),GO:0007010(L=-1),GO:0007017(L=-1),GO:0007049(L=-1),GO:0007098(L=-1),GO:0008150(L=-1),GO:0008152(L=-1),GO:0009987(L=-1),GO:0016043(L=-1),GO:0022402(L=-1),GO:0022607(L=-1),GO:0031023(L=-1),GO:0034641(L=-1),GO:0034728(L=-1),GO:0043170(L=-1),GO:0043933(L=-1),GO:00440…	GO:0000785(L=-1),GO:0000786(L=-1),GO:0005575(L=-1),GO:0005622(L=-1),GO:0005623(L=-1),GO:0005634(L=-1),GO:0005694(L=-1),GO:0005737(L=-1),GO:0005811(L=-1),GO:0032991(L=-1),GO:0032993(L=-1),GO:0043226(L=-1),GO:0043227(L=-1),GO:0043228(L=-1),GO:0043229(L=-1),GO:0043231(L=-1),GO:0043232(L=-1),GO:0044422(L=-1),GO:0044424(L=-1),GO:0044427(L=-1),GO:0044444(L=-1),GO:0044446(L=-1),GO:0044464(L=-1),	GO:0003674(L=-1),GO:0003676(L=-1),GO:0003677(L=-1),GO:0005488(L=-1),GO:0005515(L=-1),GO:0046982(L=-1),GO:0046983(L=-1),GO:0097159(L=-1),GO:1901363(L=-1),	PFAM (Histone, CBFD_NFYB_HMF), SMART (H2A)
histoneH2-116	Cbor_chr36--HiC_scaffold_38	372	124	Manual; post-OrthoFinder	XP_027214498.1	histone H2A [Penaeus vannamei]	100	123	1.34e-77	100	sp|Q6PV61|H2A_PENVA	Histone H2A	99.187	123	1.61e-83	7070.TC015874-PA	2.06e-77	230	0	Arthropoda	artNOG[6]	036SH@artNOG,0A6WR@biNOG,0STPD@inNOG,0VHKX@meNOG,13Q0R@opiNOG,COG5262@NOG,KOG1756@euNOG	Histone H2A	50345322	GO:0000226(L=-1),GO:0006139(L=-1),GO:0006259(L=-1),GO:0006325(L=-1),GO:0006334(L=-1),GO:0006725(L=-1),GO:0006807(L=-1),GO:0006996(L=-1),GO:0007010(L=-1),GO:0007017(L=-1),GO:0007049(L=-1),GO:0007098(L=-1),GO:0008150(L=-1),GO:0008152(L=-1),GO:0009987(L=-1),GO:0016043(L=-1),GO:0022402(L=-1),GO:0022607(L=-1),GO:0031023(L=-1),GO:0034641(L=-1),GO:0034728(L=-1),GO:0043170(L=-1),GO:0043933(L=-1),GO:00440…	GO:0000785(L=-1),GO:0000786(L=-1),GO:0005575(L=-1),GO:0005622(L=-1),GO:0005623(L=-1),GO:0005634(L=-1),GO:0005694(L=-1),GO:0005737(L=-1),GO:0005811(L=-1),GO:0032991(L=-1),GO:0032993(L=-1),GO:0043226(L=-1),GO:0043227(L=-1),GO:0043228(L=-1),GO:0043229(L=-1),GO:0043231(L=-1),GO:0043232(L=-1),GO:0044422(L=-1),GO:0044424(L=-1),GO:0044427(L=-1),GO:0044444(L=-1),GO:0044446(L=-1),GO:0044464(L=-1),	GO:0003674(L=-1),GO:0003676(L=-1),GO:0003677(L=-1),GO:0005488(L=-1),GO:0005515(L=-1),GO:0046982(L=-1),GO:0046983(L=-1),GO:0097159(L=-1),GO:1901363(L=-1),	PFAM (Histone, CBFD_NFYB_HMF), SMART (H2A)
histoneH2-118	Cbor_chr36--HiC_scaffold_38	372	124	Manual; post-OrthoFinder	XP_027214498.1	histone H2A [Penaeus vannamei]	100	123	1.34e-77	100	sp|Q6PV61|H2A_PENVA	Histone H2A	99.187	123	1.61e-83	7070.TC015874-PA	2.06e-77	230	0	Arthropoda	artNOG[6]	036SH@artNOG,0A6WR@biNOG,0STPD@inNOG,0VHKX@meNOG,13Q0R@opiNOG,COG5262@NOG,KOG1756@euNOG	Histone H2A	50345322	GO:0000226(L=-1),GO:0006139(L=-1),GO:0006259(L=-1),GO:0006325(L=-1),GO:0006334(L=-1),GO:0006725(L=-1),GO:0006807(L=-1),GO:0006996(L=-1),GO:0007010(L=-1),GO:0007017(L=-1),GO:0007049(L=-1),GO:0007098(L=-1),GO:0008150(L=-1),GO:0008152(L=-1),GO:0009987(L=-1),GO:0016043(L=-1),GO:0022402(L=-1),GO:0022607(L=-1),GO:0031023(L=-1),GO:0034641(L=-1),GO:0034728(L=-1),GO:0043170(L=-1),GO:0043933(L=-1),GO:00440…	GO:0000785(L=-1),GO:0000786(L=-1),GO:0005575(L=-1),GO:0005622(L=-1),GO:0005623(L=-1),GO:0005634(L=-1),GO:0005694(L=-1),GO:0005737(L=-1),GO:0005811(L=-1),GO:0032991(L=-1),GO:0032993(L=-1),GO:0043226(L=-1),GO:0043227(L=-1),GO:0043228(L=-1),GO:0043229(L=-1),GO:0043231(L=-1),GO:0043232(L=-1),GO:0044422(L=-1),GO:0044424(L=-1),GO:0044427(L=-1),GO:0044444(L=-1),GO:0044446(L=-1),GO:0044464(L=-1),	GO:0003674(L=-1),GO:0003676(L=-1),GO:0003677(L=-1),GO:0005488(L=-1),GO:0005515(L=-1),GO:0046982(L=-1),GO:0046983(L=-1),GO:0097159(L=-1),GO:1901363(L=-1),	PFAM (Histone, CBFD_NFYB_HMF), SMART (H2A)
histoneH2-120	Cbor_chr36--HiC_scaffold_38	372	124	Manual; post-OrthoFinder	XP_027214498.1	histone H2A [Penaeus vannamei]	100	123	1.34e-77	100	sp|Q6PV61|H2A_PENVA	Histone H2A	99.187	123	1.61e-83	7070.TC015874-PA	2.06e-77	230	0	Arthropoda	artNOG[6]	036SH@artNOG,0A6WR@biNOG,0STPD@inNOG,0VHKX@meNOG,13Q0R@opiNOG,COG5262@NOG,KOG1756@euNOG	Histone H2A	50345322	GO:0000226(L=-1),GO:0006139(L=-1),GO:0006259(L=-1),GO:0006325(L=-1),GO:0006334(L=-1),GO:0006725(L=-1),GO:0006807(L=-1),GO:0006996(L=-1),GO:0007010(L=-1),GO:0007017(L=-1),GO:0007049(L=-1),GO:0007098(L=-1),GO:0008150(L=-1),GO:0008152(L=-1),GO:0009987(L=-1),GO:0016043(L=-1),GO:0022402(L=-1),GO:0022607(L=-1),GO:0031023(L=-1),GO:0034641(L=-1),GO:0034728(L=-1),GO:0043170(L=-1),GO:0043933(L=-1),GO:00440…	GO:0000785(L=-1),GO:0000786(L=-1),GO:0005575(L=-1),GO:0005622(L=-1),GO:0005623(L=-1),GO:0005634(L=-1),GO:0005694(L=-1),GO:0005737(L=-1),GO:0005811(L=-1),GO:0032991(L=-1),GO:0032993(L=-1),GO:0043226(L=-1),GO:0043227(L=-1),GO:0043228(L=-1),GO:0043229(L=-1),GO:0043231(L=-1),GO:0043232(L=-1),GO:0044422(L=-1),GO:0044424(L=-1),GO:0044427(L=-1),GO:0044444(L=-1),GO:0044446(L=-1),GO:0044464(L=-1),	GO:0003674(L=-1),GO:0003676(L=-1),GO:0003677(L=-1),GO:0005488(L=-1),GO:0005515(L=-1),GO:0046982(L=-1),GO:0046983(L=-1),GO:0097159(L=-1),GO:1901363(L=-1),	PFAM (Histone, CBFD_NFYB_HMF), SMART (H2A)
histoneH2-122	Cbor_chr36--HiC_scaffold_38	366	122	Manual; post-OrthoFinder	XP_027214498.1	histone H2A [Penaeus vannamei]	97.6	123	5.64e-74	100	sp|Q6PV61|H2A_PENVA	Histone H2A	96.748	123	7.65e-80	7070.TC015874-PA	8.68e-74	221	0	Arthropoda	artNOG[6]	036SH@artNOG,0A6WR@biNOG,0STPD@inNOG,0VHKX@meNOG,13Q0R@opiNOG,COG5262@NOG,KOG1756@euNOG	Histone H2A	50345322	GO:0000226(L=-1),GO:0006139(L=-1),GO:0006259(L=-1),GO:0006325(L=-1),GO:0006334(L=-1),GO:0006725(L=-1),GO:0006807(L=-1),GO:0006996(L=-1),GO:0007010(L=-1),GO:0007017(L=-1),GO:0007049(L=-1),GO:0007098(L=-1),GO:0008150(L=-1),GO:0008152(L=-1),GO:0009987(L=-1),GO:0016043(L=-1),GO:0022402(L=-1),GO:0022607(L=-1),GO:0031023(L=-1),GO:0034641(L=-1),GO:0034728(L=-1),GO:0043170(L=-1),GO:0043933(L=-1),GO:00440…	GO:0000785(L=-1),GO:0000786(L=-1),GO:0005575(L=-1),GO:0005622(L=-1),GO:0005623(L=-1),GO:0005634(L=-1),GO:0005694(L=-1),GO:0005737(L=-1),GO:0005811(L=-1),GO:0032991(L=-1),GO:0032993(L=-1),GO:0043226(L=-1),GO:0043227(L=-1),GO:0043228(L=-1),GO:0043229(L=-1),GO:0043231(L=-1),GO:0043232(L=-1),GO:0044422(L=-1),GO:0044424(L=-1),GO:0044427(L=-1),GO:0044444(L=-1),GO:0044446(L=-1),GO:0044464(L=-1),	GO:0003674(L=-1),GO:0003676(L=-1),GO:0003677(L=-1),GO:0005488(L=-1),GO:0005515(L=-1),GO:0046982(L=-1),GO:0046983(L=-1),GO:0097159(L=-1),GO:1901363(L=-1),	PFAM (Histone, CBFD_NFYB_HMF), SMART (H2A)
histoneH2-125	Cbor_chr36--HiC_scaffold_38	372	124	Manual; post-OrthoFinder	XP_027214498.1	histone H2A [Penaeus vannamei]	100	123	1.34e-77	100	sp|Q6PV61|H2A_PENVA	Histone H2A	99.187	123	1.61e-83	7070.TC015874-PA	2.06e-77	230	0	Arthropoda	artNOG[6]	036SH@artNOG,0A6WR@biNOG,0STPD@inNOG,0VHKX@meNOG,13Q0R@opiNOG,COG5262@NOG,KOG1756@euNOG	Histone H2A	50345322	GO:0000226(L=-1),GO:0006139(L=-1),GO:0006259(L=-1),GO:0006325(L=-1),GO:0006334(L=-1),GO:0006725(L=-1),GO:0006807(L=-1),GO:0006996(L=-1),GO:0007010(L=-1),GO:0007017(L=-1),GO:0007049(L=-1),GO:0007098(L=-1),GO:0008150(L=-1),GO:0008152(L=-1),GO:0009987(L=-1),GO:0016043(L=-1),GO:0022402(L=-1),GO:0022607(L=-1),GO:0031023(L=-1),GO:0034641(L=-1),GO:0034728(L=-1),GO:0043170(L=-1),GO:0043933(L=-1),GO:00440…	GO:0000785(L=-1),GO:0000786(L=-1),GO:0005575(L=-1),GO:0005622(L=-1),GO:0005623(L=-1),GO:0005634(L=-1),GO:0005694(L=-1),GO:0005737(L=-1),GO:0005811(L=-1),GO:0032991(L=-1),GO:0032993(L=-1),GO:0043226(L=-1),GO:0043227(L=-1),GO:0043228(L=-1),GO:0043229(L=-1),GO:0043231(L=-1),GO:0043232(L=-1),GO:0044422(L=-1),GO:0044424(L=-1),GO:0044427(L=-1),GO:0044444(L=-1),GO:0044446(L=-1),GO:0044464(L=-1),	GO:0003674(L=-1),GO:0003676(L=-1),GO:0003677(L=-1),GO:0005488(L=-1),GO:0005515(L=-1),GO:0046982(L=-1),GO:0046983(L=-1),GO:0097159(L=-1),GO:1901363(L=-1),	PFAM (Histone, CBFD_NFYB_HMF), SMART (H2A)
histoneH2-127	Cbor_chr36--HiC_scaffold_38	372	124	Manual; post-OrthoFinder	XP_027214498.1	histone H2A [Penaeus vannamei]	100	123	1.34e-77	100	sp|Q6PV61|H2A_PENVA	Histone H2A	99.187	123	1.61e-83	7070.TC015874-PA	2.06e-77	230	0	Arthropoda	artNOG[6]	036SH@artNOG,0A6WR@biNOG,0STPD@inNOG,0VHKX@meNOG,13Q0R@opiNOG,COG5262@NOG,KOG1756@euNOG	Histone H2A	50345322	GO:0000226(L=-1),GO:0006139(L=-1),GO:0006259(L=-1),GO:0006325(L=-1),GO:0006334(L=-1),GO:0006725(L=-1),GO:0006807(L=-1),GO:0006996(L=-1),GO:0007010(L=-1),GO:0007017(L=-1),GO:0007049(L=-1),GO:0007098(L=-1),GO:0008150(L=-1),GO:0008152(L=-1),GO:0009987(L=-1),GO:0016043(L=-1),GO:0022402(L=-1),GO:0022607(L=-1),GO:0031023(L=-1),GO:0034641(L=-1),GO:0034728(L=-1),GO:0043170(L=-1),GO:0043933(L=-1),GO:00440…	GO:0000785(L=-1),GO:0000786(L=-1),GO:0005575(L=-1),GO:0005622(L=-1),GO:0005623(L=-1),GO:0005634(L=-1),GO:0005694(L=-1),GO:0005737(L=-1),GO:0005811(L=-1),GO:0032991(L=-1),GO:0032993(L=-1),GO:0043226(L=-1),GO:0043227(L=-1),GO:0043228(L=-1),GO:0043229(L=-1),GO:0043231(L=-1),GO:0043232(L=-1),GO:0044422(L=-1),GO:0044424(L=-1),GO:0044427(L=-1),GO:0044444(L=-1),GO:0044446(L=-1),GO:0044464(L=-1),	GO:0003674(L=-1),GO:0003676(L=-1),GO:0003677(L=-1),GO:0005488(L=-1),GO:0005515(L=-1),GO:0046982(L=-1),GO:0046983(L=-1),GO:0097159(L=-1),GO:1901363(L=-1),	PFAM (Histone, CBFD_NFYB_HMF), SMART (H2A)
histoneH2-129	Cbor_chr36--HiC_scaffold_38	372	124	Manual; post-OrthoFinder	XP_027214498.1	histone H2A [Penaeus vannamei]	99.2	123	7.74e-77	100	sp|Q6PV61|H2A_PENVA	Histone H2A	98.374	123	1.9e-82	7070.TC015874-PA	1.19e-76	228	0	Arthropoda	artNOG[6]	036SH@artNOG,0A6WR@biNOG,0STPD@inNOG,0VHKX@meNOG,13Q0R@opiNOG,COG5262@NOG,KOG1756@euNOG	Histone H2A	50345322	GO:0000226(L=-1),GO:0006139(L=-1),GO:0006259(L=-1),GO:0006325(L=-1),GO:0006334(L=-1),GO:0006725(L=-1),GO:0006807(L=-1),GO:0006996(L=-1),GO:0007010(L=-1),GO:0007017(L=-1),GO:0007049(L=-1),GO:0007098(L=-1),GO:0008150(L=-1),GO:0008152(L=-1),GO:0009987(L=-1),GO:0016043(L=-1),GO:0022402(L=-1),GO:0022607(L=-1),GO:0031023(L=-1),GO:0034641(L=-1),GO:0034728(L=-1),GO:0043170(L=-1),GO:0043933(L=-1),GO:00440…	GO:0000785(L=-1),GO:0000786(L=-1),GO:0005575(L=-1),GO:0005622(L=-1),GO:0005623(L=-1),GO:0005634(L=-1),GO:0005694(L=-1),GO:0005737(L=-1),GO:0005811(L=-1),GO:0032991(L=-1),GO:0032993(L=-1),GO:0043226(L=-1),GO:0043227(L=-1),GO:0043228(L=-1),GO:0043229(L=-1),GO:0043231(L=-1),GO:0043232(L=-1),GO:0044422(L=-1),GO:0044424(L=-1),GO:0044427(L=-1),GO:0044444(L=-1),GO:0044446(L=-1),GO:0044464(L=-1),	GO:0003674(L=-1),GO:0003676(L=-1),GO:0003677(L=-1),GO:0005488(L=-1),GO:0005515(L=-1),GO:0046982(L=-1),GO:0046983(L=-1),GO:0097159(L=-1),GO:1901363(L=-1),	PFAM (Histone, CBFD_NFYB_HMF), SMART (H2A)
histoneH2-131	Cbor_chr36--HiC_scaffold_38	372	124	Manual; post-OrthoFinder	XP_027214498.1	histone H2A [Penaeus vannamei]	100	123	1.34e-77	100	sp|Q6PV61|H2A_PENVA	Histone H2A	99.187	123	1.61e-83	7070.TC015874-PA	2.06e-77	230	0	Arthropoda	artNOG[6]	036SH@artNOG,0A6WR@biNOG,0STPD@inNOG,0VHKX@meNOG,13Q0R@opiNOG,COG5262@NOG,KOG1756@euNOG	Histone H2A	50345322	GO:0000226(L=-1),GO:0006139(L=-1),GO:0006259(L=-1),GO:0006325(L=-1),GO:0006334(L=-1),GO:0006725(L=-1),GO:0006807(L=-1),GO:0006996(L=-1),GO:0007010(L=-1),GO:0007017(L=-1),GO:0007049(L=-1),GO:0007098(L=-1),GO:0008150(L=-1),GO:0008152(L=-1),GO:0009987(L=-1),GO:0016043(L=-1),GO:0022402(L=-1),GO:0022607(L=-1),GO:0031023(L=-1),GO:0034641(L=-1),GO:0034728(L=-1),GO:0043170(L=-1),GO:0043933(L=-1),GO:00440…	GO:0000785(L=-1),GO:0000786(L=-1),GO:0005575(L=-1),GO:0005622(L=-1),GO:0005623(L=-1),GO:0005634(L=-1),GO:0005694(L=-1),GO:0005737(L=-1),GO:0005811(L=-1),GO:0032991(L=-1),GO:0032993(L=-1),GO:0043226(L=-1),GO:0043227(L=-1),GO:0043228(L=-1),GO:0043229(L=-1),GO:0043231(L=-1),GO:0043232(L=-1),GO:0044422(L=-1),GO:0044424(L=-1),GO:0044427(L=-1),GO:0044444(L=-1),GO:0044446(L=-1),GO:0044464(L=-1),	GO:0003674(L=-1),GO:0003676(L=-1),GO:0003677(L=-1),GO:0005488(L=-1),GO:0005515(L=-1),GO:0046982(L=-1),GO:0046983(L=-1),GO:0097159(L=-1),GO:1901363(L=-1),	PFAM (Histone, CBFD_NFYB_HMF), SMART (H2A)
histoneH2-133	Cbor_chr36--HiC_scaffold_38	372	124	Manual; post-OrthoFinder	XP_027214498.1	histone H2A [Penaeus vannamei]	100	123	1.34e-77	100	sp|Q6PV61|H2A_PENVA	Histone H2A	99.187	123	1.61e-83	7070.TC015874-PA	2.06e-77	230	0	Arthropoda	artNOG[6]	036SH@artNOG,0A6WR@biNOG,0STPD@inNOG,0VHKX@meNOG,13Q0R@opiNOG,COG5262@NOG,KOG1756@euNOG	Histone H2A	50345322	GO:0000226(L=-1),GO:0006139(L=-1),GO:0006259(L=-1),GO:0006325(L=-1),GO:0006334(L=-1),GO:0006725(L=-1),GO:0006807(L=-1),GO:0006996(L=-1),GO:0007010(L=-1),GO:0007017(L=-1),GO:0007049(L=-1),GO:0007098(L=-1),GO:0008150(L=-1),GO:0008152(L=-1),GO:0009987(L=-1),GO:0016043(L=-1),GO:0022402(L=-1),GO:0022607(L=-1),GO:0031023(L=-1),GO:0034641(L=-1),GO:0034728(L=-1),GO:0043170(L=-1),GO:0043933(L=-1),GO:00440…	GO:0000785(L=-1),GO:0000786(L=-1),GO:0005575(L=-1),GO:0005622(L=-1),GO:0005623(L=-1),GO:0005634(L=-1),GO:0005694(L=-1),GO:0005737(L=-1),GO:0005811(L=-1),GO:0032991(L=-1),GO:0032993(L=-1),GO:0043226(L=-1),GO:0043227(L=-1),GO:0043228(L=-1),GO:0043229(L=-1),GO:0043231(L=-1),GO:0043232(L=-1),GO:0044422(L=-1),GO:0044424(L=-1),GO:0044427(L=-1),GO:0044444(L=-1),GO:0044446(L=-1),GO:0044464(L=-1),	GO:0003674(L=-1),GO:0003676(L=-1),GO:0003677(L=-1),GO:0005488(L=-1),GO:0005515(L=-1),GO:0046982(L=-1),GO:0046983(L=-1),GO:0097159(L=-1),GO:1901363(L=-1),	PFAM (Histone, CBFD_NFYB_HMF), SMART (H2A)
histoneH2-135	Cbor_chr36--HiC_scaffold_38	372	124	Manual; post-OrthoFinder	XP_027214498.1	histone H2A [Penaeus vannamei]	100	123	1.34e-77	100	sp|Q6PV61|H2A_PENVA	Histone H2A	99.187	123	1.61e-83	7070.TC015874-PA	2.06e-77	230	0	Arthropoda	artNOG[6]	036SH@artNOG,0A6WR@biNOG,0STPD@inNOG,0VHKX@meNOG,13Q0R@opiNOG,COG5262@NOG,KOG1756@euNOG	Histone H2A	50345322	GO:0000226(L=-1),GO:0006139(L=-1),GO:0006259(L=-1),GO:0006325(L=-1),GO:0006334(L=-1),GO:0006725(L=-1),GO:0006807(L=-1),GO:0006996(L=-1),GO:0007010(L=-1),GO:0007017(L=-1),GO:0007049(L=-1),GO:0007098(L=-1),GO:0008150(L=-1),GO:0008152(L=-1),GO:0009987(L=-1),GO:0016043(L=-1),GO:0022402(L=-1),GO:0022607(L=-1),GO:0031023(L=-1),GO:0034641(L=-1),GO:0034728(L=-1),GO:0043170(L=-1),GO:0043933(L=-1),GO:00440…	GO:0000785(L=-1),GO:0000786(L=-1),GO:0005575(L=-1),GO:0005622(L=-1),GO:0005623(L=-1),GO:0005634(L=-1),GO:0005694(L=-1),GO:0005737(L=-1),GO:0005811(L=-1),GO:0032991(L=-1),GO:0032993(L=-1),GO:0043226(L=-1),GO:0043227(L=-1),GO:0043228(L=-1),GO:0043229(L=-1),GO:0043231(L=-1),GO:0043232(L=-1),GO:0044422(L=-1),GO:0044424(L=-1),GO:0044427(L=-1),GO:0044444(L=-1),GO:0044446(L=-1),GO:0044464(L=-1),	GO:0003674(L=-1),GO:0003676(L=-1),GO:0003677(L=-1),GO:0005488(L=-1),GO:0005515(L=-1),GO:0046982(L=-1),GO:0046983(L=-1),GO:0097159(L=-1),GO:1901363(L=-1),	PFAM (Histone, CBFD_NFYB_HMF), SMART (H2A)
histoneH2-138	Cbor_chr36--HiC_scaffold_38	372	124	Manual; post-OrthoFinder	XP_027214498.1	histone H2A [Penaeus vannamei]	100	123	1.34e-77	100	sp|Q6PV61|H2A_PENVA	Histone H2A	99.187	123	1.61e-83	7070.TC015874-PA	2.06e-77	230	0	Arthropoda	artNOG[6]	036SH@artNOG,0A6WR@biNOG,0STPD@inNOG,0VHKX@meNOG,13Q0R@opiNOG,COG5262@NOG,KOG1756@euNOG	Histone H2A	50345322	GO:0000226(L=-1),GO:0006139(L=-1),GO:0006259(L=-1),GO:0006325(L=-1),GO:0006334(L=-1),GO:0006725(L=-1),GO:0006807(L=-1),GO:0006996(L=-1),GO:0007010(L=-1),GO:0007017(L=-1),GO:0007049(L=-1),GO:0007098(L=-1),GO:0008150(L=-1),GO:0008152(L=-1),GO:0009987(L=-1),GO:0016043(L=-1),GO:0022402(L=-1),GO:0022607(L=-1),GO:0031023(L=-1),GO:0034641(L=-1),GO:0034728(L=-1),GO:0043170(L=-1),GO:0043933(L=-1),GO:00440…	GO:0000785(L=-1),GO:0000786(L=-1),GO:0005575(L=-1),GO:0005622(L=-1),GO:0005623(L=-1),GO:0005634(L=-1),GO:0005694(L=-1),GO:0005737(L=-1),GO:0005811(L=-1),GO:0032991(L=-1),GO:0032993(L=-1),GO:0043226(L=-1),GO:0043227(L=-1),GO:0043228(L=-1),GO:0043229(L=-1),GO:0043231(L=-1),GO:0043232(L=-1),GO:0044422(L=-1),GO:0044424(L=-1),GO:0044427(L=-1),GO:0044444(L=-1),GO:0044446(L=-1),GO:0044464(L=-1),	GO:0003674(L=-1),GO:0003676(L=-1),GO:0003677(L=-1),GO:0005488(L=-1),GO:0005515(L=-1),GO:0046982(L=-1),GO:0046983(L=-1),GO:0097159(L=-1),GO:1901363(L=-1),	PFAM (Histone, CBFD_NFYB_HMF), SMART (H2A)
histoneH2-140	Cbor_chr36--HiC_scaffold_38	372	124	Manual; post-OrthoFinder	XP_027214498.1	histone H2A [Penaeus vannamei]	100	123	1.34e-77	100	sp|Q6PV61|H2A_PENVA	Histone H2A	99.187	123	1.61e-83	7070.TC015874-PA	2.06e-77	230	0	Arthropoda	artNOG[6]	036SH@artNOG,0A6WR@biNOG,0STPD@inNOG,0VHKX@meNOG,13Q0R@opiNOG,COG5262@NOG,KOG1756@euNOG	Histone H2A	50345322	GO:0000226(L=-1),GO:0006139(L=-1),GO:0006259(L=-1),GO:0006325(L=-1),GO:0006334(L=-1),GO:0006725(L=-1),GO:0006807(L=-1),GO:0006996(L=-1),GO:0007010(L=-1),GO:0007017(L=-1),GO:0007049(L=-1),GO:0007098(L=-1),GO:0008150(L=-1),GO:0008152(L=-1),GO:0009987(L=-1),GO:0016043(L=-1),GO:0022402(L=-1),GO:0022607(L=-1),GO:0031023(L=-1),GO:0034641(L=-1),GO:0034728(L=-1),GO:0043170(L=-1),GO:0043933(L=-1),GO:00440…	GO:0000785(L=-1),GO:0000786(L=-1),GO:0005575(L=-1),GO:0005622(L=-1),GO:0005623(L=-1),GO:0005634(L=-1),GO:0005694(L=-1),GO:0005737(L=-1),GO:0005811(L=-1),GO:0032991(L=-1),GO:0032993(L=-1),GO:0043226(L=-1),GO:0043227(L=-1),GO:0043228(L=-1),GO:0043229(L=-1),GO:0043231(L=-1),GO:0043232(L=-1),GO:0044422(L=-1),GO:0044424(L=-1),GO:0044427(L=-1),GO:0044444(L=-1),GO:0044446(L=-1),GO:0044464(L=-1),	GO:0003674(L=-1),GO:0003676(L=-1),GO:0003677(L=-1),GO:0005488(L=-1),GO:0005515(L=-1),GO:0046982(L=-1),GO:0046983(L=-1),GO:0097159(L=-1),GO:1901363(L=-1),	PFAM (Histone, CBFD_NFYB_HMF), SMART (H2A)
histoneH2-142	Cbor_chr36--HiC_scaffold_38	372	124	Manual; post-OrthoFinder	XP_027214498.1	histone H2A [Penaeus vannamei]	100	123	1.34e-77	100	sp|Q6PV61|H2A_PENVA	Histone H2A	99.187	123	1.61e-83	7070.TC015874-PA	2.06e-77	230	0	Arthropoda	artNOG[6]	036SH@artNOG,0A6WR@biNOG,0STPD@inNOG,0VHKX@meNOG,13Q0R@opiNOG,COG5262@NOG,KOG1756@euNOG	Histone H2A	50345322	GO:0000226(L=-1),GO:0006139(L=-1),GO:0006259(L=-1),GO:0006325(L=-1),GO:0006334(L=-1),GO:0006725(L=-1),GO:0006807(L=-1),GO:0006996(L=-1),GO:0007010(L=-1),GO:0007017(L=-1),GO:0007049(L=-1),GO:0007098(L=-1),GO:0008150(L=-1),GO:0008152(L=-1),GO:0009987(L=-1),GO:0016043(L=-1),GO:0022402(L=-1),GO:0022607(L=-1),GO:0031023(L=-1),GO:0034641(L=-1),GO:0034728(L=-1),GO:0043170(L=-1),GO:0043933(L=-1),GO:00440…	GO:0000785(L=-1),GO:0000786(L=-1),GO:0005575(L=-1),GO:0005622(L=-1),GO:0005623(L=-1),GO:0005634(L=-1),GO:0005694(L=-1),GO:0005737(L=-1),GO:0005811(L=-1),GO:0032991(L=-1),GO:0032993(L=-1),GO:0043226(L=-1),GO:0043227(L=-1),GO:0043228(L=-1),GO:0043229(L=-1),GO:0043231(L=-1),GO:0043232(L=-1),GO:0044422(L=-1),GO:0044424(L=-1),GO:0044427(L=-1),GO:0044444(L=-1),GO:0044446(L=-1),GO:0044464(L=-1),	GO:0003674(L=-1),GO:0003676(L=-1),GO:0003677(L=-1),GO:0005488(L=-1),GO:0005515(L=-1),GO:0046982(L=-1),GO:0046983(L=-1),GO:0097159(L=-1),GO:1901363(L=-1),	PFAM (Histone, CBFD_NFYB_HMF), SMART (H2A)
histoneH2-144	Cbor_chr36--HiC_scaffold_38	372	124	Manual; post-OrthoFinder	XP_027214498.1	histone H2A [Penaeus vannamei]	100	123	1.34e-77	100	sp|Q6PV61|H2A_PENVA	Histone H2A	99.187	123	1.61e-83	7070.TC015874-PA	2.06e-77	230	0	Arthropoda	artNOG[6]	036SH@artNOG,0A6WR@biNOG,0STPD@inNOG,0VHKX@meNOG,13Q0R@opiNOG,COG5262@NOG,KOG1756@euNOG	Histone H2A	50345322	GO:0000226(L=-1),GO:0006139(L=-1),GO:0006259(L=-1),GO:0006325(L=-1),GO:0006334(L=-1),GO:0006725(L=-1),GO:0006807(L=-1),GO:0006996(L=-1),GO:0007010(L=-1),GO:0007017(L=-1),GO:0007049(L=-1),GO:0007098(L=-1),GO:0008150(L=-1),GO:0008152(L=-1),GO:0009987(L=-1),GO:0016043(L=-1),GO:0022402(L=-1),GO:0022607(L=-1),GO:0031023(L=-1),GO:0034641(L=-1),GO:0034728(L=-1),GO:0043170(L=-1),GO:0043933(L=-1),GO:00440…	GO:0000785(L=-1),GO:0000786(L=-1),GO:0005575(L=-1),GO:0005622(L=-1),GO:0005623(L=-1),GO:0005634(L=-1),GO:0005694(L=-1),GO:0005737(L=-1),GO:0005811(L=-1),GO:0032991(L=-1),GO:0032993(L=-1),GO:0043226(L=-1),GO:0043227(L=-1),GO:0043228(L=-1),GO:0043229(L=-1),GO:0043231(L=-1),GO:0043232(L=-1),GO:0044422(L=-1),GO:0044424(L=-1),GO:0044427(L=-1),GO:0044444(L=-1),GO:0044446(L=-1),GO:0044464(L=-1),	GO:0003674(L=-1),GO:0003676(L=-1),GO:0003677(L=-1),GO:0005488(L=-1),GO:0005515(L=-1),GO:0046982(L=-1),GO:0046983(L=-1),GO:0097159(L=-1),GO:1901363(L=-1),	PFAM (Histone, CBFD_NFYB_HMF), SMART (H2A)
histoneH2-146	Cbor_chr36--HiC_scaffold_38	372	124	Manual; post-OrthoFinder	XP_027214498.1	histone H2A [Penaeus vannamei]	100	123	1.34e-77	100	sp|Q6PV61|H2A_PENVA	Histone H2A	99.187	123	1.61e-83	7070.TC015874-PA	2.06e-77	230	0	Arthropoda	artNOG[6]	036SH@artNOG,0A6WR@biNOG,0STPD@inNOG,0VHKX@meNOG,13Q0R@opiNOG,COG5262@NOG,KOG1756@euNOG	Histone H2A	50345322	GO:0000226(L=-1),GO:0006139(L=-1),GO:0006259(L=-1),GO:0006325(L=-1),GO:0006334(L=-1),GO:0006725(L=-1),GO:0006807(L=-1),GO:0006996(L=-1),GO:0007010(L=-1),GO:0007017(L=-1),GO:0007049(L=-1),GO:0007098(L=-1),GO:0008150(L=-1),GO:0008152(L=-1),GO:0009987(L=-1),GO:0016043(L=-1),GO:0022402(L=-1),GO:0022607(L=-1),GO:0031023(L=-1),GO:0034641(L=-1),GO:0034728(L=-1),GO:0043170(L=-1),GO:0043933(L=-1),GO:00440…	GO:0000785(L=-1),GO:0000786(L=-1),GO:0005575(L=-1),GO:0005622(L=-1),GO:0005623(L=-1),GO:0005634(L=-1),GO:0005694(L=-1),GO:0005737(L=-1),GO:0005811(L=-1),GO:0032991(L=-1),GO:0032993(L=-1),GO:0043226(L=-1),GO:0043227(L=-1),GO:0043228(L=-1),GO:0043229(L=-1),GO:0043231(L=-1),GO:0043232(L=-1),GO:0044422(L=-1),GO:0044424(L=-1),GO:0044427(L=-1),GO:0044444(L=-1),GO:0044446(L=-1),GO:0044464(L=-1),	GO:0003674(L=-1),GO:0003676(L=-1),GO:0003677(L=-1),GO:0005488(L=-1),GO:0005515(L=-1),GO:0046982(L=-1),GO:0046983(L=-1),GO:0097159(L=-1),GO:1901363(L=-1),	PFAM (Histone, CBFD_NFYB_HMF), SMART (H2A)
histoneH2-147	Cbor_chr36--HiC_scaffold_38	372	124	Manual; post-OrthoFinder	XP_027214498.1	histone H2A [Penaeus vannamei]	100	123	1.34e-77	100	sp|Q6PV61|H2A_PENVA	Histone H2A	99.187	123	1.61e-83	7070.TC015874-PA	2.06e-77	230	0	Arthropoda	artNOG[6]	036SH@artNOG,0A6WR@biNOG,0STPD@inNOG,0VHKX@meNOG,13Q0R@opiNOG,COG5262@NOG,KOG1756@euNOG	Histone H2A	50345322	GO:0000226(L=-1),GO:0006139(L=-1),GO:0006259(L=-1),GO:0006325(L=-1),GO:0006334(L=-1),GO:0006725(L=-1),GO:0006807(L=-1),GO:0006996(L=-1),GO:0007010(L=-1),GO:0007017(L=-1),GO:0007049(L=-1),GO:0007098(L=-1),GO:0008150(L=-1),GO:0008152(L=-1),GO:0009987(L=-1),GO:0016043(L=-1),GO:0022402(L=-1),GO:0022607(L=-1),GO:0031023(L=-1),GO:0034641(L=-1),GO:0034728(L=-1),GO:0043170(L=-1),GO:0043933(L=-1),GO:00440…	GO:0000785(L=-1),GO:0000786(L=-1),GO:0005575(L=-1),GO:0005622(L=-1),GO:0005623(L=-1),GO:0005634(L=-1),GO:0005694(L=-1),GO:0005737(L=-1),GO:0005811(L=-1),GO:0032991(L=-1),GO:0032993(L=-1),GO:0043226(L=-1),GO:0043227(L=-1),GO:0043228(L=-1),GO:0043229(L=-1),GO:0043231(L=-1),GO:0043232(L=-1),GO:0044422(L=-1),GO:0044424(L=-1),GO:0044427(L=-1),GO:0044444(L=-1),GO:0044446(L=-1),GO:0044464(L=-1),	GO:0003674(L=-1),GO:0003676(L=-1),GO:0003677(L=-1),GO:0005488(L=-1),GO:0005515(L=-1),GO:0046982(L=-1),GO:0046983(L=-1),GO:0097159(L=-1),GO:1901363(L=-1),	PFAM (Histone, CBFD_NFYB_HMF), SMART (H2A)
Histone H2B
histoneH2-1	Cbor_chr36--HiC_scaffold_38	372	124	Manual; post-OrthoFinder	XP_045105246.1	histone H2B [Portunus trituberculatus]	99.2	123	6.12e-74	100	sp|P83863|H2B_PENVA	Histone H2B (Fragments)	94.068	118	9.91e-75	4533.OB0207G10030.1	3.57e-71	214	0	Eukaryotes	euNOG[57]	11NV5@NOG,KOG1744@euNOG	Core component of nucleosome. Nucleosomes wrap and compact DNA into chromatin, limiting DNA accessibility to the cellular machineries which require DNA as a template. Histones thereby play a central role in transcription regulation, DNA repair, DNA replication and chromosomal stability. DNA accessibility is regulated via a complex set of post-translational modifications of histones, also called h…	503452035322	GO:0006139(L=-1),GO:0006259(L=-1),GO:0006325(L=-1),GO:0006334(L=-1),GO:0006725(L=-1),GO:0006807(L=-1),GO:0006996(L=-1),GO:0008150(L=-1),GO:0008152(L=-1),GO:0009987(L=-1),GO:0016043(L=-1),GO:0022607(L=-1),GO:0034641(L=-1),GO:0034728(L=-1),GO:0043170(L=-1),GO:0043933(L=-1),GO:0044085(L=-1),GO:0044237(L=-1),GO:0044238(L=-1),GO:0044260(L=-1),GO:0046483(L=-1),GO:0051276(L=-1),GO:0065003(L=-1),GO:00650…	GO:0000785(L=-1),GO:0000786(L=-1),GO:0005575(L=-1),GO:0005622(L=-1),GO:0005623(L=-1),GO:0005634(L=-1),GO:0005694(L=-1),GO:0005737(L=-1),GO:0005811(L=-1),GO:0032991(L=-1),GO:0032993(L=-1),GO:0043226(L=-1),GO:0043227(L=-1),GO:0043228(L=-1),GO:0043229(L=-1),GO:0043231(L=-1),GO:0043232(L=-1),GO:0044422(L=-1),GO:0044424(L=-1),GO:0044427(L=-1),GO:0044444(L=-1),GO:0044446(L=-1),GO:0044464(L=-1),	GO:0003674(L=-1),GO:0003676(L=-1),GO:0003677(L=-1),GO:0005488(L=-1),GO:0005515(L=-1),GO:0046982(L=-1),GO:0046983(L=-1),GO:0097159(L=-1),GO:1901363(L=-1),	PFAM (Histone, CBFD_NFYB_HMF), SMART (H2B)
histoneH2-5	Cbor_chr36--HiC_scaffold_38	372	124	Manual; post-OrthoFinder	XP_045105246.1	histone H2B [Portunus trituberculatus]	100	123	1.5e-74	100	sp|P83863|H2B_PENVA	Histone H2B (Fragments)	94.915	118	3.46e-75	4533.OB0207G10030.1	8.76e-72	216	0	Eukaryotes	euNOG[57]	11NV5@NOG,KOG1744@euNOG	Core component of nucleosome. Nucleosomes wrap and compact DNA into chromatin, limiting DNA accessibility to the cellular machineries which require DNA as a template. Histones thereby play a central role in transcription regulation, DNA repair, DNA replication and chromosomal stability. DNA accessibility is regulated via a complex set of post-translational modifications of histones, also called h…	503452035322	GO:0006139(L=-1),GO:0006259(L=-1),GO:0006325(L=-1),GO:0006334(L=-1),GO:0006725(L=-1),GO:0006807(L=-1),GO:0006996(L=-1),GO:0008150(L=-1),GO:0008152(L=-1),GO:0009987(L=-1),GO:0016043(L=-1),GO:0022607(L=-1),GO:0034641(L=-1),GO:0034728(L=-1),GO:0043170(L=-1),GO:0043933(L=-1),GO:0044085(L=-1),GO:0044237(L=-1),GO:0044238(L=-1),GO:0044260(L=-1),GO:0046483(L=-1),GO:0051276(L=-1),GO:0065003(L=-1),GO:00650…	GO:0000785(L=-1),GO:0000786(L=-1),GO:0005575(L=-1),GO:0005622(L=-1),GO:0005623(L=-1),GO:0005634(L=-1),GO:0005694(L=-1),GO:0005737(L=-1),GO:0005811(L=-1),GO:0032991(L=-1),GO:0032993(L=-1),GO:0043226(L=-1),GO:0043227(L=-1),GO:0043228(L=-1),GO:0043229(L=-1),GO:0043231(L=-1),GO:0043232(L=-1),GO:0044422(L=-1),GO:0044424(L=-1),GO:0044427(L=-1),GO:0044444(L=-1),GO:0044446(L=-1),GO:0044464(L=-1),	GO:0003674(L=-1),GO:0003676(L=-1),GO:0003677(L=-1),GO:0005488(L=-1),GO:0005515(L=-1),GO:0046982(L=-1),GO:0046983(L=-1),GO:0097159(L=-1),GO:1901363(L=-1),	PFAM (Histone, CBFD_NFYB_HMF), SMART (H2B)
histoneH2-7	Cbor_chr36--HiC_scaffold_38	372	124	Manual; post-OrthoFinder	XP_045105246.1	histone H2B [Portunus trituberculatus]	100	123	1.5e-74	100	sp|P83863|H2B_PENVA	Histone H2B (Fragments)	94.915	118	3.46e-75	4533.OB0207G10030.1	8.76e-72	216	0	Eukaryotes	euNOG[57]	11NV5@NOG,KOG1744@euNOG	Core component of nucleosome. Nucleosomes wrap and compact DNA into chromatin, limiting DNA accessibility to the cellular machineries which require DNA as a template. Histones thereby play a central role in transcription regulation, DNA repair, DNA replication and chromosomal stability. DNA accessibility is regulated via a complex set of post-translational modifications of histones, also called h…	503452035322	GO:0006139(L=-1),GO:0006259(L=-1),GO:0006325(L=-1),GO:0006334(L=-1),GO:0006725(L=-1),GO:0006807(L=-1),GO:0006996(L=-1),GO:0008150(L=-1),GO:0008152(L=-1),GO:0009987(L=-1),GO:0016043(L=-1),GO:0022607(L=-1),GO:0034641(L=-1),GO:0034728(L=-1),GO:0043170(L=-1),GO:0043933(L=-1),GO:0044085(L=-1),GO:0044237(L=-1),GO:0044238(L=-1),GO:0044260(L=-1),GO:0046483(L=-1),GO:0051276(L=-1),GO:0065003(L=-1),GO:00650…	GO:0000785(L=-1),GO:0000786(L=-1),GO:0005575(L=-1),GO:0005622(L=-1),GO:0005623(L=-1),GO:0005634(L=-1),GO:0005694(L=-1),GO:0005737(L=-1),GO:0005811(L=-1),GO:0032991(L=-1),GO:0032993(L=-1),GO:0043226(L=-1),GO:0043227(L=-1),GO:0043228(L=-1),GO:0043229(L=-1),GO:0043231(L=-1),GO:0043232(L=-1),GO:0044422(L=-1),GO:0044424(L=-1),GO:0044427(L=-1),GO:0044444(L=-1),GO:0044446(L=-1),GO:0044464(L=-1),	GO:0003674(L=-1),GO:0003676(L=-1),GO:0003677(L=-1),GO:0005488(L=-1),GO:0005515(L=-1),GO:0046982(L=-1),GO:0046983(L=-1),GO:0097159(L=-1),GO:1901363(L=-1),	PFAM (Histone, CBFD_NFYB_HMF), SMART (H2B)
histoneH2-9	Cbor_chr36--HiC_scaffold_38	372	124	Manual; post-OrthoFinder	XP_045105246.1	histone H2B [Portunus trituberculatus]	100	123	1.5e-74	100	sp|P83863|H2B_PENVA	Histone H2B (Fragments)	94.915	118	3.46e-75	4533.OB0207G10030.1	8.76e-72	216	0	Eukaryotes	euNOG[57]	11NV5@NOG,KOG1744@euNOG	Core component of nucleosome. Nucleosomes wrap and compact DNA into chromatin, limiting DNA accessibility to the cellular machineries which require DNA as a template. Histones thereby play a central role in transcription regulation, DNA repair, DNA replication and chromosomal stability. DNA accessibility is regulated via a complex set of post-translational modifications of histones, also called h…	503452035322	GO:0006139(L=-1),GO:0006259(L=-1),GO:0006325(L=-1),GO:0006334(L=-1),GO:0006725(L=-1),GO:0006807(L=-1),GO:0006996(L=-1),GO:0008150(L=-1),GO:0008152(L=-1),GO:0009987(L=-1),GO:0016043(L=-1),GO:0022607(L=-1),GO:0034641(L=-1),GO:0034728(L=-1),GO:0043170(L=-1),GO:0043933(L=-1),GO:0044085(L=-1),GO:0044237(L=-1),GO:0044238(L=-1),GO:0044260(L=-1),GO:0046483(L=-1),GO:0051276(L=-1),GO:0065003(L=-1),GO:00650…	GO:0000785(L=-1),GO:0000786(L=-1),GO:0005575(L=-1),GO:0005622(L=-1),GO:0005623(L=-1),GO:0005634(L=-1),GO:0005694(L=-1),GO:0005737(L=-1),GO:0005811(L=-1),GO:0032991(L=-1),GO:0032993(L=-1),GO:0043226(L=-1),GO:0043227(L=-1),GO:0043228(L=-1),GO:0043229(L=-1),GO:0043231(L=-1),GO:0043232(L=-1),GO:0044422(L=-1),GO:0044424(L=-1),GO:0044427(L=-1),GO:0044444(L=-1),GO:0044446(L=-1),GO:0044464(L=-1),	GO:0003674(L=-1),GO:0003676(L=-1),GO:0003677(L=-1),GO:0005488(L=-1),GO:0005515(L=-1),GO:0046982(L=-1),GO:0046983(L=-1),GO:0097159(L=-1),GO:1901363(L=-1),	PFAM (Histone, CBFD_NFYB_HMF), SMART (H2B)
histoneH2-11	Cbor_chr36--HiC_scaffold_38	372	124	Manual; post-OrthoFinder	XP_045105246.1	histone H2B [Portunus trituberculatus]	100	123	1.5e-74	100	sp|P83863|H2B_PENVA	Histone H2B (Fragments)	94.915	118	3.46e-75	4533.OB0207G10030.1	8.76e-72	216	0	Eukaryotes	euNOG[57]	11NV5@NOG,KOG1744@euNOG	Core component of nucleosome. Nucleosomes wrap and compact DNA into chromatin, limiting DNA accessibility to the cellular machineries which require DNA as a template. Histones thereby play a central role in transcription regulation, DNA repair, DNA replication and chromosomal stability. DNA accessibility is regulated via a complex set of post-translational modifications of histones, also called h…	503452035322	GO:0006139(L=-1),GO:0006259(L=-1),GO:0006325(L=-1),GO:0006334(L=-1),GO:0006725(L=-1),GO:0006807(L=-1),GO:0006996(L=-1),GO:0008150(L=-1),GO:0008152(L=-1),GO:0009987(L=-1),GO:0016043(L=-1),GO:0022607(L=-1),GO:0034641(L=-1),GO:0034728(L=-1),GO:0043170(L=-1),GO:0043933(L=-1),GO:0044085(L=-1),GO:0044237(L=-1),GO:0044238(L=-1),GO:0044260(L=-1),GO:0046483(L=-1),GO:0051276(L=-1),GO:0065003(L=-1),GO:00650…	GO:0000785(L=-1),GO:0000786(L=-1),GO:0005575(L=-1),GO:0005622(L=-1),GO:0005623(L=-1),GO:0005634(L=-1),GO:0005694(L=-1),GO:0005737(L=-1),GO:0005811(L=-1),GO:0032991(L=-1),GO:0032993(L=-1),GO:0043226(L=-1),GO:0043227(L=-1),GO:0043228(L=-1),GO:0043229(L=-1),GO:0043231(L=-1),GO:0043232(L=-1),GO:0044422(L=-1),GO:0044424(L=-1),GO:0044427(L=-1),GO:0044444(L=-1),GO:0044446(L=-1),GO:0044464(L=-1),	GO:0003674(L=-1),GO:0003676(L=-1),GO:0003677(L=-1),GO:0005488(L=-1),GO:0005515(L=-1),GO:0046982(L=-1),GO:0046983(L=-1),GO:0097159(L=-1),GO:1901363(L=-1),	PFAM (Histone, CBFD_NFYB_HMF), SMART (H2B)
histoneH2-12	Cbor_chr36--HiC_scaffold_38	372	124	Manual; post-OrthoFinder	XP_045105246.1	histone H2B [Portunus trituberculatus]	100	123	1.5e-74	100	sp|P83863|H2B_PENVA	Histone H2B (Fragments)	94.915	118	3.46e-75	4533.OB0207G10030.1	8.76e-72	216	0	Eukaryotes	euNOG[57]	11NV5@NOG,KOG1744@euNOG	Core component of nucleosome. Nucleosomes wrap and compact DNA into chromatin, limiting DNA accessibility to the cellular machineries which require DNA as a template. Histones thereby play a central role in transcription regulation, DNA repair, DNA replication and chromosomal stability. DNA accessibility is regulated via a complex set of post-translational modifications of histones, also called h…	503452035322	GO:0006139(L=-1),GO:0006259(L=-1),GO:0006325(L=-1),GO:0006334(L=-1),GO:0006725(L=-1),GO:0006807(L=-1),GO:0006996(L=-1),GO:0008150(L=-1),GO:0008152(L=-1),GO:0009987(L=-1),GO:0016043(L=-1),GO:0022607(L=-1),GO:0034641(L=-1),GO:0034728(L=-1),GO:0043170(L=-1),GO:0043933(L=-1),GO:0044085(L=-1),GO:0044237(L=-1),GO:0044238(L=-1),GO:0044260(L=-1),GO:0046483(L=-1),GO:0051276(L=-1),GO:0065003(L=-1),GO:00650…	GO:0000785(L=-1),GO:0000786(L=-1),GO:0005575(L=-1),GO:0005622(L=-1),GO:0005623(L=-1),GO:0005634(L=-1),GO:0005694(L=-1),GO:0005737(L=-1),GO:0005811(L=-1),GO:0032991(L=-1),GO:0032993(L=-1),GO:0043226(L=-1),GO:0043227(L=-1),GO:0043228(L=-1),GO:0043229(L=-1),GO:0043231(L=-1),GO:0043232(L=-1),GO:0044422(L=-1),GO:0044424(L=-1),GO:0044427(L=-1),GO:0044444(L=-1),GO:0044446(L=-1),GO:0044464(L=-1),	GO:0003674(L=-1),GO:0003676(L=-1),GO:0003677(L=-1),GO:0005488(L=-1),GO:0005515(L=-1),GO:0046982(L=-1),GO:0046983(L=-1),GO:0097159(L=-1),GO:1901363(L=-1),	PFAM (Histone, CBFD_NFYB_HMF), SMART (H2B)
histoneH2-14	Cbor_chr36--HiC_scaffold_38	372	124	Manual; post-OrthoFinder	XP_045105246.1	histone H2B [Portunus trituberculatus]	100	123	1.5e-74	100	sp|P83863|H2B_PENVA	Histone H2B (Fragments)	94.915	118	3.46e-75	4533.OB0207G10030.1	8.76e-72	216	0	Eukaryotes	euNOG[57]	11NV5@NOG,KOG1744@euNOG	Core component of nucleosome. Nucleosomes wrap and compact DNA into chromatin, limiting DNA accessibility to the cellular machineries which require DNA as a template. Histones thereby play a central role in transcription regulation, DNA repair, DNA replication and chromosomal stability. DNA accessibility is regulated via a complex set of post-translational modifications of histones, also called h…	503452035322	GO:0006139(L=-1),GO:0006259(L=-1),GO:0006325(L=-1),GO:0006334(L=-1),GO:0006725(L=-1),GO:0006807(L=-1),GO:0006996(L=-1),GO:0008150(L=-1),GO:0008152(L=-1),GO:0009987(L=-1),GO:0016043(L=-1),GO:0022607(L=-1),GO:0034641(L=-1),GO:0034728(L=-1),GO:0043170(L=-1),GO:0043933(L=-1),GO:0044085(L=-1),GO:0044237(L=-1),GO:0044238(L=-1),GO:0044260(L=-1),GO:0046483(L=-1),GO:0051276(L=-1),GO:0065003(L=-1),GO:00650…	GO:0000785(L=-1),GO:0000786(L=-1),GO:0005575(L=-1),GO:0005622(L=-1),GO:0005623(L=-1),GO:0005634(L=-1),GO:0005694(L=-1),GO:0005737(L=-1),GO:0005811(L=-1),GO:0032991(L=-1),GO:0032993(L=-1),GO:0043226(L=-1),GO:0043227(L=-1),GO:0043228(L=-1),GO:0043229(L=-1),GO:0043231(L=-1),GO:0043232(L=-1),GO:0044422(L=-1),GO:0044424(L=-1),GO:0044427(L=-1),GO:0044444(L=-1),GO:0044446(L=-1),GO:0044464(L=-1),	GO:0003674(L=-1),GO:0003676(L=-1),GO:0003677(L=-1),GO:0005488(L=-1),GO:0005515(L=-1),GO:0046982(L=-1),GO:0046983(L=-1),GO:0097159(L=-1),GO:1901363(L=-1),	PFAM (Histone, CBFD_NFYB_HMF), SMART (H2B)
histoneH2-16	Cbor_chr36--HiC_scaffold_38	372	124	Manual; post-OrthoFinder	XP_045105246.1	histone H2B [Portunus trituberculatus]	100	123	1.5e-74	100	sp|P83863|H2B_PENVA	Histone H2B (Fragments)	94.915	118	3.46e-75	4533.OB0207G10030.1	8.76e-72	216	0	Eukaryotes	euNOG[57]	11NV5@NOG,KOG1744@euNOG	Core component of nucleosome. Nucleosomes wrap and compact DNA into chromatin, limiting DNA accessibility to the cellular machineries which require DNA as a template. Histones thereby play a central role in transcription regulation, DNA repair, DNA replication and chromosomal stability. DNA accessibility is regulated via a complex set of post-translational modifications of histones, also called h…	503452035322	GO:0006139(L=-1),GO:0006259(L=-1),GO:0006325(L=-1),GO:0006334(L=-1),GO:0006725(L=-1),GO:0006807(L=-1),GO:0006996(L=-1),GO:0008150(L=-1),GO:0008152(L=-1),GO:0009987(L=-1),GO:0016043(L=-1),GO:0022607(L=-1),GO:0034641(L=-1),GO:0034728(L=-1),GO:0043170(L=-1),GO:0043933(L=-1),GO:0044085(L=-1),GO:0044237(L=-1),GO:0044238(L=-1),GO:0044260(L=-1),GO:0046483(L=-1),GO:0051276(L=-1),GO:0065003(L=-1),GO:00650…	GO:0000785(L=-1),GO:0000786(L=-1),GO:0005575(L=-1),GO:0005622(L=-1),GO:0005623(L=-1),GO:0005634(L=-1),GO:0005694(L=-1),GO:0005737(L=-1),GO:0005811(L=-1),GO:0032991(L=-1),GO:0032993(L=-1),GO:0043226(L=-1),GO:0043227(L=-1),GO:0043228(L=-1),GO:0043229(L=-1),GO:0043231(L=-1),GO:0043232(L=-1),GO:0044422(L=-1),GO:0044424(L=-1),GO:0044427(L=-1),GO:0044444(L=-1),GO:0044446(L=-1),GO:0044464(L=-1),	GO:0003674(L=-1),GO:0003676(L=-1),GO:0003677(L=-1),GO:0005488(L=-1),GO:0005515(L=-1),GO:0046982(L=-1),GO:0046983(L=-1),GO:0097159(L=-1),GO:1901363(L=-1),	PFAM (Histone, CBFD_NFYB_HMF), SMART (H2B)
histoneH2-18	Cbor_chr36--HiC_scaffold_38	372	124	Manual; post-OrthoFinder	XP_045105246.1	histone H2B [Portunus trituberculatus]	100	123	1.5e-74	100	sp|P83863|H2B_PENVA	Histone H2B (Fragments)	94.915	118	3.46e-75	4533.OB0207G10030.1	8.76e-72	216	0	Eukaryotes	euNOG[57]	11NV5@NOG,KOG1744@euNOG	Core component of nucleosome. Nucleosomes wrap and compact DNA into chromatin, limiting DNA accessibility to the cellular machineries which require DNA as a template. Histones thereby play a central role in transcription regulation, DNA repair, DNA replication and chromosomal stability. DNA accessibility is regulated via a complex set of post-translational modifications of histones, also called h…	503452035322	GO:0006139(L=-1),GO:0006259(L=-1),GO:0006325(L=-1),GO:0006334(L=-1),GO:0006725(L=-1),GO:0006807(L=-1),GO:0006996(L=-1),GO:0008150(L=-1),GO:0008152(L=-1),GO:0009987(L=-1),GO:0016043(L=-1),GO:0022607(L=-1),GO:0034641(L=-1),GO:0034728(L=-1),GO:0043170(L=-1),GO:0043933(L=-1),GO:0044085(L=-1),GO:0044237(L=-1),GO:0044238(L=-1),GO:0044260(L=-1),GO:0046483(L=-1),GO:0051276(L=-1),GO:0065003(L=-1),GO:00650…	GO:0000785(L=-1),GO:0000786(L=-1),GO:0005575(L=-1),GO:0005622(L=-1),GO:0005623(L=-1),GO:0005634(L=-1),GO:0005694(L=-1),GO:0005737(L=-1),GO:0005811(L=-1),GO:0032991(L=-1),GO:0032993(L=-1),GO:0043226(L=-1),GO:0043227(L=-1),GO:0043228(L=-1),GO:0043229(L=-1),GO:0043231(L=-1),GO:0043232(L=-1),GO:0044422(L=-1),GO:0044424(L=-1),GO:0044427(L=-1),GO:0044444(L=-1),GO:0044446(L=-1),GO:0044464(L=-1),	GO:0003674(L=-1),GO:0003676(L=-1),GO:0003677(L=-1),GO:0005488(L=-1),GO:0005515(L=-1),GO:0046982(L=-1),GO:0046983(L=-1),GO:0097159(L=-1),GO:1901363(L=-1),	PFAM (Histone, CBFD_NFYB_HMF), SMART (H2B)
histoneH2-20	Cbor_chr36--HiC_scaffold_38	372	124	Manual; post-OrthoFinder	XP_045105246.1	histone H2B [Portunus trituberculatus]	100	123	1.5e-74	100	sp|P83863|H2B_PENVA	Histone H2B (Fragments)	94.915	118	3.46e-75	4533.OB0207G10030.1	8.76e-72	216	0	Eukaryotes	euNOG[57]	11NV5@NOG,KOG1744@euNOG	Core component of nucleosome. Nucleosomes wrap and compact DNA into chromatin, limiting DNA accessibility to the cellular machineries which require DNA as a template. Histones thereby play a central role in transcription regulation, DNA repair, DNA replication and chromosomal stability. DNA accessibility is regulated via a complex set of post-translational modifications of histones, also called h…	503452035322	GO:0006139(L=-1),GO:0006259(L=-1),GO:0006325(L=-1),GO:0006334(L=-1),GO:0006725(L=-1),GO:0006807(L=-1),GO:0006996(L=-1),GO:0008150(L=-1),GO:0008152(L=-1),GO:0009987(L=-1),GO:0016043(L=-1),GO:0022607(L=-1),GO:0034641(L=-1),GO:0034728(L=-1),GO:0043170(L=-1),GO:0043933(L=-1),GO:0044085(L=-1),GO:0044237(L=-1),GO:0044238(L=-1),GO:0044260(L=-1),GO:0046483(L=-1),GO:0051276(L=-1),GO:0065003(L=-1),GO:00650…	GO:0000785(L=-1),GO:0000786(L=-1),GO:0005575(L=-1),GO:0005622(L=-1),GO:0005623(L=-1),GO:0005634(L=-1),GO:0005694(L=-1),GO:0005737(L=-1),GO:0005811(L=-1),GO:0032991(L=-1),GO:0032993(L=-1),GO:0043226(L=-1),GO:0043227(L=-1),GO:0043228(L=-1),GO:0043229(L=-1),GO:0043231(L=-1),GO:0043232(L=-1),GO:0044422(L=-1),GO:0044424(L=-1),GO:0044427(L=-1),GO:0044444(L=-1),GO:0044446(L=-1),GO:0044464(L=-1),	GO:0003674(L=-1),GO:0003676(L=-1),GO:0003677(L=-1),GO:0005488(L=-1),GO:0005515(L=-1),GO:0046982(L=-1),GO:0046983(L=-1),GO:0097159(L=-1),GO:1901363(L=-1),	PFAM (Histone, CBFD_NFYB_HMF), SMART (H2B)
histoneH2-22	Cbor_chr36--HiC_scaffold_38	372	124	Manual; post-OrthoFinder	XP_045105246.1	histone H2B [Portunus trituberculatus]	100	123	1.5e-74	100	sp|P83863|H2B_PENVA	Histone H2B (Fragments)	94.915	118	3.46e-75	4533.OB0207G10030.1	8.76e-72	216	0	Eukaryotes	euNOG[57]	11NV5@NOG,KOG1744@euNOG	Core component of nucleosome. Nucleosomes wrap and compact DNA into chromatin, limiting DNA accessibility to the cellular machineries which require DNA as a template. Histones thereby play a central role in transcription regulation, DNA repair, DNA replication and chromosomal stability. DNA accessibility is regulated via a complex set of post-translational modifications of histones, also called h…	503452035322	GO:0006139(L=-1),GO:0006259(L=-1),GO:0006325(L=-1),GO:0006334(L=-1),GO:0006725(L=-1),GO:0006807(L=-1),GO:0006996(L=-1),GO:0008150(L=-1),GO:0008152(L=-1),GO:0009987(L=-1),GO:0016043(L=-1),GO:0022607(L=-1),GO:0034641(L=-1),GO:0034728(L=-1),GO:0043170(L=-1),GO:0043933(L=-1),GO:0044085(L=-1),GO:0044237(L=-1),GO:0044238(L=-1),GO:0044260(L=-1),GO:0046483(L=-1),GO:0051276(L=-1),GO:0065003(L=-1),GO:00650…	GO:0000785(L=-1),GO:0000786(L=-1),GO:0005575(L=-1),GO:0005622(L=-1),GO:0005623(L=-1),GO:0005634(L=-1),GO:0005694(L=-1),GO:0005737(L=-1),GO:0005811(L=-1),GO:0032991(L=-1),GO:0032993(L=-1),GO:0043226(L=-1),GO:0043227(L=-1),GO:0043228(L=-1),GO:0043229(L=-1),GO:0043231(L=-1),GO:0043232(L=-1),GO:0044422(L=-1),GO:0044424(L=-1),GO:0044427(L=-1),GO:0044444(L=-1),GO:0044446(L=-1),GO:0044464(L=-1),	GO:0003674(L=-1),GO:0003676(L=-1),GO:0003677(L=-1),GO:0005488(L=-1),GO:0005515(L=-1),GO:0046982(L=-1),GO:0046983(L=-1),GO:0097159(L=-1),GO:1901363(L=-1),	PFAM (Histone, CBFD_NFYB_HMF), SMART (H2B)
histoneH2-24	Cbor_chr36--HiC_scaffold_38	372	124	Manual; post-OrthoFinder	XP_045105246.1	histone H2B [Portunus trituberculatus]	100	123	1.5e-74	100	sp|P83863|H2B_PENVA	Histone H2B (Fragments)	94.915	118	3.46e-75	4533.OB0207G10030.1	8.76e-72	216	0	Eukaryotes	euNOG[57]	11NV5@NOG,KOG1744@euNOG	Core component of nucleosome. Nucleosomes wrap and compact DNA into chromatin, limiting DNA accessibility to the cellular machineries which require DNA as a template. Histones thereby play a central role in transcription regulation, DNA repair, DNA replication and chromosomal stability. DNA accessibility is regulated via a complex set of post-translational modifications of histones, also called h…	503452035322	GO:0006139(L=-1),GO:0006259(L=-1),GO:0006325(L=-1),GO:0006334(L=-1),GO:0006725(L=-1),GO:0006807(L=-1),GO:0006996(L=-1),GO:0008150(L=-1),GO:0008152(L=-1),GO:0009987(L=-1),GO:0016043(L=-1),GO:0022607(L=-1),GO:0034641(L=-1),GO:0034728(L=-1),GO:0043170(L=-1),GO:0043933(L=-1),GO:0044085(L=-1),GO:0044237(L=-1),GO:0044238(L=-1),GO:0044260(L=-1),GO:0046483(L=-1),GO:0051276(L=-1),GO:0065003(L=-1),GO:00650…	GO:0000785(L=-1),GO:0000786(L=-1),GO:0005575(L=-1),GO:0005622(L=-1),GO:0005623(L=-1),GO:0005634(L=-1),GO:0005694(L=-1),GO:0005737(L=-1),GO:0005811(L=-1),GO:0032991(L=-1),GO:0032993(L=-1),GO:0043226(L=-1),GO:0043227(L=-1),GO:0043228(L=-1),GO:0043229(L=-1),GO:0043231(L=-1),GO:0043232(L=-1),GO:0044422(L=-1),GO:0044424(L=-1),GO:0044427(L=-1),GO:0044444(L=-1),GO:0044446(L=-1),GO:0044464(L=-1),	GO:0003674(L=-1),GO:0003676(L=-1),GO:0003677(L=-1),GO:0005488(L=-1),GO:0005515(L=-1),GO:0046982(L=-1),GO:0046983(L=-1),GO:0097159(L=-1),GO:1901363(L=-1),	PFAM (Histone, CBFD_NFYB_HMF), SMART (H2B)
histoneH2-26	Cbor_chr36--HiC_scaffold_38	372	124	Manual; post-OrthoFinder	XP_045105246.1	histone H2B [Portunus trituberculatus]	100	123	1.5e-74	100	sp|P83863|H2B_PENVA	Histone H2B (Fragments)	94.915	118	3.46e-75	4533.OB0207G10030.1	8.76e-72	216	0	Eukaryotes	euNOG[57]	11NV5@NOG,KOG1744@euNOG	Core component of nucleosome. Nucleosomes wrap and compact DNA into chromatin, limiting DNA accessibility to the cellular machineries which require DNA as a template. Histones thereby play a central role in transcription regulation, DNA repair, DNA replication and chromosomal stability. DNA accessibility is regulated via a complex set of post-translational modifications of histones, also called h…	503452035322	GO:0006139(L=-1),GO:0006259(L=-1),GO:0006325(L=-1),GO:0006334(L=-1),GO:0006725(L=-1),GO:0006807(L=-1),GO:0006996(L=-1),GO:0008150(L=-1),GO:0008152(L=-1),GO:0009987(L=-1),GO:0016043(L=-1),GO:0022607(L=-1),GO:0034641(L=-1),GO:0034728(L=-1),GO:0043170(L=-1),GO:0043933(L=-1),GO:0044085(L=-1),GO:0044237(L=-1),GO:0044238(L=-1),GO:0044260(L=-1),GO:0046483(L=-1),GO:0051276(L=-1),GO:0065003(L=-1),GO:00650…	GO:0000785(L=-1),GO:0000786(L=-1),GO:0005575(L=-1),GO:0005622(L=-1),GO:0005623(L=-1),GO:0005634(L=-1),GO:0005694(L=-1),GO:0005737(L=-1),GO:0005811(L=-1),GO:0032991(L=-1),GO:0032993(L=-1),GO:0043226(L=-1),GO:0043227(L=-1),GO:0043228(L=-1),GO:0043229(L=-1),GO:0043231(L=-1),GO:0043232(L=-1),GO:0044422(L=-1),GO:0044424(L=-1),GO:0044427(L=-1),GO:0044444(L=-1),GO:0044446(L=-1),GO:0044464(L=-1),	GO:0003674(L=-1),GO:0003676(L=-1),GO:0003677(L=-1),GO:0005488(L=-1),GO:0005515(L=-1),GO:0046982(L=-1),GO:0046983(L=-1),GO:0097159(L=-1),GO:1901363(L=-1),	PFAM (Histone, CBFD_NFYB_HMF), SMART (H2B)
histoneH2-29	Cbor_chr36--HiC_scaffold_38	372	124	Manual; post-OrthoFinder	XP_045105246.1	histone H2B [Portunus trituberculatus]	100	123	1.5e-74	100	sp|P83863|H2B_PENVA	Histone H2B (Fragments)	94.915	118	3.46e-75	4533.OB0207G10030.1	8.76e-72	216	0	Eukaryotes	euNOG[57]	11NV5@NOG,KOG1744@euNOG	Core component of nucleosome. Nucleosomes wrap and compact DNA into chromatin, limiting DNA accessibility to the cellular machineries which require DNA as a template. Histones thereby play a central role in transcription regulation, DNA repair, DNA replication and chromosomal stability. DNA accessibility is regulated via a complex set of post-translational modifications of histones, also called h…	503452035322	GO:0006139(L=-1),GO:0006259(L=-1),GO:0006325(L=-1),GO:0006334(L=-1),GO:0006725(L=-1),GO:0006807(L=-1),GO:0006996(L=-1),GO:0008150(L=-1),GO:0008152(L=-1),GO:0009987(L=-1),GO:0016043(L=-1),GO:0022607(L=-1),GO:0034641(L=-1),GO:0034728(L=-1),GO:0043170(L=-1),GO:0043933(L=-1),GO:0044085(L=-1),GO:0044237(L=-1),GO:0044238(L=-1),GO:0044260(L=-1),GO:0046483(L=-1),GO:0051276(L=-1),GO:0065003(L=-1),GO:00650…	GO:0000785(L=-1),GO:0000786(L=-1),GO:0005575(L=-1),GO:0005622(L=-1),GO:0005623(L=-1),GO:0005634(L=-1),GO:0005694(L=-1),GO:0005737(L=-1),GO:0005811(L=-1),GO:0032991(L=-1),GO:0032993(L=-1),GO:0043226(L=-1),GO:0043227(L=-1),GO:0043228(L=-1),GO:0043229(L=-1),GO:0043231(L=-1),GO:0043232(L=-1),GO:0044422(L=-1),GO:0044424(L=-1),GO:0044427(L=-1),GO:0044444(L=-1),GO:0044446(L=-1),GO:0044464(L=-1),	GO:0003674(L=-1),GO:0003676(L=-1),GO:0003677(L=-1),GO:0005488(L=-1),GO:0005515(L=-1),GO:0046982(L=-1),GO:0046983(L=-1),GO:0097159(L=-1),GO:1901363(L=-1),	PFAM (Histone, CBFD_NFYB_HMF), SMART (H2B)
histoneH2-31	Cbor_chr36--HiC_scaffold_38	372	124	Manual; post-OrthoFinder	XP_045105246.1	histone H2B [Portunus trituberculatus]	100	123	1.5e-74	100	sp|P83863|H2B_PENVA	Histone H2B (Fragments)	94.915	118	3.46e-75	4533.OB0207G10030.1	8.76e-72	216	0	Eukaryotes	euNOG[57]	11NV5@NOG,KOG1744@euNOG	Core component of nucleosome. Nucleosomes wrap and compact DNA into chromatin, limiting DNA accessibility to the cellular machineries which require DNA as a template. Histones thereby play a central role in transcription regulation, DNA repair, DNA replication and chromosomal stability. DNA accessibility is regulated via a complex set of post-translational modifications of histones, also called h…	503452035322	GO:0006139(L=-1),GO:0006259(L=-1),GO:0006325(L=-1),GO:0006334(L=-1),GO:0006725(L=-1),GO:0006807(L=-1),GO:0006996(L=-1),GO:0008150(L=-1),GO:0008152(L=-1),GO:0009987(L=-1),GO:0016043(L=-1),GO:0022607(L=-1),GO:0034641(L=-1),GO:0034728(L=-1),GO:0043170(L=-1),GO:0043933(L=-1),GO:0044085(L=-1),GO:0044237(L=-1),GO:0044238(L=-1),GO:0044260(L=-1),GO:0046483(L=-1),GO:0051276(L=-1),GO:0065003(L=-1),GO:00650…	GO:0000785(L=-1),GO:0000786(L=-1),GO:0005575(L=-1),GO:0005622(L=-1),GO:0005623(L=-1),GO:0005634(L=-1),GO:0005694(L=-1),GO:0005737(L=-1),GO:0005811(L=-1),GO:0032991(L=-1),GO:0032993(L=-1),GO:0043226(L=-1),GO:0043227(L=-1),GO:0043228(L=-1),GO:0043229(L=-1),GO:0043231(L=-1),GO:0043232(L=-1),GO:0044422(L=-1),GO:0044424(L=-1),GO:0044427(L=-1),GO:0044444(L=-1),GO:0044446(L=-1),GO:0044464(L=-1),	GO:0003674(L=-1),GO:0003676(L=-1),GO:0003677(L=-1),GO:0005488(L=-1),GO:0005515(L=-1),GO:0046982(L=-1),GO:0046983(L=-1),GO:0097159(L=-1),GO:1901363(L=-1),	PFAM (Histone, CBFD_NFYB_HMF), SMART (H2B)
histoneH2-33	Cbor_chr36--HiC_scaffold_38	372	124	Manual; post-OrthoFinder	XP_045105246.1	histone H2B [Portunus trituberculatus]	100	123	1.5e-74	100	sp|P83863|H2B_PENVA	Histone H2B (Fragments)	94.915	118	3.46e-75	4533.OB0207G10030.1	8.76e-72	216	0	Eukaryotes	euNOG[57]	11NV5@NOG,KOG1744@euNOG	Core component of nucleosome. Nucleosomes wrap and compact DNA into chromatin, limiting DNA accessibility to the cellular machineries which require DNA as a template. Histones thereby play a central role in transcription regulation, DNA repair, DNA replication and chromosomal stability. DNA accessibility is regulated via a complex set of post-translational modifications of histones, also called h…	503452035322	GO:0006139(L=-1),GO:0006259(L=-1),GO:0006325(L=-1),GO:0006334(L=-1),GO:0006725(L=-1),GO:0006807(L=-1),GO:0006996(L=-1),GO:0008150(L=-1),GO:0008152(L=-1),GO:0009987(L=-1),GO:0016043(L=-1),GO:0022607(L=-1),GO:0034641(L=-1),GO:0034728(L=-1),GO:0043170(L=-1),GO:0043933(L=-1),GO:0044085(L=-1),GO:0044237(L=-1),GO:0044238(L=-1),GO:0044260(L=-1),GO:0046483(L=-1),GO:0051276(L=-1),GO:0065003(L=-1),GO:00650…	GO:0000785(L=-1),GO:0000786(L=-1),GO:0005575(L=-1),GO:0005622(L=-1),GO:0005623(L=-1),GO:0005634(L=-1),GO:0005694(L=-1),GO:0005737(L=-1),GO:0005811(L=-1),GO:0032991(L=-1),GO:0032993(L=-1),GO:0043226(L=-1),GO:0043227(L=-1),GO:0043228(L=-1),GO:0043229(L=-1),GO:0043231(L=-1),GO:0043232(L=-1),GO:0044422(L=-1),GO:0044424(L=-1),GO:0044427(L=-1),GO:0044444(L=-1),GO:0044446(L=-1),GO:0044464(L=-1),	GO:0003674(L=-1),GO:0003676(L=-1),GO:0003677(L=-1),GO:0005488(L=-1),GO:0005515(L=-1),GO:0046982(L=-1),GO:0046983(L=-1),GO:0097159(L=-1),GO:1901363(L=-1),	PFAM (Histone, CBFD_NFYB_HMF), SMART (H2B)
histoneH2-35	Cbor_chr36--HiC_scaffold_38	372	124	Manual; post-OrthoFinder	XP_045105246.1	histone H2B [Portunus trituberculatus]	100	123	1.5e-74	100	sp|P83863|H2B_PENVA	Histone H2B (Fragments)	94.915	118	3.46e-75	4533.OB0207G10030.1	8.76e-72	216	0	Eukaryotes	euNOG[57]	11NV5@NOG,KOG1744@euNOG	Core component of nucleosome. Nucleosomes wrap and compact DNA into chromatin, limiting DNA accessibility to the cellular machineries which require DNA as a template. Histones thereby play a central role in transcription regulation, DNA repair, DNA replication and chromosomal stability. DNA accessibility is regulated via a complex set of post-translational modifications of histones, also called h…	503452035322	GO:0006139(L=-1),GO:0006259(L=-1),GO:0006325(L=-1),GO:0006334(L=-1),GO:0006725(L=-1),GO:0006807(L=-1),GO:0006996(L=-1),GO:0008150(L=-1),GO:0008152(L=-1),GO:0009987(L=-1),GO:0016043(L=-1),GO:0022607(L=-1),GO:0034641(L=-1),GO:0034728(L=-1),GO:0043170(L=-1),GO:0043933(L=-1),GO:0044085(L=-1),GO:0044237(L=-1),GO:0044238(L=-1),GO:0044260(L=-1),GO:0046483(L=-1),GO:0051276(L=-1),GO:0065003(L=-1),GO:00650…	GO:0000785(L=-1),GO:0000786(L=-1),GO:0005575(L=-1),GO:0005622(L=-1),GO:0005623(L=-1),GO:0005634(L=-1),GO:0005694(L=-1),GO:0005737(L=-1),GO:0005811(L=-1),GO:0032991(L=-1),GO:0032993(L=-1),GO:0043226(L=-1),GO:0043227(L=-1),GO:0043228(L=-1),GO:0043229(L=-1),GO:0043231(L=-1),GO:0043232(L=-1),GO:0044422(L=-1),GO:0044424(L=-1),GO:0044427(L=-1),GO:0044444(L=-1),GO:0044446(L=-1),GO:0044464(L=-1),	GO:0003674(L=-1),GO:0003676(L=-1),GO:0003677(L=-1),GO:0005488(L=-1),GO:0005515(L=-1),GO:0046982(L=-1),GO:0046983(L=-1),GO:0097159(L=-1),GO:1901363(L=-1),	PFAM (Histone, CBFD_NFYB_HMF), SMART (H2B)
histoneH2-37	Cbor_chr36--HiC_scaffold_38	372	124	Manual; post-OrthoFinder	XP_045105246.1	histone H2B [Portunus trituberculatus]	100	123	1.5e-74	100	sp|P83863|H2B_PENVA	Histone H2B (Fragments)	94.915	118	3.46e-75	4533.OB0207G10030.1	8.76e-72	216	0	Eukaryotes	euNOG[57]	11NV5@NOG,KOG1744@euNOG	Core component of nucleosome. Nucleosomes wrap and compact DNA into chromatin, limiting DNA accessibility to the cellular machineries which require DNA as a template. Histones thereby play a central role in transcription regulation, DNA repair, DNA replication and chromosomal stability. DNA accessibility is regulated via a complex set of post-translational modifications of histones, also called h…	503452035322	GO:0006139(L=-1),GO:0006259(L=-1),GO:0006325(L=-1),GO:0006334(L=-1),GO:0006725(L=-1),GO:0006807(L=-1),GO:0006996(L=-1),GO:0008150(L=-1),GO:0008152(L=-1),GO:0009987(L=-1),GO:0016043(L=-1),GO:0022607(L=-1),GO:0034641(L=-1),GO:0034728(L=-1),GO:0043170(L=-1),GO:0043933(L=-1),GO:0044085(L=-1),GO:0044237(L=-1),GO:0044238(L=-1),GO:0044260(L=-1),GO:0046483(L=-1),GO:0051276(L=-1),GO:0065003(L=-1),GO:00650…	GO:0000785(L=-1),GO:0000786(L=-1),GO:0005575(L=-1),GO:0005622(L=-1),GO:0005623(L=-1),GO:0005634(L=-1),GO:0005694(L=-1),GO:0005737(L=-1),GO:0005811(L=-1),GO:0032991(L=-1),GO:0032993(L=-1),GO:0043226(L=-1),GO:0043227(L=-1),GO:0043228(L=-1),GO:0043229(L=-1),GO:0043231(L=-1),GO:0043232(L=-1),GO:0044422(L=-1),GO:0044424(L=-1),GO:0044427(L=-1),GO:0044444(L=-1),GO:0044446(L=-1),GO:0044464(L=-1),	GO:0003674(L=-1),GO:0003676(L=-1),GO:0003677(L=-1),GO:0005488(L=-1),GO:0005515(L=-1),GO:0046982(L=-1),GO:0046983(L=-1),GO:0097159(L=-1),GO:1901363(L=-1),	PFAM (Histone, CBFD_NFYB_HMF), SMART (H2B)
histoneH2-39	Cbor_chr36--HiC_scaffold_38	372	124	Manual; post-OrthoFinder	XP_045105246.1	histone H2B [Portunus trituberculatus]	100	123	1.5e-74	100	sp|P83863|H2B_PENVA	Histone H2B (Fragments)	94.915	118	3.46e-75	4533.OB0207G10030.1	8.76e-72	216	0	Eukaryotes	euNOG[57]	11NV5@NOG,KOG1744@euNOG	Core component of nucleosome. Nucleosomes wrap and compact DNA into chromatin, limiting DNA accessibility to the cellular machineries which require DNA as a template. Histones thereby play a central role in transcription regulation, DNA repair, DNA replication and chromosomal stability. DNA accessibility is regulated via a complex set of post-translational modifications of histones, also called h…	503452035322	GO:0006139(L=-1),GO:0006259(L=-1),GO:0006325(L=-1),GO:0006334(L=-1),GO:0006725(L=-1),GO:0006807(L=-1),GO:0006996(L=-1),GO:0008150(L=-1),GO:0008152(L=-1),GO:0009987(L=-1),GO:0016043(L=-1),GO:0022607(L=-1),GO:0034641(L=-1),GO:0034728(L=-1),GO:0043170(L=-1),GO:0043933(L=-1),GO:0044085(L=-1),GO:0044237(L=-1),GO:0044238(L=-1),GO:0044260(L=-1),GO:0046483(L=-1),GO:0051276(L=-1),GO:0065003(L=-1),GO:00650…	GO:0000785(L=-1),GO:0000786(L=-1),GO:0005575(L=-1),GO:0005622(L=-1),GO:0005623(L=-1),GO:0005634(L=-1),GO:0005694(L=-1),GO:0005737(L=-1),GO:0005811(L=-1),GO:0032991(L=-1),GO:0032993(L=-1),GO:0043226(L=-1),GO:0043227(L=-1),GO:0043228(L=-1),GO:0043229(L=-1),GO:0043231(L=-1),GO:0043232(L=-1),GO:0044422(L=-1),GO:0044424(L=-1),GO:0044427(L=-1),GO:0044444(L=-1),GO:0044446(L=-1),GO:0044464(L=-1),	GO:0003674(L=-1),GO:0003676(L=-1),GO:0003677(L=-1),GO:0005488(L=-1),GO:0005515(L=-1),GO:0046982(L=-1),GO:0046983(L=-1),GO:0097159(L=-1),GO:1901363(L=-1),	PFAM (Histone, CBFD_NFYB_HMF), SMART (H2B)
histoneH2-42	Cbor_chr36--HiC_scaffold_38	372	124	Manual; post-OrthoFinder	XP_045105246.1	histone H2B [Portunus trituberculatus]	100	123	1.5e-74	100	sp|P83863|H2B_PENVA	Histone H2B (Fragments)	94.915	118	3.46e-75	4533.OB0207G10030.1	8.76e-72	216	0	Eukaryotes	euNOG[57]	11NV5@NOG,KOG1744@euNOG	Core component of nucleosome. Nucleosomes wrap and compact DNA into chromatin, limiting DNA accessibility to the cellular machineries which require DNA as a template. Histones thereby play a central role in transcription regulation, DNA repair, DNA replication and chromosomal stability. DNA accessibility is regulated via a complex set of post-translational modifications of histones, also called h…	503452035322	GO:0006139(L=-1),GO:0006259(L=-1),GO:0006325(L=-1),GO:0006334(L=-1),GO:0006725(L=-1),GO:0006807(L=-1),GO:0006996(L=-1),GO:0008150(L=-1),GO:0008152(L=-1),GO:0009987(L=-1),GO:0016043(L=-1),GO:0022607(L=-1),GO:0034641(L=-1),GO:0034728(L=-1),GO:0043170(L=-1),GO:0043933(L=-1),GO:0044085(L=-1),GO:0044237(L=-1),GO:0044238(L=-1),GO:0044260(L=-1),GO:0046483(L=-1),GO:0051276(L=-1),GO:0065003(L=-1),GO:00650…	GO:0000785(L=-1),GO:0000786(L=-1),GO:0005575(L=-1),GO:0005622(L=-1),GO:0005623(L=-1),GO:0005634(L=-1),GO:0005694(L=-1),GO:0005737(L=-1),GO:0005811(L=-1),GO:0032991(L=-1),GO:0032993(L=-1),GO:0043226(L=-1),GO:0043227(L=-1),GO:0043228(L=-1),GO:0043229(L=-1),GO:0043231(L=-1),GO:0043232(L=-1),GO:0044422(L=-1),GO:0044424(L=-1),GO:0044427(L=-1),GO:0044444(L=-1),GO:0044446(L=-1),GO:0044464(L=-1),	GO:0003674(L=-1),GO:0003676(L=-1),GO:0003677(L=-1),GO:0005488(L=-1),GO:0005515(L=-1),GO:0046982(L=-1),GO:0046983(L=-1),GO:0097159(L=-1),GO:1901363(L=-1),	PFAM (Histone, CBFD_NFYB_HMF), SMART (H2B)
histoneH2-44	Cbor_chr36--HiC_scaffold_38	372	124	Manual; post-OrthoFinder	XP_045105246.1	histone H2B [Portunus trituberculatus]	100	123	1.5e-74	100	sp|P83863|H2B_PENVA	Histone H2B (Fragments)	94.915	118	3.46e-75	4533.OB0207G10030.1	8.76e-72	216	0	Eukaryotes	euNOG[57]	11NV5@NOG,KOG1744@euNOG	Core component of nucleosome. Nucleosomes wrap and compact DNA into chromatin, limiting DNA accessibility to the cellular machineries which require DNA as a template. Histones thereby play a central role in transcription regulation, DNA repair, DNA replication and chromosomal stability. DNA accessibility is regulated via a complex set of post-translational modifications of histones, also called h…	503452035322	GO:0006139(L=-1),GO:0006259(L=-1),GO:0006325(L=-1),GO:0006334(L=-1),GO:0006725(L=-1),GO:0006807(L=-1),GO:0006996(L=-1),GO:0008150(L=-1),GO:0008152(L=-1),GO:0009987(L=-1),GO:0016043(L=-1),GO:0022607(L=-1),GO:0034641(L=-1),GO:0034728(L=-1),GO:0043170(L=-1),GO:0043933(L=-1),GO:0044085(L=-1),GO:0044237(L=-1),GO:0044238(L=-1),GO:0044260(L=-1),GO:0046483(L=-1),GO:0051276(L=-1),GO:0065003(L=-1),GO:00650…	GO:0000785(L=-1),GO:0000786(L=-1),GO:0005575(L=-1),GO:0005622(L=-1),GO:0005623(L=-1),GO:0005634(L=-1),GO:0005694(L=-1),GO:0005737(L=-1),GO:0005811(L=-1),GO:0032991(L=-1),GO:0032993(L=-1),GO:0043226(L=-1),GO:0043227(L=-1),GO:0043228(L=-1),GO:0043229(L=-1),GO:0043231(L=-1),GO:0043232(L=-1),GO:0044422(L=-1),GO:0044424(L=-1),GO:0044427(L=-1),GO:0044444(L=-1),GO:0044446(L=-1),GO:0044464(L=-1),	GO:0003674(L=-1),GO:0003676(L=-1),GO:0003677(L=-1),GO:0005488(L=-1),GO:0005515(L=-1),GO:0046982(L=-1),GO:0046983(L=-1),GO:0097159(L=-1),GO:1901363(L=-1),	PFAM (Histone, CBFD_NFYB_HMF), SMART (H2B)
histoneH2-46	Cbor_chr36--HiC_scaffold_38	372	124	Manual; post-OrthoFinder	XP_045105246.1	histone H2B [Portunus trituberculatus]	100	123	1.5e-74	100	sp|P83863|H2B_PENVA	Histone H2B (Fragments)	94.915	118	3.46e-75	4533.OB0207G10030.1	8.76e-72	216	0	Eukaryotes	euNOG[57]	11NV5@NOG,KOG1744@euNOG	Core component of nucleosome. Nucleosomes wrap and compact DNA into chromatin, limiting DNA accessibility to the cellular machineries which require DNA as a template. Histones thereby play a central role in transcription regulation, DNA repair, DNA replication and chromosomal stability. DNA accessibility is regulated via a complex set of post-translational modifications of histones, also called h…	503452035322	GO:0006139(L=-1),GO:0006259(L=-1),GO:0006325(L=-1),GO:0006334(L=-1),GO:0006725(L=-1),GO:0006807(L=-1),GO:0006996(L=-1),GO:0008150(L=-1),GO:0008152(L=-1),GO:0009987(L=-1),GO:0016043(L=-1),GO:0022607(L=-1),GO:0034641(L=-1),GO:0034728(L=-1),GO:0043170(L=-1),GO:0043933(L=-1),GO:0044085(L=-1),GO:0044237(L=-1),GO:0044238(L=-1),GO:0044260(L=-1),GO:0046483(L=-1),GO:0051276(L=-1),GO:0065003(L=-1),GO:00650…	GO:0000785(L=-1),GO:0000786(L=-1),GO:0005575(L=-1),GO:0005622(L=-1),GO:0005623(L=-1),GO:0005634(L=-1),GO:0005694(L=-1),GO:0005737(L=-1),GO:0005811(L=-1),GO:0032991(L=-1),GO:0032993(L=-1),GO:0043226(L=-1),GO:0043227(L=-1),GO:0043228(L=-1),GO:0043229(L=-1),GO:0043231(L=-1),GO:0043232(L=-1),GO:0044422(L=-1),GO:0044424(L=-1),GO:0044427(L=-1),GO:0044444(L=-1),GO:0044446(L=-1),GO:0044464(L=-1),	GO:0003674(L=-1),GO:0003676(L=-1),GO:0003677(L=-1),GO:0005488(L=-1),GO:0005515(L=-1),GO:0046982(L=-1),GO:0046983(L=-1),GO:0097159(L=-1),GO:1901363(L=-1),	PFAM (Histone, CBFD_NFYB_HMF), SMART (H2B)
histoneH2-48	Cbor_chr36--HiC_scaffold_38	372	124	Manual; post-OrthoFinder	XP_045105246.1	histone H2B [Portunus trituberculatus]	100	123	1.5e-74	100	sp|P83863|H2B_PENVA	Histone H2B (Fragments)	94.915	118	3.46e-75	4533.OB0207G10030.1	8.76e-72	216	0	Eukaryotes	euNOG[57]	11NV5@NOG,KOG1744@euNOG	Core component of nucleosome. Nucleosomes wrap and compact DNA into chromatin, limiting DNA accessibility to the cellular machineries which require DNA as a template. Histones thereby play a central role in transcription regulation, DNA repair, DNA replication and chromosomal stability. DNA accessibility is regulated via a complex set of post-translational modifications of histones, also called h…	503452035322	GO:0006139(L=-1),GO:0006259(L=-1),GO:0006325(L=-1),GO:0006334(L=-1),GO:0006725(L=-1),GO:0006807(L=-1),GO:0006996(L=-1),GO:0008150(L=-1),GO:0008152(L=-1),GO:0009987(L=-1),GO:0016043(L=-1),GO:0022607(L=-1),GO:0034641(L=-1),GO:0034728(L=-1),GO:0043170(L=-1),GO:0043933(L=-1),GO:0044085(L=-1),GO:0044237(L=-1),GO:0044238(L=-1),GO:0044260(L=-1),GO:0046483(L=-1),GO:0051276(L=-1),GO:0065003(L=-1),GO:00650…	GO:0000785(L=-1),GO:0000786(L=-1),GO:0005575(L=-1),GO:0005622(L=-1),GO:0005623(L=-1),GO:0005634(L=-1),GO:0005694(L=-1),GO:0005737(L=-1),GO:0005811(L=-1),GO:0032991(L=-1),GO:0032993(L=-1),GO:0043226(L=-1),GO:0043227(L=-1),GO:0043228(L=-1),GO:0043229(L=-1),GO:0043231(L=-1),GO:0043232(L=-1),GO:0044422(L=-1),GO:0044424(L=-1),GO:0044427(L=-1),GO:0044444(L=-1),GO:0044446(L=-1),GO:0044464(L=-1),	GO:0003674(L=-1),GO:0003676(L=-1),GO:0003677(L=-1),GO:0005488(L=-1),GO:0005515(L=-1),GO:0046982(L=-1),GO:0046983(L=-1),GO:0097159(L=-1),GO:1901363(L=-1),	PFAM (Histone, CBFD_NFYB_HMF), SMART (H2B)
histoneH2-50	Cbor_chr36--HiC_scaffold_38	372	124	Manual; post-OrthoFinder	XP_045105246.1	histone H2B [Portunus trituberculatus]	100	123	1.5e-74	100	sp|P83863|H2B_PENVA	Histone H2B (Fragments)	94.915	118	3.46e-75	4533.OB0207G10030.1	8.76e-72	216	0	Eukaryotes	euNOG[57]	11NV5@NOG,KOG1744@euNOG	Core component of nucleosome. Nucleosomes wrap and compact DNA into chromatin, limiting DNA accessibility to the cellular machineries which require DNA as a template. Histones thereby play a central role in transcription regulation, DNA repair, DNA replication and chromosomal stability. DNA accessibility is regulated via a complex set of post-translational modifications of histones, also called h…	503452035322	GO:0006139(L=-1),GO:0006259(L=-1),GO:0006325(L=-1),GO:0006334(L=-1),GO:0006725(L=-1),GO:0006807(L=-1),GO:0006996(L=-1),GO:0008150(L=-1),GO:0008152(L=-1),GO:0009987(L=-1),GO:0016043(L=-1),GO:0022607(L=-1),GO:0034641(L=-1),GO:0034728(L=-1),GO:0043170(L=-1),GO:0043933(L=-1),GO:0044085(L=-1),GO:0044237(L=-1),GO:0044238(L=-1),GO:0044260(L=-1),GO:0046483(L=-1),GO:0051276(L=-1),GO:0065003(L=-1),GO:00650…	GO:0000785(L=-1),GO:0000786(L=-1),GO:0005575(L=-1),GO:0005622(L=-1),GO:0005623(L=-1),GO:0005634(L=-1),GO:0005694(L=-1),GO:0005737(L=-1),GO:0005811(L=-1),GO:0032991(L=-1),GO:0032993(L=-1),GO:0043226(L=-1),GO:0043227(L=-1),GO:0043228(L=-1),GO:0043229(L=-1),GO:0043231(L=-1),GO:0043232(L=-1),GO:0044422(L=-1),GO:0044424(L=-1),GO:0044427(L=-1),GO:0044444(L=-1),GO:0044446(L=-1),GO:0044464(L=-1),	GO:0003674(L=-1),GO:0003676(L=-1),GO:0003677(L=-1),GO:0005488(L=-1),GO:0005515(L=-1),GO:0046982(L=-1),GO:0046983(L=-1),GO:0097159(L=-1),GO:1901363(L=-1),	PFAM (Histone, CBFD_NFYB_HMF), SMART (H2B)
histoneH2-52	Cbor_chr36--HiC_scaffold_38	372	124	Manual; post-OrthoFinder	XP_045105246.1	histone H2B [Portunus trituberculatus]	100	123	1.5e-74	100	sp|P83863|H2B_PENVA	Histone H2B (Fragments)	94.915	118	3.46e-75	4533.OB0207G10030.1	8.76e-72	216	0	Eukaryotes	euNOG[57]	11NV5@NOG,KOG1744@euNOG	Core component of nucleosome. Nucleosomes wrap and compact DNA into chromatin, limiting DNA accessibility to the cellular machineries which require DNA as a template. Histones thereby play a central role in transcription regulation, DNA repair, DNA replication and chromosomal stability. DNA accessibility is regulated via a complex set of post-translational modifications of histones, also called h…	503452035322	GO:0006139(L=-1),GO:0006259(L=-1),GO:0006325(L=-1),GO:0006334(L=-1),GO:0006725(L=-1),GO:0006807(L=-1),GO:0006996(L=-1),GO:0008150(L=-1),GO:0008152(L=-1),GO:0009987(L=-1),GO:0016043(L=-1),GO:0022607(L=-1),GO:0034641(L=-1),GO:0034728(L=-1),GO:0043170(L=-1),GO:0043933(L=-1),GO:0044085(L=-1),GO:0044237(L=-1),GO:0044238(L=-1),GO:0044260(L=-1),GO:0046483(L=-1),GO:0051276(L=-1),GO:0065003(L=-1),GO:00650…	GO:0000785(L=-1),GO:0000786(L=-1),GO:0005575(L=-1),GO:0005622(L=-1),GO:0005623(L=-1),GO:0005634(L=-1),GO:0005694(L=-1),GO:0005737(L=-1),GO:0005811(L=-1),GO:0032991(L=-1),GO:0032993(L=-1),GO:0043226(L=-1),GO:0043227(L=-1),GO:0043228(L=-1),GO:0043229(L=-1),GO:0043231(L=-1),GO:0043232(L=-1),GO:0044422(L=-1),GO:0044424(L=-1),GO:0044427(L=-1),GO:0044444(L=-1),GO:0044446(L=-1),GO:0044464(L=-1),	GO:0003674(L=-1),GO:0003676(L=-1),GO:0003677(L=-1),GO:0005488(L=-1),GO:0005515(L=-1),GO:0046982(L=-1),GO:0046983(L=-1),GO:0097159(L=-1),GO:1901363(L=-1),	PFAM (Histone, CBFD_NFYB_HMF), SMART (H2B)
histoneH2-54	Cbor_chr36--HiC_scaffold_38	372	124	Manual; post-OrthoFinder	XP_045105246.1	histone H2B [Portunus trituberculatus]	100	123	1.5e-74	100	sp|P83863|H2B_PENVA	Histone H2B (Fragments)	94.915	118	3.46e-75	4533.OB0207G10030.1	8.76e-72	216	0	Eukaryotes	euNOG[57]	11NV5@NOG,KOG1744@euNOG	Core component of nucleosome. Nucleosomes wrap and compact DNA into chromatin, limiting DNA accessibility to the cellular machineries which require DNA as a template. Histones thereby play a central role in transcription regulation, DNA repair, DNA replication and chromosomal stability. DNA accessibility is regulated via a complex set of post-translational modifications of histones, also called h…	503452035322	GO:0006139(L=-1),GO:0006259(L=-1),GO:0006325(L=-1),GO:0006334(L=-1),GO:0006725(L=-1),GO:0006807(L=-1),GO:0006996(L=-1),GO:0008150(L=-1),GO:0008152(L=-1),GO:0009987(L=-1),GO:0016043(L=-1),GO:0022607(L=-1),GO:0034641(L=-1),GO:0034728(L=-1),GO:0043170(L=-1),GO:0043933(L=-1),GO:0044085(L=-1),GO:0044237(L=-1),GO:0044238(L=-1),GO:0044260(L=-1),GO:0046483(L=-1),GO:0051276(L=-1),GO:0065003(L=-1),GO:00650…	GO:0000785(L=-1),GO:0000786(L=-1),GO:0005575(L=-1),GO:0005622(L=-1),GO:0005623(L=-1),GO:0005634(L=-1),GO:0005694(L=-1),GO:0005737(L=-1),GO:0005811(L=-1),GO:0032991(L=-1),GO:0032993(L=-1),GO:0043226(L=-1),GO:0043227(L=-1),GO:0043228(L=-1),GO:0043229(L=-1),GO:0043231(L=-1),GO:0043232(L=-1),GO:0044422(L=-1),GO:0044424(L=-1),GO:0044427(L=-1),GO:0044444(L=-1),GO:0044446(L=-1),GO:0044464(L=-1),	GO:0003674(L=-1),GO:0003676(L=-1),GO:0003677(L=-1),GO:0005488(L=-1),GO:0005515(L=-1),GO:0046982(L=-1),GO:0046983(L=-1),GO:0097159(L=-1),GO:1901363(L=-1),	PFAM (Histone, CBFD_NFYB_HMF), SMART (H2B)
histoneH2-56	Cbor_chr36--HiC_scaffold_38	372	124	Manual; post-OrthoFinder	XP_045105246.1	histone H2B [Portunus trituberculatus]	100	123	1.5e-74	100	sp|P83863|H2B_PENVA	Histone H2B (Fragments)	94.915	118	3.46e-75	4533.OB0207G10030.1	8.76e-72	216	0	Eukaryotes	euNOG[57]	11NV5@NOG,KOG1744@euNOG	Core component of nucleosome. Nucleosomes wrap and compact DNA into chromatin, limiting DNA accessibility to the cellular machineries which require DNA as a template. Histones thereby play a central role in transcription regulation, DNA repair, DNA replication and chromosomal stability. DNA accessibility is regulated via a complex set of post-translational modifications of histones, also called h…	503452035322	GO:0006139(L=-1),GO:0006259(L=-1),GO:0006325(L=-1),GO:0006334(L=-1),GO:0006725(L=-1),GO:0006807(L=-1),GO:0006996(L=-1),GO:0008150(L=-1),GO:0008152(L=-1),GO:0009987(L=-1),GO:0016043(L=-1),GO:0022607(L=-1),GO:0034641(L=-1),GO:0034728(L=-1),GO:0043170(L=-1),GO:0043933(L=-1),GO:0044085(L=-1),GO:0044237(L=-1),GO:0044238(L=-1),GO:0044260(L=-1),GO:0046483(L=-1),GO:0051276(L=-1),GO:0065003(L=-1),GO:00650…	GO:0000785(L=-1),GO:0000786(L=-1),GO:0005575(L=-1),GO:0005622(L=-1),GO:0005623(L=-1),GO:0005634(L=-1),GO:0005694(L=-1),GO:0005737(L=-1),GO:0005811(L=-1),GO:0032991(L=-1),GO:0032993(L=-1),GO:0043226(L=-1),GO:0043227(L=-1),GO:0043228(L=-1),GO:0043229(L=-1),GO:0043231(L=-1),GO:0043232(L=-1),GO:0044422(L=-1),GO:0044424(L=-1),GO:0044427(L=-1),GO:0044444(L=-1),GO:0044446(L=-1),GO:0044464(L=-1),	GO:0003674(L=-1),GO:0003676(L=-1),GO:0003677(L=-1),GO:0005488(L=-1),GO:0005515(L=-1),GO:0046982(L=-1),GO:0046983(L=-1),GO:0097159(L=-1),GO:1901363(L=-1),	PFAM (Histone, CBFD_NFYB_HMF), SMART (H2B)
histoneH2-58	Cbor_chr36--HiC_scaffold_38	372	124	Manual; post-OrthoFinder	XP_045105246.1	histone H2B [Portunus trituberculatus]	100	123	1.5e-74	100	sp|P83863|H2B_PENVA	Histone H2B (Fragments)	94.915	118	3.46e-75	4533.OB0207G10030.1	8.76e-72	216	0	Eukaryotes	euNOG[57]	11NV5@NOG,KOG1744@euNOG	Core component of nucleosome. Nucleosomes wrap and compact DNA into chromatin, limiting DNA accessibility to the cellular machineries which require DNA as a template. Histones thereby play a central role in transcription regulation, DNA repair, DNA replication and chromosomal stability. DNA accessibility is regulated via a complex set of post-translational modifications of histones, also called h…	503452035322	GO:0006139(L=-1),GO:0006259(L=-1),GO:0006325(L=-1),GO:0006334(L=-1),GO:0006725(L=-1),GO:0006807(L=-1),GO:0006996(L=-1),GO:0008150(L=-1),GO:0008152(L=-1),GO:0009987(L=-1),GO:0016043(L=-1),GO:0022607(L=-1),GO:0034641(L=-1),GO:0034728(L=-1),GO:0043170(L=-1),GO:0043933(L=-1),GO:0044085(L=-1),GO:0044237(L=-1),GO:0044238(L=-1),GO:0044260(L=-1),GO:0046483(L=-1),GO:0051276(L=-1),GO:0065003(L=-1),GO:00650…	GO:0000785(L=-1),GO:0000786(L=-1),GO:0005575(L=-1),GO:0005622(L=-1),GO:0005623(L=-1),GO:0005634(L=-1),GO:0005694(L=-1),GO:0005737(L=-1),GO:0005811(L=-1),GO:0032991(L=-1),GO:0032993(L=-1),GO:0043226(L=-1),GO:0043227(L=-1),GO:0043228(L=-1),GO:0043229(L=-1),GO:0043231(L=-1),GO:0043232(L=-1),GO:0044422(L=-1),GO:0044424(L=-1),GO:0044427(L=-1),GO:0044444(L=-1),GO:0044446(L=-1),GO:0044464(L=-1),	GO:0003674(L=-1),GO:0003676(L=-1),GO:0003677(L=-1),GO:0005488(L=-1),GO:0005515(L=-1),GO:0046982(L=-1),GO:0046983(L=-1),GO:0097159(L=-1),GO:1901363(L=-1),	PFAM (Histone, CBFD_NFYB_HMF), SMART (H2B)
histoneH2-60	Cbor_chr36--HiC_scaffold_38	372	124	Manual; post-OrthoFinder	XP_045105246.1	histone H2B [Portunus trituberculatus]	100	123	1.5e-74	100	sp|P83863|H2B_PENVA	Histone H2B (Fragments)	94.915	118	3.46e-75	4533.OB0207G10030.1	8.76e-72	216	0	Eukaryotes	euNOG[57]	11NV5@NOG,KOG1744@euNOG	Core component of nucleosome. Nucleosomes wrap and compact DNA into chromatin, limiting DNA accessibility to the cellular machineries which require DNA as a template. Histones thereby play a central role in transcription regulation, DNA repair, DNA replication and chromosomal stability. DNA accessibility is regulated via a complex set of post-translational modifications of histones, also called h…	503452035322	GO:0006139(L=-1),GO:0006259(L=-1),GO:0006325(L=-1),GO:0006334(L=-1),GO:0006725(L=-1),GO:0006807(L=-1),GO:0006996(L=-1),GO:0008150(L=-1),GO:0008152(L=-1),GO:0009987(L=-1),GO:0016043(L=-1),GO:0022607(L=-1),GO:0034641(L=-1),GO:0034728(L=-1),GO:0043170(L=-1),GO:0043933(L=-1),GO:0044085(L=-1),GO:0044237(L=-1),GO:0044238(L=-1),GO:0044260(L=-1),GO:0046483(L=-1),GO:0051276(L=-1),GO:0065003(L=-1),GO:00650…	GO:0000785(L=-1),GO:0000786(L=-1),GO:0005575(L=-1),GO:0005622(L=-1),GO:0005623(L=-1),GO:0005634(L=-1),GO:0005694(L=-1),GO:0005737(L=-1),GO:0005811(L=-1),GO:0032991(L=-1),GO:0032993(L=-1),GO:0043226(L=-1),GO:0043227(L=-1),GO:0043228(L=-1),GO:0043229(L=-1),GO:0043231(L=-1),GO:0043232(L=-1),GO:0044422(L=-1),GO:0044424(L=-1),GO:0044427(L=-1),GO:0044444(L=-1),GO:0044446(L=-1),GO:0044464(L=-1),	GO:0003674(L=-1),GO:0003676(L=-1),GO:0003677(L=-1),GO:0005488(L=-1),GO:0005515(L=-1),GO:0046982(L=-1),GO:0046983(L=-1),GO:0097159(L=-1),GO:1901363(L=-1),	PFAM (Histone, CBFD_NFYB_HMF), SMART (H2B)
histoneH2-62	Cbor_chr36--HiC_scaffold_38	372	124	Manual; post-OrthoFinder	XP_045105246.1	histone H2B [Portunus trituberculatus]	100	123	1.5e-74	100	sp|P83863|H2B_PENVA	Histone H2B (Fragments)	94.915	118	3.46e-75	4533.OB0207G10030.1	8.76e-72	216	0	Eukaryotes	euNOG[57]	11NV5@NOG,KOG1744@euNOG	Core component of nucleosome. Nucleosomes wrap and compact DNA into chromatin, limiting DNA accessibility to the cellular machineries which require DNA as a template. Histones thereby play a central role in transcription regulation, DNA repair, DNA replication and chromosomal stability. DNA accessibility is regulated via a complex set of post-translational modifications of histones, also called h…	503452035322	GO:0006139(L=-1),GO:0006259(L=-1),GO:0006325(L=-1),GO:0006334(L=-1),GO:0006725(L=-1),GO:0006807(L=-1),GO:0006996(L=-1),GO:0008150(L=-1),GO:0008152(L=-1),GO:0009987(L=-1),GO:0016043(L=-1),GO:0022607(L=-1),GO:0034641(L=-1),GO:0034728(L=-1),GO:0043170(L=-1),GO:0043933(L=-1),GO:0044085(L=-1),GO:0044237(L=-1),GO:0044238(L=-1),GO:0044260(L=-1),GO:0046483(L=-1),GO:0051276(L=-1),GO:0065003(L=-1),GO:00650…	GO:0000785(L=-1),GO:0000786(L=-1),GO:0005575(L=-1),GO:0005622(L=-1),GO:0005623(L=-1),GO:0005634(L=-1),GO:0005694(L=-1),GO:0005737(L=-1),GO:0005811(L=-1),GO:0032991(L=-1),GO:0032993(L=-1),GO:0043226(L=-1),GO:0043227(L=-1),GO:0043228(L=-1),GO:0043229(L=-1),GO:0043231(L=-1),GO:0043232(L=-1),GO:0044422(L=-1),GO:0044424(L=-1),GO:0044427(L=-1),GO:0044444(L=-1),GO:0044446(L=-1),GO:0044464(L=-1),	GO:0003674(L=-1),GO:0003676(L=-1),GO:0003677(L=-1),GO:0005488(L=-1),GO:0005515(L=-1),GO:0046982(L=-1),GO:0046983(L=-1),GO:0097159(L=-1),GO:1901363(L=-1),	PFAM (Histone, CBFD_NFYB_HMF), SMART (H2B)
histoneH2-63	Cbor_chr36--HiC_scaffold_38	372	124	Manual; post-OrthoFinder	XP_045105246.1	histone H2B [Portunus trituberculatus]	98.3	121	4.14e-72	98.4	sp|P35069|H2B3_TIGCA	Histone H2B.3	91.736	121	8.84e-70	4533.OB0207G10030.1	2.41e-69	209	0	Eukaryotes	euNOG[57]	11NV5@NOG,KOG1744@euNOG	Core component of nucleosome. Nucleosomes wrap and compact DNA into chromatin, limiting DNA accessibility to the cellular machineries which require DNA as a template. Histones thereby play a central role in transcription regulation, DNA repair, DNA replication and chromosomal stability. DNA accessibility is regulated via a complex set of post-translational modifications of histones, also called h…	503452035322	GO:0006139(L=-1),GO:0006259(L=-1),GO:0006325(L=-1),GO:0006334(L=-1),GO:0006725(L=-1),GO:0006807(L=-1),GO:0006996(L=-1),GO:0008150(L=-1),GO:0008152(L=-1),GO:0009987(L=-1),GO:0016043(L=-1),GO:0022607(L=-1),GO:0034641(L=-1),GO:0034728(L=-1),GO:0043170(L=-1),GO:0043933(L=-1),GO:0044085(L=-1),GO:0044237(L=-1),GO:0044238(L=-1),GO:0044260(L=-1),GO:0046483(L=-1),GO:0051276(L=-1),GO:0065003(L=-1),GO:00650…	GO:0000785(L=-1),GO:0000786(L=-1),GO:0005575(L=-1),GO:0005622(L=-1),GO:0005623(L=-1),GO:0005634(L=-1),GO:0005694(L=-1),GO:0005737(L=-1),GO:0005811(L=-1),GO:0032991(L=-1),GO:0032993(L=-1),GO:0043226(L=-1),GO:0043227(L=-1),GO:0043228(L=-1),GO:0043229(L=-1),GO:0043231(L=-1),GO:0043232(L=-1),GO:0044422(L=-1),GO:0044424(L=-1),GO:0044427(L=-1),GO:0044444(L=-1),GO:0044446(L=-1),GO:0044464(L=-1),	GO:0003674(L=-1),GO:0003676(L=-1),GO:0003677(L=-1),GO:0005488(L=-1),GO:0005515(L=-1),GO:0046982(L=-1),GO:0046983(L=-1),GO:0097159(L=-1),GO:1901363(L=-1),	PFAM (Histone, CBFD_NFYB_HMF), SMART (H2B)
histoneH2-67	Cbor_chr36--HiC_scaffold_38	372	124	Manual; post-OrthoFinder	XP_045105246.1	histone H2B [Portunus trituberculatus]	100	123	1.5e-74	100	sp|P83863|H2B_PENVA	Histone H2B (Fragments)	94.915	118	3.46e-75	4533.OB0207G10030.1	8.76e-72	216	0	Eukaryotes	euNOG[57]	11NV5@NOG,KOG1744@euNOG	Core component of nucleosome. Nucleosomes wrap and compact DNA into chromatin, limiting DNA accessibility to the cellular machineries which require DNA as a template. Histones thereby play a central role in transcription regulation, DNA repair, DNA replication and chromosomal stability. DNA accessibility is regulated via a complex set of post-translational modifications of histones, also called h…	503452035322	GO:0006139(L=-1),GO:0006259(L=-1),GO:0006325(L=-1),GO:0006334(L=-1),GO:0006725(L=-1),GO:0006807(L=-1),GO:0006996(L=-1),GO:0008150(L=-1),GO:0008152(L=-1),GO:0009987(L=-1),GO:0016043(L=-1),GO:0022607(L=-1),GO:0034641(L=-1),GO:0034728(L=-1),GO:0043170(L=-1),GO:0043933(L=-1),GO:0044085(L=-1),GO:0044237(L=-1),GO:0044238(L=-1),GO:0044260(L=-1),GO:0046483(L=-1),GO:0051276(L=-1),GO:0065003(L=-1),GO:00650…	GO:0000785(L=-1),GO:0000786(L=-1),GO:0005575(L=-1),GO:0005622(L=-1),GO:0005623(L=-1),GO:0005634(L=-1),GO:0005694(L=-1),GO:0005737(L=-1),GO:0005811(L=-1),GO:0032991(L=-1),GO:0032993(L=-1),GO:0043226(L=-1),GO:0043227(L=-1),GO:0043228(L=-1),GO:0043229(L=-1),GO:0043231(L=-1),GO:0043232(L=-1),GO:0044422(L=-1),GO:0044424(L=-1),GO:0044427(L=-1),GO:0044444(L=-1),GO:0044446(L=-1),GO:0044464(L=-1),	GO:0003674(L=-1),GO:0003676(L=-1),GO:0003677(L=-1),GO:0005488(L=-1),GO:0005515(L=-1),GO:0046982(L=-1),GO:0046983(L=-1),GO:0097159(L=-1),GO:1901363(L=-1),	PFAM (Histone, CBFD_NFYB_HMF), SMART (H2B)
histoneH2-70	Cbor_chr36--HiC_scaffold_38	372	124	Manual; post-OrthoFinder	XP_045105246.1	histone H2B [Portunus trituberculatus]	100	123	1.5e-74	100	sp|P83863|H2B_PENVA	Histone H2B (Fragments)	94.915	118	3.46e-75	4533.OB0207G10030.1	8.76e-72	216	0	Eukaryotes	euNOG[57]	11NV5@NOG,KOG1744@euNOG	Core component of nucleosome. Nucleosomes wrap and compact DNA into chromatin, limiting DNA accessibility to the cellular machineries which require DNA as a template. Histones thereby play a central role in transcription regulation, DNA repair, DNA replication and chromosomal stability. DNA accessibility is regulated via a complex set of post-translational modifications of histones, also called h…	503452035322	GO:0006139(L=-1),GO:0006259(L=-1),GO:0006325(L=-1),GO:0006334(L=-1),GO:0006725(L=-1),GO:0006807(L=-1),GO:0006996(L=-1),GO:0008150(L=-1),GO:0008152(L=-1),GO:0009987(L=-1),GO:0016043(L=-1),GO:0022607(L=-1),GO:0034641(L=-1),GO:0034728(L=-1),GO:0043170(L=-1),GO:0043933(L=-1),GO:0044085(L=-1),GO:0044237(L=-1),GO:0044238(L=-1),GO:0044260(L=-1),GO:0046483(L=-1),GO:0051276(L=-1),GO:0065003(L=-1),GO:00650…	GO:0000785(L=-1),GO:0000786(L=-1),GO:0005575(L=-1),GO:0005622(L=-1),GO:0005623(L=-1),GO:0005634(L=-1),GO:0005694(L=-1),GO:0005737(L=-1),GO:0005811(L=-1),GO:0032991(L=-1),GO:0032993(L=-1),GO:0043226(L=-1),GO:0043227(L=-1),GO:0043228(L=-1),GO:0043229(L=-1),GO:0043231(L=-1),GO:0043232(L=-1),GO:0044422(L=-1),GO:0044424(L=-1),GO:0044427(L=-1),GO:0044444(L=-1),GO:0044446(L=-1),GO:0044464(L=-1),	GO:0003674(L=-1),GO:0003676(L=-1),GO:0003677(L=-1),GO:0005488(L=-1),GO:0005515(L=-1),GO:0046982(L=-1),GO:0046983(L=-1),GO:0097159(L=-1),GO:1901363(L=-1),	PFAM (Histone, CBFD_NFYB_HMF), SMART (H2B)
histoneH2-72	Cbor_chr36--HiC_scaffold_38	372	124	Manual; post-OrthoFinder	XP_045105246.1	histone H2B [Portunus trituberculatus]	100	123	1.5e-74	100	sp|P83863|H2B_PENVA	Histone H2B (Fragments)	94.915	118	3.46e-75	4533.OB0207G10030.1	8.76e-72	216	0	Eukaryotes	euNOG[57]	11NV5@NOG,KOG1744@euNOG	Core component of nucleosome. Nucleosomes wrap and compact DNA into chromatin, limiting DNA accessibility to the cellular machineries which require DNA as a template. Histones thereby play a central role in transcription regulation, DNA repair, DNA replication and chromosomal stability. DNA accessibility is regulated via a complex set of post-translational modifications of histones, also called h…	503452035322	GO:0006139(L=-1),GO:0006259(L=-1),GO:0006325(L=-1),GO:0006334(L=-1),GO:0006725(L=-1),GO:0006807(L=-1),GO:0006996(L=-1),GO:0008150(L=-1),GO:0008152(L=-1),GO:0009987(L=-1),GO:0016043(L=-1),GO:0022607(L=-1),GO:0034641(L=-1),GO:0034728(L=-1),GO:0043170(L=-1),GO:0043933(L=-1),GO:0044085(L=-1),GO:0044237(L=-1),GO:0044238(L=-1),GO:0044260(L=-1),GO:0046483(L=-1),GO:0051276(L=-1),GO:0065003(L=-1),GO:00650…	GO:0000785(L=-1),GO:0000786(L=-1),GO:0005575(L=-1),GO:0005622(L=-1),GO:0005623(L=-1),GO:0005634(L=-1),GO:0005694(L=-1),GO:0005737(L=-1),GO:0005811(L=-1),GO:0032991(L=-1),GO:0032993(L=-1),GO:0043226(L=-1),GO:0043227(L=-1),GO:0043228(L=-1),GO:0043229(L=-1),GO:0043231(L=-1),GO:0043232(L=-1),GO:0044422(L=-1),GO:0044424(L=-1),GO:0044427(L=-1),GO:0044444(L=-1),GO:0044446(L=-1),GO:0044464(L=-1),	GO:0003674(L=-1),GO:0003676(L=-1),GO:0003677(L=-1),GO:0005488(L=-1),GO:0005515(L=-1),GO:0046982(L=-1),GO:0046983(L=-1),GO:0097159(L=-1),GO:1901363(L=-1),	PFAM (Histone, CBFD_NFYB_HMF), SMART (H2B)
histoneH2-75	Cbor_chr36--HiC_scaffold_38	372	124	Manual; post-OrthoFinder	XP_045105246.1	histone H2B [Portunus trituberculatus]	99.2	123	8.7e-74	100	sp|P83863|H2B_PENVA	Histone H2B (Fragments)	94.068	118	3.95e-74	4533.OB0207G10030.1	5.07e-71	214	0	Eukaryotes	euNOG[57]	11NV5@NOG,KOG1744@euNOG	Core component of nucleosome. Nucleosomes wrap and compact DNA into chromatin, limiting DNA accessibility to the cellular machineries which require DNA as a template. Histones thereby play a central role in transcription regulation, DNA repair, DNA replication and chromosomal stability. DNA accessibility is regulated via a complex set of post-translational modifications of histones, also called h…	503452035322	GO:0006139(L=-1),GO:0006259(L=-1),GO:0006325(L=-1),GO:0006334(L=-1),GO:0006725(L=-1),GO:0006807(L=-1),GO:0006996(L=-1),GO:0008150(L=-1),GO:0008152(L=-1),GO:0009987(L=-1),GO:0016043(L=-1),GO:0022607(L=-1),GO:0034641(L=-1),GO:0034728(L=-1),GO:0043170(L=-1),GO:0043933(L=-1),GO:0044085(L=-1),GO:0044237(L=-1),GO:0044238(L=-1),GO:0044260(L=-1),GO:0046483(L=-1),GO:0051276(L=-1),GO:0065003(L=-1),GO:00650…	GO:0000785(L=-1),GO:0000786(L=-1),GO:0005575(L=-1),GO:0005622(L=-1),GO:0005623(L=-1),GO:0005634(L=-1),GO:0005694(L=-1),GO:0005737(L=-1),GO:0005811(L=-1),GO:0032991(L=-1),GO:0032993(L=-1),GO:0043226(L=-1),GO:0043227(L=-1),GO:0043228(L=-1),GO:0043229(L=-1),GO:0043231(L=-1),GO:0043232(L=-1),GO:0044422(L=-1),GO:0044424(L=-1),GO:0044427(L=-1),GO:0044444(L=-1),GO:0044446(L=-1),GO:0044464(L=-1),	GO:0003674(L=-1),GO:0003676(L=-1),GO:0003677(L=-1),GO:0005488(L=-1),GO:0005515(L=-1),GO:0046982(L=-1),GO:0046983(L=-1),GO:0097159(L=-1),GO:1901363(L=-1),	PFAM (Histone, CBFD_NFYB_HMF), SMART (H2B)
histoneH2-78	Cbor_chr36--HiC_scaffold_38	372	124	Manual; post-OrthoFinder	XP_045105246.1	histone H2B [Portunus trituberculatus]	100	123	1.5e-74	100	sp|P83863|H2B_PENVA	Histone H2B (Fragments)	94.915	118	3.46e-75	4533.OB0207G10030.1	8.76e-72	216	0	Eukaryotes	euNOG[57]	11NV5@NOG,KOG1744@euNOG	Core component of nucleosome. Nucleosomes wrap and compact DNA into chromatin, limiting DNA accessibility to the cellular machineries which require DNA as a template. Histones thereby play a central role in transcription regulation, DNA repair, DNA replication and chromosomal stability. DNA accessibility is regulated via a complex set of post-translational modifications of histones, also called h…	503452035322	GO:0006139(L=-1),GO:0006259(L=-1),GO:0006325(L=-1),GO:0006334(L=-1),GO:0006725(L=-1),GO:0006807(L=-1),GO:0006996(L=-1),GO:0008150(L=-1),GO:0008152(L=-1),GO:0009987(L=-1),GO:0016043(L=-1),GO:0022607(L=-1),GO:0034641(L=-1),GO:0034728(L=-1),GO:0043170(L=-1),GO:0043933(L=-1),GO:0044085(L=-1),GO:0044237(L=-1),GO:0044238(L=-1),GO:0044260(L=-1),GO:0046483(L=-1),GO:0051276(L=-1),GO:0065003(L=-1),GO:00650…	GO:0000785(L=-1),GO:0000786(L=-1),GO:0005575(L=-1),GO:0005622(L=-1),GO:0005623(L=-1),GO:0005634(L=-1),GO:0005694(L=-1),GO:0005737(L=-1),GO:0005811(L=-1),GO:0032991(L=-1),GO:0032993(L=-1),GO:0043226(L=-1),GO:0043227(L=-1),GO:0043228(L=-1),GO:0043229(L=-1),GO:0043231(L=-1),GO:0043232(L=-1),GO:0044422(L=-1),GO:0044424(L=-1),GO:0044427(L=-1),GO:0044444(L=-1),GO:0044446(L=-1),GO:0044464(L=-1),	GO:0003674(L=-1),GO:0003676(L=-1),GO:0003677(L=-1),GO:0005488(L=-1),GO:0005515(L=-1),GO:0046982(L=-1),GO:0046983(L=-1),GO:0097159(L=-1),GO:1901363(L=-1),	PFAM (Histone, CBFD_NFYB_HMF), SMART (H2B)
histoneH2-79	Cbor_chr36--HiC_scaffold_38	372	124	Manual; post-OrthoFinder	XP_045105246.1	histone H2B [Portunus trituberculatus]	98.4	123	2.91e-72	100	sp|P35069|H2B3_TIGCA	Histone H2B.3	91.87	123	4.46e-72	4533.OB0207G10030.1	1.7e-69	210	0	Eukaryotes	euNOG[57]	11NV5@NOG,KOG1744@euNOG	Core component of nucleosome. Nucleosomes wrap and compact DNA into chromatin, limiting DNA accessibility to the cellular machineries which require DNA as a template. Histones thereby play a central role in transcription regulation, DNA repair, DNA replication and chromosomal stability. DNA accessibility is regulated via a complex set of post-translational modifications of histones, also called h…	503452035322	GO:0006139(L=-1),GO:0006259(L=-1),GO:0006325(L=-1),GO:0006334(L=-1),GO:0006725(L=-1),GO:0006807(L=-1),GO:0006996(L=-1),GO:0008150(L=-1),GO:0008152(L=-1),GO:0009987(L=-1),GO:0016043(L=-1),GO:0022607(L=-1),GO:0034641(L=-1),GO:0034728(L=-1),GO:0043170(L=-1),GO:0043933(L=-1),GO:0044085(L=-1),GO:0044237(L=-1),GO:0044238(L=-1),GO:0044260(L=-1),GO:0046483(L=-1),GO:0051276(L=-1),GO:0065003(L=-1),GO:00650…	GO:0000785(L=-1),GO:0000786(L=-1),GO:0005575(L=-1),GO:0005622(L=-1),GO:0005623(L=-1),GO:0005634(L=-1),GO:0005694(L=-1),GO:0005737(L=-1),GO:0005811(L=-1),GO:0032991(L=-1),GO:0032993(L=-1),GO:0043226(L=-1),GO:0043227(L=-1),GO:0043228(L=-1),GO:0043229(L=-1),GO:0043231(L=-1),GO:0043232(L=-1),GO:0044422(L=-1),GO:0044424(L=-1),GO:0044427(L=-1),GO:0044444(L=-1),GO:0044446(L=-1),GO:0044464(L=-1),	GO:0003674(L=-1),GO:0003676(L=-1),GO:0003677(L=-1),GO:0005488(L=-1),GO:0005515(L=-1),GO:0046982(L=-1),GO:0046983(L=-1),GO:0097159(L=-1),GO:1901363(L=-1),	PFAM (Histone, CBFD_NFYB_HMF), SMART (H2B)
histoneH2-82	Cbor_chr36--HiC_scaffold_38	372	124	Manual; post-OrthoFinder	XP_045105246.1	histone H2B [Portunus trituberculatus]	100	123	1.5e-74	100	sp|P83863|H2B_PENVA	Histone H2B (Fragments)	94.915	118	3.46e-75	4533.OB0207G10030.1	8.76e-72	216	0	Eukaryotes	euNOG[57]	11NV5@NOG,KOG1744@euNOG	Core component of nucleosome. Nucleosomes wrap and compact DNA into chromatin, limiting DNA accessibility to the cellular machineries which require DNA as a template. Histones thereby play a central role in transcription regulation, DNA repair, DNA replication and chromosomal stability. DNA accessibility is regulated via a complex set of post-translational modifications of histones, also called h…	503452035322	GO:0006139(L=-1),GO:0006259(L=-1),GO:0006325(L=-1),GO:0006334(L=-1),GO:0006725(L=-1),GO:0006807(L=-1),GO:0006996(L=-1),GO:0008150(L=-1),GO:0008152(L=-1),GO:0009987(L=-1),GO:0016043(L=-1),GO:0022607(L=-1),GO:0034641(L=-1),GO:0034728(L=-1),GO:0043170(L=-1),GO:0043933(L=-1),GO:0044085(L=-1),GO:0044237(L=-1),GO:0044238(L=-1),GO:0044260(L=-1),GO:0046483(L=-1),GO:0051276(L=-1),GO:0065003(L=-1),GO:00650…	GO:0000785(L=-1),GO:0000786(L=-1),GO:0005575(L=-1),GO:0005622(L=-1),GO:0005623(L=-1),GO:0005634(L=-1),GO:0005694(L=-1),GO:0005737(L=-1),GO:0005811(L=-1),GO:0032991(L=-1),GO:0032993(L=-1),GO:0043226(L=-1),GO:0043227(L=-1),GO:0043228(L=-1),GO:0043229(L=-1),GO:0043231(L=-1),GO:0043232(L=-1),GO:0044422(L=-1),GO:0044424(L=-1),GO:0044427(L=-1),GO:0044444(L=-1),GO:0044446(L=-1),GO:0044464(L=-1),	GO:0003674(L=-1),GO:0003676(L=-1),GO:0003677(L=-1),GO:0005488(L=-1),GO:0005515(L=-1),GO:0046982(L=-1),GO:0046983(L=-1),GO:0097159(L=-1),GO:1901363(L=-1),	PFAM (Histone, CBFD_NFYB_HMF), SMART (H2B)
histoneH2-84	Cbor_chr36--HiC_scaffold_38	372	124	Manual; post-OrthoFinder	XP_045105246.1	histone H2B [Portunus trituberculatus]	99.2	123	8.7e-74	100	sp|P83863|H2B_PENVA	Histone H2B (Fragments)	94.068	118	4.51e-74	4533.OB0207G10030.1	5.07e-71	214	0	Eukaryotes	euNOG[57]	11NV5@NOG,KOG1744@euNOG	Core component of nucleosome. Nucleosomes wrap and compact DNA into chromatin, limiting DNA accessibility to the cellular machineries which require DNA as a template. Histones thereby play a central role in transcription regulation, DNA repair, DNA replication and chromosomal stability. DNA accessibility is regulated via a complex set of post-translational modifications of histones, also called h…	503452035322	GO:0006139(L=-1),GO:0006259(L=-1),GO:0006325(L=-1),GO:0006334(L=-1),GO:0006725(L=-1),GO:0006807(L=-1),GO:0006996(L=-1),GO:0008150(L=-1),GO:0008152(L=-1),GO:0009987(L=-1),GO:0016043(L=-1),GO:0022607(L=-1),GO:0034641(L=-1),GO:0034728(L=-1),GO:0043170(L=-1),GO:0043933(L=-1),GO:0044085(L=-1),GO:0044237(L=-1),GO:0044238(L=-1),GO:0044260(L=-1),GO:0046483(L=-1),GO:0051276(L=-1),GO:0065003(L=-1),GO:00650…	GO:0000785(L=-1),GO:0000786(L=-1),GO:0005575(L=-1),GO:0005622(L=-1),GO:0005623(L=-1),GO:0005634(L=-1),GO:0005694(L=-1),GO:0005737(L=-1),GO:0005811(L=-1),GO:0032991(L=-1),GO:0032993(L=-1),GO:0043226(L=-1),GO:0043227(L=-1),GO:0043228(L=-1),GO:0043229(L=-1),GO:0043231(L=-1),GO:0043232(L=-1),GO:0044422(L=-1),GO:0044424(L=-1),GO:0044427(L=-1),GO:0044444(L=-1),GO:0044446(L=-1),GO:0044464(L=-1),	GO:0003674(L=-1),GO:0003676(L=-1),GO:0003677(L=-1),GO:0005488(L=-1),GO:0005515(L=-1),GO:0046982(L=-1),GO:0046983(L=-1),GO:0097159(L=-1),GO:1901363(L=-1),	PFAM (Histone, CBFD_NFYB_HMF), SMART (H2B)
histoneH2-86	Cbor_chr36--HiC_scaffold_38	372	124	Manual; post-OrthoFinder	XP_045105246.1	histone H2B [Portunus trituberculatus]	99.2	123	3.54e-73	100	sp|P83863|H2B_PENVA	Histone H2B (Fragments)	94.915	118	2.96e-75	4533.OB0207G10030.1	2.06e-70	212	0	Eukaryotes	euNOG[57]	11NV5@NOG,KOG1744@euNOG	Core component of nucleosome. Nucleosomes wrap and compact DNA into chromatin, limiting DNA accessibility to the cellular machineries which require DNA as a template. Histones thereby play a central role in transcription regulation, DNA repair, DNA replication and chromosomal stability. DNA accessibility is regulated via a complex set of post-translational modifications of histones, also called h…	503452035322	GO:0006139(L=-1),GO:0006259(L=-1),GO:0006325(L=-1),GO:0006334(L=-1),GO:0006725(L=-1),GO:0006807(L=-1),GO:0006996(L=-1),GO:0008150(L=-1),GO:0008152(L=-1),GO:0009987(L=-1),GO:0016043(L=-1),GO:0022607(L=-1),GO:0034641(L=-1),GO:0034728(L=-1),GO:0043170(L=-1),GO:0043933(L=-1),GO:0044085(L=-1),GO:0044237(L=-1),GO:0044238(L=-1),GO:0044260(L=-1),GO:0046483(L=-1),GO:0051276(L=-1),GO:0065003(L=-1),GO:00650…	GO:0000785(L=-1),GO:0000786(L=-1),GO:0005575(L=-1),GO:0005622(L=-1),GO:0005623(L=-1),GO:0005634(L=-1),GO:0005694(L=-1),GO:0005737(L=-1),GO:0005811(L=-1),GO:0032991(L=-1),GO:0032993(L=-1),GO:0043226(L=-1),GO:0043227(L=-1),GO:0043228(L=-1),GO:0043229(L=-1),GO:0043231(L=-1),GO:0043232(L=-1),GO:0044422(L=-1),GO:0044424(L=-1),GO:0044427(L=-1),GO:0044444(L=-1),GO:0044446(L=-1),GO:0044464(L=-1),	GO:0003674(L=-1),GO:0003676(L=-1),GO:0003677(L=-1),GO:0005488(L=-1),GO:0005515(L=-1),GO:0046982(L=-1),GO:0046983(L=-1),GO:0097159(L=-1),GO:1901363(L=-1),	PFAM (Histone, CBFD_NFYB_HMF), SMART (H2B)
histoneH2-87	Cbor_chr36--HiC_scaffold_38	372	124	Manual; post-OrthoFinder	XP_045105246.1	histone H2B [Portunus trituberculatus]	100	123	1.5e-74	100	sp|P83863|H2B_PENVA	Histone H2B (Fragments)	94.915	118	3.46e-75	4533.OB0207G10030.1	8.76e-72	216	0	Eukaryotes	euNOG[57]	11NV5@NOG,KOG1744@euNOG	Core component of nucleosome. Nucleosomes wrap and compact DNA into chromatin, limiting DNA accessibility to the cellular machineries which require DNA as a template. Histones thereby play a central role in transcription regulation, DNA repair, DNA replication and chromosomal stability. DNA accessibility is regulated via a complex set of post-translational modifications of histones, also called h…	503452035322	GO:0006139(L=-1),GO:0006259(L=-1),GO:0006325(L=-1),GO:0006334(L=-1),GO:0006725(L=-1),GO:0006807(L=-1),GO:0006996(L=-1),GO:0008150(L=-1),GO:0008152(L=-1),GO:0009987(L=-1),GO:0016043(L=-1),GO:0022607(L=-1),GO:0034641(L=-1),GO:0034728(L=-1),GO:0043170(L=-1),GO:0043933(L=-1),GO:0044085(L=-1),GO:0044237(L=-1),GO:0044238(L=-1),GO:0044260(L=-1),GO:0046483(L=-1),GO:0051276(L=-1),GO:0065003(L=-1),GO:00650…	GO:0000785(L=-1),GO:0000786(L=-1),GO:0005575(L=-1),GO:0005622(L=-1),GO:0005623(L=-1),GO:0005634(L=-1),GO:0005694(L=-1),GO:0005737(L=-1),GO:0005811(L=-1),GO:0032991(L=-1),GO:0032993(L=-1),GO:0043226(L=-1),GO:0043227(L=-1),GO:0043228(L=-1),GO:0043229(L=-1),GO:0043231(L=-1),GO:0043232(L=-1),GO:0044422(L=-1),GO:0044424(L=-1),GO:0044427(L=-1),GO:0044444(L=-1),GO:0044446(L=-1),GO:0044464(L=-1),	GO:0003674(L=-1),GO:0003676(L=-1),GO:0003677(L=-1),GO:0005488(L=-1),GO:0005515(L=-1),GO:0046982(L=-1),GO:0046983(L=-1),GO:0097159(L=-1),GO:1901363(L=-1),	PFAM (Histone, CBFD_NFYB_HMF), SMART (H2B)
histoneH2-89	Cbor_chr36--HiC_scaffold_38	360	120	Manual; post-OrthoFinder	XP_045105246.1	histone H2B [Portunus trituberculatus]	91.1	123	7.64e-67	100	sp|P35069|H2B3_TIGCA	Histone H2B.3	86.992	123	6.82e-69	4533.OB0207G10030.1	1.55e-64	197	0	Eukaryotes	euNOG[57]	11NV5@NOG,KOG1744@euNOG	Core component of nucleosome. Nucleosomes wrap and compact DNA into chromatin, limiting DNA accessibility to the cellular machineries which require DNA as a template. Histones thereby play a central role in transcription regulation, DNA repair, DNA replication and chromosomal stability. DNA accessibility is regulated via a complex set of post-translational modifications of histones, also called h…	503452035322	GO:0006139(L=-1),GO:0006259(L=-1),GO:0006325(L=-1),GO:0006334(L=-1),GO:0006725(L=-1),GO:0006807(L=-1),GO:0006996(L=-1),GO:0008150(L=-1),GO:0008152(L=-1),GO:0009987(L=-1),GO:0016043(L=-1),GO:0022607(L=-1),GO:0034641(L=-1),GO:0034728(L=-1),GO:0043170(L=-1),GO:0043933(L=-1),GO:0044085(L=-1),GO:0044237(L=-1),GO:0044238(L=-1),GO:0044260(L=-1),GO:0046483(L=-1),GO:0051276(L=-1),GO:0065003(L=-1),GO:00650…	GO:0000785(L=-1),GO:0000786(L=-1),GO:0005575(L=-1),GO:0005622(L=-1),GO:0005623(L=-1),GO:0005634(L=-1),GO:0005694(L=-1),GO:0005737(L=-1),GO:0005811(L=-1),GO:0032991(L=-1),GO:0032993(L=-1),GO:0043226(L=-1),GO:0043227(L=-1),GO:0043228(L=-1),GO:0043229(L=-1),GO:0043231(L=-1),GO:0043232(L=-1),GO:0044422(L=-1),GO:0044424(L=-1),GO:0044427(L=-1),GO:0044444(L=-1),GO:0044446(L=-1),GO:0044464(L=-1),	GO:0003674(L=-1),GO:0003676(L=-1),GO:0003677(L=-1),GO:0005488(L=-1),GO:0005515(L=-1),GO:0046982(L=-1),GO:0046983(L=-1),GO:0097159(L=-1),GO:1901363(L=-1),	PFAM (Histone, CBFD_NFYB_HMF), SMART (H2B)
histoneH2-91	Cbor_chr36--HiC_scaffold_38	369	123	Manual; post-OrthoFinder	XP_045105246.1	histone H2B [Portunus trituberculatus]	99.2	123	8.02e-72	100	sp|P83863|H2B_PENVA	Histone H2B (Fragments)	94.068	118	3.34e-72	4533.OB0207G10030.1	4.67e-69	209	0	Eukaryotes	euNOG[57]	11NV5@NOG,KOG1744@euNOG	Core component of nucleosome. Nucleosomes wrap and compact DNA into chromatin, limiting DNA accessibility to the cellular machineries which require DNA as a template. Histones thereby play a central role in transcription regulation, DNA repair, DNA replication and chromosomal stability. DNA accessibility is regulated via a complex set of post-translational modifications of histones, also called h…	503452035322	GO:0006139(L=-1),GO:0006259(L=-1),GO:0006325(L=-1),GO:0006334(L=-1),GO:0006725(L=-1),GO:0006807(L=-1),GO:0006996(L=-1),GO:0008150(L=-1),GO:0008152(L=-1),GO:0009987(L=-1),GO:0016043(L=-1),GO:0022607(L=-1),GO:0034641(L=-1),GO:0034728(L=-1),GO:0043170(L=-1),GO:0043933(L=-1),GO:0044085(L=-1),GO:0044237(L=-1),GO:0044238(L=-1),GO:0044260(L=-1),GO:0046483(L=-1),GO:0051276(L=-1),GO:0065003(L=-1),GO:00650…	GO:0000785(L=-1),GO:0000786(L=-1),GO:0005575(L=-1),GO:0005622(L=-1),GO:0005623(L=-1),GO:0005634(L=-1),GO:0005694(L=-1),GO:0005737(L=-1),GO:0005811(L=-1),GO:0032991(L=-1),GO:0032993(L=-1),GO:0043226(L=-1),GO:0043227(L=-1),GO:0043228(L=-1),GO:0043229(L=-1),GO:0043231(L=-1),GO:0043232(L=-1),GO:0044422(L=-1),GO:0044424(L=-1),GO:0044427(L=-1),GO:0044444(L=-1),GO:0044446(L=-1),GO:0044464(L=-1),	GO:0003674(L=-1),GO:0003676(L=-1),GO:0003677(L=-1),GO:0005488(L=-1),GO:0005515(L=-1),GO:0046982(L=-1),GO:0046983(L=-1),GO:0097159(L=-1),GO:1901363(L=-1),	PFAM (Histone, CBFD_NFYB_HMF), SMART (H2B)
histoneH2-93	Cbor_chr36--HiC_scaffold_38	291	97	Manual; post-OrthoFinder	XP_045105246.1	histone H2B [Portunus trituberculatus]	97.9	97	9.84e-55	100	sp|P35069|H2B3_TIGCA	Histone H2B.3	89.691	97	1.1e-51	4533.OB0207G10030.1	5.71e-52	164	0	Eukaryotes	euNOG[57]	11NV5@NOG,KOG1744@euNOG	Core component of nucleosome. Nucleosomes wrap and compact DNA into chromatin, limiting DNA accessibility to the cellular machineries which require DNA as a template. Histones thereby play a central role in transcription regulation, DNA repair, DNA replication and chromosomal stability. DNA accessibility is regulated via a complex set of post-translational modifications of histones, also called h…	503452035322	GO:0006139(L=-1),GO:0006259(L=-1),GO:0006325(L=-1),GO:0006334(L=-1),GO:0006725(L=-1),GO:0006807(L=-1),GO:0006996(L=-1),GO:0008150(L=-1),GO:0008152(L=-1),GO:0009987(L=-1),GO:0016043(L=-1),GO:0022607(L=-1),GO:0034641(L=-1),GO:0034728(L=-1),GO:0043170(L=-1),GO:0043933(L=-1),GO:0044085(L=-1),GO:0044237(L=-1),GO:0044238(L=-1),GO:0044260(L=-1),GO:0046483(L=-1),GO:0051276(L=-1),GO:0065003(L=-1),GO:00650…	GO:0000785(L=-1),GO:0000786(L=-1),GO:0005575(L=-1),GO:0005622(L=-1),GO:0005623(L=-1),GO:0005634(L=-1),GO:0005694(L=-1),GO:0005737(L=-1),GO:0005811(L=-1),GO:0032991(L=-1),GO:0032993(L=-1),GO:0043226(L=-1),GO:0043227(L=-1),GO:0043228(L=-1),GO:0043229(L=-1),GO:0043231(L=-1),GO:0043232(L=-1),GO:0044422(L=-1),GO:0044424(L=-1),GO:0044427(L=-1),GO:0044444(L=-1),GO:0044446(L=-1),GO:0044464(L=-1),	GO:0003674(L=-1),GO:0003676(L=-1),GO:0003677(L=-1),GO:0005488(L=-1),GO:0005515(L=-1),GO:0046982(L=-1),GO:0046983(L=-1),GO:0097159(L=-1),GO:1901363(L=-1),	PFAM (Histone, CBFD_NFYB_HMF), SMART (H2B)
histoneH2-95	Cbor_chr36--HiC_scaffold_38	372	124	Manual; post-OrthoFinder	XP_045105246.1	histone H2B [Portunus trituberculatus]	100	123	1.5e-74	100	sp|P83863|H2B_PENVA	Histone H2B (Fragments)	94.915	118	3.46e-75	4533.OB0207G10030.1	8.76e-72	216	0	Eukaryotes	euNOG[57]	11NV5@NOG,KOG1744@euNOG	Core component of nucleosome. Nucleosomes wrap and compact DNA into chromatin, limiting DNA accessibility to the cellular machineries which require DNA as a template. Histones thereby play a central role in transcription regulation, DNA repair, DNA replication and chromosomal stability. DNA accessibility is regulated via a complex set of post-translational modifications of histones, also called h…	503452035322	GO:0006139(L=-1),GO:0006259(L=-1),GO:0006325(L=-1),GO:0006334(L=-1),GO:0006725(L=-1),GO:0006807(L=-1),GO:0006996(L=-1),GO:0008150(L=-1),GO:0008152(L=-1),GO:0009987(L=-1),GO:0016043(L=-1),GO:0022607(L=-1),GO:0034641(L=-1),GO:0034728(L=-1),GO:0043170(L=-1),GO:0043933(L=-1),GO:0044085(L=-1),GO:0044237(L=-1),GO:0044238(L=-1),GO:0044260(L=-1),GO:0046483(L=-1),GO:0051276(L=-1),GO:0065003(L=-1),GO:00650…	GO:0000785(L=-1),GO:0000786(L=-1),GO:0005575(L=-1),GO:0005622(L=-1),GO:0005623(L=-1),GO:0005634(L=-1),GO:0005694(L=-1),GO:0005737(L=-1),GO:0005811(L=-1),GO:0032991(L=-1),GO:0032993(L=-1),GO:0043226(L=-1),GO:0043227(L=-1),GO:0043228(L=-1),GO:0043229(L=-1),GO:0043231(L=-1),GO:0043232(L=-1),GO:0044422(L=-1),GO:0044424(L=-1),GO:0044427(L=-1),GO:0044444(L=-1),GO:0044446(L=-1),GO:0044464(L=-1),	GO:0003674(L=-1),GO:0003676(L=-1),GO:0003677(L=-1),GO:0005488(L=-1),GO:0005515(L=-1),GO:0046982(L=-1),GO:0046983(L=-1),GO:0097159(L=-1),GO:1901363(L=-1),	PFAM (Histone, CBFD_NFYB_HMF), SMART (H2B)
histoneH2-98	Cbor_chr36--HiC_scaffold_38	372	124	Manual; post-OrthoFinder	XP_045105246.1	histone H2B [Portunus trituberculatus]	100	123	1.5e-74	100	sp|P83863|H2B_PENVA	Histone H2B (Fragments)	94.915	118	3.46e-75	4533.OB0207G10030.1	8.76e-72	216	0	Eukaryotes	euNOG[57]	11NV5@NOG,KOG1744@euNOG	Core component of nucleosome. Nucleosomes wrap and compact DNA into chromatin, limiting DNA accessibility to the cellular machineries which require DNA as a template. Histones thereby play a central role in transcription regulation, DNA repair, DNA replication and chromosomal stability. DNA accessibility is regulated via a complex set of post-translational modifications of histones, also called h…	503452035322	GO:0006139(L=-1),GO:0006259(L=-1),GO:0006325(L=-1),GO:0006334(L=-1),GO:0006725(L=-1),GO:0006807(L=-1),GO:0006996(L=-1),GO:0008150(L=-1),GO:0008152(L=-1),GO:0009987(L=-1),GO:0016043(L=-1),GO:0022607(L=-1),GO:0034641(L=-1),GO:0034728(L=-1),GO:0043170(L=-1),GO:0043933(L=-1),GO:0044085(L=-1),GO:0044237(L=-1),GO:0044238(L=-1),GO:0044260(L=-1),GO:0046483(L=-1),GO:0051276(L=-1),GO:0065003(L=-1),GO:00650…	GO:0000785(L=-1),GO:0000786(L=-1),GO:0005575(L=-1),GO:0005622(L=-1),GO:0005623(L=-1),GO:0005634(L=-1),GO:0005694(L=-1),GO:0005737(L=-1),GO:0005811(L=-1),GO:0032991(L=-1),GO:0032993(L=-1),GO:0043226(L=-1),GO:0043227(L=-1),GO:0043228(L=-1),GO:0043229(L=-1),GO:0043231(L=-1),GO:0043232(L=-1),GO:0044422(L=-1),GO:0044424(L=-1),GO:0044427(L=-1),GO:0044444(L=-1),GO:0044446(L=-1),GO:0044464(L=-1),	GO:0003674(L=-1),GO:0003676(L=-1),GO:0003677(L=-1),GO:0005488(L=-1),GO:0005515(L=-1),GO:0046982(L=-1),GO:0046983(L=-1),GO:0097159(L=-1),GO:1901363(L=-1),	PFAM (Histone, CBFD_NFYB_HMF), SMART (H2B)
histoneH2-100	Cbor_chr36--HiC_scaffold_38	372	124	Manual; post-OrthoFinder	XP_045105246.1	histone H2B [Portunus trituberculatus]	100	123	1.5e-74	100	sp|P83863|H2B_PENVA	Histone H2B (Fragments)	94.915	118	3.46e-75	4533.OB0207G10030.1	8.76e-72	216	0	Eukaryotes	euNOG[57]	11NV5@NOG,KOG1744@euNOG	Core component of nucleosome. Nucleosomes wrap and compact DNA into chromatin, limiting DNA accessibility to the cellular machineries which require DNA as a template. Histones thereby play a central role in transcription regulation, DNA repair, DNA replication and chromosomal stability. DNA accessibility is regulated via a complex set of post-translational modifications of histones, also called h…	503452035322	GO:0006139(L=-1),GO:0006259(L=-1),GO:0006325(L=-1),GO:0006334(L=-1),GO:0006725(L=-1),GO:0006807(L=-1),GO:0006996(L=-1),GO:0008150(L=-1),GO:0008152(L=-1),GO:0009987(L=-1),GO:0016043(L=-1),GO:0022607(L=-1),GO:0034641(L=-1),GO:0034728(L=-1),GO:0043170(L=-1),GO:0043933(L=-1),GO:0044085(L=-1),GO:0044237(L=-1),GO:0044238(L=-1),GO:0044260(L=-1),GO:0046483(L=-1),GO:0051276(L=-1),GO:0065003(L=-1),GO:00650…	GO:0000785(L=-1),GO:0000786(L=-1),GO:0005575(L=-1),GO:0005622(L=-1),GO:0005623(L=-1),GO:0005634(L=-1),GO:0005694(L=-1),GO:0005737(L=-1),GO:0005811(L=-1),GO:0032991(L=-1),GO:0032993(L=-1),GO:0043226(L=-1),GO:0043227(L=-1),GO:0043228(L=-1),GO:0043229(L=-1),GO:0043231(L=-1),GO:0043232(L=-1),GO:0044422(L=-1),GO:0044424(L=-1),GO:0044427(L=-1),GO:0044444(L=-1),GO:0044446(L=-1),GO:0044464(L=-1),	GO:0003674(L=-1),GO:0003676(L=-1),GO:0003677(L=-1),GO:0005488(L=-1),GO:0005515(L=-1),GO:0046982(L=-1),GO:0046983(L=-1),GO:0097159(L=-1),GO:1901363(L=-1),	PFAM (Histone, CBFD_NFYB_HMF), SMART (H2B)
histoneH2-102	Cbor_chr36--HiC_scaffold_38	372	124	Manual; post-OrthoFinder	XP_045105246.1	histone H2B [Portunus trituberculatus]	100	123	1.5e-74	100	sp|P83863|H2B_PENVA	Histone H2B (Fragments)	94.915	118	3.46e-75	4533.OB0207G10030.1	8.76e-72	216	0	Eukaryotes	euNOG[57]	11NV5@NOG,KOG1744@euNOG	Core component of nucleosome. Nucleosomes wrap and compact DNA into chromatin, limiting DNA accessibility to the cellular machineries which require DNA as a template. Histones thereby play a central role in transcription regulation, DNA repair, DNA replication and chromosomal stability. DNA accessibility is regulated via a complex set of post-translational modifications of histones, also called h…	503452035322	GO:0006139(L=-1),GO:0006259(L=-1),GO:0006325(L=-1),GO:0006334(L=-1),GO:0006725(L=-1),GO:0006807(L=-1),GO:0006996(L=-1),GO:0008150(L=-1),GO:0008152(L=-1),GO:0009987(L=-1),GO:0016043(L=-1),GO:0022607(L=-1),GO:0034641(L=-1),GO:0034728(L=-1),GO:0043170(L=-1),GO:0043933(L=-1),GO:0044085(L=-1),GO:0044237(L=-1),GO:0044238(L=-1),GO:0044260(L=-1),GO:0046483(L=-1),GO:0051276(L=-1),GO:0065003(L=-1),GO:00650…	GO:0000785(L=-1),GO:0000786(L=-1),GO:0005575(L=-1),GO:0005622(L=-1),GO:0005623(L=-1),GO:0005634(L=-1),GO:0005694(L=-1),GO:0005737(L=-1),GO:0005811(L=-1),GO:0032991(L=-1),GO:0032993(L=-1),GO:0043226(L=-1),GO:0043227(L=-1),GO:0043228(L=-1),GO:0043229(L=-1),GO:0043231(L=-1),GO:0043232(L=-1),GO:0044422(L=-1),GO:0044424(L=-1),GO:0044427(L=-1),GO:0044444(L=-1),GO:0044446(L=-1),GO:0044464(L=-1),	GO:0003674(L=-1),GO:0003676(L=-1),GO:0003677(L=-1),GO:0005488(L=-1),GO:0005515(L=-1),GO:0046982(L=-1),GO:0046983(L=-1),GO:0097159(L=-1),GO:1901363(L=-1),	PFAM (Histone, CBFD_NFYB_HMF), SMART (H2B)
histoneH2-104	Cbor_chr36--HiC_scaffold_38	372	124	Manual; post-OrthoFinder	XP_045105246.1	histone H2B [Portunus trituberculatus]	100	123	1.5e-74	100	sp|P83863|H2B_PENVA	Histone H2B (Fragments)	94.915	118	3.46e-75	4533.OB0207G10030.1	8.76e-72	216	0	Eukaryotes	euNOG[57]	11NV5@NOG,KOG1744@euNOG	Core component of nucleosome. Nucleosomes wrap and compact DNA into chromatin, limiting DNA accessibility to the cellular machineries which require DNA as a template. Histones thereby play a central role in transcription regulation, DNA repair, DNA replication and chromosomal stability. DNA accessibility is regulated via a complex set of post-translational modifications of histones, also called h…	503452035322	GO:0006139(L=-1),GO:0006259(L=-1),GO:0006325(L=-1),GO:0006334(L=-1),GO:0006725(L=-1),GO:0006807(L=-1),GO:0006996(L=-1),GO:0008150(L=-1),GO:0008152(L=-1),GO:0009987(L=-1),GO:0016043(L=-1),GO:0022607(L=-1),GO:0034641(L=-1),GO:0034728(L=-1),GO:0043170(L=-1),GO:0043933(L=-1),GO:0044085(L=-1),GO:0044237(L=-1),GO:0044238(L=-1),GO:0044260(L=-1),GO:0046483(L=-1),GO:0051276(L=-1),GO:0065003(L=-1),GO:00650…	GO:0000785(L=-1),GO:0000786(L=-1),GO:0005575(L=-1),GO:0005622(L=-1),GO:0005623(L=-1),GO:0005634(L=-1),GO:0005694(L=-1),GO:0005737(L=-1),GO:0005811(L=-1),GO:0032991(L=-1),GO:0032993(L=-1),GO:0043226(L=-1),GO:0043227(L=-1),GO:0043228(L=-1),GO:0043229(L=-1),GO:0043231(L=-1),GO:0043232(L=-1),GO:0044422(L=-1),GO:0044424(L=-1),GO:0044427(L=-1),GO:0044444(L=-1),GO:0044446(L=-1),GO:0044464(L=-1),	GO:0003674(L=-1),GO:0003676(L=-1),GO:0003677(L=-1),GO:0005488(L=-1),GO:0005515(L=-1),GO:0046982(L=-1),GO:0046983(L=-1),GO:0097159(L=-1),GO:1901363(L=-1),	PFAM (Histone, CBFD_NFYB_HMF), SMART (H2B)
histoneH2-106	Cbor_chr36--HiC_scaffold_38	372	124	Manual; post-OrthoFinder	XP_045105246.1	histone H2B [Portunus trituberculatus]	100	123	1.5e-74	100	sp|P83863|H2B_PENVA	Histone H2B (Fragments)	94.915	118	3.46e-75	4533.OB0207G10030.1	8.76e-72	216	0	Eukaryotes	euNOG[57]	11NV5@NOG,KOG1744@euNOG	Core component of nucleosome. Nucleosomes wrap and compact DNA into chromatin, limiting DNA accessibility to the cellular machineries which require DNA as a template. Histones thereby play a central role in transcription regulation, DNA repair, DNA replication and chromosomal stability. DNA accessibility is regulated via a complex set of post-translational modifications of histones, also called h…	503452035322	GO:0006139(L=-1),GO:0006259(L=-1),GO:0006325(L=-1),GO:0006334(L=-1),GO:0006725(L=-1),GO:0006807(L=-1),GO:0006996(L=-1),GO:0008150(L=-1),GO:0008152(L=-1),GO:0009987(L=-1),GO:0016043(L=-1),GO:0022607(L=-1),GO:0034641(L=-1),GO:0034728(L=-1),GO:0043170(L=-1),GO:0043933(L=-1),GO:0044085(L=-1),GO:0044237(L=-1),GO:0044238(L=-1),GO:0044260(L=-1),GO:0046483(L=-1),GO:0051276(L=-1),GO:0065003(L=-1),GO:00650…	GO:0000785(L=-1),GO:0000786(L=-1),GO:0005575(L=-1),GO:0005622(L=-1),GO:0005623(L=-1),GO:0005634(L=-1),GO:0005694(L=-1),GO:0005737(L=-1),GO:0005811(L=-1),GO:0032991(L=-1),GO:0032993(L=-1),GO:0043226(L=-1),GO:0043227(L=-1),GO:0043228(L=-1),GO:0043229(L=-1),GO:0043231(L=-1),GO:0043232(L=-1),GO:0044422(L=-1),GO:0044424(L=-1),GO:0044427(L=-1),GO:0044444(L=-1),GO:0044446(L=-1),GO:0044464(L=-1),	GO:0003674(L=-1),GO:0003676(L=-1),GO:0003677(L=-1),GO:0005488(L=-1),GO:0005515(L=-1),GO:0046982(L=-1),GO:0046983(L=-1),GO:0097159(L=-1),GO:1901363(L=-1),	PFAM (Histone, CBFD_NFYB_HMF), SMART (H2B)
histoneH2-110	Cbor_chr36--HiC_scaffold_38	372	124	Manual; post-OrthoFinder	XP_042210400.1	histone H2B [Homarus americanus]	96.7	123	2.91e-72	100	sp|P35069|H2B3_TIGCA	Histone H2B.3	91.057	123	1.04e-69	4533.OB0207G10030.1	4.17e-70	211	0	Eukaryotes	euNOG[57]	11NV5@NOG,KOG1744@euNOG	Core component of nucleosome. Nucleosomes wrap and compact DNA into chromatin, limiting DNA accessibility to the cellular machineries which require DNA as a template. Histones thereby play a central role in transcription regulation, DNA repair, DNA replication and chromosomal stability. DNA accessibility is regulated via a complex set of post-translational modifications of histones, also called h…	503452035322	GO:0006139(L=-1),GO:0006259(L=-1),GO:0006325(L=-1),GO:0006334(L=-1),GO:0006725(L=-1),GO:0006807(L=-1),GO:0006996(L=-1),GO:0008150(L=-1),GO:0008152(L=-1),GO:0009987(L=-1),GO:0016043(L=-1),GO:0022607(L=-1),GO:0034641(L=-1),GO:0034728(L=-1),GO:0043170(L=-1),GO:0043933(L=-1),GO:0044085(L=-1),GO:0044237(L=-1),GO:0044238(L=-1),GO:0044260(L=-1),GO:0046483(L=-1),GO:0051276(L=-1),GO:0065003(L=-1),GO:00650…	GO:0000785(L=-1),GO:0000786(L=-1),GO:0005575(L=-1),GO:0005622(L=-1),GO:0005623(L=-1),GO:0005634(L=-1),GO:0005694(L=-1),GO:0005737(L=-1),GO:0005811(L=-1),GO:0032991(L=-1),GO:0032993(L=-1),GO:0043226(L=-1),GO:0043227(L=-1),GO:0043228(L=-1),GO:0043229(L=-1),GO:0043231(L=-1),GO:0043232(L=-1),GO:0044422(L=-1),GO:0044424(L=-1),GO:0044427(L=-1),GO:0044444(L=-1),GO:0044446(L=-1),GO:0044464(L=-1),	GO:0003674(L=-1),GO:0003676(L=-1),GO:0003677(L=-1),GO:0005488(L=-1),GO:0005515(L=-1),GO:0046982(L=-1),GO:0046983(L=-1),GO:0097159(L=-1),GO:1901363(L=-1),	PFAM (Histone, CBFD_NFYB_HMF), SMART (H2B)
histoneH2-111	Cbor_chr36--HiC_scaffold_38	372	124	Manual; post-OrthoFinder	XP_045105246.1	histone H2B [Portunus trituberculatus]	97.6	123	7.15e-73	100	sp|P35069|H2B3_TIGCA	Histone H2B.3	91.057	123	1.2e-70	4533.OB0207G10030.1	4.17e-70	211	0	Eukaryotes	euNOG[57]	11NV5@NOG,KOG1744@euNOG	Core component of nucleosome. Nucleosomes wrap and compact DNA into chromatin, limiting DNA accessibility to the cellular machineries which require DNA as a template. Histones thereby play a central role in transcription regulation, DNA repair, DNA replication and chromosomal stability. DNA accessibility is regulated via a complex set of post-translational modifications of histones, also called h…	503452035322	GO:0006139(L=-1),GO:0006259(L=-1),GO:0006325(L=-1),GO:0006334(L=-1),GO:0006725(L=-1),GO:0006807(L=-1),GO:0006996(L=-1),GO:0008150(L=-1),GO:0008152(L=-1),GO:0009987(L=-1),GO:0016043(L=-1),GO:0022607(L=-1),GO:0034641(L=-1),GO:0034728(L=-1),GO:0043170(L=-1),GO:0043933(L=-1),GO:0044085(L=-1),GO:0044237(L=-1),GO:0044238(L=-1),GO:0044260(L=-1),GO:0046483(L=-1),GO:0051276(L=-1),GO:0065003(L=-1),GO:00650…	GO:0000785(L=-1),GO:0000786(L=-1),GO:0005575(L=-1),GO:0005622(L=-1),GO:0005623(L=-1),GO:0005634(L=-1),GO:0005694(L=-1),GO:0005737(L=-1),GO:0005811(L=-1),GO:0032991(L=-1),GO:0032993(L=-1),GO:0043226(L=-1),GO:0043227(L=-1),GO:0043228(L=-1),GO:0043229(L=-1),GO:0043231(L=-1),GO:0043232(L=-1),GO:0044422(L=-1),GO:0044424(L=-1),GO:0044427(L=-1),GO:0044444(L=-1),GO:0044446(L=-1),GO:0044464(L=-1),	GO:0003674(L=-1),GO:0003676(L=-1),GO:0003677(L=-1),GO:0005488(L=-1),GO:0005515(L=-1),GO:0046982(L=-1),GO:0046983(L=-1),GO:0097159(L=-1),GO:1901363(L=-1),	PFAM (Histone, CBFD_NFYB_HMF), SMART (H2B)
histoneH2-113	Cbor_chr36--HiC_scaffold_38	372	124	Manual; post-OrthoFinder	XP_045105246.1	histone H2B [Portunus trituberculatus]	99.2	123	3.54e-73	100	sp|P83863|H2B_PENVA	Histone H2B (Fragments)	94.915	118	2.96e-75	4533.OB0207G10030.1	2.06e-70	212	0	Eukaryotes	euNOG[57]	11NV5@NOG,KOG1744@euNOG	Core component of nucleosome. Nucleosomes wrap and compact DNA into chromatin, limiting DNA accessibility to the cellular machineries which require DNA as a template. Histones thereby play a central role in transcription regulation, DNA repair, DNA replication and chromosomal stability. DNA accessibility is regulated via a complex set of post-translational modifications of histones, also called h…	503452035322	GO:0006139(L=-1),GO:0006259(L=-1),GO:0006325(L=-1),GO:0006334(L=-1),GO:0006725(L=-1),GO:0006807(L=-1),GO:0006996(L=-1),GO:0008150(L=-1),GO:0008152(L=-1),GO:0009987(L=-1),GO:0016043(L=-1),GO:0022607(L=-1),GO:0034641(L=-1),GO:0034728(L=-1),GO:0043170(L=-1),GO:0043933(L=-1),GO:0044085(L=-1),GO:0044237(L=-1),GO:0044238(L=-1),GO:0044260(L=-1),GO:0046483(L=-1),GO:0051276(L=-1),GO:0065003(L=-1),GO:00650…	GO:0000785(L=-1),GO:0000786(L=-1),GO:0005575(L=-1),GO:0005622(L=-1),GO:0005623(L=-1),GO:0005634(L=-1),GO:0005694(L=-1),GO:0005737(L=-1),GO:0005811(L=-1),GO:0032991(L=-1),GO:0032993(L=-1),GO:0043226(L=-1),GO:0043227(L=-1),GO:0043228(L=-1),GO:0043229(L=-1),GO:0043231(L=-1),GO:0043232(L=-1),GO:0044422(L=-1),GO:0044424(L=-1),GO:0044427(L=-1),GO:0044444(L=-1),GO:0044446(L=-1),GO:0044464(L=-1),	GO:0003674(L=-1),GO:0003676(L=-1),GO:0003677(L=-1),GO:0005488(L=-1),GO:0005515(L=-1),GO:0046982(L=-1),GO:0046983(L=-1),GO:0097159(L=-1),GO:1901363(L=-1),	PFAM (Histone, CBFD_NFYB_HMF), SMART (H2B)
histoneH2-115	Cbor_chr36--HiC_scaffold_38	372	124	Manual; post-OrthoFinder	XP_045105246.1	histone H2B [Portunus trituberculatus]	99.2	123	3.54e-73	100	sp|P83863|H2B_PENVA	Histone H2B (Fragments)	94.915	118	2.96e-75	4533.OB0207G10030.1	2.06e-70	212	0	Eukaryotes	euNOG[57]	11NV5@NOG,KOG1744@euNOG	Core component of nucleosome. Nucleosomes wrap and compact DNA into chromatin, limiting DNA accessibility to the cellular machineries which require DNA as a template. Histones thereby play a central role in transcription regulation, DNA repair, DNA replication and chromosomal stability. DNA accessibility is regulated via a complex set of post-translational modifications of histones, also called h…	503452035322	GO:0006139(L=-1),GO:0006259(L=-1),GO:0006325(L=-1),GO:0006334(L=-1),GO:0006725(L=-1),GO:0006807(L=-1),GO:0006996(L=-1),GO:0008150(L=-1),GO:0008152(L=-1),GO:0009987(L=-1),GO:0016043(L=-1),GO:0022607(L=-1),GO:0034641(L=-1),GO:0034728(L=-1),GO:0043170(L=-1),GO:0043933(L=-1),GO:0044085(L=-1),GO:0044237(L=-1),GO:0044238(L=-1),GO:0044260(L=-1),GO:0046483(L=-1),GO:0051276(L=-1),GO:0065003(L=-1),GO:00650…	GO:0000785(L=-1),GO:0000786(L=-1),GO:0005575(L=-1),GO:0005622(L=-1),GO:0005623(L=-1),GO:0005634(L=-1),GO:0005694(L=-1),GO:0005737(L=-1),GO:0005811(L=-1),GO:0032991(L=-1),GO:0032993(L=-1),GO:0043226(L=-1),GO:0043227(L=-1),GO:0043228(L=-1),GO:0043229(L=-1),GO:0043231(L=-1),GO:0043232(L=-1),GO:0044422(L=-1),GO:0044424(L=-1),GO:0044427(L=-1),GO:0044444(L=-1),GO:0044446(L=-1),GO:0044464(L=-1),	GO:0003674(L=-1),GO:0003676(L=-1),GO:0003677(L=-1),GO:0005488(L=-1),GO:0005515(L=-1),GO:0046982(L=-1),GO:0046983(L=-1),GO:0097159(L=-1),GO:1901363(L=-1),	PFAM (Histone, CBFD_NFYB_HMF), SMART (H2B)
histoneH2-117	Cbor_chr36--HiC_scaffold_38	372	124	Manual; post-OrthoFinder	XP_045105246.1	histone H2B [Portunus trituberculatus]	100	123	1.5e-74	100	sp|P83863|H2B_PENVA	Histone H2B (Fragments)	94.915	118	3.46e-75	4533.OB0207G10030.1	8.76e-72	216	0	Eukaryotes	euNOG[57]	11NV5@NOG,KOG1744@euNOG	Core component of nucleosome. Nucleosomes wrap and compact DNA into chromatin, limiting DNA accessibility to the cellular machineries which require DNA as a template. Histones thereby play a central role in transcription regulation, DNA repair, DNA replication and chromosomal stability. DNA accessibility is regulated via a complex set of post-translational modifications of histones, also called h…	503452035322	GO:0006139(L=-1),GO:0006259(L=-1),GO:0006325(L=-1),GO:0006334(L=-1),GO:0006725(L=-1),GO:0006807(L=-1),GO:0006996(L=-1),GO:0008150(L=-1),GO:0008152(L=-1),GO:0009987(L=-1),GO:0016043(L=-1),GO:0022607(L=-1),GO:0034641(L=-1),GO:0034728(L=-1),GO:0043170(L=-1),GO:0043933(L=-1),GO:0044085(L=-1),GO:0044237(L=-1),GO:0044238(L=-1),GO:0044260(L=-1),GO:0046483(L=-1),GO:0051276(L=-1),GO:0065003(L=-1),GO:00650…	GO:0000785(L=-1),GO:0000786(L=-1),GO:0005575(L=-1),GO:0005622(L=-1),GO:0005623(L=-1),GO:0005634(L=-1),GO:0005694(L=-1),GO:0005737(L=-1),GO:0005811(L=-1),GO:0032991(L=-1),GO:0032993(L=-1),GO:0043226(L=-1),GO:0043227(L=-1),GO:0043228(L=-1),GO:0043229(L=-1),GO:0043231(L=-1),GO:0043232(L=-1),GO:0044422(L=-1),GO:0044424(L=-1),GO:0044427(L=-1),GO:0044444(L=-1),GO:0044446(L=-1),GO:0044464(L=-1),	GO:0003674(L=-1),GO:0003676(L=-1),GO:0003677(L=-1),GO:0005488(L=-1),GO:0005515(L=-1),GO:0046982(L=-1),GO:0046983(L=-1),GO:0097159(L=-1),GO:1901363(L=-1),	PFAM (Histone, CBFD_NFYB_HMF), SMART (H2B)
histoneH2-119	Cbor_chr36--HiC_scaffold_38	372	124	Manual; post-OrthoFinder	XP_045105246.1	histone H2B [Portunus trituberculatus]	100	123	1.5e-74	100	sp|P83863|H2B_PENVA	Histone H2B (Fragments)	94.915	118	3.46e-75	4533.OB0207G10030.1	8.76e-72	216	0	Eukaryotes	euNOG[57]	11NV5@NOG,KOG1744@euNOG	Core component of nucleosome. Nucleosomes wrap and compact DNA into chromatin, limiting DNA accessibility to the cellular machineries which require DNA as a template. Histones thereby play a central role in transcription regulation, DNA repair, DNA replication and chromosomal stability. DNA accessibility is regulated via a complex set of post-translational modifications of histones, also called h…	503452035322	GO:0006139(L=-1),GO:0006259(L=-1),GO:0006325(L=-1),GO:0006334(L=-1),GO:0006725(L=-1),GO:0006807(L=-1),GO:0006996(L=-1),GO:0008150(L=-1),GO:0008152(L=-1),GO:0009987(L=-1),GO:0016043(L=-1),GO:0022607(L=-1),GO:0034641(L=-1),GO:0034728(L=-1),GO:0043170(L=-1),GO:0043933(L=-1),GO:0044085(L=-1),GO:0044237(L=-1),GO:0044238(L=-1),GO:0044260(L=-1),GO:0046483(L=-1),GO:0051276(L=-1),GO:0065003(L=-1),GO:00650…	GO:0000785(L=-1),GO:0000786(L=-1),GO:0005575(L=-1),GO:0005622(L=-1),GO:0005623(L=-1),GO:0005634(L=-1),GO:0005694(L=-1),GO:0005737(L=-1),GO:0005811(L=-1),GO:0032991(L=-1),GO:0032993(L=-1),GO:0043226(L=-1),GO:0043227(L=-1),GO:0043228(L=-1),GO:0043229(L=-1),GO:0043231(L=-1),GO:0043232(L=-1),GO:0044422(L=-1),GO:0044424(L=-1),GO:0044427(L=-1),GO:0044444(L=-1),GO:0044446(L=-1),GO:0044464(L=-1),	GO:0003674(L=-1),GO:0003676(L=-1),GO:0003677(L=-1),GO:0005488(L=-1),GO:0005515(L=-1),GO:0046982(L=-1),GO:0046983(L=-1),GO:0097159(L=-1),GO:1901363(L=-1),	PFAM (Histone, CBFD_NFYB_HMF), SMART (H2B)
histoneH2-121	Cbor_chr36--HiC_scaffold_38	372	124	Manual; post-OrthoFinder	XP_045105246.1	histone H2B [Portunus trituberculatus]	100	123	1.5e-74	100	sp|P83863|H2B_PENVA	Histone H2B (Fragments)	94.915	118	3.46e-75	4533.OB0207G10030.1	8.76e-72	216	0	Eukaryotes	euNOG[57]	11NV5@NOG,KOG1744@euNOG	Core component of nucleosome. Nucleosomes wrap and compact DNA into chromatin, limiting DNA accessibility to the cellular machineries which require DNA as a template. Histones thereby play a central role in transcription regulation, DNA repair, DNA replication and chromosomal stability. DNA accessibility is regulated via a complex set of post-translational modifications of histones, also called h…	503452035322	GO:0006139(L=-1),GO:0006259(L=-1),GO:0006325(L=-1),GO:0006334(L=-1),GO:0006725(L=-1),GO:0006807(L=-1),GO:0006996(L=-1),GO:0008150(L=-1),GO:0008152(L=-1),GO:0009987(L=-1),GO:0016043(L=-1),GO:0022607(L=-1),GO:0034641(L=-1),GO:0034728(L=-1),GO:0043170(L=-1),GO:0043933(L=-1),GO:0044085(L=-1),GO:0044237(L=-1),GO:0044238(L=-1),GO:0044260(L=-1),GO:0046483(L=-1),GO:0051276(L=-1),GO:0065003(L=-1),GO:00650…	GO:0000785(L=-1),GO:0000786(L=-1),GO:0005575(L=-1),GO:0005622(L=-1),GO:0005623(L=-1),GO:0005634(L=-1),GO:0005694(L=-1),GO:0005737(L=-1),GO:0005811(L=-1),GO:0032991(L=-1),GO:0032993(L=-1),GO:0043226(L=-1),GO:0043227(L=-1),GO:0043228(L=-1),GO:0043229(L=-1),GO:0043231(L=-1),GO:0043232(L=-1),GO:0044422(L=-1),GO:0044424(L=-1),GO:0044427(L=-1),GO:0044444(L=-1),GO:0044446(L=-1),GO:0044464(L=-1),	GO:0003674(L=-1),GO:0003676(L=-1),GO:0003677(L=-1),GO:0005488(L=-1),GO:0005515(L=-1),GO:0046982(L=-1),GO:0046983(L=-1),GO:0097159(L=-1),GO:1901363(L=-1),	PFAM (Histone, CBFD_NFYB_HMF), SMART (H2B)
histoneH2-123	Cbor_chr36--HiC_scaffold_38	372	124	Manual; post-OrthoFinder	XP_045105246.1	histone H2B [Portunus trituberculatus]	97.6	123	3.54e-73	100	sp|P35069|H2B3_TIGCA	Histone H2B.3	91.057	123	4.37e-71	4533.OB0207G10030.1	2.06e-70	212	0	Eukaryotes	euNOG[57]	11NV5@NOG,KOG1744@euNOG	Core component of nucleosome. Nucleosomes wrap and compact DNA into chromatin, limiting DNA accessibility to the cellular machineries which require DNA as a template. Histones thereby play a central role in transcription regulation, DNA repair, DNA replication and chromosomal stability. DNA accessibility is regulated via a complex set of post-translational modifications of histones, also called h…	503452035322	GO:0006139(L=-1),GO:0006259(L=-1),GO:0006325(L=-1),GO:0006334(L=-1),GO:0006725(L=-1),GO:0006807(L=-1),GO:0006996(L=-1),GO:0008150(L=-1),GO:0008152(L=-1),GO:0009987(L=-1),GO:0016043(L=-1),GO:0022607(L=-1),GO:0034641(L=-1),GO:0034728(L=-1),GO:0043170(L=-1),GO:0043933(L=-1),GO:0044085(L=-1),GO:0044237(L=-1),GO:0044238(L=-1),GO:0044260(L=-1),GO:0046483(L=-1),GO:0051276(L=-1),GO:0065003(L=-1),GO:00650…	GO:0000785(L=-1),GO:0000786(L=-1),GO:0005575(L=-1),GO:0005622(L=-1),GO:0005623(L=-1),GO:0005634(L=-1),GO:0005694(L=-1),GO:0005737(L=-1),GO:0005811(L=-1),GO:0032991(L=-1),GO:0032993(L=-1),GO:0043226(L=-1),GO:0043227(L=-1),GO:0043228(L=-1),GO:0043229(L=-1),GO:0043231(L=-1),GO:0043232(L=-1),GO:0044422(L=-1),GO:0044424(L=-1),GO:0044427(L=-1),GO:0044444(L=-1),GO:0044446(L=-1),GO:0044464(L=-1),	GO:0003674(L=-1),GO:0003676(L=-1),GO:0003677(L=-1),GO:0005488(L=-1),GO:0005515(L=-1),GO:0046982(L=-1),GO:0046983(L=-1),GO:0097159(L=-1),GO:1901363(L=-1),	PFAM (Histone, CBFD_NFYB_HMF), SMART (H2B)
histoneH2-124	Cbor_chr36--HiC_scaffold_38	372	124	Manual; post-OrthoFinder	XP_045105246.1	histone H2B [Portunus trituberculatus]	98.4	123	1.24e-73	100	sp|P35069|H2B3_TIGCA	Histone H2B.3	91.87	123	3.51e-72	4533.OB0207G10030.1	7.2e-71	213	0	Eukaryotes	euNOG[57]	11NV5@NOG,KOG1744@euNOG	Core component of nucleosome. Nucleosomes wrap and compact DNA into chromatin, limiting DNA accessibility to the cellular machineries which require DNA as a template. Histones thereby play a central role in transcription regulation, DNA repair, DNA replication and chromosomal stability. DNA accessibility is regulated via a complex set of post-translational modifications of histones, also called h…	503452035322	GO:0006139(L=-1),GO:0006259(L=-1),GO:0006325(L=-1),GO:0006334(L=-1),GO:0006725(L=-1),GO:0006807(L=-1),GO:0006996(L=-1),GO:0008150(L=-1),GO:0008152(L=-1),GO:0009987(L=-1),GO:0016043(L=-1),GO:0022607(L=-1),GO:0034641(L=-1),GO:0034728(L=-1),GO:0043170(L=-1),GO:0043933(L=-1),GO:0044085(L=-1),GO:0044237(L=-1),GO:0044238(L=-1),GO:0044260(L=-1),GO:0046483(L=-1),GO:0051276(L=-1),GO:0065003(L=-1),GO:00650…	GO:0000785(L=-1),GO:0000786(L=-1),GO:0005575(L=-1),GO:0005622(L=-1),GO:0005623(L=-1),GO:0005634(L=-1),GO:0005694(L=-1),GO:0005737(L=-1),GO:0005811(L=-1),GO:0032991(L=-1),GO:0032993(L=-1),GO:0043226(L=-1),GO:0043227(L=-1),GO:0043228(L=-1),GO:0043229(L=-1),GO:0043231(L=-1),GO:0043232(L=-1),GO:0044422(L=-1),GO:0044424(L=-1),GO:0044427(L=-1),GO:0044444(L=-1),GO:0044446(L=-1),GO:0044464(L=-1),	GO:0003674(L=-1),GO:0003676(L=-1),GO:0003677(L=-1),GO:0005488(L=-1),GO:0005515(L=-1),GO:0046982(L=-1),GO:0046983(L=-1),GO:0097159(L=-1),GO:1901363(L=-1),	PFAM (Histone, CBFD_NFYB_HMF), SMART (H2B)
histoneH2-126	Cbor_chr36--HiC_scaffold_38	372	124	Manual; post-OrthoFinder	XP_045105246.1	histone H2B [Portunus trituberculatus]	100	123	1.5e-74	100	sp|P83863|H2B_PENVA	Histone H2B (Fragments)	94.915	118	3.46e-75	4533.OB0207G10030.1	8.76e-72	216	0	Eukaryotes	euNOG[57]	11NV5@NOG,KOG1744@euNOG	Core component of nucleosome. Nucleosomes wrap and compact DNA into chromatin, limiting DNA accessibility to the cellular machineries which require DNA as a template. Histones thereby play a central role in transcription regulation, DNA repair, DNA replication and chromosomal stability. DNA accessibility is regulated via a complex set of post-translational modifications of histones, also called h…	503452035322	GO:0006139(L=-1),GO:0006259(L=-1),GO:0006325(L=-1),GO:0006334(L=-1),GO:0006725(L=-1),GO:0006807(L=-1),GO:0006996(L=-1),GO:0008150(L=-1),GO:0008152(L=-1),GO:0009987(L=-1),GO:0016043(L=-1),GO:0022607(L=-1),GO:0034641(L=-1),GO:0034728(L=-1),GO:0043170(L=-1),GO:0043933(L=-1),GO:0044085(L=-1),GO:0044237(L=-1),GO:0044238(L=-1),GO:0044260(L=-1),GO:0046483(L=-1),GO:0051276(L=-1),GO:0065003(L=-1),GO:00650…	GO:0000785(L=-1),GO:0000786(L=-1),GO:0005575(L=-1),GO:0005622(L=-1),GO:0005623(L=-1),GO:0005634(L=-1),GO:0005694(L=-1),GO:0005737(L=-1),GO:0005811(L=-1),GO:0032991(L=-1),GO:0032993(L=-1),GO:0043226(L=-1),GO:0043227(L=-1),GO:0043228(L=-1),GO:0043229(L=-1),GO:0043231(L=-1),GO:0043232(L=-1),GO:0044422(L=-1),GO:0044424(L=-1),GO:0044427(L=-1),GO:0044444(L=-1),GO:0044446(L=-1),GO:0044464(L=-1),	GO:0003674(L=-1),GO:0003676(L=-1),GO:0003677(L=-1),GO:0005488(L=-1),GO:0005515(L=-1),GO:0046982(L=-1),GO:0046983(L=-1),GO:0097159(L=-1),GO:1901363(L=-1),	PFAM (Histone, CBFD_NFYB_HMF), SMART (H2B)
histoneH2-128	Cbor_chr36--HiC_scaffold_38	372	124	Manual; post-OrthoFinder	XP_045105246.1	histone H2B [Portunus trituberculatus]	100	123	1.5e-74	100	sp|P83863|H2B_PENVA	Histone H2B (Fragments)	94.915	118	3.46e-75	4533.OB0207G10030.1	8.76e-72	216	0	Eukaryotes	euNOG[57]	11NV5@NOG,KOG1744@euNOG	Core component of nucleosome. Nucleosomes wrap and compact DNA into chromatin, limiting DNA accessibility to the cellular machineries which require DNA as a template. Histones thereby play a central role in transcription regulation, DNA repair, DNA replication and chromosomal stability. DNA accessibility is regulated via a complex set of post-translational modifications of histones, also called h…	503452035322	GO:0006139(L=-1),GO:0006259(L=-1),GO:0006325(L=-1),GO:0006334(L=-1),GO:0006725(L=-1),GO:0006807(L=-1),GO:0006996(L=-1),GO:0008150(L=-1),GO:0008152(L=-1),GO:0009987(L=-1),GO:0016043(L=-1),GO:0022607(L=-1),GO:0034641(L=-1),GO:0034728(L=-1),GO:0043170(L=-1),GO:0043933(L=-1),GO:0044085(L=-1),GO:0044237(L=-1),GO:0044238(L=-1),GO:0044260(L=-1),GO:0046483(L=-1),GO:0051276(L=-1),GO:0065003(L=-1),GO:00650…	GO:0000785(L=-1),GO:0000786(L=-1),GO:0005575(L=-1),GO:0005622(L=-1),GO:0005623(L=-1),GO:0005634(L=-1),GO:0005694(L=-1),GO:0005737(L=-1),GO:0005811(L=-1),GO:0032991(L=-1),GO:0032993(L=-1),GO:0043226(L=-1),GO:0043227(L=-1),GO:0043228(L=-1),GO:0043229(L=-1),GO:0043231(L=-1),GO:0043232(L=-1),GO:0044422(L=-1),GO:0044424(L=-1),GO:0044427(L=-1),GO:0044444(L=-1),GO:0044446(L=-1),GO:0044464(L=-1),	GO:0003674(L=-1),GO:0003676(L=-1),GO:0003677(L=-1),GO:0005488(L=-1),GO:0005515(L=-1),GO:0046982(L=-1),GO:0046983(L=-1),GO:0097159(L=-1),GO:1901363(L=-1),	PFAM (Histone, CBFD_NFYB_HMF), SMART (H2B)
histoneH2-130	Cbor_chr36--HiC_scaffold_38	372	124	Manual; post-OrthoFinder	XP_045105246.1	histone H2B [Portunus trituberculatus]	100	123	1.5e-74	100	sp|P83863|H2B_PENVA	Histone H2B (Fragments)	94.915	118	3.46e-75	4533.OB0207G10030.1	8.76e-72	216	0	Eukaryotes	euNOG[57]	11NV5@NOG,KOG1744@euNOG	Core component of nucleosome. Nucleosomes wrap and compact DNA into chromatin, limiting DNA accessibility to the cellular machineries which require DNA as a template. Histones thereby play a central role in transcription regulation, DNA repair, DNA replication and chromosomal stability. DNA accessibility is regulated via a complex set of post-translational modifications of histones, also called h…	503452035322	GO:0006139(L=-1),GO:0006259(L=-1),GO:0006325(L=-1),GO:0006334(L=-1),GO:0006725(L=-1),GO:0006807(L=-1),GO:0006996(L=-1),GO:0008150(L=-1),GO:0008152(L=-1),GO:0009987(L=-1),GO:0016043(L=-1),GO:0022607(L=-1),GO:0034641(L=-1),GO:0034728(L=-1),GO:0043170(L=-1),GO:0043933(L=-1),GO:0044085(L=-1),GO:0044237(L=-1),GO:0044238(L=-1),GO:0044260(L=-1),GO:0046483(L=-1),GO:0051276(L=-1),GO:0065003(L=-1),GO:00650…	GO:0000785(L=-1),GO:0000786(L=-1),GO:0005575(L=-1),GO:0005622(L=-1),GO:0005623(L=-1),GO:0005634(L=-1),GO:0005694(L=-1),GO:0005737(L=-1),GO:0005811(L=-1),GO:0032991(L=-1),GO:0032993(L=-1),GO:0043226(L=-1),GO:0043227(L=-1),GO:0043228(L=-1),GO:0043229(L=-1),GO:0043231(L=-1),GO:0043232(L=-1),GO:0044422(L=-1),GO:0044424(L=-1),GO:0044427(L=-1),GO:0044444(L=-1),GO:0044446(L=-1),GO:0044464(L=-1),	GO:0003674(L=-1),GO:0003676(L=-1),GO:0003677(L=-1),GO:0005488(L=-1),GO:0005515(L=-1),GO:0046982(L=-1),GO:0046983(L=-1),GO:0097159(L=-1),GO:1901363(L=-1),	PFAM (Histone, CBFD_NFYB_HMF), SMART (H2B)
histoneH2-132	Cbor_chr36--HiC_scaffold_38	372	124	Manual; post-OrthoFinder	XP_045105246.1	histone H2B [Portunus trituberculatus]	100	123	1.5e-74	100	sp|P83863|H2B_PENVA	Histone H2B (Fragments)	94.915	118	3.46e-75	4533.OB0207G10030.1	8.76e-72	216	0	Eukaryotes	euNOG[57]	11NV5@NOG,KOG1744@euNOG	Core component of nucleosome. Nucleosomes wrap and compact DNA into chromatin, limiting DNA accessibility to the cellular machineries which require DNA as a template. Histones thereby play a central role in transcription regulation, DNA repair, DNA replication and chromosomal stability. DNA accessibility is regulated via a complex set of post-translational modifications of histones, also called h…	503452035322	GO:0006139(L=-1),GO:0006259(L=-1),GO:0006325(L=-1),GO:0006334(L=-1),GO:0006725(L=-1),GO:0006807(L=-1),GO:0006996(L=-1),GO:0008150(L=-1),GO:0008152(L=-1),GO:0009987(L=-1),GO:0016043(L=-1),GO:0022607(L=-1),GO:0034641(L=-1),GO:0034728(L=-1),GO:0043170(L=-1),GO:0043933(L=-1),GO:0044085(L=-1),GO:0044237(L=-1),GO:0044238(L=-1),GO:0044260(L=-1),GO:0046483(L=-1),GO:0051276(L=-1),GO:0065003(L=-1),GO:00650…	GO:0000785(L=-1),GO:0000786(L=-1),GO:0005575(L=-1),GO:0005622(L=-1),GO:0005623(L=-1),GO:0005634(L=-1),GO:0005694(L=-1),GO:0005737(L=-1),GO:0005811(L=-1),GO:0032991(L=-1),GO:0032993(L=-1),GO:0043226(L=-1),GO:0043227(L=-1),GO:0043228(L=-1),GO:0043229(L=-1),GO:0043231(L=-1),GO:0043232(L=-1),GO:0044422(L=-1),GO:0044424(L=-1),GO:0044427(L=-1),GO:0044444(L=-1),GO:0044446(L=-1),GO:0044464(L=-1),	GO:0003674(L=-1),GO:0003676(L=-1),GO:0003677(L=-1),GO:0005488(L=-1),GO:0005515(L=-1),GO:0046982(L=-1),GO:0046983(L=-1),GO:0097159(L=-1),GO:1901363(L=-1),	PFAM (Histone, CBFD_NFYB_HMF), SMART (H2B)
histoneH2-134	Cbor_chr36--HiC_scaffold_38	372	124	Manual; post-OrthoFinder	XP_045105246.1	histone H2B [Portunus trituberculatus]	100	123	1.5e-74	100	sp|P83863|H2B_PENVA	Histone H2B (Fragments)	94.915	118	3.46e-75	4533.OB0207G10030.1	8.76e-72	216	0	Eukaryotes	euNOG[57]	11NV5@NOG,KOG1744@euNOG	Core component of nucleosome. Nucleosomes wrap and compact DNA into chromatin, limiting DNA accessibility to the cellular machineries which require DNA as a template. Histones thereby play a central role in transcription regulation, DNA repair, DNA replication and chromosomal stability. DNA accessibility is regulated via a complex set of post-translational modifications of histones, also called h…	503452035322	GO:0006139(L=-1),GO:0006259(L=-1),GO:0006325(L=-1),GO:0006334(L=-1),GO:0006725(L=-1),GO:0006807(L=-1),GO:0006996(L=-1),GO:0008150(L=-1),GO:0008152(L=-1),GO:0009987(L=-1),GO:0016043(L=-1),GO:0022607(L=-1),GO:0034641(L=-1),GO:0034728(L=-1),GO:0043170(L=-1),GO:0043933(L=-1),GO:0044085(L=-1),GO:0044237(L=-1),GO:0044238(L=-1),GO:0044260(L=-1),GO:0046483(L=-1),GO:0051276(L=-1),GO:0065003(L=-1),GO:00650…	GO:0000785(L=-1),GO:0000786(L=-1),GO:0005575(L=-1),GO:0005622(L=-1),GO:0005623(L=-1),GO:0005634(L=-1),GO:0005694(L=-1),GO:0005737(L=-1),GO:0005811(L=-1),GO:0032991(L=-1),GO:0032993(L=-1),GO:0043226(L=-1),GO:0043227(L=-1),GO:0043228(L=-1),GO:0043229(L=-1),GO:0043231(L=-1),GO:0043232(L=-1),GO:0044422(L=-1),GO:0044424(L=-1),GO:0044427(L=-1),GO:0044444(L=-1),GO:0044446(L=-1),GO:0044464(L=-1),	GO:0003674(L=-1),GO:0003676(L=-1),GO:0003677(L=-1),GO:0005488(L=-1),GO:0005515(L=-1),GO:0046982(L=-1),GO:0046983(L=-1),GO:0097159(L=-1),GO:1901363(L=-1),	PFAM (Histone, CBFD_NFYB_HMF), SMART (H2B)
histoneH2-136	Cbor_chr36--HiC_scaffold_38	372	124	Manual; post-OrthoFinder	XP_045105246.1	histone H2B [Portunus trituberculatus]	100	123	1.5e-74	100	sp|P83863|H2B_PENVA	Histone H2B (Fragments)	94.915	118	3.46e-75	4533.OB0207G10030.1	8.76e-72	216	0	Eukaryotes	euNOG[57]	11NV5@NOG,KOG1744@euNOG	Core component of nucleosome. Nucleosomes wrap and compact DNA into chromatin, limiting DNA accessibility to the cellular machineries which require DNA as a template. Histones thereby play a central role in transcription regulation, DNA repair, DNA replication and chromosomal stability. DNA accessibility is regulated via a complex set of post-translational modifications of histones, also called h…	503452035322	GO:0006139(L=-1),GO:0006259(L=-1),GO:0006325(L=-1),GO:0006334(L=-1),GO:0006725(L=-1),GO:0006807(L=-1),GO:0006996(L=-1),GO:0008150(L=-1),GO:0008152(L=-1),GO:0009987(L=-1),GO:0016043(L=-1),GO:0022607(L=-1),GO:0034641(L=-1),GO:0034728(L=-1),GO:0043170(L=-1),GO:0043933(L=-1),GO:0044085(L=-1),GO:0044237(L=-1),GO:0044238(L=-1),GO:0044260(L=-1),GO:0046483(L=-1),GO:0051276(L=-1),GO:0065003(L=-1),GO:00650…	GO:0000785(L=-1),GO:0000786(L=-1),GO:0005575(L=-1),GO:0005622(L=-1),GO:0005623(L=-1),GO:0005634(L=-1),GO:0005694(L=-1),GO:0005737(L=-1),GO:0005811(L=-1),GO:0032991(L=-1),GO:0032993(L=-1),GO:0043226(L=-1),GO:0043227(L=-1),GO:0043228(L=-1),GO:0043229(L=-1),GO:0043231(L=-1),GO:0043232(L=-1),GO:0044422(L=-1),GO:0044424(L=-1),GO:0044427(L=-1),GO:0044444(L=-1),GO:0044446(L=-1),GO:0044464(L=-1),	GO:0003674(L=-1),GO:0003676(L=-1),GO:0003677(L=-1),GO:0005488(L=-1),GO:0005515(L=-1),GO:0046982(L=-1),GO:0046983(L=-1),GO:0097159(L=-1),GO:1901363(L=-1),	PFAM (Histone, CBFD_NFYB_HMF), SMART (H2B)
histoneH2-137	Cbor_chr36--HiC_scaffold_38	372	124	Manual; post-OrthoFinder	XP_045105246.1	histone H2B [Portunus trituberculatus]	100	123	1.5e-74	100	sp|P83863|H2B_PENVA	Histone H2B (Fragments)	94.915	118	3.46e-75	4533.OB0207G10030.1	8.76e-72	216	0	Eukaryotes	euNOG[57]	11NV5@NOG,KOG1744@euNOG	Core component of nucleosome. Nucleosomes wrap and compact DNA into chromatin, limiting DNA accessibility to the cellular machineries which require DNA as a template. Histones thereby play a central role in transcription regulation, DNA repair, DNA replication and chromosomal stability. DNA accessibility is regulated via a complex set of post-translational modifications of histones, also called h…	503452035322	GO:0006139(L=-1),GO:0006259(L=-1),GO:0006325(L=-1),GO:0006334(L=-1),GO:0006725(L=-1),GO:0006807(L=-1),GO:0006996(L=-1),GO:0008150(L=-1),GO:0008152(L=-1),GO:0009987(L=-1),GO:0016043(L=-1),GO:0022607(L=-1),GO:0034641(L=-1),GO:0034728(L=-1),GO:0043170(L=-1),GO:0043933(L=-1),GO:0044085(L=-1),GO:0044237(L=-1),GO:0044238(L=-1),GO:0044260(L=-1),GO:0046483(L=-1),GO:0051276(L=-1),GO:0065003(L=-1),GO:00650…	GO:0000785(L=-1),GO:0000786(L=-1),GO:0005575(L=-1),GO:0005622(L=-1),GO:0005623(L=-1),GO:0005634(L=-1),GO:0005694(L=-1),GO:0005737(L=-1),GO:0005811(L=-1),GO:0032991(L=-1),GO:0032993(L=-1),GO:0043226(L=-1),GO:0043227(L=-1),GO:0043228(L=-1),GO:0043229(L=-1),GO:0043231(L=-1),GO:0043232(L=-1),GO:0044422(L=-1),GO:0044424(L=-1),GO:0044427(L=-1),GO:0044444(L=-1),GO:0044446(L=-1),GO:0044464(L=-1),	GO:0003674(L=-1),GO:0003676(L=-1),GO:0003677(L=-1),GO:0005488(L=-1),GO:0005515(L=-1),GO:0046982(L=-1),GO:0046983(L=-1),GO:0097159(L=-1),GO:1901363(L=-1),	PFAM (Histone, CBFD_NFYB_HMF), SMART (H2B)
histoneH2-139	Cbor_chr36--HiC_scaffold_38	372	124	Manual; post-OrthoFinder	XP_045105246.1	histone H2B [Portunus trituberculatus]	100	123	1.5e-74	100	sp|P83863|H2B_PENVA	Histone H2B (Fragments)	94.915	118	3.46e-75	4533.OB0207G10030.1	8.76e-72	216	0	Eukaryotes	euNOG[57]	11NV5@NOG,KOG1744@euNOG	Core component of nucleosome. Nucleosomes wrap and compact DNA into chromatin, limiting DNA accessibility to the cellular machineries which require DNA as a template. Histones thereby play a central role in transcription regulation, DNA repair, DNA replication and chromosomal stability. DNA accessibility is regulated via a complex set of post-translational modifications of histones, also called h…	503452035322	GO:0006139(L=-1),GO:0006259(L=-1),GO:0006325(L=-1),GO:0006334(L=-1),GO:0006725(L=-1),GO:0006807(L=-1),GO:0006996(L=-1),GO:0008150(L=-1),GO:0008152(L=-1),GO:0009987(L=-1),GO:0016043(L=-1),GO:0022607(L=-1),GO:0034641(L=-1),GO:0034728(L=-1),GO:0043170(L=-1),GO:0043933(L=-1),GO:0044085(L=-1),GO:0044237(L=-1),GO:0044238(L=-1),GO:0044260(L=-1),GO:0046483(L=-1),GO:0051276(L=-1),GO:0065003(L=-1),GO:00650…	GO:0000785(L=-1),GO:0000786(L=-1),GO:0005575(L=-1),GO:0005622(L=-1),GO:0005623(L=-1),GO:0005634(L=-1),GO:0005694(L=-1),GO:0005737(L=-1),GO:0005811(L=-1),GO:0032991(L=-1),GO:0032993(L=-1),GO:0043226(L=-1),GO:0043227(L=-1),GO:0043228(L=-1),GO:0043229(L=-1),GO:0043231(L=-1),GO:0043232(L=-1),GO:0044422(L=-1),GO:0044424(L=-1),GO:0044427(L=-1),GO:0044444(L=-1),GO:0044446(L=-1),GO:0044464(L=-1),	GO:0003674(L=-1),GO:0003676(L=-1),GO:0003677(L=-1),GO:0005488(L=-1),GO:0005515(L=-1),GO:0046982(L=-1),GO:0046983(L=-1),GO:0097159(L=-1),GO:1901363(L=-1),	PFAM (Histone, CBFD_NFYB_HMF), SMART (H2B)
histoneH2-141	Cbor_chr36--HiC_scaffold_38	372	124	Manual; post-OrthoFinder	XP_045105246.1	histone H2B [Portunus trituberculatus]	100	123	1.5e-74	100	sp|P83863|H2B_PENVA	Histone H2B (Fragments)	94.915	118	3.46e-75	4533.OB0207G10030.1	8.76e-72	216	0	Eukaryotes	euNOG[57]	11NV5@NOG,KOG1744@euNOG	Core component of nucleosome. Nucleosomes wrap and compact DNA into chromatin, limiting DNA accessibility to the cellular machineries which require DNA as a template. Histones thereby play a central role in transcription regulation, DNA repair, DNA replication and chromosomal stability. DNA accessibility is regulated via a complex set of post-translational modifications of histones, also called h…	503452035322	GO:0006139(L=-1),GO:0006259(L=-1),GO:0006325(L=-1),GO:0006334(L=-1),GO:0006725(L=-1),GO:0006807(L=-1),GO:0006996(L=-1),GO:0008150(L=-1),GO:0008152(L=-1),GO:0009987(L=-1),GO:0016043(L=-1),GO:0022607(L=-1),GO:0034641(L=-1),GO:0034728(L=-1),GO:0043170(L=-1),GO:0043933(L=-1),GO:0044085(L=-1),GO:0044237(L=-1),GO:0044238(L=-1),GO:0044260(L=-1),GO:0046483(L=-1),GO:0051276(L=-1),GO:0065003(L=-1),GO:00650…	GO:0000785(L=-1),GO:0000786(L=-1),GO:0005575(L=-1),GO:0005622(L=-1),GO:0005623(L=-1),GO:0005634(L=-1),GO:0005694(L=-1),GO:0005737(L=-1),GO:0005811(L=-1),GO:0032991(L=-1),GO:0032993(L=-1),GO:0043226(L=-1),GO:0043227(L=-1),GO:0043228(L=-1),GO:0043229(L=-1),GO:0043231(L=-1),GO:0043232(L=-1),GO:0044422(L=-1),GO:0044424(L=-1),GO:0044427(L=-1),GO:0044444(L=-1),GO:0044446(L=-1),GO:0044464(L=-1),	GO:0003674(L=-1),GO:0003676(L=-1),GO:0003677(L=-1),GO:0005488(L=-1),GO:0005515(L=-1),GO:0046982(L=-1),GO:0046983(L=-1),GO:0097159(L=-1),GO:1901363(L=-1),	PFAM (Histone, CBFD_NFYB_HMF), SMART (H2B)
histoneH2-143	Cbor_chr36--HiC_scaffold_38	372	124	Manual; post-OrthoFinder	XP_045105246.1	histone H2B [Portunus trituberculatus]	100	123	1.5e-74	100	sp|P83863|H2B_PENVA	Histone H2B (Fragments)	94.915	118	3.46e-75	4533.OB0207G10030.1	8.76e-72	216	0	Eukaryotes	euNOG[57]	11NV5@NOG,KOG1744@euNOG	Core component of nucleosome. Nucleosomes wrap and compact DNA into chromatin, limiting DNA accessibility to the cellular machineries which require DNA as a template. Histones thereby play a central role in transcription regulation, DNA repair, DNA replication and chromosomal stability. DNA accessibility is regulated via a complex set of post-translational modifications of histones, also called h…	503452035322	GO:0006139(L=-1),GO:0006259(L=-1),GO:0006325(L=-1),GO:0006334(L=-1),GO:0006725(L=-1),GO:0006807(L=-1),GO:0006996(L=-1),GO:0008150(L=-1),GO:0008152(L=-1),GO:0009987(L=-1),GO:0016043(L=-1),GO:0022607(L=-1),GO:0034641(L=-1),GO:0034728(L=-1),GO:0043170(L=-1),GO:0043933(L=-1),GO:0044085(L=-1),GO:0044237(L=-1),GO:0044238(L=-1),GO:0044260(L=-1),GO:0046483(L=-1),GO:0051276(L=-1),GO:0065003(L=-1),GO:00650…	GO:0000785(L=-1),GO:0000786(L=-1),GO:0005575(L=-1),GO:0005622(L=-1),GO:0005623(L=-1),GO:0005634(L=-1),GO:0005694(L=-1),GO:0005737(L=-1),GO:0005811(L=-1),GO:0032991(L=-1),GO:0032993(L=-1),GO:0043226(L=-1),GO:0043227(L=-1),GO:0043228(L=-1),GO:0043229(L=-1),GO:0043231(L=-1),GO:0043232(L=-1),GO:0044422(L=-1),GO:0044424(L=-1),GO:0044427(L=-1),GO:0044444(L=-1),GO:0044446(L=-1),GO:0044464(L=-1),	GO:0003674(L=-1),GO:0003676(L=-1),GO:0003677(L=-1),GO:0005488(L=-1),GO:0005515(L=-1),GO:0046982(L=-1),GO:0046983(L=-1),GO:0097159(L=-1),GO:1901363(L=-1),	PFAM (Histone, CBFD_NFYB_HMF), SMART (H2B)
histoneH2-145	Cbor_chr36--HiC_scaffold_38	372	124	Manual; post-OrthoFinder	XP_045105246.1	histone H2B [Portunus trituberculatus]	100	123	1.5e-74	100	sp|P83863|H2B_PENVA	Histone H2B (Fragments)	94.915	118	3.46e-75	4533.OB0207G10030.1	8.76e-72	216	0	Eukaryotes	euNOG[57]	11NV5@NOG,KOG1744@euNOG	Core component of nucleosome. Nucleosomes wrap and compact DNA into chromatin, limiting DNA accessibility to the cellular machineries which require DNA as a template. Histones thereby play a central role in transcription regulation, DNA repair, DNA replication and chromosomal stability. DNA accessibility is regulated via a complex set of post-translational modifications of histones, also called h…	503452035322	GO:0006139(L=-1),GO:0006259(L=-1),GO:0006325(L=-1),GO:0006334(L=-1),GO:0006725(L=-1),GO:0006807(L=-1),GO:0006996(L=-1),GO:0008150(L=-1),GO:0008152(L=-1),GO:0009987(L=-1),GO:0016043(L=-1),GO:0022607(L=-1),GO:0034641(L=-1),GO:0034728(L=-1),GO:0043170(L=-1),GO:0043933(L=-1),GO:0044085(L=-1),GO:0044237(L=-1),GO:0044238(L=-1),GO:0044260(L=-1),GO:0046483(L=-1),GO:0051276(L=-1),GO:0065003(L=-1),GO:00650…	GO:0000785(L=-1),GO:0000786(L=-1),GO:0005575(L=-1),GO:0005622(L=-1),GO:0005623(L=-1),GO:0005634(L=-1),GO:0005694(L=-1),GO:0005737(L=-1),GO:0005811(L=-1),GO:0032991(L=-1),GO:0032993(L=-1),GO:0043226(L=-1),GO:0043227(L=-1),GO:0043228(L=-1),GO:0043229(L=-1),GO:0043231(L=-1),GO:0043232(L=-1),GO:0044422(L=-1),GO:0044424(L=-1),GO:0044427(L=-1),GO:0044444(L=-1),GO:0044446(L=-1),GO:0044464(L=-1),	GO:0003674(L=-1),GO:0003676(L=-1),GO:0003677(L=-1),GO:0005488(L=-1),GO:0005515(L=-1),GO:0046982(L=-1),GO:0046983(L=-1),GO:0097159(L=-1),GO:1901363(L=-1),	PFAM (Histone, CBFD_NFYB_HMF), SMART (H2B)
histoneH2-148	Cbor_chr36--HiC_scaffold_38	372	124	Manual; post-OrthoFinder	XP_045105246.1	histone H2B [Portunus trituberculatus]	100	123	1.5e-74	100	sp|P83863|H2B_PENVA	Histone H2B (Fragments)	94.915	118	3.46e-75	4533.OB0207G10030.1	8.76e-72	216	0	Eukaryotes	euNOG[57]	11NV5@NOG,KOG1744@euNOG	Core component of nucleosome. Nucleosomes wrap and compact DNA into chromatin, limiting DNA accessibility to the cellular machineries which require DNA as a template. Histones thereby play a central role in transcription regulation, DNA repair, DNA replication and chromosomal stability. DNA accessibility is regulated via a complex set of post-translational modifications of histones, also called h…	503452035322	GO:0006139(L=-1),GO:0006259(L=-1),GO:0006325(L=-1),GO:0006334(L=-1),GO:0006725(L=-1),GO:0006807(L=-1),GO:0006996(L=-1),GO:0008150(L=-1),GO:0008152(L=-1),GO:0009987(L=-1),GO:0016043(L=-1),GO:0022607(L=-1),GO:0034641(L=-1),GO:0034728(L=-1),GO:0043170(L=-1),GO:0043933(L=-1),GO:0044085(L=-1),GO:0044237(L=-1),GO:0044238(L=-1),GO:0044260(L=-1),GO:0046483(L=-1),GO:0051276(L=-1),GO:0065003(L=-1),GO:00650…	GO:0000785(L=-1),GO:0000786(L=-1),GO:0005575(L=-1),GO:0005622(L=-1),GO:0005623(L=-1),GO:0005634(L=-1),GO:0005694(L=-1),GO:0005737(L=-1),GO:0005811(L=-1),GO:0032991(L=-1),GO:0032993(L=-1),GO:0043226(L=-1),GO:0043227(L=-1),GO:0043228(L=-1),GO:0043229(L=-1),GO:0043231(L=-1),GO:0043232(L=-1),GO:0044422(L=-1),GO:0044424(L=-1),GO:0044427(L=-1),GO:0044444(L=-1),GO:0044446(L=-1),GO:0044464(L=-1),	GO:0003674(L=-1),GO:0003676(L=-1),GO:0003677(L=-1),GO:0005488(L=-1),GO:0005515(L=-1),GO:0046982(L=-1),GO:0046983(L=-1),GO:0097159(L=-1),GO:1901363(L=-1),	PFAM (Histone, CBFD_NFYB_HMF), SMART (H2B)
Histone H3
g20548.t1	Cbor_chr19--HiC_scaffold_5	423	141	OG0000018	XP_026474200.1	histone H3.3 isoform X1 [Ctenocephalides felis]	82.4	102	1.1e-46	69.5	sp|P84250|H33_DROHY	Histone H3.3	100	80	4.15e-48	9813.ENSPCAP00000008649	1.67e-47	154	H3F3B	Eukaryotes	euNOG[57]	COG2036@NOG,KOG1745@euNOG	histone H3	4.1305e+31	GO:0000003(L=-1),GO:0000075(L=-1),GO:0000132(L=-1),GO:0000160(L=-1),GO:0000226(L=-1),GO:0000278(L=-1),GO:0000723(L=-1),GO:0002119(L=-1),GO:0002164(L=-1),GO:0003006(L=-1),GO:0006139(L=-1),GO:0006259(L=-1),GO:0006260(L=-1),GO:0006281(L=-1),GO:0006289(L=-1),GO:0006325(L=-1),GO:0006334(L=-1),GO:0006351(L=-1),GO:0006457(L=-1),GO:0006468(L=-1),GO:0006508(L=-1),GO:0006629(L=-1),GO:0006725(L=-1),GO:00067…	GO:0000228(L=-1),GO:0000775(L=-1),GO:0000776(L=-1),GO:0000779(L=-1),GO:0000781(L=-1),GO:0000785(L=-1),GO:0000786(L=-1),GO:0000792(L=-1),GO:0000793(L=-1),GO:0000794(L=-1),GO:0000939(L=-1),GO:0005575(L=-1),GO:0005576(L=-1),GO:0005622(L=-1),GO:0005623(L=-1),GO:0005634(L=-1),GO:0005654(L=-1),GO:0005657(L=-1),GO:0005694(L=-1),GO:0005700(L=-1),GO:0005721(L=-1),GO:0005737(L=-1),GO:0005783(L=-1),GO:00057…	GO:0000155(L=-1),GO:0000166(L=-1),GO:0001882(L=-1),GO:0001883(L=-1),GO:0003674(L=-1),GO:0003676(L=-1),GO:0003677(L=-1),GO:0003824(L=-1),GO:0004175(L=-1),GO:0004252(L=-1),GO:0004672(L=-1),GO:0004673(L=-1),GO:0004871(L=-1),GO:0005215(L=-1),GO:0005488(L=-1),GO:0005509(L=-1),GO:0005515(L=-1),GO:0005524(L=-1),GO:0005525(L=-1),GO:0008233(L=-1),GO:0008236(L=-1),GO:0008270(L=-1),GO:0015291(L=-1),GO:00152…	PFAM (Histone), SMART (H3)
g40179.t1	Cbor_chr31--HiC_scaffold_33	783	261	OG0000018	XP_050729718.1	histone H3.3C-like [Eriocheir sinensis]	64.8	159	4.23e-61	57.5	sp|Q6NXT2|H3C_HUMAN	Histone H3.3C	54.9	113	1.83e-34	9606.ENSP00000339835	2.79e-33	124	H3F3B	Eukaryotes	euNOG[57]	COG2036@NOG,KOG1745@euNOG	histone H3	4.1305e+31	GO:0000003(L=-1),GO:0000075(L=-1),GO:0000132(L=-1),GO:0000160(L=-1),GO:0000226(L=-1),GO:0000278(L=-1),GO:0000723(L=-1),GO:0002119(L=-1),GO:0002164(L=-1),GO:0003006(L=-1),GO:0006139(L=-1),GO:0006259(L=-1),GO:0006260(L=-1),GO:0006281(L=-1),GO:0006289(L=-1),GO:0006325(L=-1),GO:0006334(L=-1),GO:0006351(L=-1),GO:0006457(L=-1),GO:0006468(L=-1),GO:0006508(L=-1),GO:0006629(L=-1),GO:0006725(L=-1),GO:00067…	GO:0000228(L=-1),GO:0000775(L=-1),GO:0000776(L=-1),GO:0000779(L=-1),GO:0000781(L=-1),GO:0000785(L=-1),GO:0000786(L=-1),GO:0000792(L=-1),GO:0000793(L=-1),GO:0000794(L=-1),GO:0000939(L=-1),GO:0005575(L=-1),GO:0005576(L=-1),GO:0005622(L=-1),GO:0005623(L=-1),GO:0005634(L=-1),GO:0005654(L=-1),GO:0005657(L=-1),GO:0005694(L=-1),GO:0005700(L=-1),GO:0005721(L=-1),GO:0005737(L=-1),GO:0005783(L=-1),GO:00057…	GO:0000155(L=-1),GO:0000166(L=-1),GO:0001882(L=-1),GO:0001883(L=-1),GO:0003674(L=-1),GO:0003676(L=-1),GO:0003677(L=-1),GO:0003824(L=-1),GO:0004175(L=-1),GO:0004252(L=-1),GO:0004672(L=-1),GO:0004673(L=-1),GO:0004871(L=-1),GO:0005215(L=-1),GO:0005488(L=-1),GO:0005509(L=-1),GO:0005515(L=-1),GO:0005524(L=-1),GO:0005525(L=-1),GO:0008233(L=-1),GO:0008236(L=-1),GO:0008270(L=-1),GO:0015291(L=-1),GO:00152…	PFAM (Histone), SMART (H3)
g31449.t1	Cbor_chr25--HiC_scaffold_47	4542	1514	OG0028234	No match						sp|P84231|H32_ICTBU	Histone H3.2	100	44	2.1e-19	13616.ENSMODP00000023391	1.06e-27	116		Animals	meNOG[21]	0AKDW@biNOG,0E1XA@chorNOG,0J5AJ@euNOG,0VYPH@meNOG,0Y7W6@NOG,14C2I@opiNOG	NA				GO:0003674(L=-1),GO:0005488(L=-1),GO:0008270(L=-1),GO:0043167(L=-1),GO:0043169(L=-1),GO:0046872(L=-1),GO:0046914(L=-1),	SMART (TRANS, RING)
g43867.t1	Cbor_chr36--HiC_scaffold_38	1869	623	OG0001731	XP_045105264.1	uncharacterized protein LOC123500673 [Portunus trituberculatus]	26.6	937	6.16e-89	83.5	sp|P84238|H3_CHITH	Histone H3	83.1	118	2.12e-52	8090.ENSORLP00000014771	7e-53	184	HIST2H3D	Animals	meNOG[21]	0A6N5@biNOG,0DTKF@chorNOG,0VHGA@meNOG,13PQG@opiNOG,1D2XW@veNOG,COG2036@NOG,KOG1745@euNOG	histone H3	503452025322	GO:0000003(L=-1),GO:0002119(L=-1),GO:0002164(L=-1),GO:0006139(L=-1),GO:0006259(L=-1),GO:0006325(L=-1),GO:0006334(L=-1),GO:0006725(L=-1),GO:0006807(L=-1),GO:0006950(L=-1),GO:0006996(L=-1),GO:0007049(L=-1),GO:0007275(L=-1),GO:0007596(L=-1),GO:0007599(L=-1),GO:0008150(L=-1),GO:0008152(L=-1),GO:0009611(L=-1),GO:0009653(L=-1),GO:0009790(L=-1),GO:0009791(L=-1),GO:0009792(L=-1),GO:0009987(L=-1),GO:00101…	GO:0000785(L=-1),GO:0000786(L=-1),GO:0005575(L=-1),GO:0005576(L=-1),GO:0005622(L=-1),GO:0005623(L=-1),GO:0005634(L=-1),GO:0005654(L=-1),GO:0005694(L=-1),GO:0031974(L=-1),GO:0031981(L=-1),GO:0032991(L=-1),GO:0032993(L=-1),GO:0043226(L=-1),GO:0043227(L=-1),GO:0043228(L=-1),GO:0043229(L=-1),GO:0043231(L=-1),GO:0043232(L=-1),GO:0043233(L=-1),GO:0044422(L=-1),GO:0044424(L=-1),GO:0044427(L=-1),GO:00444…	GO:0003674(L=-1),GO:0003676(L=-1),GO:0003677(L=-1),GO:0005488(L=-1),GO:0005515(L=-1),GO:0046982(L=-1),GO:0046983(L=-1),GO:0097159(L=-1),GO:1901363(L=-1),	PFAM (Histone), SMART (H3)
g43938.t1	Cbor_chr36--HiC_scaffold_38	891	297	OG0001742	No match						sp|P84233|H32_XENLA	Histone H3.2	98	51	1.4e-23	8049.ENSGMOP00000021694	3.3e-23	96.7	H3F3B	Eukaryotes	euNOG[57]	COG2036@NOG,KOG1745@euNOG	histone H3	4.1305e+31	GO:0000003(L=-1),GO:0000075(L=-1),GO:0000132(L=-1),GO:0000160(L=-1),GO:0000226(L=-1),GO:0000278(L=-1),GO:0000723(L=-1),GO:0002119(L=-1),GO:0002164(L=-1),GO:0003006(L=-1),GO:0006139(L=-1),GO:0006259(L=-1),GO:0006260(L=-1),GO:0006281(L=-1),GO:0006289(L=-1),GO:0006325(L=-1),GO:0006334(L=-1),GO:0006351(L=-1),GO:0006457(L=-1),GO:0006468(L=-1),GO:0006508(L=-1),GO:0006629(L=-1),GO:0006725(L=-1),GO:00067…	GO:0000228(L=-1),GO:0000775(L=-1),GO:0000776(L=-1),GO:0000779(L=-1),GO:0000781(L=-1),GO:0000785(L=-1),GO:0000786(L=-1),GO:0000792(L=-1),GO:0000793(L=-1),GO:0000794(L=-1),GO:0000939(L=-1),GO:0005575(L=-1),GO:0005576(L=-1),GO:0005622(L=-1),GO:0005623(L=-1),GO:0005634(L=-1),GO:0005654(L=-1),GO:0005657(L=-1),GO:0005694(L=-1),GO:0005700(L=-1),GO:0005721(L=-1),GO:0005737(L=-1),GO:0005783(L=-1),GO:00057…	GO:0000155(L=-1),GO:0000166(L=-1),GO:0001882(L=-1),GO:0001883(L=-1),GO:0003674(L=-1),GO:0003676(L=-1),GO:0003677(L=-1),GO:0003824(L=-1),GO:0004175(L=-1),GO:0004252(L=-1),GO:0004672(L=-1),GO:0004673(L=-1),GO:0004871(L=-1),GO:0005215(L=-1),GO:0005488(L=-1),GO:0005509(L=-1),GO:0005515(L=-1),GO:0005524(L=-1),GO:0005525(L=-1),GO:0008233(L=-1),GO:0008236(L=-1),GO:0008270(L=-1),GO:0015291(L=-1),GO:00152…	PFAM (Histone), SMART (H3)
g43951.t1	Cbor_chr36--HiC_scaffold_38	1911	637	OG0001731	XP_027236870.1	uncharacterized protein LOC113828131 [Penaeus vannamei]	34.7	406	1.01e-70	62.3	sp|P84228|H32_MOUSE	Histone H3.2	100	51	3.47e-23	8049.ENSGMOP00000021694	7.81e-23	99	H3F3B	Eukaryotes	euNOG[57]	COG2036@NOG,KOG1745@euNOG	histone H3	4.1305e+31	GO:0000003(L=-1),GO:0000075(L=-1),GO:0000132(L=-1),GO:0000160(L=-1),GO:0000226(L=-1),GO:0000278(L=-1),GO:0000723(L=-1),GO:0002119(L=-1),GO:0002164(L=-1),GO:0003006(L=-1),GO:0006139(L=-1),GO:0006259(L=-1),GO:0006260(L=-1),GO:0006281(L=-1),GO:0006289(L=-1),GO:0006325(L=-1),GO:0006334(L=-1),GO:0006351(L=-1),GO:0006457(L=-1),GO:0006468(L=-1),GO:0006508(L=-1),GO:0006629(L=-1),GO:0006725(L=-1),GO:00067…	GO:0000228(L=-1),GO:0000775(L=-1),GO:0000776(L=-1),GO:0000779(L=-1),GO:0000781(L=-1),GO:0000785(L=-1),GO:0000786(L=-1),GO:0000792(L=-1),GO:0000793(L=-1),GO:0000794(L=-1),GO:0000939(L=-1),GO:0005575(L=-1),GO:0005576(L=-1),GO:0005622(L=-1),GO:0005623(L=-1),GO:0005634(L=-1),GO:0005654(L=-1),GO:0005657(L=-1),GO:0005694(L=-1),GO:0005700(L=-1),GO:0005721(L=-1),GO:0005737(L=-1),GO:0005783(L=-1),GO:00057…	GO:0000155(L=-1),GO:0000166(L=-1),GO:0001882(L=-1),GO:0001883(L=-1),GO:0003674(L=-1),GO:0003676(L=-1),GO:0003677(L=-1),GO:0003824(L=-1),GO:0004175(L=-1),GO:0004252(L=-1),GO:0004672(L=-1),GO:0004673(L=-1),GO:0004871(L=-1),GO:0005215(L=-1),GO:0005488(L=-1),GO:0005509(L=-1),GO:0005515(L=-1),GO:0005524(L=-1),GO:0005525(L=-1),GO:0008233(L=-1),GO:0008236(L=-1),GO:0008270(L=-1),GO:0015291(L=-1),GO:00152…	PFAM (Histone), SMART (H3)
histoneH3-1	Cbor_chr3--HiC_scaffold_8	411	137	Manual; post-OrthoFinder	XP_003251619.1	histone H3 [Apis mellifera]	98.5	136	2.78e-83	100	sp|P84239|H3_URECA	Histone H3	98.529	136	3e-94	9606.ENSP00000333277	1.45e-83	246	0	0	0	0	0	0	0	0	0	0
histoneH3-2	Cbor_chr4--HiC_scaffold_16	411	137	Manual; post-OrthoFinder	XP_003251619.1	histone H3 [Apis mellifera]	97.8	136	1.61e-82	100	sp|P84239|H3_URECA	Histone H3	97.794	136	3.01e-93	9606.ENSP00000333277	8.37e-83	244	0	0	0	0	0	0	0	0	0	0
histoneH3-3	Cbor_chr4--HiC_scaffold_16	411	137	Manual; post-OrthoFinder	XP_003251619.1	histone H3 [Apis mellifera]	97.1	136	3.25e-82	100	sp|P84239|H3_URECA	Histone H3	97.059	136	2.37e-92	9606.ENSP00000333277	1.69e-82	244	0	0	0	0	0	0	0	0	0	0
histoneH3-4	Cbor_chr6--HiC_scaffold_4	435	145	Manual; post-OrthoFinder	XP_056643636.1	histone H3-like [Diorhabda sublineata]	92.7	137	1.62e-75	95.1	sp|P84239|H3_URECA	Histone H3	96.875	128	2.03e-85	10141.ENSCPOP00000019765	5.23e-77	230	0	Animals	meNOG[21]	0AF13@biNOG,0VS8Q@meNOG,1434M@opiNOG,COG2036@NOG,KOG1745@euNOG	H3	0	GO:0006139(L=-1),GO:0006259(L=-1),GO:0006325(L=-1),GO:0006334(L=-1),GO:0006725(L=-1),GO:0006807(L=-1),GO:0006996(L=-1),GO:0008150(L=-1),GO:0008152(L=-1),GO:0009987(L=-1),GO:0016043(L=-1),GO:0022607(L=-1),GO:0034641(L=-1),GO:0034728(L=-1),GO:0043170(L=-1),GO:0043933(L=-1),GO:0044085(L=-1),GO:0044237(L=-1),GO:0044238(L=-1),GO:0044260(L=-1),GO:0046483(L=-1),GO:0051276(L=-1),GO:0065003(L=-1),GO:00650…	GO:0000785(L=-1),GO:0000786(L=-1),GO:0005575(L=-1),GO:0005622(L=-1),GO:0005623(L=-1),GO:0005634(L=-1),GO:0005694(L=-1),GO:0032991(L=-1),GO:0032993(L=-1),GO:0043226(L=-1),GO:0043227(L=-1),GO:0043228(L=-1),GO:0043229(L=-1),GO:0043231(L=-1),GO:0043232(L=-1),GO:0044422(L=-1),GO:0044424(L=-1),GO:0044427(L=-1),GO:0044446(L=-1),GO:0044464(L=-1),	GO:0003674(L=-1),GO:0003676(L=-1),GO:0003677(L=-1),GO:0005488(L=-1),GO:0097159(L=-1),GO:1901363(L=-1),	PFAM (Histone), SMART (H3)
histoneH3-5	Cbor_chr9--HiC_scaffold_7	411	137	Manual; post-OrthoFinder	XP_003251619.1	histone H3 [Apis mellifera]	100	136	8.31e-85	100	sp|P84239|H3_URECA	Histone H3	100	136	9.26e-96	9606.ENSP00000333277	4.32e-85	250	0	0	0	0	0	0	0	0	0	0
histoneH3-6	Cbor_chr9--HiC_scaffold_7	411	137	Manual; post-OrthoFinder	XP_003251619.1	histone H3 [Apis mellifera]	100	136	8.31e-85	100	sp|P84239|H3_URECA	Histone H3	100	136	9.26e-96	9606.ENSP00000333277	4.32e-85	250	0	0	0	0	0	0	0	0	0	0
histoneH3-7	Cbor_chr13--HiC_scaffold_10	411	137	Manual; post-OrthoFinder	XP_003251619.1	histone H3 [Apis mellifera]	98.5	136	3.39e-84	100	sp|P84239|H3_URECA	Histone H3	98.529	136	6.68e-95	9606.ENSP00000333277	1.76e-84	249	0	0	0	0	0	0	0	0	0	0
histoneH3-8	Cbor_chr18--HiC_scaffold_48	390	130	Manual; post-OrthoFinder	XP_002430912.1	histone H3 [Pediculus humanus corporis]	93	114	1.95e-63	88.4	sp|P84239|H3_URECA	Histone H3	93.75	112	2.24e-71	121225.PHUM504000-PA	1.01e-63	196	0	Animals	meNOG[21]	0AF13@biNOG,0VS8Q@meNOG,1434M@opiNOG,COG2036@NOG,KOG1745@euNOG	H3	0	GO:0006139(L=-1),GO:0006259(L=-1),GO:0006325(L=-1),GO:0006334(L=-1),GO:0006725(L=-1),GO:0006807(L=-1),GO:0006996(L=-1),GO:0008150(L=-1),GO:0008152(L=-1),GO:0009987(L=-1),GO:0016043(L=-1),GO:0022607(L=-1),GO:0034641(L=-1),GO:0034728(L=-1),GO:0043170(L=-1),GO:0043933(L=-1),GO:0044085(L=-1),GO:0044237(L=-1),GO:0044238(L=-1),GO:0044260(L=-1),GO:0046483(L=-1),GO:0051276(L=-1),GO:0065003(L=-1),GO:00650…	GO:0000785(L=-1),GO:0000786(L=-1),GO:0005575(L=-1),GO:0005622(L=-1),GO:0005623(L=-1),GO:0005634(L=-1),GO:0005694(L=-1),GO:0032991(L=-1),GO:0032993(L=-1),GO:0043226(L=-1),GO:0043227(L=-1),GO:0043228(L=-1),GO:0043229(L=-1),GO:0043231(L=-1),GO:0043232(L=-1),GO:0044422(L=-1),GO:0044424(L=-1),GO:0044427(L=-1),GO:0044446(L=-1),GO:0044464(L=-1),	GO:0003674(L=-1),GO:0003676(L=-1),GO:0003677(L=-1),GO:0005488(L=-1),GO:0097159(L=-1),GO:1901363(L=-1),	PFAM (Histone), SMART (H3)
Histone H4
histoneH4-1	Cbor_chr3--HiC_scaffold_8	306	102	Manual; post-OrthoFinder	XP_037947227.1	histone H4-like [Teleopsis dalmanni]	96.1	103	2.83e-60	100	sp|P84045|H4_TIGCA	Histone H4	96.117	103	1.58e-61	7029.ACYPI004946-PA	6e-60	184	0	0	0	0	0	0	0	0	0	0
histoneH4-2	Cbor_chr9--HiC_scaffold_7	312	104	Manual; post-OrthoFinder	XP_006570863.1	histone H4 [Apis mellifera]	100	103	4.04e-65	100	sp|P84045|H4_TIGCA	Histone H4	100	103	3.52e-67	7029.ACYPI004946-PA	2.1e-65	198	0	0	0	0	0	0	0	0	0	0
histoneH4-3	Cbor_chr9--HiC_scaffold_7	312	104	Manual; post-OrthoFinder	XP_006570863.1	histone H4 [Apis mellifera]	100	103	4.04e-65	100	sp|P84045|H4_TIGCA	Histone H4	100	103	3.52e-67	7029.ACYPI004946-PA	2.1e-65	198	0	0	0	0	0	0	0	0	0	0
histoneH4-4	Cbor_chr13--HiC_scaffold_10	390	130	Manual; post-OrthoFinder	XP_030572189.1	histone H4-like [Drosophila novamexicana]	93.3	104	2.36e-58	80.6	sp|P84045|H4_TIGCA	Histone H4	97.917	96	1.72e-60	7260.FBpp0241535	5.84e-58	181	HIST1H4F	Eukaryotes	euNOG[57]	COG2036@NOG,KOG3467@euNOG	Core component of nucleosome. Nucleosomes wrap and compact DNA into chromatin, limiting DNA accessibility to the cellular machineries which require DNA as a template. Histones thereby play a central role in transcription regulation, DNA repair, DNA replication and chromosomal stability. DNA accessibility is regulated via a complex set of post-translational modifications of histones, also called h…	2.60562e+48	GO:0000003(L=-1),GO:0000226(L=-1),GO:0000723(L=-1),GO:0001503(L=-1),GO:0002119(L=-1),GO:0002164(L=-1),GO:0002682(L=-1),GO:0003006(L=-1),GO:0006139(L=-1),GO:0006259(L=-1),GO:0006260(L=-1),GO:0006278(L=-1),GO:0006325(L=-1),GO:0006334(L=-1),GO:0006338(L=-1),GO:0006479(L=-1),GO:0006725(L=-1),GO:0006807(L=-1),GO:0006810(L=-1),GO:0006811(L=-1),GO:0006897(L=-1),GO:0006898(L=-1),GO:0006950(L=-1),GO:00069…	GO:0000228(L=-1),GO:0000785(L=-1),GO:0000786(L=-1),GO:0005575(L=-1),GO:0005576(L=-1),GO:0005615(L=-1),GO:0005622(L=-1),GO:0005623(L=-1),GO:0005634(L=-1),GO:0005654(L=-1),GO:0005657(L=-1),GO:0005694(L=-1),GO:0005730(L=-1),GO:0005737(L=-1),GO:0005773(L=-1),GO:0005774(L=-1),GO:0005811(L=-1),GO:0005829(L=-1),GO:0005856(L=-1),GO:0005886(L=-1),GO:0005911(L=-1),GO:0009506(L=-1),GO:0009507(L=-1),GO:00095…	GO:0000166(L=-1),GO:0001882(L=-1),GO:0001883(L=-1),GO:0003674(L=-1),GO:0003676(L=-1),GO:0003677(L=-1),GO:0003723(L=-1),GO:0003824(L=-1),GO:0003964(L=-1),GO:0005215(L=-1),GO:0005216(L=-1),GO:0005230(L=-1),GO:0005488(L=-1),GO:0005515(L=-1),GO:0005524(L=-1),GO:0015075(L=-1),GO:0015267(L=-1),GO:0015276(L=-1),GO:0016740(L=-1),GO:0016772(L=-1),GO:0016773(L=-1),GO:0016779(L=-1),GO:0017076(L=-1),GO:00228…	PFAM (Histone, TAF, CBFD_NFYB_HMF), SMART (H4)
histoneH4-5	Cbor_chr15--HiC_scaffold_45	315	105	Manual; post-OrthoFinder	XP_035205527.1	histone H4-like [Stegodyphus dumicola]	99	104	1.51e-65	100	sp|P84045|H4_TIGCA	Histone H4	99.038	104	2.66e-65	7029.ACYPI004946-PA	1.04e-63	194	0	0	0	0	0	0	0	0	0	0
